# Supplementary material for: Incorporating the speciation process into species delimitation
Source: PLoS Comput Biol. 2021 May 13;17(5):e1008924. doi: 10.1371/journal.pcbi.1008924 (PMC8118268; doi:10.1371/journal.pcbi.1008924)
Supplement: S1 Data — This is an compressed archive that includes: scripts to simulate data, construct analysis pipelines, and cluster execution job files (delineate-performance-setup/bin); some notes on the parameter space we used (delineate-performance-setup/docs); scripts to collate, compile, and analyze results, as well as generate plots/figures from results data (delineate-performance-results/bin/); CSV/TSV files summarizing each replicate, including (true) parameters as well as inferred parameter values and probablities, as well as metadata such as analysis execution date/time, cluster location, etc. (delineate-performance-results/data/extracts); TSV files containing data simulation/generation logs, including random seeds etc. (delineate-performance-results/data/logs). Note that we omit the full (simulated) data sets due to size (> 5TB). However, these can be easily regenerated in identical detail using the same random seeds for the data generation (given in the “logs”) with the scripts found in the “setup” section above. Note also that the automatically generated logs provided above span a broad variety of studies and analyses, including not only the production runs reported here but also pilot runs, experimental studies, etc. Production run details relevant to this paper can be identified by correlating date/time/cluster with the information found in the “extracts” subdirectory above. (TBZ) [file pcbi.1008924.s002.tbz › delineate-performance-results/bin/analyze.py]

import sys
import collections
import pandas as pd
import numpy as np
import matplotlib.pyplot as plt
import seaborn as sns
import os
import argparse
import math
sys.path.insert(0, os.path.dirname(os.path.abspath(__file__)))
import analysisutility

__prog__ = os.path.basename(__file__)

sns.set_palette(sns.color_palette("colorblind", 8))
colorblind_color_cycle = ['#377eb8', '#ff7f00', '#4daf4a',
                  '#f781bf', '#a65628', '#984ea3',
                  '#999999', '#e41a1c', '#dede00']

def plot_speciation_completion_rate(df, args):
    # SciPy-based Optimization failures when estimating the upper bound of the
    # confidence interval using Fisher's information criteria.
    # We can tell this because values of 1.9 and above are essentially crashing
    # against the (really high) 2.0 value window that we set for the
    # optimization. We need to catch this and tweak SciPy's optimization
    # algorithm in the actual program (a TODO). For now, we just reject these
    # samples.
    df2 = df[df["ci_high"] >= 1.9].copy()
    df2.to_csv("speciation-completion-rate.ci-high-optimization-failures.csv")
    df = df[df["ci_high"] < 1.9].copy()
    df.to_csv("speciation-completion-rate.data.csv")
    plot_speciation_completion_rate_single(df, args)

def plot_speciation_completion_rate_single(df, args):
    sdf = df.copy()
    # fig, ax = plt.subplots(figsize=(5.84, 4.58))
    ax = sns.scatterplot(
            x="true_speciation_completion_rate",
            y="speciation_completion_rate",
            data=sdf,
            # ax=ax,
            )
    ci = sdf.groupby(sdf["true_speciation_completion_rate"]).agg({"ci_low": "min", "ci_high": "max"}).reset_index()
    ax.fill_between(
            x=ci["true_speciation_completion_rate"],
            y1=ci["ci_low"],
            y2=ci["ci_high"],
            alpha=0.1)
    iddata = pd.DataFrame({
        "x": sdf["true_speciation_completion_rate"],
        "y": sdf["true_speciation_completion_rate"],
        })
    sns.lineplot(x="x", y="y", data=iddata, ax=ax, linestyle="dotted", color="grey", linewidth=1)
    xlabels = [0.001, 0.004, 0.01, 0.04, 0.1]
    ax.set_xticks(xlabels)
    ax.set_xticklabels(xlabels, rotation=90)
    ax.set(xlabel="True Speciation Completion Rate",
            ylabel="Estimated Speciation Completion Rate")
    analysisutility.render_output(name="-single", args=args)

def plot_speciation_completion_rate_parsed(df, args):
    thresholds = (
            ("low", (0.0, 0.008)),
            ("moderate", (0.008, 0.04)),
            ("high", (0.04, 1.0)),
            )
    sdfs = []
    for scr_range_name, scr_range_threshold in thresholds:
        sdf = df[(df["true_speciation_completion_rate"] >= scr_range_threshold[0]) & (df["true_speciation_completion_rate"] < scr_range_threshold[1])]
        sdfs.append(sdf)
    fig, axes = plt.subplots(1,3)
    max_y = max(sdf["ci_high"].max() for sdf in sdfs)
    titles = [
        "(a) Low",
        "(b) Moderate",
        "(c) High",
    ]
    for idx, (ax, sdf, title) in enumerate(zip(axes, sdfs, titles)):
        scr_values = np.unique(sdf["true_speciation_completion_rate"])
        print(scr_values)
        ax = sns.scatterplot(
                x="true_speciation_completion_rate",
                y="speciation_completion_rate",
                data=sdf,
                ax=ax,
                )
        ci = sdf.groupby(sdf["true_speciation_completion_rate"]).agg({"ci_low": "min", "ci_high": "max"}).reset_index()
        ax.fill_between(
                x=ci["true_speciation_completion_rate"],
                y1=ci["ci_low"],
                y2=ci["ci_high"],
                alpha=0.1)
        iddata = pd.DataFrame({
            "x": sdf["true_speciation_completion_rate"],
            "y": sdf["true_speciation_completion_rate"],
            })
        sns.lineplot(x="x", y="y", data=iddata, ax=ax, linestyle="dotted", color="grey", linewidth=1)
        xlabels = sorted(np.unique(sdf["true_speciation_completion_rate"]))
        ax.set_xticks(xlabels)
        ax.set_xticklabels(xlabels, rotation=90)
        xaxis_padding = 0.15 * max(scr_values)
        xaxis_range = (min(scr_values) - xaxis_padding, max(scr_values) + xaxis_padding)
        ax.set(xlim=xaxis_range)
        if idx == 0:
            ax.set(ylabel="Estimated Speciation Completion Rate")
        else:
            ax.set(ylabel="")
        if idx == 1:
            ax.set(xlabel="True Speciation Completion Rate")
        else:
            ax.set(xlabel="")
        ax.set(title=title)
    analysisutility.render_output(name="-parsed", args=args)

def plot_speciation_completion_rate_evenly_spread(df, args):
    thresholds = (
            ("low", (0.0, 0.008)),
            ("moderate", (0.008, 0.04)),
            ("high", (0.04, 1.0)),
            )
    sdfs = []
    for scr_range_name, scr_range_threshold in thresholds:
        sdf = df[(df["true_speciation_completion_rate"] >= scr_range_threshold[0]) & (df["true_speciation_completion_rate"] < scr_range_threshold[1])]
        sdfs.append(sdf)
    fig, axes = plt.subplots(1,3)
    max_y = max(sdf["ci_high"].max() for sdf in sdfs)
    titles = [
        "(a) Low",
        "(b) Moderate",
        "(c) High",
    ]
    for ax, sdf, title in zip(axes, sdfs, titles):
        scr_values = np.unique(sdf["true_speciation_completion_rate"])
        sdf["true_speciation_completion_rate_category"] = ["x{}".format(i) for i in sdf.true_speciation_completion_rate]
        print(scr_values)
        ax = sns.scatterplot(
                x="true_speciation_completion_rate_category",
                y="speciation_completion_rate",
                data=sdf,
                ax=ax,
                )
        iddata = pd.DataFrame({
            "x": ["x{}".format(i) for i in sdf["true_speciation_completion_rate"]],
            "y": sdf["true_speciation_completion_rate"],
            })
        sns.lineplot(x="x", y="y", data=iddata, ax=ax, linestyle="dotted", color="grey", linewidth=1)
        ax.set(xlabel="True Speciation Completion Rate",
                ylabel="Estimated Speciation Completion Rate")
        ax.set(title=title)
    analysisutility.render_output(name="-{}".format(scr_range_name), args=args)


def plot_speciation_completion_rate_explore(df, args):

    num_tips_values = sorted(np.unique(df["num_tips"]))

    for num_tips in num_tips_values:
        sdf = df[df["num_tips"] == num_tips]
        ax = sns.scatterplot(
                x="true_speciation_completion_rate",
                y="speciation_completion_rate",
                data=sdf,
                )
        ax.set_title("Tree Size = {}".format(num_tips))
        ci = sdf.groupby(sdf["true_speciation_completion_rate"]).agg({"ci_low": "min", "ci_high": "max"}).reset_index()
        ax.fill_between(
                x=ci["true_speciation_completion_rate"],
                y1=ci["ci_low"],
                y2=ci["ci_high"],
                alpha=0.1)
        ax.set(xlim=(0, 0.11))
        iddata = pd.DataFrame({
            "x": sdf["true_speciation_completion_rate"],
            "y": sdf["true_speciation_completion_rate"],
            })
        sns.lineplot(x="x", y="y", data=iddata, ax=ax, linestyle="dotted", color="grey", linewidth=1)
        xlabels = sorted(np.unique(sdf["true_speciation_completion_rate"]))
        ax.set_xticks(xlabels)
        ax.set_xticklabels(xlabels, rotation=90)
        analysisutility.render_output(name="-{:03d}tips".format(num_tips), args=args)


    if False:
        ci = df.groupby(df["true_speciation_completion_rate"]).agg({"ci_low": "min", "ci_high": "max"}).reset_index()
        if False:
            minrow = ci["true_speciation_completion_rate"].idxmin()
            maxrow = ci["true_speciation_completion_rate"].idxmax()
            qmin = ci.iloc[minrow,].copy()
            qmin["true_speciation_completion_rate"] = qmin["true_speciation_completion_rate"] * 0.50
            qmax = ci.iloc[maxrow,].copy()
            qmax["true_speciation_completion_rate"] = qmax["true_speciation_completion_rate"] * 1.05
            ci = ci.append([qmin, qmax], sort=True)
            ci = ci.sort_values(["true_speciation_completion_rate"])
        ax.fill_between(
                x=ci["true_speciation_completion_rate"],
                y1=ci["ci_low"],
                y2=ci["ci_high"],
                alpha=0.1)


    analysisutility.render_output(name="", args=args)

def plot_marginal_partition_estimation(df, args):

    plot_type = -1

    if plot_type == -1: # distribution of probability conspecific vs conspecific/non-conspecific
        bins = np.linspace(0, 1, 110)
        for idx, is_true_conspecific in enumerate([True, False,]):
            sdf = df.loc[df["lineage_pair_is_true_conspecific"] == is_true_conspecific]
            if is_true_conspecific:
                label = "Conspecific"
            else:
                label = "Non-conspecific"
            plt.hist(sdf["lineage_pair_conspecificity_marginal_probability_given_constraints"],
                    density=True,
                    bins=bins,
                    label=label,
                    alpha=0.35)
        plt.gca().set_xlabel("Estimated Probability of Conspecificity")
        plt.gca().legend(
                bbox_to_anchor=(0.5,-0.06),
                loc="lower center",
                bbox_transform=plt.gcf().transFigure,
                ncol=2)
        analysisutility.render_output(name="-marginal-prob-of-conspecificity", args=args)

    if plot_type == 0: # distribution of probability conspecific vs conspecific/non-conspecific
        fig, axes = plt.subplots(2)
        num_tips_values = sorted(np.unique(df["num_tips"]))
        bins = np.linspace(0, 1, 110)

        for row_idx, (is_true_conspecific, ax) in enumerate(zip( (True, False), axes )):
            sdf = df.loc[df["lineage_pair_is_true_conspecific"] == is_true_conspecific]
            for idx, num_tips in enumerate(num_tips_values):
                ssdf = sdf[sdf["num_tips"] == num_tips]
                ax.hist(ssdf["lineage_pair_conspecificity_marginal_probability_given_constraints"],
                        density=True,
                        bins=bins,
                        label="{} lineages".format(num_tips),
                        alpha=0.35)
            if is_true_conspecific:
                title = "Conspecific Lineages"
            else:
                title = "Non-Conspecific Lineages"
            ax.set_ylabel(title)
            if row_idx == len(axes) - 1:
                ax.set_xlabel("Estimated Probability of Conspecificity")
            else:
                ax.set_xlabel('')
        if len(num_tips_values) > 1:
            plt.legend(
                    bbox_to_anchor=(0.5,0),
                    loc="lower center",
                    bbox_transform=fig.transFigure,
                    ncol=2)
            plt.subplots_adjust(bottom=0.22)
        analysisutility.render_output(name="-dist", args=args)

    if plot_type == 1: # distribution of probability conspecific vs conspecific/non-conspecific
        df["Probability of Conspecificity"] = df["lineage_pair_conspecificity_marginal_probability_given_constraints"]
        bins = pd.cut(df["lineage_pair_conspecificity_marginal_probability_given_constraints"],
                np.linspace(0, 1, 11))
        bdf = df.groupby([bins, "num_tips"]).agg({
            "Probability of Conspecificity": "mean",
            "lineage_pair_is_true_conspecific": "mean",
            "true_speciation_completion_rate": "mean",
            }).reset_index()
        ax = sns.scatterplot(
                x="lineage_pair_is_true_conspecific",
                y="Probability of Conspecificity",
                hue="num_tips",
                data=bdf)
        ax.set(xlabel="Conspecificity Proportion", ylabel="Mean Marginal Probability of Conspecificity")

        ld = np.linspace(0, 1, 11)
        plt.plot( ld, ld, linestyle="dotted", color="grey")
        analysisutility.render_output(name="-corr", args=args)

    if plot_type == 2: # heatmap
        df["is_prefer_conspecificity"] = [True if i > 0.5 else False for i in df["lineage_pair_conspecificity_marginal_probability_given_constraints"]]
        df["is_correct"] = [True if (i and j) else False for i,j in zip(df["is_prefer_conspecificity"], df["lineage_pair_is_true_conspecific"])]
        heat_map_keys = ["lineage_pair_normalized_unweighted_distance", "lineage_pair_mrca_age"]
        heat_bins = []
        for idx, hmk in enumerate(heat_map_keys):
            v = df[hmk]
            df["V{}".format(idx)] = v
            b = pd.cut(v, np.linspace(v.min(), v.max(), 3))
            heat_bins.append(b)
        subdf = df.groupby(heat_bins).agg({
            "V0": "mean",
            "V1": "mean",
            "is_correct": "mean",
            }).reset_index()
        heat_df = subdf.pivot(index="V0", columns="V1", values="is_correct")
        sns.heatmap(heat_df)
        analysisutility.render_output(name="-hm", args=args)

    if plot_type == 3: # correlation
        df["is_prefer_conspecificity"] = [True if i > 0.5 else False for i in df["lineage_pair_conspecificity_marginal_probability_given_constraints"]]
        df["is_correct"] = [True if (i and j) else False for i,j in zip(df["is_prefer_conspecificity"], df["lineage_pair_is_true_conspecific"])]
        keys = [
                "root_age",
                "num_tips",
                "total_num_partitions",
                "true_speciation_completion_rate",
                "true_num_species",
                "num_constrained_species",
                "num_constrained_lineages",
                "num_unconstrained_lineages",
                "speciation_completion_rate",
                "lineage_pair_unnormalized_weighted_distance",
                "lineage_pair_normalized_weighted_distance",
                "lineage_pair_unnormalized_unweighted_distance",
                "lineage_pair_normalized_unweighted_distance",
                "lineage_pair_mrca_age",
                "lineage_pair_is_span_root",
                ]
        for idx, hmk in enumerate(keys):
            v = df[hmk]
            df["V{}".format(idx)] = v
            b = pd.cut(v.values, np.linspace(v.min() * 0.95, v.max() * 1.05, 10))
            subdf = df.groupby(b).agg({
                hmk: "mean",
                "is_correct": "mean",
                }).reset_index()
            sns.scatterplot(hmk, "is_correct", data=subdf)
            analysisutility.render_output(name="-hm", args=args)


def plot_unconstrained_joint_partition_estimation(df, args):
    sdf = df.groupby(["num_tips", "true_speciation_completion_rate",]).agg({"is_true_partition_preferred": "mean"}).reset_index()
    xvals = "true_speciation_completion_rate"
    yvals = "is_true_partition_preferred"
    ax = sns.relplot(
            x=xvals,
            y=yvals,
            kind="scatter",
            markers=True,
            data=sdf)
    ax.set(ylim=(0,1.1))
    analysisutility.render_output(name="-dens", args=args)

def analyze_constrained_joint_partition_estimation(df,args):
    df["Proportion Constrained"] = [i for i in ((df.num_tips - df.num_unconstrained_lineages)/df.num_tips)]
    df["Constrained/Total"] = ["{:02d}/{}".format(i,j) for i,j in zip((df.num_tips - df.num_unconstrained_lineages), df.num_tips)]
    sdf = df.groupby(["num_tips", "true_speciation_completion_rate", "Constrained/Total", "Proportion Constrained"]).agg({"is_true_partition_preferred": "mean", "true_num_species": "mean"}).reset_index()

    v = sdf.iloc[sdf["is_true_partition_preferred"].idxmax()]
    print("Best case: {} preferred (C/T: {}, speciation_completion_rate: {})".format(
        v.is_true_partition_preferred,
        v["Constrained/Total"],
        v["true_speciation_completion_rate"],
        ))

    v = sdf.iloc[sdf["is_true_partition_preferred"].idxmin()]
    print("Worst case: {} preferred (C/T: {}, speciation_completion_rate: {})".format(
        v.is_true_partition_preferred,
        v["Constrained/Total"],
        v["true_speciation_completion_rate"],
        ))

    print(sdf)


def plot_constrained_joint_partition_estimation_num_species(df, args):
    sdf = df
    try:
        spc_rate = collections.OrderedDict({

                0.001: "Low (0.01 x Birth Rate)",
                0.005: "Moderate Low (0.05 x Birth Rate)",
                0.010: "Moderate (0.10 x Birth Rate)",
                0.050: "Moderate High (0.50 x Birth Rate)",
                0.100: "Very High (1.00 x Birth Rate)",
                })
        sdf["Speciation Completion Rate"] = [spc_rate[i] for i in sdf.true_speciation_completion_rate] # scaled to birth rate
    except KeyError:
        sdf["Speciation Completion Rate"] = ["{}x".format(i/0.1) for i in sdf.true_speciation_completion_rate] # scaled to birth rate
    xvals = "true_num_species"
    yvals = "inferred_partition_num_species"

    palette_name = "copper"
    fig, ax = get_fig_and_ax(args)
    ax = sns.scatterplot(
            x=xvals,
            y=yvals,
            hue="true_speciation_completion_rate",
            palette=palette_name,
            data=sdf,
            s=args.marker_size,
            )

    ax.set(ylabel="Inferred Number of Species")
    ax.set(xlabel="True Number of Species")

    ax.get_legend().remove()

    if args.is_include_legend:
        norm = plt.Normalize(sdf[yvals].min(), sdf[yvals].max())
        sm = plt.cm.ScalarMappable(cmap=palette_name, norm=norm)
        sm.set_array([])
        colorbar = ax.figure.colorbar(sm)
        colorbar.set_label("True (But Unknown) Speciation Completion Rate")


    analysisutility.render_output(name="-scatter", args=args)

def plot_constrained_joint_partition_estimation(df, args):
    df["Proportion Constrained"] = ["{:4.3f}x".format(i) for i in ((df.num_tips - df.num_unconstrained_lineages)/df.num_tips)]
    df["Constrained/Total"] = ["{:02d}/{}".format(int(i),j) for i,j in zip((df.num_tips - df.num_unconstrained_lineages), df.num_tips)]
    df["Inferred/Total"] = ["{:02d}/{}".format(int(i),j) for i,j in zip((df.num_unconstrained_lineages), df.num_tips)]
    sdf = df.groupby(["num_tips", "true_speciation_completion_rate", "Constrained/Total"]).agg({"is_true_partition_preferred": "mean", "true_num_species": "mean"}).reset_index()
    try:
        spc_rate = collections.OrderedDict({
                0.001: "Low (0.01 x Birth Rate)",
                0.005: "Moderate Low (0.05 x Birth Rate)",
                0.010: "Moderate (0.10 x Birth Rate)",
                0.050: "Moderate High (0.50 x Birth Rate)",
                0.100: "Very High (1.00 x Birth Rate)",
                })
        sdf["Speciation Completion Rate"] = [spc_rate[i] for i in sdf.true_speciation_completion_rate] # scaled to birth rate
    except KeyError:
        sdf["Speciation Completion Rate"] = ["{}x".format(i/0.1) for i in sdf.true_speciation_completion_rate] # scaled to birth rate
    sdf.sort_values(["Constrained/Total"], inplace=True)
    xvals = "Constrained/Total"
    yvals = "is_true_partition_preferred"
    palette_name = "copper"
    fig, ax = get_fig_and_ax(args)
    ax = sns.scatterplot(
            x=xvals,
            y=yvals,
            hue="true_speciation_completion_rate",
            palette=palette_name,
            data=sdf,
            s=args.marker_size,
            ax=ax)

    ax.set(ylim=(0,1.1))
    ax.set(ylabel="Proportion of Replicates with Correct Partition Preferred")
    ax.set(xlabel="Number of Lineages with Known Species Affinities / Total Number of Lineages")

    ax.get_legend().remove()

    norm = plt.Normalize(sdf[yvals].min(), sdf[yvals].max())
    sm = plt.cm.ScalarMappable(cmap=palette_name, norm=norm)
    sm.set_array([])
    colorbar = ax.figure.colorbar(sm)
    colorbar.set_label("True (But Unknown) Speciation Completion Rate")


    analysisutility.render_output(name="-scatter", args=args)

def plot_constrained_joint_partition_estimation_speciation_completion_rate_estimation(df, args):
    df["predictor_error"] = abs(df["true_speciation_completion_rate"] - df["speciation_completion_rate"])
    df = df.replace([np.inf, -np.inf], np.nan)
    xvals = "true_speciation_completion_rate"
    yvals = "speciation_completion_rate"
    palette_name = "copper"
    ax = sns.regplot(
            x=xvals,
            y=yvals,
            ci=None,
            order=1,
            data=df)
    analysisutility.render_output(name="-scatter", args=args)

def plot_constrained_joint_partition_estimation_speciation_completion_rate_robustness(df, args):
    df["predictor_error"] = abs(df["true_speciation_completion_rate"] - df["speciation_completion_rate"])
    df = df.replace([np.inf, -np.inf], np.nan)
    xvals = "predictor_error"
    yvals = "is_true_partition_preferred"
    ax = sns.regplot(
            x=xvals,
            y=yvals,
            x_bins=100,
            ci=None,
            order=1,
            data=df)
    ax.set(xlim=(0,0.06))
    ax.set(ylim=(0,1))
    analysisutility.render_output(name="-scatter", args=args)

def get_fig_and_ax(args):
    if args.plot_size is not None:
        plot_size = [float(i) for i in args.plot_size.split(",")]
        fig, ax = plt.subplots(figsize=plot_size)
    else:
        fig, ax = plt.subplots()
    return fig, ax

def main():
    """
    Main CLI handler.
    """

    parser = argparse.ArgumentParser()
    input_options = argparse.ArgumentParser(add_help=False)
    input_options.add_argument("files", metavar="FILE", type=str, nargs="*", help="Path to input data file(s)")
    output_options = argparse.ArgumentParser(add_help=False)
    output_options.add_argument(
            "-o", "--output-prefix",
            metavar="OUTPUT-PREFIX",
            type=str,
            default=None,
            help="Prefix to save output (if not specified, nothing will be saved).")
    output_options.add_argument(
            "-F", "--output-format",
            metavar="OUTPUT-FORMAT",
            type=str,
            default="png",
            help="Format to save output ('png', 'pdf', 'jpg', etc.).")
    output_options.add_argument(
            "-s", "--show",
            dest="show_plot_on_screen",
            action="store_true",
            default=None,
            help="Show plot on screen.")
    output_options.add_argument(
            "--marker-size",
            dest="marker_size",
            type=int,
            default=50,
            help="Marker size",)
    output_options.add_argument(
            "--plot-size",
            metavar="w,h",
            dest="plot_size",
            default=None,
            help="Plot size (e.g., '--size=10,6'.)")
    output_options.add_argument(
            "--no-legend",
            dest="is_include_legend",
            action="store_false",
            help="Do not include legend.")
    output_options.add_argument(
            "--no-show",
            dest="show_plot_on_screen",
            action="store_false",
            default=True,
            help="Do not show plot on screen.")
    subparsers = parser.add_subparsers(title="Analysis Type",
            description="Types of analyses",
            help="Additional help.",
            dest="analysis_subcommand")
    parents=[input_options, output_options]
    subparsers.add_parser("speciation-completion-rate-plot", parents=parents).set_defaults(func=plot_speciation_completion_rate)
    subparsers.add_parser("unconstrained-joint-partition-probabilities-plot", parents=parents).set_defaults(func=plot_unconstrained_joint_partition_estimation)
    subparsers.add_parser("constrained-joint-partition-probabilities-plot", parents=parents).set_defaults(func=plot_constrained_joint_partition_estimation)
    subparsers.add_parser("constrained-joint-partition-num-species-plot", parents=parents).set_defaults(func=plot_constrained_joint_partition_estimation_num_species)
    subparsers.add_parser("constrained-joint-partition-speciation-completion-rate-estimation-plot", parents=parents).set_defaults(func=plot_constrained_joint_partition_estimation_speciation_completion_rate_estimation)
    subparsers.add_parser("constrained-joint-partition-speciation-completion-rate-robustness-plot", parents=parents).set_defaults(func=plot_constrained_joint_partition_estimation_speciation_completion_rate_robustness)
    subparsers.add_parser("constrained-joint-partition-probabilities-analysis", parents=parents).set_defaults(func=analyze_constrained_joint_partition_estimation)
    subparsers.add_parser("marginal-partition-probabilities-plot", parents=parents).set_defaults(func=plot_marginal_partition_estimation)
    args = parser.parse_args()
    if args.analysis_subcommand is None:
        sys.exit("Need to specify an analysis type")
    if len(args.files) > 0:
        src_filepaths = args.files
    else:
        src_filepaths = [sys.stdin]
        sys.exit("Need to specify path(s) to file(s) to process.")
    df = analysisutility.read_files(args.files)
    args.func(df, args)

if __name__ == '__main__':
    main()
