# Supplementary material for: Incorporating the speciation process into species delimitation
Source: PLoS Comput Biol. 2021 May 13;17(5):e1008924. doi: 10.1371/journal.pcbi.1008924 (PMC8118268; doi:10.1371/journal.pcbi.1008924)
Supplement: S1 Data — This is an compressed archive that includes: scripts to simulate data, construct analysis pipelines, and cluster execution job files (delineate-performance-setup/bin); some notes on the parameter space we used (delineate-performance-setup/docs); scripts to collate, compile, and analyze results, as well as generate plots/figures from results data (delineate-performance-results/bin/); CSV/TSV files summarizing each replicate, including (true) parameters as well as inferred parameter values and probablities, as well as metadata such as analysis execution date/time, cluster location, etc. (delineate-performance-results/data/extracts); TSV files containing data simulation/generation logs, including random seeds etc. (delineate-performance-results/data/logs). Note that we omit the full (simulated) data sets due to size (> 5TB). However, these can be easily regenerated in identical detail using the same random seeds for the data generation (given in the “logs”) with the scripts found in the “setup” section above. Note also that the automatically generated logs provided above span a broad variety of studies and analyses, including not only the production runs reported here but also pilot runs, experimental studies, etc. Production run details relevant to this paper can be identified by correlating date/time/cluster with the information found in the “extracts” subdirectory above. (TBZ) [file pcbi.1008924.s002.tbz › delineate-performance-results/data/logs/delineate-kucrc.log]

submit1.hpc.crc.ku.edu::20181216010724::7065007684720425505	2018-12-16	01:07:24	'/panfs/pfs.local/scratch/bi/jeet/delineate-performance/var/2018-12-15_marginal-partition-estimation/2018-12-15_040spp_10unk'	'/home/jeet/scratch/delineate-performance/bin/build-jobs.py -t marginal_040spp_10unk --num-extant-lineages 40 --num-unconstrained 10 --constrain random --test-species-partition-m --cluster kuhpc -n 100 --very-clean'	7065007684720425505
submit1.hpc.crc.ku.edu::20181216011327::4012206854969852660	2018-12-16	01:13:27	'/panfs/pfs.local/scratch/bi/jeet/delineate-performance/var/2018-12-15_marginal-partition-estimation/2018-12-15_020spp_10unk'	'/home/jeet/scratch/delineate-performance/bin/build-jobs.py -t marginal_020spp_10unk --num-extant-lineages 20 --num-unconstrained 10 --constrain random --test-species-partition-m --cluster kuhpc -n 100 --very-clean'	4012206854969852660
submit2.hpc.crc.ku.edu::20181217005935::2500518655418780111	2018-12-17	00:59:35	'/panfs/pfs.local/scratch/bi/jeet/delineate-performance/var/2018-12-15_marginal-partition-estimation/2018-12-16_040tips_10unk'	'/home/jeet/scratch/delineate-performance/bin/build-jobs.py -t marginal_040tips_10unk --num-extant-lineages 40 --num-unconstrained 10 --constrain random --test-species-partition-m --cluster kuhpc -n 100 --very-clean'	2500518655418780111
submit2.hpc.crc.ku.edu::20181217010435::7267691011783154459	2018-12-17	01:04:35	'/panfs/pfs.local/scratch/bi/jeet/delineate-performance/var/2018-12-15_marginal-partition-estimation/2018-12-15_020-160tips_10unk'	'/home/jeet/scratch/delineate-performance/bin/build-jobs.py -t marginal_020tips_010unk --num-extant-lineages 020 --num-unconstrained 10 --constrain random --test-species-partition-m --cluster kuhpc -n 100 --very-clean'	7267691011783154459
submit2.hpc.crc.ku.edu::20181217010456::7693859321760064692	2018-12-17	01:04:56	'/panfs/pfs.local/scratch/bi/jeet/delineate-performance/var/2018-12-15_marginal-partition-estimation/2018-12-15_020-160tips_10unk'	'/home/jeet/scratch/delineate-performance/bin/build-jobs.py -t marginal_040tips_010unk --num-extant-lineages 040 --num-unconstrained 10 --constrain random --test-species-partition-m --cluster kuhpc -n 100 --very-clean'	7693859321760064692
submit2.hpc.crc.ku.edu::20181217010519::1269897850330114374	2018-12-17	01:05:19	'/panfs/pfs.local/scratch/bi/jeet/delineate-performance/var/2018-12-15_marginal-partition-estimation/2018-12-15_020-160tips_10unk'	'/home/jeet/scratch/delineate-performance/bin/build-jobs.py -t marginal_080tips_010unk --num-extant-lineages 080 --num-unconstrained 10 --constrain random --test-species-partition-m --cluster kuhpc -n 100 --very-clean'	1269897850330114374
submit2.hpc.crc.ku.edu::20181217010601::2483225373173964027	2018-12-17	01:06:01	'/panfs/pfs.local/scratch/bi/jeet/delineate-performance/var/2018-12-15_marginal-partition-estimation/2018-12-15_020-160tips_10unk'	'/home/jeet/scratch/delineate-performance/bin/build-jobs.py -t marginal_160tips_010unk --num-extant-lineages 160 --num-unconstrained 10 --constrain random --test-species-partition-m --cluster kuhpc -n 100 --very-clean'	2483225373173964027
submit2.hpc.crc.ku.edu::20181218110146::2873922058441510251	2018-12-18	11:01:46	'/panfs/pfs.local/scratch/bi/jeet/delineate-performance/var/2018-12-18_speciation_completion_rate2/2018-12-18_spcrate_010-320'	'/home/jeet/scratch/delineate-performance/bin/build-jobs.py -t spccomplrate_010tips --num-extant-lineages 010 --test-specia --cluster kuhpc -n 100 --very-clean'	2873922058441510251
submit2.hpc.crc.ku.edu::20181218110146::2871136728095852934	2018-12-18	11:01:46	'/panfs/pfs.local/scratch/bi/jeet/delineate-performance/var/2018-12-18_speciation_completion_rate2/2018-12-18_spcrate_010-320'	'/home/jeet/scratch/delineate-performance/bin/build-jobs.py -t spccomplrate_020tips --num-extant-lineages 020 --test-specia --cluster kuhpc -n 100 --very-clean'	2871136728095852934
submit2.hpc.crc.ku.edu::20181218110147::3187556460097308252	2018-12-18	11:01:47	'/panfs/pfs.local/scratch/bi/jeet/delineate-performance/var/2018-12-18_speciation_completion_rate2/2018-12-18_spcrate_010-320'	'/home/jeet/scratch/delineate-performance/bin/build-jobs.py -t spccomplrate_040tips --num-extant-lineages 040 --test-specia --cluster kuhpc -n 100 --very-clean'	3187556460097308252
submit2.hpc.crc.ku.edu::20181218110148::9033713589574358391	2018-12-18	11:01:48	'/panfs/pfs.local/scratch/bi/jeet/delineate-performance/var/2018-12-18_speciation_completion_rate2/2018-12-18_spcrate_010-320'	'/home/jeet/scratch/delineate-performance/bin/build-jobs.py -t spccomplrate_080tips --num-extant-lineages 080 --test-specia --cluster kuhpc -n 100 --very-clean'	9033713589574358391
submit2.hpc.crc.ku.edu::20181218110148::6959269884284665658	2018-12-18	11:01:48	'/panfs/pfs.local/scratch/bi/jeet/delineate-performance/var/2018-12-18_speciation_completion_rate2/2018-12-18_spcrate_010-320'	'/home/jeet/scratch/delineate-performance/bin/build-jobs.py -t spccomplrate_160tips --num-extant-lineages 160 --test-specia --cluster kuhpc -n 100 --very-clean'	6959269884284665658
submit2.hpc.crc.ku.edu::20181218110149::7357779739658097741	2018-12-18	11:01:49	'/panfs/pfs.local/scratch/bi/jeet/delineate-performance/var/2018-12-18_speciation_completion_rate2/2018-12-18_spcrate_010-320'	'/home/jeet/scratch/delineate-performance/bin/build-jobs.py -t spccomplrate_320tips --num-extant-lineages 320 --test-specia --cluster kuhpc -n 100 --very-clean'	7357779739658097741
submit1.hpc.crc.ku.edu::20181218174621::5973177390268072210	2018-12-18	17:46:21	'/panfs/pfs.local/scratch/bi/jeet/delineate-performance/var/2018-12-18_speciation_completion_rate2/2018-12-18_spcrate_010-320'	'/home/jeet/scratch/delineate-performance/bin/build-jobs.py -t spccomplrate_010tips --num-extant-lineages 010 --cluster kuhpc -n 100 --very-clean speciation-completion-rate'	5973177390268072210
submit1.hpc.crc.ku.edu::20181218174639::6821685716771906621	2018-12-18	17:46:39	'/panfs/pfs.local/scratch/bi/jeet/delineate-performance/var/2018-12-18_speciation_completion_rate2/2018-12-18_spcrate_010-320'	'/home/jeet/scratch/delineate-performance/bin/build-jobs.py -t spccomplrate_020tips --num-extant-lineages 020 --cluster kuhpc -n 100 --very-clean speciation-completion-rate'	6821685716771906621
submit1.hpc.crc.ku.edu::20181218174659::8735327067680742630	2018-12-18	17:46:59	'/panfs/pfs.local/scratch/bi/jeet/delineate-performance/var/2018-12-18_speciation_completion_rate2/2018-12-18_spcrate_010-320'	'/home/jeet/scratch/delineate-performance/bin/build-jobs.py -t spccomplrate_040tips --num-extant-lineages 040 --cluster kuhpc -n 100 --very-clean speciation-completion-rate'	8735327067680742630
submit1.hpc.crc.ku.edu::20181218174724::4641046277615037304	2018-12-18	17:47:24	'/panfs/pfs.local/scratch/bi/jeet/delineate-performance/var/2018-12-18_speciation_completion_rate2/2018-12-18_spcrate_010-320'	'/home/jeet/scratch/delineate-performance/bin/build-jobs.py -t spccomplrate_080tips --num-extant-lineages 080 --cluster kuhpc -n 100 --very-clean speciation-completion-rate'	4641046277615037304
submit1.hpc.crc.ku.edu::20181218174803::7303490024417212505	2018-12-18	17:48:03	'/panfs/pfs.local/scratch/bi/jeet/delineate-performance/var/2018-12-18_speciation_completion_rate2/2018-12-18_spcrate_010-320'	'/home/jeet/scratch/delineate-performance/bin/build-jobs.py -t spccomplrate_160tips --num-extant-lineages 160 --cluster kuhpc -n 100 --very-clean speciation-completion-rate'	7303490024417212505
submit1.hpc.crc.ku.edu::20181218174904::4985007273143005981	2018-12-18	17:49:04	'/panfs/pfs.local/scratch/bi/jeet/delineate-performance/var/2018-12-18_speciation_completion_rate2/2018-12-18_spcrate_010-320'	'/home/jeet/scratch/delineate-performance/bin/build-jobs.py -t spccomplrate_320tips --num-extant-lineages 320 --cluster kuhpc -n 100 --very-clean speciation-completion-rate'	4985007273143005981
submit1.hpc.crc.ku.edu::20181218175513::2108995226622651192	2018-12-18	17:55:13	'/panfs/pfs.local/scratch/bi/jeet/delineate-performance/var/2018-12-18_speciation_completion_rate2/2018-12-18a_spcrate_010-040'	'/home/jeet/scratch/delineate-performance/bin/build-jobs.py -t spccomplrate_010tips --num-extant-lineages 010 --cluster kuhpc -n 100 --very-clean speciation-completion-rate'	2108995226622651192
submit1.hpc.crc.ku.edu::20181218175545::8643055577012136135	2018-12-18	17:55:45	'/panfs/pfs.local/scratch/bi/jeet/delineate-performance/var/2018-12-18_speciation_completion_rate2/2018-12-18a_spcrate_010-040'	'/home/jeet/scratch/delineate-performance/bin/build-jobs.py -t spccomplrate_020tips --num-extant-lineages 020 --cluster kuhpc -n 100 --very-clean speciation-completion-rate'	8643055577012136135
submit1.hpc.crc.ku.edu::20181218175618::1276621253654670451	2018-12-18	17:56:18	'/panfs/pfs.local/scratch/bi/jeet/delineate-performance/var/2018-12-18_speciation_completion_rate2/2018-12-18a_spcrate_010-040'	'/home/jeet/scratch/delineate-performance/bin/build-jobs.py -t spccomplrate_040tips --num-extant-lineages 040 --cluster kuhpc -n 100 --very-clean speciation-completion-rate'	1276621253654670451
submit1.hpc.crc.ku.edu::20181218175701::733930921333074331	2018-12-18	17:57:01	'/panfs/pfs.local/scratch/bi/jeet/delineate-performance/var/2018-12-18_speciation_completion_rate2/2018-12-18a_spcrate_010-040'	'/home/jeet/scratch/delineate-performance/bin/build-jobs.py -t spccomplrate_080tips --num-extant-lineages 080 --cluster kuhpc -n 100 --very-clean speciation-completion-rate'	733930921333074331
submit1.hpc.crc.ku.edu::20181218181443::5417276925358042353	2018-12-18	18:14:43	'/panfs/pfs.local/scratch/bi/jeet/delineate-performance/var/2018-12-18_speciation_completion_rate2/2018-12-18a_spcrate_020-080'	'/home/jeet/scratch/delineate-performance/bin/build-jobs.py -t spccomplrate_020tips --num-extant-lineages 020 --cluster kuhpc -n 100 --very-clean speciation-completion-rate'	5417276925358042353
submit1.hpc.crc.ku.edu::20181218181520::88787335706558740	2018-12-18	18:15:20	'/panfs/pfs.local/scratch/bi/jeet/delineate-performance/var/2018-12-18_speciation_completion_rate2/2018-12-18a_spcrate_020-080'	'/home/jeet/scratch/delineate-performance/bin/build-jobs.py -t spccomplrate_040tips --num-extant-lineages 040 --cluster kuhpc -n 100 --very-clean speciation-completion-rate'	88787335706558740
submit1.hpc.crc.ku.edu::20181218181605::2867013705593680578	2018-12-18	18:16:05	'/panfs/pfs.local/scratch/bi/jeet/delineate-performance/var/2018-12-18_speciation_completion_rate2/2018-12-18a_spcrate_020-080'	'/home/jeet/scratch/delineate-performance/bin/build-jobs.py -t spccomplrate_080tips --num-extant-lineages 080 --cluster kuhpc -n 100 --very-clean speciation-completion-rate'	2867013705593680578
submit2.hpc.crc.ku.edu::20181219142431::9011794857846547153	2018-12-19	14:24:31	'/panfs/pfs.local/scratch/bi/jeet/delineate-performance/var/2018-12-18_speciation_completion_rate2/2018-12-19_spcrate_010'	'/home/jeet/scratch/delineate-performance/bin/build-jobs.py -t spccomplrate_010tips --num-extant-lineages 010 --cluster kuhpc -n 100 --very-clean speciation-completion-rate'	9011794857846547153
submit2.hpc.crc.ku.edu::20181219142830::2080538353892884520	2018-12-19	14:28:30	'/panfs/pfs.local/scratch/bi/jeet/delineate-performance/var/2018-12-18_speciation_completion_rate2/2018-12-19_spcrate_010'	'/home/jeet/scratch/delineate-performance/bin/build-jobs.py -t spccomplrate_010tips --num-extant-lineages 010 --cluster kuhpc -n 100 --very-clean --underflow speciation-completion-rate'	2080538353892884520
submit2.hpc.crc.ku.edu::20181219142905::1759007637246591470	2018-12-19	14:29:05	'/panfs/pfs.local/scratch/bi/jeet/delineate-performance/var/2018-12-18_speciation_completion_rate2/2018-12-19_spcrate_010'	'/home/jeet/scratch/delineate-performance/bin/build-jobs.py -t spccomplrate_160tips --num-extant-lineages 160 --cluster kuhpc -n 100 --very-clean --underflow speciation-completion-rate'	1759007637246591470
submit1.hpc.crc.ku.edu::20181219200236::7000978397162671235	2018-12-19	20:02:36	'/panfs/pfs.local/scratch/bi/jeet/delineate-performance/var/2018-12-18_speciation_completion_rate2/2018-12-19_spcrate_060'	'/home/jeet/scratch/delineate-performance/bin/build-jobs.py -t spccomplrate_60tips --num-extant-lineages 60 --cluster kuhpc -n 100 --very-clean --underflow speciation-completion-rate'	7000978397162671235
submit1.hpc.crc.ku.edu::20181219202002::2598890940193863254	2018-12-19	20:20:02	'/panfs/pfs.local/scratch/bi/jeet/delineate-performance/var/2018-12-18_speciation_completion_rate2/2018-12-19_spcrate_060_no_underflow_prot'	'/home/jeet/scratch/delineate-performance/bin/build-jobs.py -t spccomplrate_60tips_nup --num-extant-lineages 60 --cluster kuhpc -n 100 --very-clean speciation-completion-rate'	2598890940193863254
submit1.hpc.crc.ku.edu::20181220144029::2512965617387691161	2018-12-20	14:40:29	'/panfs/pfs.local/scratch/bi/jeet/delineate-performance/var/2018-12-15_marginal-partition-estimation/2018-12-20_40tips_10unk'	'/home/jeet/scratch/delineate-performance/bin/build-jobs.py -t marginal_040tips_10unk --num-extant-lineages 40 --num-unconstrained 10 --constrain random --cluster kuhpc -n 100 --very-clean --underflow marginal-partition-probabilities'	2512965617387691161
submit2.hpc.crc.ku.edu::20181221162637::240374776773141951	2018-12-21	16:26:37	'/panfs/pfs.local/scratch/bi/jeet/delineate-performance/var/2018-12-18_speciation_completion_rate2/2018-12-19_spcrate_080'	'/home/jeet/scratch/delineate-performance/bin/build-jobs.py -t spccomplrate2_80tips_nup --num-extant-lineages 80 --cluster kuhpc -n 100 --very-clean speciation-completion-rate --underflow'	240374776773141951
submit2.hpc.crc.ku.edu::20181221162743::5987719624961214653	2018-12-21	16:27:43	'/panfs/pfs.local/scratch/bi/jeet/delineate-performance/var/2018-12-18_speciation_completion_rate2/2018-12-19_spcrate_080'	'/home/jeet/scratch/delineate-performance/bin/build-jobs.py -t spccomplrate2_160tips_nup --num-extant-lineages 160 --cluster kuhpc -n 100 --very-clean speciation-completion-rate --underflow'	5987719624961214653
submit2.hpc.crc.ku.edu::20190118002251::6716468091860046234	2019-01-18	00:22:51	'/panfs/pfs.local/scratch/bi/jeet/delineate-performance/var/2019-01-17_unconstrained_joint-partition-estimation/01-ruuning'	'/home/jeet/scratch/delineate-performance/bin/build-jobs.py -t 2019-01-19_unconstrained_15tips --cluster kuhpc -n 30 --num-extant-lineages 11 --very-clean joint-partition-probabilities'	6716468091860046234
submit1.hpc.crc.ku.edu::20190118150310::591952650863979792	2019-01-18	15:03:10	'/panfs/pfs.local/scratch/bi/jeet/delineate-performance/var/2019-01-17_unconstrained_joint-partition-estimation/01-ruuning'	'/home/jeet/scratch/delineate-performance/bin/build-jobs.py -t 2019-01-19_unconstrained_15tips --cluster kuhpc -n 30 --num-extant-lineages 11 --very-clean joint-partition-probabilities --specify'	591952650863979792
submit2.hpc.crc.ku.edu::20190118190842::4205914521436646419	2019-01-18	19:08:42	'/panfs/pfs.local/scratch/bi/jeet/delineate-performance/var/2019-01-17_unconstrained_joint-partition-estimation/01-running'	'/home/jeet/scratch/delineate-performance/bin/build-jobs.py -t 2019-01-19_unconstrained_15tips --cluster kuhpc -n 100 --num-extant-lineages 15 --very-clean joint-partition-probabilities --specify'	4205914521436646419
submit1::20201105001126::6599296613841340485	2020-11-05	00:11:26	'/panfs/pfs.local/work/bi/jeet/project-runs/delineate-performance/var/2020-11-04-spec-compl-rate-test/queued/unk100'	'/home/jeet/work/project-runs/delineate-performance/bin/build-jobs.py --test-speciation-rate-estimation --title spccomplrate_100tips --cluster mesxuuyan --num-extant-lineages 100 -n 1'	6599296613841340485
submit1::20201105001512::7087573448695602200	2020-11-05	00:15:12	'/panfs/pfs.local/work/bi/jeet/project-runs/delineate-performance/var/2020-11-04-spec-compl-rate-test/queued/unk100'	'/home/jeet/work/project-runs/delineate-performance/bin/build-jobs.py --test-speciation-rate-estimation --title spccomplrate_100tips --cluster kuhpc --num-extant-lineages 100 -n 1'	7087573448695602200
submit1::20201105025501::385481229396601209	2020-11-05	02:55:01	'/panfs/pfs.local/work/bi/jeet/project-runs/delineate-performance/var/2020-11-04-spec-compl-rate/queued/n40'	'/home/jeet/work/project-runs/delineate-performance/bin/build-jobs.py --test-speciation-rate-estimation --title spccomplrate_40tips --cluster kuhpc --num-extant-lineages 40 -n 100'	385481229396601209
submit1::20201105025519::5210915457538841698	2020-11-05	02:55:19	'/panfs/pfs.local/work/bi/jeet/project-runs/delineate-performance/var/2020-11-04-spec-compl-rate/queued/n80'	'/home/jeet/work/project-runs/delineate-performance/bin/build-jobs.py --test-speciation-rate-estimation --title spccomplrate_80tips --cluster kuhpc --num-extant-lineages 80 -n 100'	5210915457538841698
submit1::20201105025530::6922554641114507041	2020-11-05	02:55:30	'/panfs/pfs.local/work/bi/jeet/project-runs/delineate-performance/var/2020-11-04-spec-compl-rate/queued/n160'	'/home/jeet/work/project-runs/delineate-performance/bin/build-jobs.py --test-speciation-rate-estimation --title spccomplrate_160tips --cluster kuhpc --num-extant-lineages 160 -n 100'	6922554641114507041
submit1::20201110175749::233056874212456693	2020-11-10	17:57:49	'/panfs/pfs.local/work/bi/jeet/project-runs/delineate-performance/var/2020-11-10-constrained-partition/queued/unk15/2020-10-16-species-partition-joint-prob-n020-unk15'	'/home/jeet/work/project-runs/delineate-performance/bin/build-jobs.py --test-species-partition-joint-probabilities --title n020-unk15 --cluster kuhpc --constrain random --num-extant-lineages 020 --num-unconstrained 15'	233056874212456693
submit1::20201110175752::1180445069502260360	2020-11-10	17:57:52	'/panfs/pfs.local/work/bi/jeet/project-runs/delineate-performance/var/2020-11-10-constrained-partition/queued/unk15/2020-10-16-species-partition-joint-prob-n040-unk15'	'/home/jeet/work/project-runs/delineate-performance/bin/build-jobs.py --test-species-partition-joint-probabilities --title n040-unk15 --cluster kuhpc --constrain random --num-extant-lineages 040 --num-unconstrained 15'	1180445069502260360
submit1::20201110175842::6989380471243415660	2020-11-10	17:58:42	'/panfs/pfs.local/work/bi/jeet/project-runs/delineate-performance/var/2020-11-10-constrained-partition/queued/unk15/2020-10-16-species-partition-joint-prob-n020-unk15'	'/home/jeet/work/project-runs/delineate-performance/bin/build-jobs.py --test-species-partition-joint-probabilities --title n020-unk15 --cluster kuhpc --constrain random --num-extant-lineages 020 -n 1'	6989380471243415660
submit1::20201110175852::661777770708731381	2020-11-10	17:58:52	'/panfs/pfs.local/work/bi/jeet/project-runs/delineate-performance/var/2020-11-10-constrained-partition/queued/unk15/2020-10-16-species-partition-joint-prob-n020-unk15'	'/home/jeet/work/project-runs/delineate-performance/bin/build-jobs.py --test-species-partition-joint-probabilities --title n020-unk15 --cluster kuhpc --constrain random --num-extant-lineages 020 -n 1 --num-unconstrained 15'	661777770708731381
submit1::20201110175906::1988745728589775063	2020-11-10	17:59:06	'/panfs/pfs.local/work/bi/jeet/project-runs/delineate-performance/var/2020-11-10-constrained-partition/queued/unk15/2020-10-16-species-partition-joint-prob-n040-unk15'	'/home/jeet/work/project-runs/delineate-performance/bin/build-jobs.py --test-species-partition-joint-probabilities --title n040-unk15 --cluster kuhpc --constrain random --num-extant-lineages 040 -n 1 --num-unconstrained 15'	1988745728589775063
submit1::20201110180603::8735225792779264383	2020-11-10	18:06:03	'/panfs/pfs.local/work/bi/jeet/project-runs/delineate-performance/var/2020-11-10-constrained-partition/queued'	'/home/jeet/work/project-runs/delineate-performance/bin/build-jobs.py --test-species-partition-joint-probabilities --title n020-unk15 --cluster kuhpc --constrain random --num-extant-lineages 020 -n 1 --num-unconstrained 15'	8735225792779264383
submit1::20201110180603::4619485746630038542	2020-11-10	18:06:03	'/panfs/pfs.local/work/bi/jeet/project-runs/delineate-performance/var/2020-11-10-constrained-partition/queued'	'/home/jeet/work/project-runs/delineate-performance/bin/build-jobs.py --test-species-partition-joint-probabilities --title n040-unk15 --cluster kuhpc --constrain random --num-extant-lineages 040 -n 1 --num-unconstrained 15'	4619485746630038542
submit1::20201110185520::4945182485482011483	2020-11-10	18:55:20	'/panfs/pfs.local/work/bi/jeet/project-runs/delineate-performance/var/2020-11-10-constrained-partition/queued'	'/home/jeet/work/project-runs/delineate-performance/bin/build-jobs.py --test-species-partition-joint-probabilities --title n020-unk15 --cluster kuhpc --constrain random --num-extant-lineages 020 --num-unconstrained 15'	4945182485482011483
submit1::20201110185524::6276843890738163171	2020-11-10	18:55:24	'/panfs/pfs.local/work/bi/jeet/project-runs/delineate-performance/var/2020-11-10-constrained-partition/queued'	'/home/jeet/work/project-runs/delineate-performance/bin/build-jobs.py --test-species-partition-joint-probabilities --title n040-unk15 --cluster kuhpc --constrain random --num-extant-lineages 040 --num-unconstrained 15'	6276843890738163171
submit1::20201110190403::4236756178980189990	2020-11-10	19:04:03	'/panfs/pfs.local/work/bi/jeet/project-runs/delineate-performance/var/2020-11-10-constrained-partition/queued'	'/home/jeet/work/project-runs/delineate-performance/bin/build-jobs.py --test-species-partition-joint-probabilities --title n020-unk15 --cluster kuhpc --constrain random --num-extant-lineages 020 --mem 128'	4236756178980189990
submit1::20201110190427::5220137408824550948	2020-11-10	19:04:27	'/panfs/pfs.local/work/bi/jeet/project-runs/delineate-performance/var/2020-11-10-constrained-partition/queued'	'/home/jeet/work/project-runs/delineate-performance/bin/build-jobs.py --test-species-partition-joint-probabilities --title n020-unk15 --cluster kuhpc --constrain random --num-extant-lineages 020 --mem 128 --num-unconstrained 15'	5220137408824550948
submit1::20201110190431::394673894918630587	2020-11-10	19:04:31	'/panfs/pfs.local/work/bi/jeet/project-runs/delineate-performance/var/2020-11-10-constrained-partition/queued'	'/home/jeet/work/project-runs/delineate-performance/bin/build-jobs.py --test-species-partition-joint-probabilities --title n040-unk15 --cluster kuhpc --constrain random --num-extant-lineages 040 --mem 128 --num-unconstrained 15'	394673894918630587
submit1::20201110214829::4586415754610136944	2020-11-10	21:48:29	'/temp/30day/bi/jeet/delineate-performance/var/2020-11-10-constrained-partition/queued'	'/home/jeet/temp30/delineate-performance/bin/build-jobs.py --test-species-partition-joint-probabilities --title n020-unk15 --cluster kuhpc --constrain random --num-extant-lineages 020 --mem 128 --num-unconstrained 15'	4586415754610136944
submit1::20201110214831::5475233646408270744	2020-11-10	21:48:31	'/temp/30day/bi/jeet/delineate-performance/var/2020-11-10-constrained-partition/queued'	'/home/jeet/temp30/delineate-performance/bin/build-jobs.py --test-species-partition-joint-probabilities --title n040-unk15 --cluster kuhpc --constrain random --num-extant-lineages 040 --mem 128 --num-unconstrained 15'	5475233646408270744
submit2::20201116180245::4885431533582566497	2020-11-16	18:02:45	'/temp/30day/bi/jeet/delineate-performance/var/2020-11-16-speciation-completion-rate/queued/n40'	'/home/jeet/temp30/delineate-performance/bin/build-jobs.py --test-speciation-rate-estimation --title spccomplrate_40tips --cluster kuhpc --num-extant-lineages 40 -n 100'	4885431533582566497
submit2::20201116180255::8557528538620789169	2020-11-16	18:02:55	'/temp/30day/bi/jeet/delineate-performance/var/2020-11-16-speciation-completion-rate/queued/n80'	'/home/jeet/temp30/delineate-performance/bin/build-jobs.py --test-speciation-rate-estimation --title spccomplrate_80tips --cluster kuhpc --num-extant-lineages 80 -n 100'	8557528538620789169
submit2::20201116180308::3094027929725580475	2020-11-16	18:03:08	'/temp/30day/bi/jeet/delineate-performance/var/2020-11-16-speciation-completion-rate/queued/n160'	'/home/jeet/temp30/delineate-performance/bin/build-jobs.py --test-speciation-rate-estimation --title spccomplrate_160tips --cluster kuhpc --num-extant-lineages 160 -n 100'	3094027929725580475
submit2::20201117012010::3870356479604146637	2020-11-17	01:20:10	'/temp/30day/bi/jeet/delineate-performance/var/2020-11-17-unconstrained-partition-estimation/queued'	'/home/jeet/temp30/delineate-performance/bin/build-jobs.py --test-species-partition-joint-probabilities --title n020-unk15 --cluster kuhpc --constrain random --num-extant-lineages 020 --mem 128 --num-unconstrained 15'	3870356479604146637
submit2::20201117012013::6259063000045962233	2020-11-17	01:20:13	'/temp/30day/bi/jeet/delineate-performance/var/2020-11-17-unconstrained-partition-estimation/queued'	'/home/jeet/temp30/delineate-performance/bin/build-jobs.py --test-species-partition-joint-probabilities --title n040-unk15 --cluster kuhpc --constrain random --num-extant-lineages 040 --mem 128 --num-unconstrained 15'	6259063000045962233
submit2::20201117012201::4360205907914062089	2020-11-17	01:22:01	'/temp/30day/bi/jeet/delineate-performance/var/2020-11-17-unconstrained-partition-estimation/queued/n40'	'/home/jeet/temp30/delineate-performance/bin/build-jobs.py --test-speciation-rate-estimation --title spccomplrate_40tips --cluster kuhpc --num-extant-lineages 40 -n 100'	4360205907914062089
submit2::20201117012211::5315165616485873124	2020-11-17	01:22:11	'/temp/30day/bi/jeet/delineate-performance/var/2020-11-17-unconstrained-partition-estimation/queued/n80'	'/home/jeet/temp30/delineate-performance/bin/build-jobs.py --test-speciation-rate-estimation --title spccomplrate_80tips --cluster kuhpc --num-extant-lineages 80 -n 100'	5315165616485873124
submit2::20201117012226::144504539453234029	2020-11-17	01:22:26	'/temp/30day/bi/jeet/delineate-performance/var/2020-11-17-unconstrained-partition-estimation/queued'	'/home/jeet/temp30/delineate-performance/bin/build-jobs.py --test-species-partition-joint-probabilities --title n015-unk15 --cluster kuhpc --num-extant-lineages 015 --mem 128 -n 10'	144504539453234029
submit2::20201117130630::514118223448598802	2020-11-17	13:06:30	'/temp/30day/bi/jeet/delineate-performance/var/2020-11-17-unconstrained-partition-estimation/queued'	'/home/jeet/temp30/delineate-performance/bin/build-jobs.py --test-species-partition-joint-probabilities --title n015-unk15 --cluster kuhpc --num-extant-lineages 015 --specify-true-speciation-completion-rate --mem 128 -n 10'	514118223448598802
submit2::20201117200700::2514292430418999744	2020-11-17	20:07:00	'/temp/30day/bi/jeet/delineate-performance/var/2020-11-17b-unconstrained-partition-estimation/queued'	'/home/jeet/temp30/delineate-performance/bin/build-jobs.py --test-species-partition-joint-probabilities --title n015-unk15 --cluster kuhpc --num-extant-lineages 015 --specify-true-speciation-completion-rate --mem 128 -n 100'	2514292430418999744
submit2::20201117232734::634289396534295331	2020-11-17	23:27:34	'/temp/30day/bi/jeet/delineate-performance/var/2020-11-18-unconstrained-partition-estimation/queued'	'/home/jeet/temp30/delineate-performance/bin/build-jobs.py --test-species-partition-joint-probabilities --title n015-unk15 --cluster kuhpc --num-extant-lineages 015 --specify-true-speciation-completion-rate --mem 128 --rate-sweep 1 -n 100'	634289396534295331
submit1::20201122162237::1932717399658667865	2020-11-22	16:22:37	'/temp/30day/bi/jeet/delineate-performance/var/2020-11-22-speciation-completion-rate/queued/n40'	'/home/jeet/temp30/delineate-performance/bin/build-jobs.py --test-speciation-rate-estimation --title spccomplrate_40tips --cluster kuhpc --num-extant-lineages 40 --rate-sweep 3'	1932717399658667865
submit1::20201122162307::4367970821696477875	2020-11-22	16:23:07	'/temp/30day/bi/jeet/delineate-performance/var/2020-11-22-speciation-completion-rate/queued/n40'	'/home/jeet/temp30/delineate-performance/bin/build-jobs.py --test-speciation-rate-estimation --title spccomplrate_40tips --cluster kuhpc --num-extant-lineages 40 --rate-sweep 3'	4367970821696477875
submit1::20201122162327::6777288337349608438	2020-11-22	16:23:27	'/temp/30day/bi/jeet/delineate-performance/var/2020-11-22-speciation-completion-rate/queued/n40'	'/home/jeet/temp30/delineate-performance/bin/build-jobs.py --test-speciation-rate-estimation --title spccomplrate_40tips --cluster kuhpc --num-extant-lineages 40 --rate-sweep 3 -n 100'	6777288337349608438
submit1::20201122162344::10658718087468355	2020-11-22	16:23:44	'/temp/30day/bi/jeet/delineate-performance/var/2020-11-22-speciation-completion-rate/queued/n80'	'/home/jeet/temp30/delineate-performance/bin/build-jobs.py --test-speciation-rate-estimation --title spccomplrate_80tips --cluster kuhpc --num-extant-lineages 80 --rate-sweep 3 -n 100'	10658718087468355
submit1::20201122162404::7913244376421372609	2020-11-22	16:24:04	'/temp/30day/bi/jeet/delineate-performance/var/2020-11-22-speciation-completion-rate/queued/n160'	'/home/jeet/temp30/delineate-performance/bin/build-jobs.py --test-speciation-rate-estimation --title spccomplrate_160tips --cluster kuhpc --num-extant-lineages 160 --rate-sweep 3 -n 100'	7913244376421372609
submit1::20201122163118::8214138911638656353	2020-11-22	16:31:18	'/temp/30day/bi/jeet/delineate-performance/var/2020-11-22-speciation-completion-rate/queued/n40'	'/home/jeet/temp30/delineate-performance/bin/build-jobs.py --test-speciation-rate-estimation --title spccomplrate_40tips --cluster kusixhour --num-extant-lineages 40 --rate-sweep 3 -n 100'	8214138911638656353
submit1::20201122163136::2797008851190857787	2020-11-22	16:31:36	'/temp/30day/bi/jeet/delineate-performance/var/2020-11-22-speciation-completion-rate/queued/n80'	'/home/jeet/temp30/delineate-performance/bin/build-jobs.py --test-speciation-rate-estimation --title spccomplrate_80tips --cluster kusixhour --num-extant-lineages 80 --rate-sweep 3 -n 100'	2797008851190857787
submit1::20201122163156::8893006548364744014	2020-11-22	16:31:56	'/temp/30day/bi/jeet/delineate-performance/var/2020-11-22-speciation-completion-rate/queued/n160'	'/home/jeet/temp30/delineate-performance/bin/build-jobs.py --test-speciation-rate-estimation --title spccomplrate_160tips --cluster kusixhour --num-extant-lineages 160 --rate-sweep 3 -n 100'	8893006548364744014
submit2::20201123233813::5090177105828840271	2020-11-23	23:38:13	'/temp/30day/bi/jeet/delineate-performance/var/2020-11-23-constrained-partition-estimation/queued'	'/home/jeet/temp30/delineate-performance/bin/build-jobs.py --test-species-partition-joint-probabilities --title n010-unk05 --cluster kusixhour --constrain random --num-extant-lineages 010 --mem 128 --num-unconstrained 05'	5090177105828840271
submit2::20201123233837::8431171010250365779	2020-11-23	23:38:37	'/temp/30day/bi/jeet/delineate-performance/var/2020-11-23-constrained-partition-estimation/queued'	'/home/jeet/temp30/delineate-performance/bin/build-jobs.py --test-species-partition-joint-probabilities --title n010-unk05 --cluster kusixhour --constrain random --num-extant-lineages 010 --mem 128 --num-unconstrained 05 -n 100'	8431171010250365779
submit2::20201123233852::3243358377431630523	2020-11-23	23:38:52	'/temp/30day/bi/jeet/delineate-performance/var/2020-11-23-constrained-partition-estimation/queued'	'/home/jeet/temp30/delineate-performance/bin/build-jobs.py --test-species-partition-joint-probabilities --title n020-unk05 --cluster kusixhour --constrain random --num-extant-lineages 020 --mem 128 --num-unconstrained 05 -n 100'	3243358377431630523
submit2::20201123233907::5529315872174273775	2020-11-23	23:39:07	'/temp/30day/bi/jeet/delineate-performance/var/2020-11-23-constrained-partition-estimation/queued'	'/home/jeet/temp30/delineate-performance/bin/build-jobs.py --test-species-partition-joint-probabilities --title n020-unk10 --cluster kusixhour --constrain random --num-extant-lineages 020 --mem 128 --num-unconstrained 10 -n 100'	5529315872174273775
submit2::20201123233923::5747771984837055231	2020-11-23	23:39:23	'/temp/30day/bi/jeet/delineate-performance/var/2020-11-23-constrained-partition-estimation/queued'	'/home/jeet/temp30/delineate-performance/bin/build-jobs.py --test-species-partition-joint-probabilities --title n020-unk15 --cluster kusixhour --constrain random --num-extant-lineages 020 --mem 128 --num-unconstrained 15 -n 100'	5747771984837055231
submit2::20201123233938::3401233219663086385	2020-11-23	23:39:38	'/temp/30day/bi/jeet/delineate-performance/var/2020-11-23-constrained-partition-estimation/queued'	'/home/jeet/temp30/delineate-performance/bin/build-jobs.py --test-species-partition-joint-probabilities --title n040-unk05 --cluster kusixhour --constrain random --num-extant-lineages 040 --mem 128 --num-unconstrained 05 -n 100'	3401233219663086385
submit2::20201123233955::4718879325489305347	2020-11-23	23:39:55	'/temp/30day/bi/jeet/delineate-performance/var/2020-11-23-constrained-partition-estimation/queued'	'/home/jeet/temp30/delineate-performance/bin/build-jobs.py --test-species-partition-joint-probabilities --title n040-unk10 --cluster kusixhour --constrain random --num-extant-lineages 040 --mem 128 --num-unconstrained 10 -n 100'	4718879325489305347
submit2::20201123234013::7650327415259486470	2020-11-23	23:40:13	'/temp/30day/bi/jeet/delineate-performance/var/2020-11-23-constrained-partition-estimation/queued'	'/home/jeet/temp30/delineate-performance/bin/build-jobs.py --test-species-partition-joint-probabilities --title n040-unk15 --cluster kusixhour --constrain random --num-extant-lineages 040 --mem 128 --num-unconstrained 15 -n 100'	7650327415259486470
submit2::20201123234030::8672576308533396110	2020-11-23	23:40:30	'/temp/30day/bi/jeet/delineate-performance/var/2020-11-23-constrained-partition-estimation/queued'	'/home/jeet/temp30/delineate-performance/bin/build-jobs.py --test-species-partition-joint-probabilities --title n080-unk05 --cluster kusixhour --constrain random --num-extant-lineages 080 --mem 128 --num-unconstrained 05 -n 100'	8672576308533396110
submit2::20201123234053::3702106537119429439	2020-11-23	23:40:53	'/temp/30day/bi/jeet/delineate-performance/var/2020-11-23-constrained-partition-estimation/queued'	'/home/jeet/temp30/delineate-performance/bin/build-jobs.py --test-species-partition-joint-probabilities --title n080-unk10 --cluster kusixhour --constrain random --num-extant-lineages 080 --mem 128 --num-unconstrained 10 -n 100'	3702106537119429439
submit2::20201123234114::8736669847440238506	2020-11-23	23:41:14	'/temp/30day/bi/jeet/delineate-performance/var/2020-11-23-constrained-partition-estimation/queued'	'/home/jeet/temp30/delineate-performance/bin/build-jobs.py --test-species-partition-joint-probabilities --title n080-unk15 --cluster kusixhour --constrain random --num-extant-lineages 080 --mem 128 --num-unconstrained 15 -n 100'	8736669847440238506
submit2::20201124000257::3562937868582853683	2020-11-24	00:02:57	'/temp/30day/bi/jeet/delineate-performance/var/2020-11-23-constrained-partition-estimation/queued/05'	'/home/jeet/temp30/delineate-performance/bin/build-jobs.py --test-species-partition-joint-probabilities --title n010-unk05 --cluster kusixhour --constrain random --num-extant-lineages 010 --mem 128 --num-unconstrained 05 -n 100'	3562937868582853683
submit2::20201124000315::769599014637848969	2020-11-24	00:03:15	'/temp/30day/bi/jeet/delineate-performance/var/2020-11-23-constrained-partition-estimation/queued/05'	'/home/jeet/temp30/delineate-performance/bin/build-jobs.py --test-species-partition-joint-probabilities --title n020-unk05 --cluster kusixhour --constrain random --num-extant-lineages 020 --mem 128 --num-unconstrained 05 -n 100'	769599014637848969
submit2::20201124000330::4171064598264330040	2020-11-24	00:03:30	'/temp/30day/bi/jeet/delineate-performance/var/2020-11-23-constrained-partition-estimation/queued/05'	'/home/jeet/temp30/delineate-performance/bin/build-jobs.py --test-species-partition-joint-probabilities --title n040-unk05 --cluster kusixhour --constrain random --num-extant-lineages 040 --mem 128 --num-unconstrained 05 -n 100'	4171064598264330040
submit2::20201124000350::3653637845631974933	2020-11-24	00:03:50	'/temp/30day/bi/jeet/delineate-performance/var/2020-11-23-constrained-partition-estimation/queued/05'	'/home/jeet/temp30/delineate-performance/bin/build-jobs.py --test-species-partition-joint-probabilities --title n080-unk05 --cluster kusixhour --constrain random --num-extant-lineages 080 --mem 128 --num-unconstrained 05 -n 100'	3653637845631974933
submit2::20201124000413::7983023443781558106	2020-11-24	00:04:13	'/temp/30day/bi/jeet/delineate-performance/var/2020-11-23-constrained-partition-estimation/queued/10'	'/home/jeet/temp30/delineate-performance/bin/build-jobs.py --test-species-partition-joint-probabilities --title n020-unk10 --cluster kusixhour --constrain random --num-extant-lineages 020 --mem 128 --num-unconstrained 10 -n 100'	7983023443781558106
submit2::20201124000429::1253684783161840445	2020-11-24	00:04:29	'/temp/30day/bi/jeet/delineate-performance/var/2020-11-23-constrained-partition-estimation/queued/10'	'/home/jeet/temp30/delineate-performance/bin/build-jobs.py --test-species-partition-joint-probabilities --title n040-unk10 --cluster kusixhour --constrain random --num-extant-lineages 040 --mem 128 --num-unconstrained 10 -n 100'	1253684783161840445
submit2::20201124000447::2787813963533898200	2020-11-24	00:04:47	'/temp/30day/bi/jeet/delineate-performance/var/2020-11-23-constrained-partition-estimation/queued/10'	'/home/jeet/temp30/delineate-performance/bin/build-jobs.py --test-species-partition-joint-probabilities --title n080-unk10 --cluster kusixhour --constrain random --num-extant-lineages 080 --mem 128 --num-unconstrained 10 -n 100'	2787813963533898200
submit2::20201124000509::1049452270566594646	2020-11-24	00:05:09	'/temp/30day/bi/jeet/delineate-performance/var/2020-11-23-constrained-partition-estimation/queued/15'	'/home/jeet/temp30/delineate-performance/bin/build-jobs.py --test-species-partition-joint-probabilities --title n020-unk15 --cluster kusixhour --constrain random --num-extant-lineages 020 --mem 128 --num-unconstrained 15 -n 100'	1049452270566594646
submit2::20201124000525::9188681161202129800	2020-11-24	00:05:25	'/temp/30day/bi/jeet/delineate-performance/var/2020-11-23-constrained-partition-estimation/queued/15'	'/home/jeet/temp30/delineate-performance/bin/build-jobs.py --test-species-partition-joint-probabilities --title n040-unk15 --cluster kusixhour --constrain random --num-extant-lineages 040 --mem 128 --num-unconstrained 15 -n 100'	9188681161202129800
submit2::20201124000543::2529994039712482094	2020-11-24	00:05:43	'/temp/30day/bi/jeet/delineate-performance/var/2020-11-23-constrained-partition-estimation/queued/15'	'/home/jeet/temp30/delineate-performance/bin/build-jobs.py --test-species-partition-joint-probabilities --title n080-unk15 --cluster kusixhour --constrain random --num-extant-lineages 080 --mem 128 --num-unconstrained 15 -n 100'	2529994039712482094
submit2::20201124003740::6008822842747013334	2020-11-24	00:37:40	'/temp/30day/bi/jeet/delineate-performance/var/2020-11-23b-constrained-partition-estimation/queued/nunk15'	'/home/jeet/temp30/delineate-performance/bin/build-jobs.py --test-species-partition-joint-probabilities --title n020-unk15 --cluster kusixhour --constrain random --num-extant-lineages 020 --mem 128 --rate-sweep 2 --num-unconstrained 15 -n 100'	6008822842747013334
submit2::20201124003750::6224630324609705794	2020-11-24	00:37:50	'/temp/30day/bi/jeet/delineate-performance/var/2020-11-23b-constrained-partition-estimation/queued/nunk15'	'/home/jeet/temp30/delineate-performance/bin/build-jobs.py --test-species-partition-joint-probabilities --title n040-unk15 --cluster kusixhour --constrain random --num-extant-lineages 040 --mem 128 --rate-sweep 2 --num-unconstrained 15 -n 100'	6224630324609705794
submit2::20201124003759::7973333026858831138	2020-11-24	00:37:59	'/temp/30day/bi/jeet/delineate-performance/var/2020-11-23b-constrained-partition-estimation/queued/nunk15'	'/home/jeet/temp30/delineate-performance/bin/build-jobs.py --test-species-partition-joint-probabilities --title n080-unk15 --cluster kusixhour --constrain random --num-extant-lineages 080 --mem 128 --rate-sweep 2 --num-unconstrained 15 -n 100'	7973333026858831138
submit2::20201124004705::5765298091921667074	2020-11-24	00:47:05	'/temp/30day/bi/jeet/delineate-performance/var/2020-11-23c-constrained-partition-estimation/queued'	'/home/jeet/temp30/delineate-performance/bin/build-jobs.py --test-species-partition-joint-probabilities --title n010-unk05 --cluster kubi --constrain random --num-extant-lineages 010 --mem 128 --rate-sweep 2 --num-unconstrained 05 -n 100'	5765298091921667074
submit2::20201124004715::6958385050400495810	2020-11-24	00:47:15	'/temp/30day/bi/jeet/delineate-performance/var/2020-11-23c-constrained-partition-estimation/queued'	'/home/jeet/temp30/delineate-performance/bin/build-jobs.py --test-species-partition-joint-probabilities --title n020-unk05 --cluster kubi --constrain random --num-extant-lineages 020 --mem 128 --rate-sweep 2 --num-unconstrained 05 -n 100'	6958385050400495810
submit2::20201124004726::682593106655071519	2020-11-24	00:47:26	'/temp/30day/bi/jeet/delineate-performance/var/2020-11-23c-constrained-partition-estimation/queued'	'/home/jeet/temp30/delineate-performance/bin/build-jobs.py --test-species-partition-joint-probabilities --title n040-unk05 --cluster kubi --constrain random --num-extant-lineages 040 --mem 128 --rate-sweep 2 --num-unconstrained 05 -n 100'	682593106655071519
submit2::20201124004737::461763860181339399	2020-11-24	00:47:37	'/temp/30day/bi/jeet/delineate-performance/var/2020-11-23c-constrained-partition-estimation/queued'	'/home/jeet/temp30/delineate-performance/bin/build-jobs.py --test-species-partition-joint-probabilities --title n080-unk05 --cluster kubi --constrain random --num-extant-lineages 080 --mem 128 --rate-sweep 2 --num-unconstrained 05 -n 100'	461763860181339399
submit2::20201124004750::8952786580325458604	2020-11-24	00:47:50	'/temp/30day/bi/jeet/delineate-performance/var/2020-11-23c-constrained-partition-estimation/queued'	'/home/jeet/temp30/delineate-performance/bin/build-jobs.py --test-species-partition-joint-probabilities --title n020-unk10 --cluster kubi --constrain random --num-extant-lineages 020 --mem 128 --rate-sweep 2 --num-unconstrained 10 -n 100'	8952786580325458604
submit2::20201124004802::8855273814946430592	2020-11-24	00:48:02	'/temp/30day/bi/jeet/delineate-performance/var/2020-11-23c-constrained-partition-estimation/queued'	'/home/jeet/temp30/delineate-performance/bin/build-jobs.py --test-species-partition-joint-probabilities --title n040-unk10 --cluster kubi --constrain random --num-extant-lineages 040 --mem 128 --rate-sweep 2 --num-unconstrained 10 -n 100'	8855273814946430592
submit2::20201124004816::7400369597089263748	2020-11-24	00:48:16	'/temp/30day/bi/jeet/delineate-performance/var/2020-11-23c-constrained-partition-estimation/queued'	'/home/jeet/temp30/delineate-performance/bin/build-jobs.py --test-species-partition-joint-probabilities --title n080-unk10 --cluster kubi --constrain random --num-extant-lineages 080 --mem 128 --rate-sweep 2 --num-unconstrained 10 -n 100'	7400369597089263748
