# Supplementary material for: Incorporating the speciation process into species delimitation
Source: PLoS Comput Biol. 2021 May 13;17(5):e1008924. doi: 10.1371/journal.pcbi.1008924 (PMC8118268; doi:10.1371/journal.pcbi.1008924)
Supplement: S1 Data — This is an compressed archive that includes: scripts to simulate data, construct analysis pipelines, and cluster execution job files (delineate-performance-setup/bin); some notes on the parameter space we used (delineate-performance-setup/docs); scripts to collate, compile, and analyze results, as well as generate plots/figures from results data (delineate-performance-results/bin/); CSV/TSV files summarizing each replicate, including (true) parameters as well as inferred parameter values and probablities, as well as metadata such as analysis execution date/time, cluster location, etc. (delineate-performance-results/data/extracts); TSV files containing data simulation/generation logs, including random seeds etc. (delineate-performance-results/data/logs). Note that we omit the full (simulated) data sets due to size (> 5TB). However, these can be easily regenerated in identical detail using the same random seeds for the data generation (given in the “logs”) with the scripts found in the “setup” section above. Note also that the automatically generated logs provided above span a broad variety of studies and analyses, including not only the production runs reported here but also pilot runs, experimental studies, etc. Production run details relevant to this paper can be identified by correlating date/time/cluster with the information found in the “extracts” subdirectory above. (TBZ) [file pcbi.1008924.s002.tbz › delineate-performance-results/data/logs/delineate-mesxuuyan.log]

mesxuuyan::20201014215851::7483803107111618569	2020-10-14	21:58:51	'/usr/scratch/home/jeet/workspaces/projects/delineate-performance/var/2020-10-14'	'../../bin/build-jobs.py joint-partition-probabilities --cluster kuhpc --num-extant-lineages 10 --num-unconstrained 5'	7483803107111618569
mesxuuyan::20201014220030::4206173237679430707	2020-10-14	22:00:30	'/usr/scratch/home/jeet/workspaces/projects/delineate-performance/var/2020-10-14'	'../../bin/build-jobs.py joint-partition-probabilities --cluster kuhpc --num-extant-lineages 10 --num-unconstrained 5 --constrain random'	4206173237679430707
mesxuuyan::20201014220110::924002072866430827	2020-10-14	22:01:10	'/usr/scratch/home/jeet/workspaces/projects/delineate-performance/var/2020-10-14'	'../../bin/build-jobs.py joint-partition-probabilities --cluster flux --num-extant-lineages 10 --num-unconstrained 5 --constrain random'	924002072866430827
mesxuuyan::20201014221026::3304642513497747075	2020-10-14	22:10:26	'/usr/scratch/home/jeet/workspaces/projects/delineate-performance/var/2020-10-14'	'../../bin/build-jobs.py joint-partition-probabilities --cluster mesxuuyan --num-extant-lineages 10 --num-unconstrained 5 --constrain random'	3304642513497747075
mesxuuyan::20201014221138::3930120809576637155	2020-10-14	22:11:38	'/usr/scratch/home/jeet/workspaces/projects/delineate-performance/var/2020-10-14'	'../../bin/build-jobs.py joint-partition-probabilities --cluster mesxuuyan --num-extant-lineages 10 --num-unconstrained 5 --constrain random --check-mode'	3930120809576637155
mesxuuyan::20201015013920::7346480284996512037	2020-10-15	01:39:20	'/usr/scratch/home/jeet/workspaces/projects/delineate-performance/var/2020-10-14'	'../../bin/build-jobs.py joint-partition-probabilities --cluster mesxuuyan --num-extant-lineages 10 --num-unconstrained 5 --constrain random --check-mode'	7346480284996512037
mesxuuyan::20201015015138::6501893365472740214	2020-10-15	01:51:38	'/usr/scratch/home/jeet/workspaces/projects/delineate-performance/var/2020-10-14'	'../../bin/build-jobs.py joint-partition-probabilities --cluster mesxuuyan --num-extant-lineages 10 --num-unconstrained 5 --constrain random --check-mode'	6501893365472740214
mesxuuyan::20201015015408::1748109428389778235	2020-10-15	01:54:08	'/usr/scratch/home/jeet/workspaces/projects/delineate-performance/var/2020-10-14'	'../../bin/build-jobs.py joint-partition-probabilities --cluster mesxuuyan --num-extant-lineages 10 --num-unconstrained 5 --constrain random --check-mode'	1748109428389778235
mesxuuyan::20201015021313::7082863523592608364	2020-10-15	02:13:13	'/usr/scratch/home/jeet/workspaces/projects/delineate-performance/var/2020-10-14'	'../../bin/build-jobs.py joint-partition-probabilities --cluster mesxuuyan --num-extant-lineages 10 --num-unconstrained 5 --constrain random'	7082863523592608364
mesxuuyan::20201015021647::1438856015794203333	2020-10-15	02:16:47	'/usr/scratch/home/jeet/workspaces/projects/delineate-performance/var/2020-10-14'	'../../bin/build-jobs.py joint-partition-probabilities --cluster mesxuuyan --num-extant-lineages 10 --num-unconstrained 5 --constrain random'	1438856015794203333
mesxuuyan::20201015215819::7065007684720425505	2020-10-15	21:58:19	'/usr/scratch/home/jeet/workspaces/projects/delineate-performance/var/2020-10-15-test1/batch00000'	'/usr/scratch/home/jeet/workspaces/projects/delineate-performance/bin/build-jobs.py -t marginal_040spp_10unk --num-extant-lineages 40 --num-unconstrained 10 --constrain random --test-species-partition-m --cluster mesxuuyan -n 100 -z 7065007684720425505'	7065007684720425505
mesxuuyan::20201015215822::4012206854969852660	2020-10-15	21:58:22	'/usr/scratch/home/jeet/workspaces/projects/delineate-performance/var/2020-10-15-test1/batch00001'	'/usr/scratch/home/jeet/workspaces/projects/delineate-performance/bin/build-jobs.py -t marginal_020spp_10unk --num-extant-lineages 20 --num-unconstrained 10 --constrain random --test-species-partition-m --cluster mesxuuyan -n 100 -z 4012206854969852660'	4012206854969852660
mesxuuyan::20201015215824::2500518655418780111	2020-10-15	21:58:24	'/usr/scratch/home/jeet/workspaces/projects/delineate-performance/var/2020-10-15-test1/batch00002'	'/usr/scratch/home/jeet/workspaces/projects/delineate-performance/bin/build-jobs.py -t marginal_040tips_10unk --num-extant-lineages 40 --num-unconstrained 10 --constrain random --test-species-partition-m --cluster mesxuuyan -n 100 -z 2500518655418780111'	2500518655418780111
mesxuuyan::20201015215827::7267691011783154459	2020-10-15	21:58:27	'/usr/scratch/home/jeet/workspaces/projects/delineate-performance/var/2020-10-15-test1/batch00003'	'/usr/scratch/home/jeet/workspaces/projects/delineate-performance/bin/build-jobs.py -t marginal_020tips_010unk --num-extant-lineages 020 --num-unconstrained 10 --constrain random --test-species-partition-m --cluster mesxuuyan -n 100 -z 7267691011783154459'	7267691011783154459
mesxuuyan::20201015215829::7693859321760064692	2020-10-15	21:58:29	'/usr/scratch/home/jeet/workspaces/projects/delineate-performance/var/2020-10-15-test1/batch00004'	'/usr/scratch/home/jeet/workspaces/projects/delineate-performance/bin/build-jobs.py -t marginal_040tips_010unk --num-extant-lineages 040 --num-unconstrained 10 --constrain random --test-species-partition-m --cluster mesxuuyan -n 100 -z 7693859321760064692'	7693859321760064692
mesxuuyan::20201015215832::1269897850330114374	2020-10-15	21:58:32	'/usr/scratch/home/jeet/workspaces/projects/delineate-performance/var/2020-10-15-test1/batch00005'	'/usr/scratch/home/jeet/workspaces/projects/delineate-performance/bin/build-jobs.py -t marginal_080tips_010unk --num-extant-lineages 080 --num-unconstrained 10 --constrain random --test-species-partition-m --cluster mesxuuyan -n 100 -z 1269897850330114374'	1269897850330114374
mesxuuyan::20201015215837::2483225373173964027	2020-10-15	21:58:37	'/usr/scratch/home/jeet/workspaces/projects/delineate-performance/var/2020-10-15-test1/batch00006'	'/usr/scratch/home/jeet/workspaces/projects/delineate-performance/bin/build-jobs.py -t marginal_160tips_010unk --num-extant-lineages 160 --num-unconstrained 10 --constrain random --test-species-partition-m --cluster mesxuuyan -n 100 -z 2483225373173964027'	2483225373173964027
mesxuuyan::20201015215847::2873922058441510251	2020-10-15	21:58:47	'/usr/scratch/home/jeet/workspaces/projects/delineate-performance/var/2020-10-15-test1/batch00007'	'/usr/scratch/home/jeet/workspaces/projects/delineate-performance/bin/build-jobs.py -t spccomplrate_010tips --num-extant-lineages 010 --test-specia --cluster mesxuuyan -n 100 -z 2873922058441510251'	2873922058441510251
mesxuuyan::20201015220538::2873922058441510251	2020-10-15	22:05:38	'/usr/scratch/home/jeet/workspaces/projects/delineate-performance/var/2020-10-15-test2/batch00007'	'/usr/scratch/home/jeet/workspaces/projects/delineate-performance/bin/build-jobs.py -t spccomplrate_010tips --num-extant-lineages 010 --test-specia --cluster mesxuuyan -n 100 -z 2873922058441510251'	2873922058441510251
mesxuuyan::20201015221345::2873922058441510251	2020-10-15	22:13:45	'/usr/scratch/home/jeet/workspaces/projects/delineate-performance/var/2020-10-15-test2/batch00007'	'/usr/scratch/home/jeet/workspaces/projects/delineate-performance/bin/build-jobs.py -t spccomplrate_010tips --num-extant-lineages 010 --test-specia --cluster kuhpc -n 100 -z 2873922058441510251'	2873922058441510251
mesxuuyan::20201015221359::2873922058441510251	2020-10-15	22:13:59	'/usr/scratch/home/jeet/workspaces/projects/delineate-performance/var/2020-10-15-test2/batch00007'	'/usr/scratch/home/jeet/workspaces/projects/delineate-performance/bin/build-jobs.py -t spccomplrate_010tips --num-extant-lineages 010 --test-specia --cluster mesxuuyan -n 100 -z 2873922058441510251'	2873922058441510251
mesxuuyan::20201015221451::2873922058441510251	2020-10-15	22:14:51	'/usr/scratch/home/jeet/workspaces/projects/delineate-performance/var/2020-10-15-test2/batch00007'	'/usr/scratch/home/jeet/workspaces/projects/delineate-performance/bin/build-jobs.py -t spccomplrate_010tips --num-extant-lineages 010 --test-specia --cluster mesxuuyan -n 100 -z 2873922058441510251'	2873922058441510251
mesxuuyan::20201015223446::1851746484518653918	2020-10-15	22:34:46	'/usr/scratch/home/jeet/workspaces/projects/delineate-performance/var/2020-10-15-joint-partition-estimation-test-01'	'../../bin/build-jobs.py joint-partition-probabilities --cluster mesxuuyan --num-extant-lineages 10 --num-unconstrained 5 --constrain random'	1851746484518653918
mesxuuyan::20201015223936::7325227961958471033	2020-10-15	22:39:36	'/usr/scratch/home/jeet/workspaces/projects/delineate-performance/var/2020-10-15-joint-partition-estimation-test-01'	'../../bin/build-jobs.py joint-partition-probabilities --cluster mesxuuyan --num-extant-lineages 10 --num-unconstrained 5 --constrain random'	7325227961958471033
mesxuuyan::20201015224500::6121562215407799938	2020-10-15	22:45:00	'/usr/scratch/home/jeet/workspaces/projects/delineate-performance/var/2020-10-15-joint-partition-estimation-test-01'	'../../bin/build-jobs.py --test-species-partition-joint-probabilities --cluster mesxuuyan --num-extant-lineages 10 --num-unconstrained 5 --constrain random'	6121562215407799938
mesxuuyan::20201015225824::5619624085948354047	2020-10-15	22:58:24	'/usr/scratch/home/jeet/workspaces/projects/delineate-performance/var/2020-10-16-joint-partition-estimation'	'/home/jeet/workspaces/projects/delineate-performance/bin/build-jobs.py --test-species-partition-joint-probabilities --title 05-05 --cluster mesxuuyan --constrain random --num-extant-lineages 05 --num-unconstrained 05'	5619624085948354047
mesxuuyan::20201015225824::4009082845994891421	2020-10-15	22:58:24	'/usr/scratch/home/jeet/workspaces/projects/delineate-performance/var'	'/home/jeet/workspaces/projects/delineate-performance/bin/build-jobs.py --test-species-partition-joint-probabilities --title 15-05 --cluster mesxuuyan --constrain random --num-extant-lineages 15 --num-unconstrained 05'	4009082845994891421
mesxuuyan::20201015225845::5504022075993810156	2020-10-15	22:58:45	'/usr/scratch/home/jeet/workspaces/projects/delineate-performance/var/2020-10-16-joint-partition-estimation/2020-10-16-species-partition-joint-prob-05-05'	'/home/jeet/workspaces/projects/delineate-performance/bin/build-jobs.py --test-species-partition-joint-probabilities --title 05-05 --cluster mesxuuyan --constrain random --num-extant-lineages 05 --num-unconstrained 05'	5504022075993810156
mesxuuyan::20201015225846::4671303010071191626	2020-10-15	22:58:46	'/usr/scratch/home/jeet/workspaces/projects/delineate-performance/var/2020-10-16-joint-partition-estimation/2020-10-16-species-partition-joint-prob-15-05'	'/home/jeet/workspaces/projects/delineate-performance/bin/build-jobs.py --test-species-partition-joint-probabilities --title 15-05 --cluster mesxuuyan --constrain random --num-extant-lineages 15 --num-unconstrained 05'	4671303010071191626
mesxuuyan::20201015230320::9219334672467357127	2020-10-15	23:03:20	'/usr/scratch/home/jeet/workspaces/projects/delineate-performance/var/2020-10-16-joint-partition-estimation/current/2020-10-16-species-partition-joint-prob-05-05'	'/home/jeet/workspaces/projects/delineate-performance/bin/build-jobs.py --test-species-partition-joint-probabilities --title 05-05 --cluster mesxuuyan --constrain random --num-extant-lineages 05 --num-unconstrained 05'	9219334672467357127
mesxuuyan::20201015230321::899217083245258478	2020-10-15	23:03:21	'/usr/scratch/home/jeet/workspaces/projects/delineate-performance/var/2020-10-16-joint-partition-estimation/current/2020-10-16-species-partition-joint-prob-15-05'	'/home/jeet/workspaces/projects/delineate-performance/bin/build-jobs.py --test-species-partition-joint-probabilities --title 15-05 --cluster mesxuuyan --constrain random --num-extant-lineages 15 --num-unconstrained 05'	899217083245258478
mesxuuyan::20201015230750::6359985562376246323	2020-10-15	23:07:50	'/usr/scratch/home/jeet/workspaces/projects/delineate-performance/var/2020-10-16-joint-partition-estimation/queued/2020-10-16-species-partition-joint-prob-010-05'	'/home/jeet/workspaces/projects/delineate-performance/bin/build-jobs.py --test-species-partition-joint-probabilities --title 010-05 --cluster mesxuuyan --constrain random --num-extant-lineages 010 --num-unconstrained 05'	6359985562376246323
mesxuuyan::20201015230751::875564976930906580	2020-10-15	23:07:51	'/usr/scratch/home/jeet/workspaces/projects/delineate-performance/var/2020-10-16-joint-partition-estimation/queued/2020-10-16-species-partition-joint-prob-020-05'	'/home/jeet/workspaces/projects/delineate-performance/bin/build-jobs.py --test-species-partition-joint-probabilities --title 020-05 --cluster mesxuuyan --constrain random --num-extant-lineages 020 --num-unconstrained 05'	875564976930906580
mesxuuyan::20201015231256::1397575428787881949	2020-10-15	23:12:56	'/usr/scratch/home/jeet/workspaces/projects/delineate-performance/var/2020-10-16-joint-partition-estimation/queued/unk/2020-10-16-species-partition-joint-prob-n010-unk05'	'/home/jeet/workspaces/projects/delineate-performance/bin/build-jobs.py --test-species-partition-joint-probabilities --title n010-unk05 --cluster mesxuuyan --constrain random --num-extant-lineages 010 --num-unconstrained 05'	1397575428787881949
mesxuuyan::20201015231257::127744047689243449	2020-10-15	23:12:57	'/usr/scratch/home/jeet/workspaces/projects/delineate-performance/var/2020-10-16-joint-partition-estimation/queued/unk/2020-10-16-species-partition-joint-prob-n020-unk05'	'/home/jeet/workspaces/projects/delineate-performance/bin/build-jobs.py --test-species-partition-joint-probabilities --title n020-unk05 --cluster mesxuuyan --constrain random --num-extant-lineages 020 --num-unconstrained 05'	127744047689243449
mesxuuyan::20201015231257::3556959160980885398	2020-10-15	23:12:57	'/usr/scratch/home/jeet/workspaces/projects/delineate-performance/var/2020-10-16-joint-partition-estimation/queued/unk/2020-10-16-species-partition-joint-prob-n020-unk10'	'/home/jeet/workspaces/projects/delineate-performance/bin/build-jobs.py --test-species-partition-joint-probabilities --title n020-unk10 --cluster mesxuuyan --constrain random --num-extant-lineages 020 --num-unconstrained 10'	3556959160980885398
mesxuuyan::20201015231258::1769461117888977995	2020-10-15	23:12:58	'/usr/scratch/home/jeet/workspaces/projects/delineate-performance/var/2020-10-16-joint-partition-estimation/queued/unk/2020-10-16-species-partition-joint-prob-n020-unk15'	'/home/jeet/workspaces/projects/delineate-performance/bin/build-jobs.py --test-species-partition-joint-probabilities --title n020-unk15 --cluster mesxuuyan --constrain random --num-extant-lineages 020 --num-unconstrained 15'	1769461117888977995
mesxuuyan::20201015231259::7514738421425986610	2020-10-15	23:12:59	'/usr/scratch/home/jeet/workspaces/projects/delineate-performance/var/2020-10-16-joint-partition-estimation/queued/unk/2020-10-16-species-partition-joint-prob-n040-unk05'	'/home/jeet/workspaces/projects/delineate-performance/bin/build-jobs.py --test-species-partition-joint-probabilities --title n040-unk05 --cluster mesxuuyan --constrain random --num-extant-lineages 040 --num-unconstrained 05'	7514738421425986610
mesxuuyan::20201015231300::461841606707189908	2020-10-15	23:13:00	'/usr/scratch/home/jeet/workspaces/projects/delineate-performance/var/2020-10-16-joint-partition-estimation/queued/unk/2020-10-16-species-partition-joint-prob-n040-unk10'	'/home/jeet/workspaces/projects/delineate-performance/bin/build-jobs.py --test-species-partition-joint-probabilities --title n040-unk10 --cluster mesxuuyan --constrain random --num-extant-lineages 040 --num-unconstrained 10'	461841606707189908
mesxuuyan::20201015231301::5034703464823283346	2020-10-15	23:13:01	'/usr/scratch/home/jeet/workspaces/projects/delineate-performance/var/2020-10-16-joint-partition-estimation/queued/unk/2020-10-16-species-partition-joint-prob-n040-unk15'	'/home/jeet/workspaces/projects/delineate-performance/bin/build-jobs.py --test-species-partition-joint-probabilities --title n040-unk15 --cluster mesxuuyan --constrain random --num-extant-lineages 040 --num-unconstrained 15'	5034703464823283346
mesxuuyan::20201015231302::2371328856203302406	2020-10-15	23:13:02	'/usr/scratch/home/jeet/workspaces/projects/delineate-performance/var/2020-10-16-joint-partition-estimation/queued/unk/2020-10-16-species-partition-joint-prob-n080-unk05'	'/home/jeet/workspaces/projects/delineate-performance/bin/build-jobs.py --test-species-partition-joint-probabilities --title n080-unk05 --cluster mesxuuyan --constrain random --num-extant-lineages 080 --num-unconstrained 05'	2371328856203302406
mesxuuyan::20201015231303::6952797672376358623	2020-10-15	23:13:03	'/usr/scratch/home/jeet/workspaces/projects/delineate-performance/var/2020-10-16-joint-partition-estimation/queued/unk/2020-10-16-species-partition-joint-prob-n080-unk10'	'/home/jeet/workspaces/projects/delineate-performance/bin/build-jobs.py --test-species-partition-joint-probabilities --title n080-unk10 --cluster mesxuuyan --constrain random --num-extant-lineages 080 --num-unconstrained 10'	6952797672376358623
mesxuuyan::20201015231305::5928139706420375156	2020-10-15	23:13:05	'/usr/scratch/home/jeet/workspaces/projects/delineate-performance/var/2020-10-16-joint-partition-estimation/queued/unk/2020-10-16-species-partition-joint-prob-n080-unk15'	'/home/jeet/workspaces/projects/delineate-performance/bin/build-jobs.py --test-species-partition-joint-probabilities --title n080-unk15 --cluster mesxuuyan --constrain random --num-extant-lineages 080 --num-unconstrained 15'	5928139706420375156
mesxuuyan::20201015231409::3985842246355580059	2020-10-15	23:14:09	'/usr/scratch/home/jeet/workspaces/projects/delineate-performance/var/2020-10-16-joint-partition-estimation/queued/unk05/2020-10-16-species-partition-joint-prob-n010-unk05'	'/home/jeet/workspaces/projects/delineate-performance/bin/build-jobs.py --test-species-partition-joint-probabilities --title n010-unk05 --cluster mesxuuyan --constrain random --num-extant-lineages 010 --num-unconstrained 05'	3985842246355580059
mesxuuyan::20201015231410::1264772115867131021	2020-10-15	23:14:10	'/usr/scratch/home/jeet/workspaces/projects/delineate-performance/var/2020-10-16-joint-partition-estimation/queued/unk05/2020-10-16-species-partition-joint-prob-n020-unk05'	'/home/jeet/workspaces/projects/delineate-performance/bin/build-jobs.py --test-species-partition-joint-probabilities --title n020-unk05 --cluster mesxuuyan --constrain random --num-extant-lineages 020 --num-unconstrained 05'	1264772115867131021
mesxuuyan::20201015231410::7659142781838530624	2020-10-15	23:14:10	'/usr/scratch/home/jeet/workspaces/projects/delineate-performance/var/2020-10-16-joint-partition-estimation/queued/unk10/2020-10-16-species-partition-joint-prob-n020-unk10'	'/home/jeet/workspaces/projects/delineate-performance/bin/build-jobs.py --test-species-partition-joint-probabilities --title n020-unk10 --cluster mesxuuyan --constrain random --num-extant-lineages 020 --num-unconstrained 10'	7659142781838530624
mesxuuyan::20201015231411::614706360996016941	2020-10-15	23:14:11	'/usr/scratch/home/jeet/workspaces/projects/delineate-performance/var/2020-10-16-joint-partition-estimation/queued/unk15/2020-10-16-species-partition-joint-prob-n020-unk15'	'/home/jeet/workspaces/projects/delineate-performance/bin/build-jobs.py --test-species-partition-joint-probabilities --title n020-unk15 --cluster mesxuuyan --constrain random --num-extant-lineages 020 --num-unconstrained 15'	614706360996016941
mesxuuyan::20201015231412::8195601259042871652	2020-10-15	23:14:12	'/usr/scratch/home/jeet/workspaces/projects/delineate-performance/var/2020-10-16-joint-partition-estimation/queued/unk05/2020-10-16-species-partition-joint-prob-n040-unk05'	'/home/jeet/workspaces/projects/delineate-performance/bin/build-jobs.py --test-species-partition-joint-probabilities --title n040-unk05 --cluster mesxuuyan --constrain random --num-extant-lineages 040 --num-unconstrained 05'	8195601259042871652
mesxuuyan::20201015231413::8625732087720464642	2020-10-15	23:14:13	'/usr/scratch/home/jeet/workspaces/projects/delineate-performance/var/2020-10-16-joint-partition-estimation/queued/unk10/2020-10-16-species-partition-joint-prob-n040-unk10'	'/home/jeet/workspaces/projects/delineate-performance/bin/build-jobs.py --test-species-partition-joint-probabilities --title n040-unk10 --cluster mesxuuyan --constrain random --num-extant-lineages 040 --num-unconstrained 10'	8625732087720464642
mesxuuyan::20201015231414::1677738001862278700	2020-10-15	23:14:14	'/usr/scratch/home/jeet/workspaces/projects/delineate-performance/var/2020-10-16-joint-partition-estimation/queued/unk15/2020-10-16-species-partition-joint-prob-n040-unk15'	'/home/jeet/workspaces/projects/delineate-performance/bin/build-jobs.py --test-species-partition-joint-probabilities --title n040-unk15 --cluster mesxuuyan --constrain random --num-extant-lineages 040 --num-unconstrained 15'	1677738001862278700
mesxuuyan::20201015231415::7443961776990956996	2020-10-15	23:14:15	'/usr/scratch/home/jeet/workspaces/projects/delineate-performance/var/2020-10-16-joint-partition-estimation/queued/unk05/2020-10-16-species-partition-joint-prob-n080-unk05'	'/home/jeet/workspaces/projects/delineate-performance/bin/build-jobs.py --test-species-partition-joint-probabilities --title n080-unk05 --cluster mesxuuyan --constrain random --num-extant-lineages 080 --num-unconstrained 05'	7443961776990956996
mesxuuyan::20201015231417::7148710219906277563	2020-10-15	23:14:17	'/usr/scratch/home/jeet/workspaces/projects/delineate-performance/var/2020-10-16-joint-partition-estimation/queued/unk10/2020-10-16-species-partition-joint-prob-n080-unk10'	'/home/jeet/workspaces/projects/delineate-performance/bin/build-jobs.py --test-species-partition-joint-probabilities --title n080-unk10 --cluster mesxuuyan --constrain random --num-extant-lineages 080 --num-unconstrained 10'	7148710219906277563
mesxuuyan::20201015231418::4942640083488193573	2020-10-15	23:14:18	'/usr/scratch/home/jeet/workspaces/projects/delineate-performance/var/2020-10-16-joint-partition-estimation/queued/unk15/2020-10-16-species-partition-joint-prob-n080-unk15'	'/home/jeet/workspaces/projects/delineate-performance/bin/build-jobs.py --test-species-partition-joint-probabilities --title n080-unk15 --cluster mesxuuyan --constrain random --num-extant-lineages 080 --num-unconstrained 15'	4942640083488193573
mesxuuyan::20201102125651::8087252068371463820	2020-11-02	12:56:51	'/usr/scratch/home/jeet/workspaces/projects/delineate-performance/var/2020-11-02-joint-partition-estimation/queued/unk05/2020-10-16-species-partition-joint-prob-n010-unk05'	'/usr/scratch/home/jeet/workspaces/projects/delineate-performance/bin/build-jobs.py --test-species-partition-joint-probabilities --title n010-unk05 --cluster mesxuuyan --constrain random --num-extant-lineages 010 --num-unconstrained 05'	8087252068371463820
mesxuuyan::20201102125654::3738086313683836872	2020-11-02	12:56:54	'/usr/scratch/home/jeet/workspaces/projects/delineate-performance/var/2020-11-02-joint-partition-estimation/queued/unk05/2020-10-16-species-partition-joint-prob-n020-unk05'	'/usr/scratch/home/jeet/workspaces/projects/delineate-performance/bin/build-jobs.py --test-species-partition-joint-probabilities --title n020-unk05 --cluster mesxuuyan --constrain random --num-extant-lineages 020 --num-unconstrained 05'	3738086313683836872
mesxuuyan::20201102125657::278786474635282425	2020-11-02	12:56:57	'/usr/scratch/home/jeet/workspaces/projects/delineate-performance/var/2020-11-02-joint-partition-estimation/queued/unk10/2020-10-16-species-partition-joint-prob-n020-unk10'	'/usr/scratch/home/jeet/workspaces/projects/delineate-performance/bin/build-jobs.py --test-species-partition-joint-probabilities --title n020-unk10 --cluster mesxuuyan --constrain random --num-extant-lineages 020 --num-unconstrained 10'	278786474635282425
mesxuuyan::20201102125700::5737224802416781860	2020-11-02	12:57:00	'/usr/scratch/home/jeet/workspaces/projects/delineate-performance/var/2020-11-02-joint-partition-estimation/queued/unk15/2020-10-16-species-partition-joint-prob-n020-unk15'	'/usr/scratch/home/jeet/workspaces/projects/delineate-performance/bin/build-jobs.py --test-species-partition-joint-probabilities --title n020-unk15 --cluster mesxuuyan --constrain random --num-extant-lineages 020 --num-unconstrained 15'	5737224802416781860
mesxuuyan::20201102125701::2913357436854606044	2020-11-02	12:57:01	'/usr/scratch/home/jeet/workspaces/projects/delineate-performance/var/2020-11-02-joint-partition-estimation/queued/unk05/2020-10-16-species-partition-joint-prob-n040-unk05'	'/usr/scratch/home/jeet/workspaces/projects/delineate-performance/bin/build-jobs.py --test-species-partition-joint-probabilities --title n040-unk05 --cluster mesxuuyan --constrain random --num-extant-lineages 040 --num-unconstrained 05'	2913357436854606044
mesxuuyan::20201102125703::2148999540206641236	2020-11-02	12:57:03	'/usr/scratch/home/jeet/workspaces/projects/delineate-performance/var/2020-11-02-joint-partition-estimation/queued/unk10/2020-10-16-species-partition-joint-prob-n040-unk10'	'/usr/scratch/home/jeet/workspaces/projects/delineate-performance/bin/build-jobs.py --test-species-partition-joint-probabilities --title n040-unk10 --cluster mesxuuyan --constrain random --num-extant-lineages 040 --num-unconstrained 10'	2148999540206641236
mesxuuyan::20201102125704::993182182270090012	2020-11-02	12:57:04	'/usr/scratch/home/jeet/workspaces/projects/delineate-performance/var/2020-11-02-joint-partition-estimation/queued/unk15/2020-10-16-species-partition-joint-prob-n040-unk15'	'/usr/scratch/home/jeet/workspaces/projects/delineate-performance/bin/build-jobs.py --test-species-partition-joint-probabilities --title n040-unk15 --cluster mesxuuyan --constrain random --num-extant-lineages 040 --num-unconstrained 15'	993182182270090012
mesxuuyan::20201102125705::6147621334801850151	2020-11-02	12:57:05	'/usr/scratch/home/jeet/workspaces/projects/delineate-performance/var/2020-11-02-joint-partition-estimation/queued/unk05/2020-10-16-species-partition-joint-prob-n080-unk05'	'/usr/scratch/home/jeet/workspaces/projects/delineate-performance/bin/build-jobs.py --test-species-partition-joint-probabilities --title n080-unk05 --cluster mesxuuyan --constrain random --num-extant-lineages 080 --num-unconstrained 05'	6147621334801850151
mesxuuyan::20201102125709::5794770046131133079	2020-11-02	12:57:09	'/usr/scratch/home/jeet/workspaces/projects/delineate-performance/var/2020-11-02-joint-partition-estimation/queued/unk10/2020-10-16-species-partition-joint-prob-n080-unk10'	'/usr/scratch/home/jeet/workspaces/projects/delineate-performance/bin/build-jobs.py --test-species-partition-joint-probabilities --title n080-unk10 --cluster mesxuuyan --constrain random --num-extant-lineages 080 --num-unconstrained 10'	5794770046131133079
mesxuuyan::20201102125712::7898659351172788408	2020-11-02	12:57:12	'/usr/scratch/home/jeet/workspaces/projects/delineate-performance/var/2020-11-02-joint-partition-estimation/queued/unk15/2020-10-16-species-partition-joint-prob-n080-unk15'	'/usr/scratch/home/jeet/workspaces/projects/delineate-performance/bin/build-jobs.py --test-species-partition-joint-probabilities --title n080-unk15 --cluster mesxuuyan --constrain random --num-extant-lineages 080 --num-unconstrained 15'	7898659351172788408
mesxuuyan::20201102134129::8417774600193400784	2020-11-02	13:41:29	'/usr/scratch/home/jeet/workspaces/projects/delineate-performance/var/2020-11-02-joint-partition-estimation/queued/unk05'	'/usr/scratch/home/jeet/workspaces/projects/delineate-performance/bin/build-jobs.py --test-species-partition-joint-probabilities --title n010-unk05 --cluster mesxuuyan --constrain random --num-extant-lineages 010 --num-unconstrained 05'	8417774600193400784
mesxuuyan::20201102134132::8047388006189798037	2020-11-02	13:41:32	'/usr/scratch/home/jeet/workspaces/projects/delineate-performance/var/2020-11-02-joint-partition-estimation/queued/unk05'	'/usr/scratch/home/jeet/workspaces/projects/delineate-performance/bin/build-jobs.py --test-species-partition-joint-probabilities --title n020-unk05 --cluster mesxuuyan --constrain random --num-extant-lineages 020 --num-unconstrained 05'	8047388006189798037
mesxuuyan::20201102134134::101127951536693462	2020-11-02	13:41:34	'/usr/scratch/home/jeet/workspaces/projects/delineate-performance/var/2020-11-02-joint-partition-estimation/queued/unk10'	'/usr/scratch/home/jeet/workspaces/projects/delineate-performance/bin/build-jobs.py --test-species-partition-joint-probabilities --title n020-unk10 --cluster mesxuuyan --constrain random --num-extant-lineages 020 --num-unconstrained 10'	101127951536693462
mesxuuyan::20201102134137::5373294648337484819	2020-11-02	13:41:37	'/usr/scratch/home/jeet/workspaces/projects/delineate-performance/var/2020-11-02-joint-partition-estimation/queued/unk15'	'/usr/scratch/home/jeet/workspaces/projects/delineate-performance/bin/build-jobs.py --test-species-partition-joint-probabilities --title n020-unk15 --cluster mesxuuyan --constrain random --num-extant-lineages 020 --num-unconstrained 15'	5373294648337484819
mesxuuyan::20201102134138::8721979742978899331	2020-11-02	13:41:38	'/usr/scratch/home/jeet/workspaces/projects/delineate-performance/var/2020-11-02-joint-partition-estimation/queued/unk05'	'/usr/scratch/home/jeet/workspaces/projects/delineate-performance/bin/build-jobs.py --test-species-partition-joint-probabilities --title n040-unk05 --cluster mesxuuyan --constrain random --num-extant-lineages 040 --num-unconstrained 05'	8721979742978899331
mesxuuyan::20201102134139::1790989137754261600	2020-11-02	13:41:39	'/usr/scratch/home/jeet/workspaces/projects/delineate-performance/var/2020-11-02-joint-partition-estimation/queued/unk10'	'/usr/scratch/home/jeet/workspaces/projects/delineate-performance/bin/build-jobs.py --test-species-partition-joint-probabilities --title n040-unk10 --cluster mesxuuyan --constrain random --num-extant-lineages 040 --num-unconstrained 10'	1790989137754261600
mesxuuyan::20201102134140::8836528407893740838	2020-11-02	13:41:40	'/usr/scratch/home/jeet/workspaces/projects/delineate-performance/var/2020-11-02-joint-partition-estimation/queued/unk15'	'/usr/scratch/home/jeet/workspaces/projects/delineate-performance/bin/build-jobs.py --test-species-partition-joint-probabilities --title n040-unk15 --cluster mesxuuyan --constrain random --num-extant-lineages 040 --num-unconstrained 15'	8836528407893740838
mesxuuyan::20201102134141::2676535298973084205	2020-11-02	13:41:41	'/usr/scratch/home/jeet/workspaces/projects/delineate-performance/var/2020-11-02-joint-partition-estimation/queued/unk05'	'/usr/scratch/home/jeet/workspaces/projects/delineate-performance/bin/build-jobs.py --test-species-partition-joint-probabilities --title n080-unk05 --cluster mesxuuyan --constrain random --num-extant-lineages 080 --num-unconstrained 05'	2676535298973084205
mesxuuyan::20201102134143::5968666561427454374	2020-11-02	13:41:43	'/usr/scratch/home/jeet/workspaces/projects/delineate-performance/var/2020-11-02-joint-partition-estimation/queued/unk10'	'/usr/scratch/home/jeet/workspaces/projects/delineate-performance/bin/build-jobs.py --test-species-partition-joint-probabilities --title n080-unk10 --cluster mesxuuyan --constrain random --num-extant-lineages 080 --num-unconstrained 10'	5968666561427454374
mesxuuyan::20201102134145::5869832002637268406	2020-11-02	13:41:45	'/usr/scratch/home/jeet/workspaces/projects/delineate-performance/var/2020-11-02-joint-partition-estimation/queued/unk15'	'/usr/scratch/home/jeet/workspaces/projects/delineate-performance/bin/build-jobs.py --test-species-partition-joint-probabilities --title n080-unk15 --cluster mesxuuyan --constrain random --num-extant-lineages 080 --num-unconstrained 15'	5869832002637268406
mesxuuyan::20201102135135::2160197124743426218	2020-11-02	13:51:35	'/usr/scratch/home/jeet/workspaces/projects/delineate-performance/var/2020-11-02-joint-partition-estimation/queued/unk05'	'/usr/scratch/home/jeet/workspaces/projects/delineate-performance/bin/build-jobs.py --test-species-partition-joint-probabilities --title n010-unk05 --cluster mesxuuyan --constrain random --num-extant-lineages 010 --num-unconstrained 05'	2160197124743426218
mesxuuyan::20201102135137::3020345349911154512	2020-11-02	13:51:37	'/usr/scratch/home/jeet/workspaces/projects/delineate-performance/var/2020-11-02-joint-partition-estimation/queued/unk05'	'/usr/scratch/home/jeet/workspaces/projects/delineate-performance/bin/build-jobs.py --test-species-partition-joint-probabilities --title n020-unk05 --cluster mesxuuyan --constrain random --num-extant-lineages 020 --num-unconstrained 05'	3020345349911154512
mesxuuyan::20201102135137::6034381271603543420	2020-11-02	13:51:37	'/usr/scratch/home/jeet/workspaces/projects/delineate-performance/var/2020-11-02-joint-partition-estimation/queued/unk10'	'/usr/scratch/home/jeet/workspaces/projects/delineate-performance/bin/build-jobs.py --test-species-partition-joint-probabilities --title n020-unk10 --cluster mesxuuyan --constrain random --num-extant-lineages 020 --num-unconstrained 10'	6034381271603543420
mesxuuyan::20201102135141::9164567225855803955	2020-11-02	13:51:41	'/usr/scratch/home/jeet/workspaces/projects/delineate-performance/var/2020-11-02-joint-partition-estimation/queued/unk15'	'/usr/scratch/home/jeet/workspaces/projects/delineate-performance/bin/build-jobs.py --test-species-partition-joint-probabilities --title n020-unk15 --cluster mesxuuyan --constrain random --num-extant-lineages 020 --num-unconstrained 15'	9164567225855803955
mesxuuyan::20201102135142::4739212765921068718	2020-11-02	13:51:42	'/usr/scratch/home/jeet/workspaces/projects/delineate-performance/var/2020-11-02-joint-partition-estimation/queued/unk05'	'/usr/scratch/home/jeet/workspaces/projects/delineate-performance/bin/build-jobs.py --test-species-partition-joint-probabilities --title n040-unk05 --cluster mesxuuyan --constrain random --num-extant-lineages 040 --num-unconstrained 05'	4739212765921068718
mesxuuyan::20201102135144::2844740856216136993	2020-11-02	13:51:44	'/usr/scratch/home/jeet/workspaces/projects/delineate-performance/var/2020-11-02-joint-partition-estimation/queued/unk10'	'/usr/scratch/home/jeet/workspaces/projects/delineate-performance/bin/build-jobs.py --test-species-partition-joint-probabilities --title n040-unk10 --cluster mesxuuyan --constrain random --num-extant-lineages 040 --num-unconstrained 10'	2844740856216136993
mesxuuyan::20201102135145::8249501397219254127	2020-11-02	13:51:45	'/usr/scratch/home/jeet/workspaces/projects/delineate-performance/var/2020-11-02-joint-partition-estimation/queued/unk15'	'/usr/scratch/home/jeet/workspaces/projects/delineate-performance/bin/build-jobs.py --test-species-partition-joint-probabilities --title n040-unk15 --cluster mesxuuyan --constrain random --num-extant-lineages 040 --num-unconstrained 15'	8249501397219254127
mesxuuyan::20201102135147::8586629310752397726	2020-11-02	13:51:47	'/usr/scratch/home/jeet/workspaces/projects/delineate-performance/var/2020-11-02-joint-partition-estimation/queued/unk05'	'/usr/scratch/home/jeet/workspaces/projects/delineate-performance/bin/build-jobs.py --test-species-partition-joint-probabilities --title n080-unk05 --cluster mesxuuyan --constrain random --num-extant-lineages 080 --num-unconstrained 05'	8586629310752397726
mesxuuyan::20201102135148::838014055847576490	2020-11-02	13:51:48	'/usr/scratch/home/jeet/workspaces/projects/delineate-performance/var/2020-11-02-joint-partition-estimation/queued/unk10'	'/usr/scratch/home/jeet/workspaces/projects/delineate-performance/bin/build-jobs.py --test-species-partition-joint-probabilities --title n080-unk10 --cluster mesxuuyan --constrain random --num-extant-lineages 080 --num-unconstrained 10'	838014055847576490
mesxuuyan::20201102135150::325723050737109721	2020-11-02	13:51:50	'/usr/scratch/home/jeet/workspaces/projects/delineate-performance/var/2020-11-02-joint-partition-estimation/queued/unk15'	'/usr/scratch/home/jeet/workspaces/projects/delineate-performance/bin/build-jobs.py --test-species-partition-joint-probabilities --title n080-unk15 --cluster mesxuuyan --constrain random --num-extant-lineages 080 --num-unconstrained 15'	325723050737109721
mesxuuyan::20201102142248::4664982786178805761	2020-11-02	14:22:48	'/usr/scratch/home/jeet/workspaces/projects/delineate-performance/var/2020-11-02-joint-partition-estimation/queued/unk05'	'/usr/scratch/home/jeet/workspaces/projects/delineate-performance/bin/build-jobs.py --test-species-partition-joint-probabilities --title n010-unk05 --cluster mesxuuyan --constrain random --num-extant-lineages 010 --num-unconstrained 05'	4664982786178805761
mesxuuyan::20201102142251::5087986592527696021	2020-11-02	14:22:51	'/usr/scratch/home/jeet/workspaces/projects/delineate-performance/var/2020-11-02-joint-partition-estimation/queued/unk05'	'/usr/scratch/home/jeet/workspaces/projects/delineate-performance/bin/build-jobs.py --test-species-partition-joint-probabilities --title n020-unk05 --cluster mesxuuyan --constrain random --num-extant-lineages 020 --num-unconstrained 05'	5087986592527696021
mesxuuyan::20201102142252::7051608358077032181	2020-11-02	14:22:52	'/usr/scratch/home/jeet/workspaces/projects/delineate-performance/var/2020-11-02-joint-partition-estimation/queued/unk10'	'/usr/scratch/home/jeet/workspaces/projects/delineate-performance/bin/build-jobs.py --test-species-partition-joint-probabilities --title n020-unk10 --cluster mesxuuyan --constrain random --num-extant-lineages 020 --num-unconstrained 10'	7051608358077032181
mesxuuyan::20201102142253::5113256281359296465	2020-11-02	14:22:53	'/usr/scratch/home/jeet/workspaces/projects/delineate-performance/var/2020-11-02-joint-partition-estimation/queued/unk15'	'/usr/scratch/home/jeet/workspaces/projects/delineate-performance/bin/build-jobs.py --test-species-partition-joint-probabilities --title n020-unk15 --cluster mesxuuyan --constrain random --num-extant-lineages 020 --num-unconstrained 15'	5113256281359296465
mesxuuyan::20201102142254::8831502688488609791	2020-11-02	14:22:54	'/usr/scratch/home/jeet/workspaces/projects/delineate-performance/var/2020-11-02-joint-partition-estimation/queued/unk05'	'/usr/scratch/home/jeet/workspaces/projects/delineate-performance/bin/build-jobs.py --test-species-partition-joint-probabilities --title n040-unk05 --cluster mesxuuyan --constrain random --num-extant-lineages 040 --num-unconstrained 05'	8831502688488609791
mesxuuyan::20201102142255::4756906093266787498	2020-11-02	14:22:55	'/usr/scratch/home/jeet/workspaces/projects/delineate-performance/var/2020-11-02-joint-partition-estimation/queued/unk10'	'/usr/scratch/home/jeet/workspaces/projects/delineate-performance/bin/build-jobs.py --test-species-partition-joint-probabilities --title n040-unk10 --cluster mesxuuyan --constrain random --num-extant-lineages 040 --num-unconstrained 10'	4756906093266787498
mesxuuyan::20201102142257::8145065119826321792	2020-11-02	14:22:57	'/usr/scratch/home/jeet/workspaces/projects/delineate-performance/var/2020-11-02-joint-partition-estimation/queued/unk15'	'/usr/scratch/home/jeet/workspaces/projects/delineate-performance/bin/build-jobs.py --test-species-partition-joint-probabilities --title n040-unk15 --cluster mesxuuyan --constrain random --num-extant-lineages 040 --num-unconstrained 15'	8145065119826321792
mesxuuyan::20201102142258::8123357005432928996	2020-11-02	14:22:58	'/usr/scratch/home/jeet/workspaces/projects/delineate-performance/var/2020-11-02-joint-partition-estimation/queued/unk05'	'/usr/scratch/home/jeet/workspaces/projects/delineate-performance/bin/build-jobs.py --test-species-partition-joint-probabilities --title n080-unk05 --cluster mesxuuyan --constrain random --num-extant-lineages 080 --num-unconstrained 05'	8123357005432928996
mesxuuyan::20201102142259::6882535278284436941	2020-11-02	14:22:59	'/usr/scratch/home/jeet/workspaces/projects/delineate-performance/var/2020-11-02-joint-partition-estimation/queued/unk10'	'/usr/scratch/home/jeet/workspaces/projects/delineate-performance/bin/build-jobs.py --test-species-partition-joint-probabilities --title n080-unk10 --cluster mesxuuyan --constrain random --num-extant-lineages 080 --num-unconstrained 10'	6882535278284436941
mesxuuyan::20201102142301::4763573965407111765	2020-11-02	14:23:01	'/usr/scratch/home/jeet/workspaces/projects/delineate-performance/var/2020-11-02-joint-partition-estimation/queued/unk15'	'/usr/scratch/home/jeet/workspaces/projects/delineate-performance/bin/build-jobs.py --test-species-partition-joint-probabilities --title n080-unk15 --cluster mesxuuyan --constrain random --num-extant-lineages 080 --num-unconstrained 15'	4763573965407111765
mesxuuyan::20201116163032::2843936089758397769	2020-11-16	16:30:32	'/usr/scratch/home/jeet/workspaces/projects/delineate-performance/var/2020-11-16-speciation-completion-rate/queued/n40'	'/usr/scratch/home/jeet/workspaces/projects/delineate-performance/bin/build-jobs.py --test-speciation-rate-estimation --title spccomplrate_40tips --cluster kuhpc --num-extant-lineages 40 -n 100'	2843936089758397769
mesxuuyan::20201116163038::8114048848662740793	2020-11-16	16:30:38	'/usr/scratch/home/jeet/workspaces/projects/delineate-performance/var/2020-11-16-speciation-completion-rate/queued/n80'	'/usr/scratch/home/jeet/workspaces/projects/delineate-performance/bin/build-jobs.py --test-speciation-rate-estimation --title spccomplrate_80tips --cluster kuhpc --num-extant-lineages 80 -n 100'	8114048848662740793
mesxuuyan::20201116163044::3031321510106519036	2020-11-16	16:30:44	'/usr/scratch/home/jeet/workspaces/projects/delineate-performance/var/2020-11-16-speciation-completion-rate/queued/n160'	'/usr/scratch/home/jeet/workspaces/projects/delineate-performance/bin/build-jobs.py --test-speciation-rate-estimation --title spccomplrate_160tips --cluster kuhpc --num-extant-lineages 160 -n 100'	3031321510106519036
mesxuuyan::20201116164623::1124272546106281283	2020-11-16	16:46:23	'/usr/scratch/home/jeet/workspaces/projects/delineate-performance/var/2020-11-16-speciation-completion-rate/queued/n40'	'/usr/scratch/home/jeet/workspaces/projects/delineate-performance/bin/build-jobs.py --test-speciation-rate-estimation --title spccomplrate_40tips --cluster mesxuuyan --num-extant-lineages 40 -n 100'	1124272546106281283
mesxuuyan::20201116164632::5620339926932851585	2020-11-16	16:46:32	'/usr/scratch/home/jeet/workspaces/projects/delineate-performance/var/2020-11-16-speciation-completion-rate/queued/n80'	'/usr/scratch/home/jeet/workspaces/projects/delineate-performance/bin/build-jobs.py --test-speciation-rate-estimation --title spccomplrate_80tips --cluster mesxuuyan --num-extant-lineages 80 -n 100'	5620339926932851585
mesxuuyan::20201116164638::6238583055296173692	2020-11-16	16:46:38	'/usr/scratch/home/jeet/workspaces/projects/delineate-performance/var/2020-11-16-speciation-completion-rate/queued/n160'	'/usr/scratch/home/jeet/workspaces/projects/delineate-performance/bin/build-jobs.py --test-speciation-rate-estimation --title spccomplrate_160tips --cluster mesxuuyan --num-extant-lineages 160 -n 100'	6238583055296173692
