# Supplementary material for: Incorporating the speciation process into species delimitation
Source: PLoS Comput Biol. 2021 May 13;17(5):e1008924. doi: 10.1371/journal.pcbi.1008924 (PMC8118268; doi:10.1371/journal.pcbi.1008924)
Supplement: S1 Data — This is an compressed archive that includes: scripts to simulate data, construct analysis pipelines, and cluster execution job files (delineate-performance-setup/bin); some notes on the parameter space we used (delineate-performance-setup/docs); scripts to collate, compile, and analyze results, as well as generate plots/figures from results data (delineate-performance-results/bin/); CSV/TSV files summarizing each replicate, including (true) parameters as well as inferred parameter values and probablities, as well as metadata such as analysis execution date/time, cluster location, etc. (delineate-performance-results/data/extracts); TSV files containing data simulation/generation logs, including random seeds etc. (delineate-performance-results/data/logs). Note that we omit the full (simulated) data sets due to size (> 5TB). However, these can be easily regenerated in identical detail using the same random seeds for the data generation (given in the “logs”) with the scripts found in the “setup” section above. Note also that the automatically generated logs provided above span a broad variety of studies and analyses, including not only the production runs reported here but also pilot runs, experimental studies, etc. Production run details relevant to this paper can be identified by correlating date/time/cluster with the information found in the “extracts” subdirectory above. (TBZ) [file pcbi.1008924.s002.tbz › delineate-performance-results/data/extracts/speciation-completion-rate/speciation-completion-rate.data.csv]

	num_tips	root_age	num_lineages	num_species	src_filepath	true_speciation_completion_rate	batch_id	speciation_completion_rate	speciation_completion_rate_estimate_lnl	ci_low	ci_high
0	40	31.319762747222647	40	2	spccomplrate_40tips_spr0.001_.0007.nex	0.001	submit1::20201122163118::8214138911638656353	0.0021700180690648386	-4.823151007386307	0.00012093984769449705	0.009668062020341076
1	40	45.67191823713523	40	2	spccomplrate_40tips_spr0.001_.0002.nex	0.001	submit1::20201122163118::8214138911638656353	0.0023346139524127014	-4.228792883914953	0.00012677912663226166	0.010395814905120898
2	40	36.23504126068946	40	3	spccomplrate_40tips_spr0.001_.0004.nex	0.001	submit1::20201122163118::8214138911638656353	0.00488957831418829	-6.69998671959099	0.0007937998886145017	0.015253400051356312
3	40	30.35545064494067	40	2	spccomplrate_40tips_spr0.001_.0001.nex	0.001	submit1::20201122163118::8214138911638656353	0.002476336812197704	-5.661625469128869	0.0001346770708003914	0.011030219572436193
4	40	47.51436970943193	40	3	spccomplrate_40tips_spr0.001_.0005.nex	0.001	submit1::20201122163118::8214138911638656353	0.00451877177235359	-8.37600145473858	0.0007337634964028129	0.014089598117769922
5	40	40.98409531618496	40	3	spccomplrate_40tips_spr0.001_.0008.nex	0.001	submit1::20201122163118::8214138911638656353	0.004755194098681569	-8.244855564699709	0.0007719391830822463	0.014819396337687613
6	40	31.373122703610658	40	2	spccomplrate_40tips_spr0.001_.0003.nex	0.001	submit1::20201122163118::8214138911638656353	0.0029407239161903533	-6.045804631066912	0.00016055647674307016	0.013093089855984777
7	40	34.1795400910614	40	3	spccomplrate_40tips_spr0.001_.0006.nex	0.001	submit1::20201122163118::8214138911638656353	0.004776432560374513	-7.139628543230616	0.0007754960764914079	0.01489886958867829
8	40	29.33996997614012	40	2	spccomplrate_40tips_spr0.001_.0009.nex	0.001	submit1::20201122163118::8214138911638656353	0.003207324550759451	-4.536596355857039	0.00017541362068025117	0.014290202084387362
9	40	35.65377014028196	40	2	spccomplrate_40tips_spr0.001_.0026.nex	0.001	submit1::20201122163118::8214138911638656353	0.0025609724956809324	-4.520083671360499	0.00013939365571686923	0.011410460066932892
10	40	28.453826007118426	40	2	spccomplrate_40tips_spr0.004_.0034.nex	0.004	submit1::20201122163118::8214138911638656353	0.0027233610692813425	-6.642493168657378	0.00014844326062735368	0.012128886986427228
11	40	24.291387646932613	40	3	spccomplrate_40tips_spr0.001_.0092.nex	0.001	submit1::20201122163118::8214138911638656353	0.005404893344641771	-9.01322502689301	0.0008778556996947778	0.01685236535074157
12	40	42.77092907582938	40	2	spccomplrate_40tips_spr0.001_.0040.nex	0.001	submit1::20201122163118::8214138911638656353	0.002487260299739862	-7.323985781839683	0.00013528581588823473	0.011080497979503872
13	40	34.87364781207473	40	3	spccomplrate_40tips_spr0.004_.0025.nex	0.004	submit1::20201122163118::8214138911638656353	0.005936656137858981	-8.63857264869599	0.0009640492867885938	0.018509962560523997
14	40	39.52093891708628	40	2	spccomplrate_40tips_spr0.001_.0020.nex	0.001	submit1::20201122163118::8214138911638656353	0.002212455140727548	-4.869882831384858	0.00012330478464348863	0.009858011826461278
15	40	39.454926728936265	40	2	spccomplrate_40tips_spr0.001_.0019.nex	0.001	submit1::20201122163118::8214138911638656353	0.002535011448571383	-6.786927012190082	0.0001379468961684911	0.01129069093492189
16	40	32.4832745004501	40	2	spccomplrate_40tips_spr0.001_.0018.nex	0.001	submit1::20201122163118::8214138911638656353	0.0027516138059886773	-4.942059064979742	0.00015001773165799706	0.012257668784340578
17	40	39.14645610879407	40	3	spccomplrate_40tips_spr0.004_.0024.nex	0.004	submit1::20201122163118::8214138911638656353	0.004689576359341836	-7.928674817977008	0.0007616187982486082	0.014624853771194466
18	40	20.75260440551128	40	2	spccomplrate_40tips_spr0.001_.0032.nex	0.001	submit1::20201122163118::8214138911638656353	0.003688331257392619	-5.630352837291004	0.00020221920532092152	0.01643074771473115
19	40	40.689280233265684	40	2	spccomplrate_40tips_spr0.001_.0033.nex	0.001	submit1::20201122163118::8214138911638656353	0.002613988076926483	-4.654958279509109	0.0001423481127561465	0.011640762846193184
20	40	31.674924776075397	40	2	spccomplrate_40tips_spr0.001_.0088.nex	0.001	submit1::20201122163118::8214138911638656353	0.002743132786901645	-4.543047138642177	0.00014954510067002625	0.012221859165003195
21	40	35.95497948575782	40	2	spccomplrate_40tips_spr0.001_.0089.nex	0.001	submit1::20201122163118::8214138911638656353	0.0022749565697188787	-4.640966117962267	0.00012345453468959734	0.010133457854915585
22	40	35.28033019035511	40	2	spccomplrate_40tips_spr0.001_.0042.nex	0.001	submit1::20201122163118::8214138911638656353	0.002602379292454718	-4.550105904528993	0.0001417011773798992	0.011590962098390363
23	40	27.40940773160841	40	2	spccomplrate_40tips_spr0.001_.0039.nex	0.001	submit1::20201122163118::8214138911638656353	0.0024774121681918216	-5.296688545811711	0.00013473699833512571	0.011035019764736757
24	40	18.91437599260365	40	2	spccomplrate_40tips_spr0.001_.0038.nex	0.001	submit1::20201122163118::8214138911638656353	0.002993137054246832	-4.309403562825048	0.00016347736077458445	0.013327688972553622
25	40	33.972765408550124	40	2	spccomplrate_40tips_spr0.001_.0041.nex	0.001	submit1::20201122163118::8214138911638656353	0.002630525587264341	-6.091955033264937	0.0001432697166069749	0.01171610615291027
26	40	30.844771307688532	40	2	spccomplrate_40tips_spr0.001_.0094.nex	0.001	submit1::20201122163118::8214138911638656353	0.0026755420176135503	-4.15087827887523	0.0001457783962517825	0.011919176653750592
27	40	29.99010948150836	40	2	spccomplrate_40tips_spr0.001_.0093.nex	0.001	submit1::20201122163118::8214138911638656353	0.0023758259359451268	-4.208979729192912	0.00012907579172560481	0.010576360106842554
28	40	25.94161312289496	40	2	spccomplrate_40tips_spr0.001_.0095.nex	0.001	submit1::20201122163118::8214138911638656353	0.002762292425069718	-4.412345139417775	0.00015061283069440324	0.012306686537063457
29	40	47.200908079828	40	2	spccomplrate_40tips_spr0.001_.0068.nex	0.001	submit1::20201122163118::8214138911638656353	0.0020453561460228296	-4.107248725784954	0.000113992676827534	0.009115966647522277
30	40	41.45554035053705	40	3	spccomplrate_40tips_spr0.001_.0034.nex	0.001	submit1::20201122163118::8214138911638656353	0.005355843718837062	-7.211178651742827	0.0008697573132963461	0.016704129706434118
31	40	49.08814089290555	40	3	spccomplrate_40tips_spr0.002_.0064.nex	0.002	submit1::20201122163118::8214138911638656353	0.00445074792747541	-8.963043537157597	0.0007227447434049034	0.013875596188518932
32	40	35.6485672003417	40	2	spccomplrate_40tips_spr0.004_.0038.nex	0.004	submit1::20201122163118::8214138911638656353	0.002526410245184521	-4.056915378955206	0.0001374675675391421	0.011255127068553064
33	40	30.256904291987592	40	3	spccomplrate_40tips_spr0.001_.0054.nex	0.001	submit1::20201122163118::8214138911638656353	0.004810952901907134	-9.283198731964001	0.0007813474914176241	0.014997881157770615
34	40	25.09694189382025	40	2	spccomplrate_40tips_spr0.004_.0012.nex	0.004	submit1::20201122163118::8214138911638656353	0.0033432302647341447	-4.470086971607787	0.0001829873864279244	0.014895961121911752
35	40	17.99674882193481	40	2	spccomplrate_40tips_spr0.002_.0066.nex	0.002	submit1::20201122163118::8214138911638656353	0.003590397056591397	-5.545485813868981	0.00019676151944546111	0.015995702958420625
36	40	45.17142270368017	40	2	spccomplrate_40tips_spr0.002_.0065.nex	0.002	submit1::20201122163118::8214138911638656353	0.002513538198367457	-5.093711982404575	0.0001367502329662656	0.011191389719249269
37	40	45.539400471127536	40	2	spccomplrate_40tips_spr0.001_.0058.nex	0.001	submit1::20201122163118::8214138911638656353	0.0022470891142356915	-3.8166961050095387	0.00012190153464537058	0.010016205646174505
38	40	35.95732814212591	40	2	spccomplrate_40tips_spr0.001_.0057.nex	0.001	submit1::20201122163118::8214138911638656353	0.002490407736442943	-3.816224887232389	0.00013546121652149436	0.011099596404834431
39	40	43.06842230155263	40	2	spccomplrate_40tips_spr0.001_.0098.nex	0.001	submit1::20201122163118::8214138911638656353	0.0021501649167914878	-5.3869299135918585	0.00011983346943780736	0.00957863132123999
40	40	35.117949623693576	40	3	spccomplrate_40tips_spr0.001_.0099.nex	0.001	submit1::20201122163118::8214138911638656353	0.004866096251353069	-8.519769587313595	0.0007901593318804271	0.015171050194619671
41	40	31.634351090069604	40	2	spccomplrate_40tips_spr0.001_.0096.nex	0.001	submit1::20201122163118::8214138911638656353	0.00229200378989387	-4.973496781557294	0.00012440454369568252	0.010209445526951536
42	40	34.53432138904665	40	3	spccomplrate_40tips_spr0.001_.0097.nex	0.001	submit1::20201122163118::8214138911638656353	0.005126304343995088	-7.927354733488481	0.0008324569480824128	0.015985034996006203
43	40	33.88895014993982	40	2	spccomplrate_40tips_spr0.001_.0059.nex	0.001	submit1::20201122163118::8214138911638656353	0.0026117398278977717	-4.971567082656182	0.00014222282213378855	0.011630541101304872
44	40	29.737215191698517	40	2	spccomplrate_40tips_spr0.001_.0060.nex	0.001	submit1::20201122163118::8214138911638656353	0.002566227052303659	-6.580339530915718	0.00013968648211691177	0.01143567603222038
45	40	29.65816954553232	40	3	spccomplrate_40tips_spr0.004_.0035.nex	0.004	submit1::20201122163118::8214138911638656353	0.005205211612897645	-10.252268943089542	0.0008453938234156139	0.016226286636981162
46	40	27.08308067678401	40	2	spccomplrate_40tips_spr0.002_.0013.nex	0.002	submit1::20201122163118::8214138911638656353	0.00264075475129176	-4.613848432300491	0.00014383976837207302	0.011762038766722334
47	40	27.727998254470617	40	4	spccomplrate_40tips_spr0.002_.0014.nex	0.002	submit1::20201122163118::8214138911638656353	0.007929086686080599	-11.01818839606916	0.001938181217104134	0.02073896587863064
48	40	49.75971645497025	40	2	spccomplrate_40tips_spr0.002_.0011.nex	0.002	submit1::20201122163118::8214138911638656353	0.002015356761339872	-4.169153978886051	0.00011232086841795228	0.008978651647004919
49	40	37.33112083777432	40	2	spccomplrate_40tips_spr0.002_.0012.nex	0.002	submit1::20201122163118::8214138911638656353	0.0023691591988989572	-5.464178482423898	0.00012870426720899462	0.010556674614130287
50	40	24.27600228381158	40	2	spccomplrate_40tips_spr0.001_.0073.nex	0.001	submit1::20201122163118::8214138911638656353	0.003516378239138985	-4.547778055648206	0.00019263659218589983	0.015667009165047367
51	40	25.016605503849203	40	2	spccomplrate_40tips_spr0.001_.0072.nex	0.001	submit1::20201122163118::8214138911638656353	0.003353664368618061	-4.963741491475694	0.0001835688590996208	0.014938591143840737
52	40	28.247601827866234	40	3	spccomplrate_40tips_spr0.001_.0070.nex	0.001	submit1::20201122163118::8214138911638656353	0.005123412016386178	-9.742898033773061	0.0008320834461171128	0.015971072620309126
53	40	30.6706704085413	40	2	spccomplrate_40tips_spr0.001_.0071.nex	0.001	submit1::20201122163118::8214138911638656353	0.003223826091025282	-4.887864096332163	0.000176333219987698	0.014362407862555273
54	40	35.9157959292103	40	2	spccomplrate_40tips_spr0.001_.0028.nex	0.001	submit1::20201122163118::8214138911638656353	0.0023125049249554407	-6.751415277993897	0.00012554703277856726	0.010298075980441005
55	40	35.21166185410548	40	2	spccomplrate_40tips_spr0.001_.0027.nex	0.001	submit1::20201122163118::8214138911638656353	0.002745036433015174	-6.0152610645094695	0.00014965118723039722	0.012226349086943724
56	40	23.010873507144225	40	2	spccomplrate_40tips_spr0.001_.0013.nex	0.001	submit1::20201122163118::8214138911638656353	0.0028668332154258114	-4.576617266879441	0.00015643868918171523	0.012765558976246963
57	40	37.50994372763256	40	2	spccomplrate_40tips_spr0.001_.0012.nex	0.001	submit1::20201122163118::8214138911638656353	0.0026161135906459525	-3.3801562258592033	0.00014246656357424622	0.011667258032832813
58	40	29.15620119387021	40	2	spccomplrate_40tips_spr0.002_.0061.nex	0.002	submit1::20201122163118::8214138911638656353	0.002865251259745841	-4.869191094880117	0.0001563505298145121	0.012757550371201857
59	40	37.41714334124355	40	2	spccomplrate_40tips_spr0.002_.0060.nex	0.002	submit1::20201122163118::8214138911638656353	0.002224622338958709	-4.483184903078076	0.0001239828393615729	0.00991084050397329
60	40	39.74365522009326	40	4	spccomplrate_40tips_spr0.002_.0067.nex	0.002	submit1::20201122163118::8214138911638656353	0.007653210411102239	-9.98068122497479	0.0018702365275120847	0.020023911771280684
61	40	18.49536173965053	40	2	spccomplrate_40tips_spr0.002_.0022.nex	0.002	submit1::20201122163118::8214138911638656353	0.003959230178981964	-5.593398279629148	0.00021731588458046345	0.01763532076478257
62	40	27.693876322995987	40	3	spccomplrate_40tips_spr0.002_.0024.nex	0.002	submit1::20201122163118::8214138911638656353	0.006211249999227521	-9.342590453485473	0.0010082732203180883	0.01936011323946656
63	40	37.828442778363474	40	2	spccomplrate_40tips_spr0.002_.0023.nex	0.002	submit1::20201122163118::8214138911638656353	0.002878885231917312	-4.504758507447736	0.0001571103250314832	0.01281908848869201
64	40	28.426988504918327	40	2	spccomplrate_40tips_spr0.002_.0025.nex	0.002	submit1::20201122163118::8214138911638656353	0.002621170524166901	-5.559367725487812	0.00014274837681644995	0.0116755674506574
65	40	38.7834665015631	40	2	spccomplrate_40tips_spr0.001_.0010.nex	0.001	submit1::20201122163118::8214138911638656353	0.00261656662183756	-4.745198133262824	0.00014249181013689086	0.011653042907735438
66	40	31.860883947941357	40	2	spccomplrate_40tips_spr0.001_.0011.nex	0.001	submit1::20201122163118::8214138911638656353	0.0024510254484333997	-5.182846169502809	0.00013326651686341212	0.010917623378391049
67	40	26.148390015620212	40	2	spccomplrate_40tips_spr0.001_.0090.nex	0.001	submit1::20201122163118::8214138911638656353	0.002828741964299667	-5.431922604710717	0.00015431593654219831	0.012592310236418752
68	40	35.12762326292879	40	2	spccomplrate_40tips_spr0.001_.0091.nex	0.001	submit1::20201122163118::8214138911638656353	0.0027008535162894518	-5.404720204649027	0.00014718895770712728	0.012029024691300112
69	40	41.725383007970855	40	2	spccomplrate_40tips_spr0.002_.0052.nex	0.002	submit1::20201122163118::8214138911638656353	0.0022231189189571877	-4.0625415569273065	0.00012389905663641898	0.009906445749433923
70	40	30.770128345711942	40	2	spccomplrate_40tips_spr0.002_.0053.nex	0.002	submit1::20201122163118::8214138911638656353	0.0029493550597078323	-4.564388253074057	0.00016103747387868808	0.01313190804365267
71	40	33.7940282566224	40	3	spccomplrate_40tips_spr0.002_.0055.nex	0.002	submit1::20201122163118::8214138911638656353	0.005878439994060996	-9.607161669985944	0.0009546665697514461	0.01832841788445487
72	40	21.973447304787264	40	2	spccomplrate_40tips_spr0.002_.0054.nex	0.002	submit1::20201122163118::8214138911638656353	0.0031493745563564227	-5.2590870176539335	0.00017218417822451132	0.014028713651662576
73	40	27.44682223610005	40	2	spccomplrate_40tips_spr0.002_.0059.nex	0.002	submit1::20201122163118::8214138911638656353	0.002539911673308833	-4.738991344833532	0.00013821997632963362	0.011317591071773984
74	40	53.090772345444094	40	3	spccomplrate_40tips_spr0.002_.0058.nex	0.002	submit1::20201122163118::8214138911638656353	0.0045297087312383	-10.20322564471672	0.0007355808605279048	0.014118178725540175
75	40	34.117051459103386	40	2	spccomplrate_40tips_spr0.002_.0063.nex	0.002	submit1::20201122163118::8214138911638656353	0.0028662561850046173	-4.685461104567367	0.00015640653237894658	0.012762597526994688
76	40	25.53530670652039	40	2	spccomplrate_40tips_spr0.004_.0004.nex	0.004	submit1::20201122163118::8214138911638656353	0.0034034185345284524	-5.420428043668712	0.0001863415636942661	0.015161861186827762
77	40	32.51639348967594	40	2	spccomplrate_40tips_spr0.002_.0068.nex	0.002	submit1::20201122163118::8214138911638656353	0.002510656609049362	-4.49364206902203	0.00013658964749978315	0.011183961150520871
78	40	34.93327963989855	40	2	spccomplrate_40tips_spr0.001_.0086.nex	0.001	submit1::20201122163118::8214138911638656353	0.002754993871168529	-5.014567989863249	0.00015020609623175458	0.012271546440211663
79	40	25.52056641784989	40	2	spccomplrate_40tips_spr0.001_.0087.nex	0.001	submit1::20201122163118::8214138911638656353	0.0034309687094913137	-4.956294861101376	0.00018787688230136282	0.015274692620787872
80	40	27.99531333788033	40	2	spccomplrate_40tips_spr0.001_.0017.nex	0.001	submit1::20201122163118::8214138911638656353	0.002777290100459233	-5.673829908180875	0.00015144862248591675	0.012371857402502764
81	40	30.36704681297521	40	2	spccomplrate_40tips_spr0.001_.0015.nex	0.001	submit1::20201122163118::8214138911638656353	0.002664942893734637	-7.1530677301423085	0.00014518772733108942	0.011867638448814487
82	40	36.608904067112505	40	2	spccomplrate_40tips_spr0.001_.0016.nex	0.001	submit1::20201122163118::8214138911638656353	0.0024472155659815984	-4.772292373624036	0.00013305419939439473	0.010901131894289741
83	40	23.08048368890114	40	2	spccomplrate_40tips_spr0.001_.0014.nex	0.001	submit1::20201122163118::8214138911638656353	0.003647410210452822	-4.427653517920874	0.0001999387535679564	0.016249611693880225
84	40	28.016278733849486	40	2	spccomplrate_40tips_spr0.002_.0057.nex	0.002	submit1::20201122163118::8214138911638656353	0.003032054689107853	-6.3633218779740695	0.00016564616620057067	0.013504375737048852
85	40	19.23103740410416	40	2	spccomplrate_40tips_spr0.002_.0056.nex	0.002	submit1::20201122163118::8214138911638656353	0.003227615151539216	-4.7958642763332096	0.00017654437708990517	0.014382164448160147
86	40	32.86437189018432	40	4	spccomplrate_40tips_spr0.004_.0007.nex	0.004	submit1::20201122163118::8214138911638656353	0.008013152493022964	-11.938135904030714	0.0019586809206066113	0.020959112287282748
87	40	27.349942218708268	40	2	spccomplrate_40tips_spr0.001_.0049.nex	0.001	submit1::20201122163118::8214138911638656353	0.00327846967957338	-5.141223268591861	0.000179378402763108	0.014603772336468462
88	40	45.109297194413635	40	2	spccomplrate_40tips_spr0.001_.0050.nex	0.001	submit1::20201122163118::8214138911638656353	0.0021912123881460814	-3.704230792004573	0.00012212096661576307	0.009769849003873614
89	40	27.547264639679874	40	2	spccomplrate_40tips_spr0.001_.0048.nex	0.001	submit1::20201122163118::8214138911638656353	0.002210844381083685	-5.296895381778801	0.00012321502008508573	0.009848022802915888
90	40	45.32494717775466	40	2	spccomplrate_40tips_spr0.001_.0047.nex	0.001	submit1::20201122163118::8214138911638656353	0.002297971835650581	-4.6637240390179	0.00012473713148180858	0.010236020183116592
91	40	36.18890615979833	40	2	spccomplrate_40tips_spr0.002_.0070.nex	0.002	submit1::20201122163118::8214138911638656353	0.002350349827358485	-5.314568426227691	0.00012765605687447534	0.010474061956643644
92	40	37.113519125931695	40	2	spccomplrate_40tips_spr0.002_.0069.nex	0.002	submit1::20201122163118::8214138911638656353	0.0023420937555050157	-4.732376797774469	0.00012719596176599606	0.010438823655645043
93	40	33.67085011036129	40	2	spccomplrate_40tips_spr0.002_.0072.nex	0.002	submit1::20201122163118::8214138911638656353	0.002742000981180106	-5.478885813053923	0.00014948202729984838	0.012214004641381565
94	40	40.0834773309306	40	3	spccomplrate_40tips_spr0.002_.0071.nex	0.002	submit1::20201122163118::8214138911638656353	0.004594857061365019	-10.527026575113783	0.0007461551285400128	0.014322841221191804
95	40	30.114015776332533	40	4	spccomplrate_40tips_spr0.002_.0031.nex	0.002	submit1::20201122163118::8214138911638656353	0.007570763955432116	-11.747377740173604	0.00185039598787144	0.019799565656469148
96	40	30.65973946415043	40	2	spccomplrate_40tips_spr0.002_.0032.nex	0.002	submit1::20201122163118::8214138911638656353	0.002838182578256327	-4.109593185220628	0.00015484204391863482	0.012637419544929987
97	40	25.12777490398301	40	3	spccomplrate_40tips_spr0.002_.0030.nex	0.002	submit1::20201122163118::8214138911638656353	0.004863915120525936	-8.384133195111502	0.0007897906976605548	0.01516312480161114
98	40	36.75831984541455	40	2	spccomplrate_40tips_spr0.002_.0033.nex	0.002	submit1::20201122163118::8214138911638656353	0.0028165027271100512	-4.470566956389676	0.0001536338672406705	0.012552878719868741
99	40	28.71841642265376	40	3	spccomplrate_40tips_spr0.001_.0085.nex	0.001	submit1::20201122163118::8214138911638656353	0.005182032837707159	-7.497556576981242	0.0008414467969695133	0.016163026981430982
100	40	34.12974893422419	40	2	spccomplrate_40tips_spr0.001_.0084.nex	0.001	submit1::20201122163118::8214138911638656353	0.0018741035667510415	-5.526971782631646	0.00010444909767699962	0.008348647376641417
101	40	29.92759574402007	40	2	spccomplrate_40tips_spr0.002_.0051.nex	0.002	submit1::20201122163118::8214138911638656353	0.0028511588306172338	-5.244661586532992	0.00015556518566735118	0.01269257447657247
102	40	54.58874488693238	40	2	spccomplrate_40tips_spr0.002_.0050.nex	0.002	submit1::20201122163118::8214138911638656353	0.0021660152744480197	-5.978773856374231	0.00012071677959583609	0.009648817802908428
103	40	34.17445645686189	40	2	spccomplrate_40tips_spr0.004_.0033.nex	0.004	submit1::20201122163118::8214138911638656353	0.0028278864344148226	-5.350882818615966	0.0001542682594964844	0.012589158868578195
104	40	27.43950441622325	40	3	spccomplrate_40tips_spr0.004_.0017.nex	0.004	submit1::20201122163118::8214138911638656353	0.007955449234297394	-6.720727832074277	0.001291548610516202	0.02482248231486827
105	40	25.97511410045313	40	3	spccomplrate_40tips_spr0.004_.0018.nex	0.004	submit1::20201122163118::8214138911638656353	0.006245928649908336	-9.10139258801307	0.0010142185761906623	0.01947274513348546
106	40	38.01225949716914	40	2	spccomplrate_40tips_spr0.004_.0014.nex	0.004	submit1::20201122163118::8214138911638656353	0.002582290734160511	-4.558146011624004	0.00014058168041189732	0.01150157659657833
107	40	38.561139546450796	40	2	spccomplrate_40tips_spr0.004_.0016.nex	0.004	submit1::20201122163118::8214138911638656353	0.0023041056166844373	-4.7793505492133885	0.00012507895537823874	0.010262316389205032
108	40	32.90388197118193	40	4	spccomplrate_40tips_spr0.004_.0015.nex	0.004	submit1::20201122163118::8214138911638656353	0.006428381881523834	-16.23591222965496	0.0015711344817018324	0.016812066769522887
109	40	29.21452979331573	40	3	spccomplrate_40tips_spr0.004_.0013.nex	0.004	submit1::20201122163118::8214138911638656353	0.006933825042766914	-6.554133836367555	0.001125354911107258	0.02162881717742167
110	40	29.651204975094327	40	3	spccomplrate_40tips_spr0.001_.0045.nex	0.001	submit1::20201122163118::8214138911638656353	0.006451655969462583	-10.764517748745043	0.0010475449481322683	0.020106957603131692
111	40	38.618433240703396	40	2	spccomplrate_40tips_spr0.001_.0044.nex	0.001	submit1::20201122163118::8214138911638656353	0.0030137524031620816	-5.634922577221775	0.00016462621477729197	0.013422314027817628
112	40	29.95280349131188	40	3	spccomplrate_40tips_spr0.001_.0046.nex	0.001	submit1::20201122163118::8214138911638656353	0.005145562690780291	-8.05875618172015	0.0008356304013110876	0.016042222606763558
113	40	41.030582954441584	40	2	spccomplrate_40tips_spr0.001_.0043.nex	0.001	submit1::20201122163118::8214138911638656353	0.0023724925674220424	-4.593111866214518	0.00012889002946729966	0.010573376485890256
114	40	33.598991236818144	40	2	spccomplrate_40tips_spr0.001_.0067.nex	0.001	submit1::20201122163118::8214138911638656353	0.00248635619793511	-4.654672597952501	0.0001352354320222369	0.01107743232090049
115	40	28.520664331188712	40	2	spccomplrate_40tips_spr0.001_.0069.nex	0.001	submit1::20201122163118::8214138911638656353	0.00266467966165545	-4.7715830847969	0.00014517305791030694	0.011867331048452594
116	40	29.25647805243149	40	2	spccomplrate_40tips_spr0.002_.0036.nex	0.002	submit1::20201122163118::8214138911638656353	0.0027914807876925477	-4.751245041533172	0.0001522394423694989	0.012436388083833374
117	40	28.382739193770753	40	2	spccomplrate_40tips_spr0.002_.0035.nex	0.002	submit1::20201122163118::8214138911638656353	0.0025999492961307443	-4.061961079159471	0.0001415657583280637	0.011582667223872248
118	40	32.562736446113824	40	2	spccomplrate_40tips_spr0.002_.0037.nex	0.002	submit1::20201122163118::8214138911638656353	0.002743654973586621	-3.855722207175436	0.00014957420113617225	0.012225857721389179
119	40	30.26243136074477	40	2	spccomplrate_40tips_spr0.002_.0034.nex	0.002	submit1::20201122163118::8214138911638656353	0.002500685108848658	-5.570851759388591	0.00013603395484739714	0.01113632247036377
120	40	35.12655747831049	40	5	spccomplrate_40tips_spr0.004_.0031.nex	0.004	submit1::20201122163118::8214138911638656353	0.010248773988909127	-14.437606084424072	0.0031350783165914843	0.02401032039083524
121	40	24.932805112902173	40	2	spccomplrate_40tips_spr0.001_.0062.nex	0.001	submit1::20201122163118::8214138911638656353	0.0027015888938610373	-4.636119048067795	0.00014722993889401334	0.012033201114878605
122	40	25.814856546389173	40	3	spccomplrate_40tips_spr0.002_.0044.nex	0.002	submit1::20201122163118::8214138911638656353	0.006822538739203685	-6.9380793472933435	0.0011078494158510987	0.02128447582480776
123	40	46.75120728815471	40	2	spccomplrate_40tips_spr0.002_.0043.nex	0.002	submit1::20201122163118::8214138911638656353	0.001816487127725223	-4.314192227144535	0.00010123824357744079	0.008091097083993559
124	40	32.232727984400704	40	2	spccomplrate_40tips_spr0.002_.0042.nex	0.002	submit1::20201122163118::8214138911638656353	0.0023073787953796785	-6.651478001928654	0.00012526136337245037	0.010274916319546308
125	40	51.176167341657155	40	3	spccomplrate_40tips_spr0.002_.0045.nex	0.002	submit1::20201122163118::8214138911638656353	0.003944686287871283	-8.812909924943822	0.0006406495265227032	0.012298910744040123
126	40	34.64458915726843	40	2	spccomplrate_40tips_spr0.002_.0019.nex	0.002	submit1::20201122163118::8214138911638656353	0.002842149236447566	-4.461908847656127	0.00015506309820003997	0.012653012284229704
127	40	52.9486065025092	40	2	spccomplrate_40tips_spr0.002_.0017.nex	0.002	submit1::20201122163118::8214138911638656353	0.002038997818280865	-7.772241263628741	0.00011363833936687495	0.009083487987665513
128	40	40.64380296317204	40	2	spccomplrate_40tips_spr0.002_.0018.nex	0.002	submit1::20201122163118::8214138911638656353	0.003372630059109372	-4.217789251375109	0.00018462578079057196	0.015030217453877587
129	40	27.76722769229321	40	2	spccomplrate_40tips_spr0.002_.0020.nex	0.002	submit1::20201122163118::8214138911638656353	0.002554141050930012	-4.562155524730404	0.00013901295235460093	0.011372716928815104
130	40	34.4179599789353	40	2	spccomplrate_40tips_spr0.001_.0021.nex	0.001	submit1::20201122163118::8214138911638656353	0.0025988070554239977	-5.526095415235536	0.00014150210343609964	0.011571214720263694
131	40	29.806784009332443	40	2	spccomplrate_40tips_spr0.002_.0084.nex	0.002	submit1::20201122163118::8214138911638656353	0.002687670471184597	-4.072653148971262	0.00014645429179393566	0.011974565217726978
132	40	29.649894165285684	40	2	spccomplrate_40tips_spr0.002_.0021.nex	0.002	submit1::20201122163118::8214138911638656353	0.0029956942960318624	-5.266929101705784	0.00016361987097282071	0.013342783193055029
133	40	36.58649546065249	40	2	spccomplrate_40tips_spr0.001_.0064.nex	0.001	submit1::20201122163118::8214138911638656353	0.002486340467654139	-4.179430661224061	0.0001352345554037362	0.011079112487785066
134	40	31.823487277495516	40	2	spccomplrate_40tips_spr0.004_.0006.nex	0.004	submit1::20201122163118::8214138911638656353	0.002378289835237807	-6.192368431112597	0.0001292131001251037	0.010594996684990416
135	40	38.98851558817167	40	2	spccomplrate_40tips_spr0.001_.0066.nex	0.001	submit1::20201122163118::8214138911638656353	0.0029147402219330486	-5.6403434048198156	0.00015910845511242242	0.012984273016918272
136	40	26.858084104205588	40	2	spccomplrate_40tips_spr0.004_.0010.nex	0.004	submit1::20201122163118::8214138911638656353	0.002593905743090441	-5.32180531664407	0.00014122896266530432	0.01155007315935928
137	40	31.42299354695396	40	2	spccomplrate_40tips_spr0.004_.0005.nex	0.004	submit1::20201122163118::8214138911638656353	0.003083098868152255	-3.7180495077676263	0.00016849076076218402	0.013740048986098841
138	40	49.48891472372877	40	2	spccomplrate_40tips_spr0.004_.0022.nex	0.004	submit1::20201122163118::8214138911638656353	0.0022498996722450735	-6.001615739078349	0.00012205816167274682	0.010023969109747555
139	40	47.11938666081664	40	3	spccomplrate_40tips_spr0.002_.0092.nex	0.002	submit1::20201122163118::8214138911638656353	0.0060513574830543026	-8.736538654686944	0.000982655998005758	0.018864275103539517
140	40	40.61451578824282	40	2	spccomplrate_40tips_spr0.004_.0023.nex	0.004	submit1::20201122163118::8214138911638656353	0.0019837451249295557	-5.77886797125037	0.00011055921229900433	0.008835551145732621
141	40	29.615390960696782	40	4	spccomplrate_40tips_spr0.002_.0029.nex	0.002	submit1::20201122163118::8214138911638656353	0.006981542043308278	-12.019047998580065	0.0017062469790567127	0.018251652280560863
142	40	29.77249972304072	40	2	spccomplrate_40tips_spr0.002_.0028.nex	0.002	submit1::20201122163118::8214138911638656353	0.002459607571887905	-7.173428015218575	0.00013374478220458936	0.01095525655672025
143	40	31.730799785129594	40	3	spccomplrate_40tips_spr0.002_.0026.nex	0.002	submit1::20201122163118::8214138911638656353	0.005298738910864284	-10.363336980154397	0.0008606089170284228	0.01651822740620818
144	40	27.077382342419845	40	2	spccomplrate_40tips_spr0.002_.0027.nex	0.002	submit1::20201122163118::8214138911638656353	0.003440962791602135	-5.290474966094952	0.00018843383340044948	0.015329316791095712
145	40	23.05159829676144	40	2	spccomplrate_40tips_spr0.001_.0074.nex	0.001	submit1::20201122163118::8214138911638656353	0.0036188713260304	-4.779308848368579	0.00019834833607192972	0.016122706988412172
146	40	25.8156158272215	40	4	spccomplrate_40tips_spr0.004_.0032.nex	0.004	submit1::20201122163118::8214138911638656353	0.0082180510131351	-10.639826134376156	0.0020087990130806385	0.021499969537503757
147	40	24.7826729042106	40	2	spccomplrate_40tips_spr0.001_.0051.nex	0.001	submit1::20201122163118::8214138911638656353	0.002763553942926609	-4.410311412269631	0.000150683132674027	0.01231394846462742
148	40	39.61533008992886	40	3	spccomplrate_40tips_spr0.002_.0046.nex	0.002	submit1::20201122163118::8214138911638656353	0.005114046138182082	-9.86109958568382	0.0008305566189352122	0.015943815394712197
149	40	28.67649018225025	40	2	spccomplrate_40tips_spr0.002_.0049.nex	0.002	submit1::20201122163118::8214138911638656353	0.002119276536277589	-7.4930257908749365	0.00011811211898854853	0.00944369730125623
150	40	24.540401633199764	40	2	spccomplrate_40tips_spr0.002_.0048.nex	0.002	submit1::20201122163118::8214138911638656353	0.0025515400141267624	-5.35295464072295	0.0001388680015436839	0.01136003760078236
151	40	30.704734748431765	40	2	spccomplrate_40tips_spr0.002_.0047.nex	0.002	submit1::20201122163118::8214138911638656353	0.002269213935815226	-6.462445085466109	0.00012313450867531943	0.010108441157562577
152	40	39.29317204148183	40	2	spccomplrate_40tips_spr0.001_.0081.nex	0.001	submit1::20201122163118::8214138911638656353	0.002599065364154621	-5.206653681897672	0.00014151649848807434	0.0115724830178703
153	40	35.101971041100946	40	3	spccomplrate_40tips_spr0.002_.0087.nex	0.002	submit1::20201122163118::8214138911638656353	0.005224608803031201	-10.575827416524175	0.0008485519080258934	0.016288544687821045
154	40	29.186788980885634	40	2	spccomplrate_40tips_spr0.002_.0099.nex	0.002	submit1::20201122163118::8214138911638656353	0.003245669634178581	-4.226508247091276	0.00017755051890842687	0.01446121082997601
155	40	37.37457313564474	40	5	spccomplrate_40tips_spr0.004_.0036.nex	0.004	submit1::20201122163118::8214138911638656353	0.010281851956734887	-15.025665189714427	0.0031420316399089284	0.024132978940910245
156	40	38.54594520729909	40	2	spccomplrate_40tips_spr0.001_.0077.nex	0.001	submit1::20201122163118::8214138911638656353	0.0023082707662039864	-5.406030111086883	0.0001253110712020883	0.010279355093360292
157	40	34.02175930039843	40	2	spccomplrate_40tips_spr0.002_.0078.nex	0.002	submit1::20201122163118::8214138911638656353	0.0030726534036986273	-3.1313840254443672	0.00016790865498764567	0.013713055391968326
158	40	25.9228401192504	40	3	spccomplrate_40tips_spr0.004_.0026.nex	0.004	submit1::20201122163118::8214138911638656353	0.006368217485477414	-8.537943781545247	0.0010338778422001754	0.019858183973338626
159	40	25.98102012729049	40	3	spccomplrate_40tips_spr0.004_.0028.nex	0.004	submit1::20201122163118::8214138911638656353	0.005497021609670628	-8.69251486012872	0.0008928242657934954	0.017139364189877847
160	40	38.3513951155264	40	2	spccomplrate_40tips_spr0.001_.0055.nex	0.001	submit1::20201122163118::8214138911638656353	0.002195298917902495	-5.3273952789765096	0.0001223487011138196	0.00978161595830622
161	40	32.76977286442364	40	2	spccomplrate_40tips_spr0.002_.0004.nex	0.002	submit1::20201122163118::8214138911638656353	0.00302535099052663	-4.6824786781553875	0.00016527258188823895	0.013475927425149182
162	40	26.620097435469397	40	3	spccomplrate_40tips_spr0.002_.0008.nex	0.002	submit1::20201122163118::8214138911638656353	0.0046252864974095755	-8.5166155081489	0.0007510510593409181	0.014417050933531694
163	40	37.365190044250454	40	2	spccomplrate_40tips_spr0.002_.0062.nex	0.002	submit1::20201122163118::8214138911638656353	0.0031838191855651232	-3.8070282434397296	0.00017410371159262813	0.014190201076804526
164	40	21.887930423499732	40	3	spccomplrate_40tips_spr0.002_.0091.nex	0.002	submit1::20201122163118::8214138911638656353	0.006245194301387443	-8.79531103255185	0.0010139680201789439	0.01947714669779884
165	40	34.775880676712305	40	2	spccomplrate_40tips_spr0.002_.0015.nex	0.002	submit1::20201122163118::8214138911638656353	0.003286201098420848	-4.734061055011871	0.00017980925996208326	0.014639381618160394
166	40	40.971609172407156	40	2	spccomplrate_40tips_spr0.002_.0001.nex	0.002	submit1::20201122163118::8214138911638656353	0.002252393686314541	-3.8324614373729085	0.00012219714831121202	0.010037532521658295
167	40	22.9269502644939	40	2	spccomplrate_40tips_spr0.001_.0023.nex	0.001	submit1::20201122163118::8214138911638656353	0.0037941626004521674	-4.9482320395221935	0.00020811698384437562	0.016895581867751596
168	40	43.926474084999164	40	4	spccomplrate_40tips_spr0.004_.0030.nex	0.004	submit1::20201122163118::8214138911638656353	0.005841077497652721	-11.367068583211026	0.0014278861205338908	0.015279292842891716
169	40	28.563701563161324	40	2	spccomplrate_40tips_spr0.004_.0027.nex	0.004	submit1::20201122163118::8214138911638656353	0.00298386196363856	-4.348181992906743	0.00016296047769806727	0.013301213886336994
170	40	32.641587794793956	40	2	spccomplrate_40tips_spr0.001_.0025.nex	0.001	submit1::20201122163118::8214138911638656353	0.00250103286298868	-3.939936634017488	0.000136053334521123	0.011142576480924524
171	40	33.80865839346792	40	2	spccomplrate_40tips_spr0.004_.0040.nex	0.004	submit1::20201122163118::8214138911638656353	0.0026041743027038103	-3.6581485279767434	0.0001418012098711293	0.011605088682606596
172	40	34.05116364285267	40	3	spccomplrate_40tips_spr0.004_.0029.nex	0.004	submit1::20201122163118::8214138911638656353	0.00506784447058886	-8.182355820697351	0.0008229994989661356	0.015800088606875217
173	40	32.39275108235537	40	3	spccomplrate_40tips_spr0.001_.0024.nex	0.001	submit1::20201122163118::8214138911638656353	0.005875581831184299	-9.797188991208431	0.0009542508400623683	0.01831687595006054
174	40	28.84355082483674	40	2	spccomplrate_40tips_spr0.001_.0056.nex	0.001	submit1::20201122163118::8214138911638656353	0.002430426071412635	-4.399722980345086	0.0001321185529438648	0.010827491447607664
175	40	23.009859080827642	40	2	spccomplrate_40tips_spr0.002_.0003.nex	0.002	submit1::20201122163118::8214138911638656353	0.002780367800182716	-4.1024765396062435	0.0001516201368105585	0.01238881732252832
176	40	36.994731069263246	40	2	spccomplrate_40tips_spr0.002_.0002.nex	0.002	submit1::20201122163118::8214138911638656353	0.0025230783874866923	-5.2382152537569855	0.00013728188947624152	0.011240728254457304
177	40	28.873859209200212	40	3	spccomplrate_40tips_spr0.002_.0098.nex	0.002	submit1::20201122163118::8214138911638656353	0.0052522176450617575	-7.560626486519286	0.0008529383257645926	0.016380946140021026
178	40	44.911374961566096	40	3	spccomplrate_40tips_spr0.002_.0005.nex	0.002	submit1::20201122163118::8214138911638656353	0.003205409504832173	-10.347723737883447	0.0005205961214002356	0.009991538129941756
179	40	44.84627928876996	40	2	spccomplrate_40tips_spr0.002_.0094.nex	0.002	submit1::20201122163118::8214138911638656353	0.0024181344911727853	-3.741301098806584	0.00013143356666416587	0.010777601700542086
180	40	32.069833014506834	40	2	spccomplrate_40tips_spr0.004_.0046.nex	0.004	submit1::20201122163118::8214138911638656353	0.0023758259359451268	-4.483552793456559	0.00012907579172560481	0.010579601825911115
181	40	29.17536444719143	40	3	spccomplrate_40tips_spr0.001_.0022.nex	0.001	submit1::20201122163118::8214138911638656353	0.005986398218100742	-8.889591688263723	0.0009721219971576246	0.01866370742276108
182	40	29.902881720959968	40	2	spccomplrate_40tips_spr0.002_.0039.nex	0.002	submit1::20201122163118::8214138911638656353	0.003137225097519146	-4.3852302580175175	0.0001715071120990086	0.013978780626070345
183	40	27.649970691317858	40	2	spccomplrate_40tips_spr0.002_.0038.nex	0.002	submit1::20201122163118::8214138911638656353	0.002951421647411885	-4.797057533065526	0.00016115264086254596	0.013139989292138532
184	40	39.14836260880689	40	2	spccomplrate_40tips_spr0.002_.0040.nex	0.002	submit1::20201122163118::8214138911638656353	0.002428753004411846	-4.517900809000959	0.00013202531611685028	0.010819717361157912
185	40	34.33780543703767	40	2	spccomplrate_40tips_spr0.002_.0041.nex	0.002	submit1::20201122163118::8214138911638656353	0.0030481707769555986	-4.156300645872132	0.00016654428498129003	0.01357927911387743
186	40	45.68826315193293	40	3	spccomplrate_40tips_spr0.002_.0016.nex	0.002	submit1::20201122163118::8214138911638656353	0.004106262861004585	-9.48524941943127	0.0006668128579668494	0.012799361432640904
187	40	22.490092359119664	40	2	spccomplrate_40tips_spr0.001_.0037.nex	0.001	submit1::20201122163118::8214138911638656353	0.003579931369572171	-5.226549009552122	0.00019617828670598377	0.0159473257413683
188	40	37.31905969503703	40	2	spccomplrate_40tips_spr0.004_.0044.nex	0.004	submit1::20201122163118::8214138911638656353	0.0025629173855156	-5.292993387385996	0.00013950204071100968	0.01141928395910593
189	40	28.303864398602876	40	4	spccomplrate_40tips_spr0.004_.0037.nex	0.004	submit1::20201122163118::8214138911638656353	0.008072501957537394	-11.4014008739996	0.001973226809169492	0.021115446969903064
190	40	33.066179881991985	40	2	spccomplrate_40tips_spr0.001_.0052.nex	0.001	submit1::20201122163118::8214138911638656353	0.002499331465970064	-5.7206121777116925	0.00013595851891634876	0.01113404881773663
191	40	45.236276184581726	40	2	spccomplrate_40tips_spr0.001_.0031.nex	0.001	submit1::20201122163118::8214138911638656353	0.0029563397501727673	-6.278993307281865	0.0001614267173317725	0.013159577910589252
192	40	30.83078343936685	40	2	spccomplrate_40tips_spr0.001_.0078.nex	0.001	submit1::20201122163118::8214138911638656353	0.002729945115818882	-4.27978317410177	0.00014881017695992526	0.012160980052997305
193	40	26.594263292901893	40	5	spccomplrate_40tips_spr0.004_.0050.nex	0.004	submit1::20201122163118::8214138911638656353	0.01026168105719832	-13.057840654777836	0.003139242388486016	0.024037564262080403
194	40	31.402145826639977	40	4	spccomplrate_40tips_spr0.004_.0019.nex	0.004	submit1::20201122163118::8214138911638656353	0.00788669725588871	-11.32762828635161	0.0019276192716833442	0.02062743559084869
195	40	38.88412645847478	40	2	spccomplrate_40tips_spr0.001_.0100.nex	0.001	submit1::20201122163118::8214138911638656353	0.0024705184962869613	-5.129766263358583	0.00013435282717247355	0.011005855354191586
196	40	27.46372961353065	40	2	spccomplrate_40tips_spr0.002_.0082.nex	0.002	submit1::20201122163118::8214138911638656353	0.002761360104429433	-4.265949390013019	0.00015056087424662244	0.01230290058755828
197	40	37.87356989520957	40	5	spccomplrate_40tips_spr0.004_.0008.nex	0.004	submit1::20201122163118::8214138911638656353	0.008591173538800444	-12.5669284473569	0.002627062926113585	0.020138373178328717
198	40	35.48012926576307	40	4	spccomplrate_40tips_spr0.004_.0041.nex	0.004	submit1::20201122163118::8214138911638656353	0.007438000992995699	-11.176108619347511	0.0018177452951570207	0.01946013847716657
199	40	31.47330107392177	40	2	spccomplrate_40tips_spr0.001_.0079.nex	0.001	submit1::20201122163118::8214138911638656353	0.0025346285278614283	-4.637770900060078	0.00013792555672902007	0.011290538102992144
200	40	36.72801837406454	40	3	spccomplrate_40tips_spr0.002_.0007.nex	0.002	submit1::20201122163118::8214138911638656353	0.005441434982315689	-8.579696200800099	0.0008836688960012331	0.01697405527073687
201	40	29.838944436627692	40	2	spccomplrate_40tips_spr0.001_.0035.nex	0.001	submit1::20201122163118::8214138911638656353	0.002671045695305896	-4.29566527001838	0.0001455278248012653	0.01189837126297538
202	40	36.84926483908039	40	2	spccomplrate_40tips_spr0.001_.0061.nex	0.001	submit1::20201122163118::8214138911638656353	0.0023022927631084896	-4.24944419929396	0.0001249779285124984	0.010255801442914944
203	40	25.844233738979803	40	2	spccomplrate_40tips_spr0.002_.0080.nex	0.002	submit1::20201122163118::8214138911638656353	0.003043256674472447	-6.613616448172113	0.0001662704314398975	0.013554637924044705
204	40	30.4883705828808	40	3	spccomplrate_40tips_spr0.002_.0073.nex	0.002	submit1::20201122163118::8214138911638656353	0.004858280150407421	-6.5894150873582324	0.0007886950402149144	0.015160106143805294
205	40	25.68800969732068	40	2	spccomplrate_40tips_spr0.004_.0048.nex	0.004	submit1::20201122163118::8214138911638656353	0.002774958473899505	-5.9587293095233385	0.00015131868539307512	0.012360667219848536
206	40	25.42399557208841	40	2	spccomplrate_40tips_spr0.001_.0082.nex	0.001	submit1::20201122163118::8214138911638656353	0.0030174296546064943	-5.639910987402778	0.00016483114097370232	0.01344137156433358
207	40	31.58559458685988	40	2	spccomplrate_40tips_spr0.002_.0009.nex	0.002	submit1::20201122163118::8214138911638656353	0.0023932131130498823	-5.9318939048314245	0.00013004474588178727	0.010656683212505902
208	40	38.57836798456545	40	3	spccomplrate_40tips_spr0.004_.0047.nex	0.004	submit1::20201122163118::8214138911638656353	0.005153724986837954	-8.490582770454232	0.0008369799657163753	0.01606754039678262
209	40	38.927295876274016	40	2	spccomplrate_40tips_spr0.001_.0076.nex	0.001	submit1::20201122163118::8214138911638656353	0.002560170478701266	-5.0332864833770214	0.00013934896084310709	0.011405271270310371
210	40	37.527370821690134	40	5	spccomplrate_40tips_spr0.004_.0055.nex	0.004	submit1::20201122163118::8214138911638656353	0.00995813692419367	-13.461952542637873	0.003045516971603073	0.02333208839478669
211	40	42.26153166916709	40	3	spccomplrate_40tips_spr0.004_.0051.nex	0.004	submit1::20201122163118::8214138911638656353	0.005315763716740524	-7.717369767378107	0.0008631972131621032	0.01658077326070812
212	40	25.332598129457512	40	2	spccomplrate_40tips_spr0.004_.0009.nex	0.004	submit1::20201122163118::8214138911638656353	0.0026756302754483217	-6.221323035870942	0.00014578331469226896	0.01191648900499738
213	40	31.346150447861326	40	2	spccomplrate_40tips_spr0.001_.0065.nex	0.001	submit1::20201122163118::8214138911638656353	0.0025186906666401013	-3.501124899908409	0.00013703737017763102	0.011226029848783145
214	40	29.419443430318985	40	2	spccomplrate_40tips_spr0.001_.0053.nex	0.001	submit1::20201122163118::8214138911638656353	0.002592084257375793	-5.018600579712429	0.00014112745474696874	0.0115421615981213
215	40	37.90271783780515	40	3	spccomplrate_40tips_spr0.004_.0043.nex	0.004	submit1::20201122163118::8214138911638656353	0.005794462953600585	-7.320032709014839	0.0009409782948013377	0.01807503486881684
216	40	23.988807657755984	40	3	spccomplrate_40tips_spr0.004_.0056.nex	0.004	submit1::20201122163118::8214138911638656353	0.006300364991617432	-8.566472470128835	0.0010228185392664613	0.019636024049576952
217	40	26.601265873300953	40	2	spccomplrate_40tips_spr0.001_.0036.nex	0.001	submit1::20201122163118::8214138911638656353	0.002578677677700494	-4.68597568396312	0.00014038033167930187	0.011486005210769257
218	40	27.830102505370693	40	2	spccomplrate_40tips_spr0.004_.0059.nex	0.004	submit1::20201122163118::8214138911638656353	0.0028624467199404703	-6.317598637801392	0.00015619423817014562	0.012743545233511969
219	40	33.001373378877766	40	2	spccomplrate_40tips_spr0.004_.0011.nex	0.004	submit1::20201122163118::8214138911638656353	0.0024826168272181373	-5.747215464638045	0.00013502704403746583	0.01105960120579081
220	40	30.255246334262853	40	6	spccomplrate_40tips_spr0.002_.0088.nex	0.002	submit1::20201122163118::8214138911638656353	0.012674439497030482	-18.90133361123729	0.004487874699126695	0.027433482141796098
221	40	25.81432686237097	40	3	spccomplrate_40tips_spr0.004_.0002.nex	0.004	submit1::20201122163118::8214138911638656353	0.0066234600174075635	-7.452901115537891	0.0010750710387767651	0.02065224422940291
222	40	36.65043167382656	40	6	spccomplrate_40tips_spr0.004_.0077.nex	0.004	submit1::20201122163118::8214138911638656353	0.01423610352806841	-15.693059431196167	0.005034352721143792	0.03093032362433376
223	40	29.200930899425245	40	3	spccomplrate_40tips_spr0.004_.0078.nex	0.004	submit1::20201122163118::8214138911638656353	0.0051915922984730545	-8.836810113025273	0.0008431425269356004	0.016186891311514597
224	40	26.23467407622959	40	2	spccomplrate_40tips_spr0.004_.0079.nex	0.004	submit1::20201122163118::8214138911638656353	0.003180071827066037	-5.071278620888499	0.0001738948784640231	0.014167279533660076
225	40	32.10392427397737	40	3	spccomplrate_40tips_spr0.004_.0076.nex	0.004	submit1::20201122163118::8214138911638656353	0.005513330694781042	-7.249295799616347	0.0008950883962054932	0.017193250319427096
226	40	34.66863604085271	40	2	spccomplrate_40tips_spr0.004_.0020.nex	0.004	submit1::20201122163118::8214138911638656353	0.002096922201705129	-4.327977815104603	0.00011686635461958557	0.00934361302686569
227	40	40.63864102422831	40	2	spccomplrate_40tips_spr0.002_.0077.nex	0.002	submit1::20201122163118::8214138911638656353	0.002429333424884594	-4.888108539646007	0.00013205766184071416	0.010821582817315791
228	40	25.45950374430232	40	2	spccomplrate_40tips_spr0.004_.0003.nex	0.004	submit1::20201122163118::8214138911638656353	0.0031914884582876944	-5.3127472157308215	0.00017453110550681334	0.014217856519806381
229	40	20.747055874220848	40	3	spccomplrate_40tips_spr0.002_.0100.nex	0.002	submit1::20201122163118::8214138911638656353	0.006380622380215829	-8.060415802413077	0.0010359678547777387	0.01989065191516827
230	40	53.49148902210239	40	2	spccomplrate_40tips_spr0.002_.0075.nex	0.002	submit1::20201122163118::8214138911638656353	0.0024915811479167397	-5.000419897556335	0.00013552660850074422	0.011099599767386769
231	40	32.87679714167384	40	5	spccomplrate_40tips_spr0.004_.0039.nex	0.004	submit1::20201122163118::8214138911638656353	0.010528421809343965	-13.344141257089973	0.003220996997177713	0.024668320962279083
232	40	32.306500950551516	40	2	spccomplrate_40tips_spr0.001_.0063.nex	0.001	submit1::20201122163118::8214138911638656353	0.002147847866218305	-5.4443442299464495	0.00011970434463492856	0.009570482539116928
233	40	40.82131796723147	40	2	spccomplrate_40tips_spr0.004_.0054.nex	0.004	submit1::20201122163118::8214138911638656353	0.002292180663165493	-3.8701452122473188	0.00012441440050513607	0.010215127445237452
234	40	25.309537434507483	40	2	spccomplrate_40tips_spr0.004_.0052.nex	0.004	submit1::20201122163118::8214138911638656353	0.002840697821256007	-5.016795278664471	0.00015498221360481592	0.01264728365171105
235	40	27.46696885106564	40	2	spccomplrate_40tips_spr0.004_.0057.nex	0.004	submit1::20201122163118::8214138911638656353	0.002871211352136054	-4.80556154882629	0.00015668267437472067	0.012784954507270279
236	40	21.10894198129487	40	2	spccomplrate_40tips_spr0.004_.0021.nex	0.004	submit1::20201122163118::8214138911638656353	0.002939657411318327	-4.75793429170534	0.00016049704246445706	0.013089418561963098
237	40	34.8427467907302	40	2	spccomplrate_40tips_spr0.002_.0090.nex	0.002	submit1::20201122163118::8214138911638656353	0.0027798837540120697	-6.80346458186934	0.0001515931618423963	0.012381207276117594
238	40	35.47583392529996	40	2	spccomplrate_40tips_spr0.002_.0010.nex	0.002	submit1::20201122163118::8214138911638656353	0.0020497003465031645	-4.9095183333980215	0.00011423477082288377	0.009131594467939026
239	40	54.29717103378716	40	4	spccomplrate_40tips_spr0.002_.0089.nex	0.002	submit1::20201122163118::8214138911638656353	0.007484201858986964	-11.103835859795083	0.0018293031077976105	0.01957679274733589
240	40	33.79531374272085	40	4	spccomplrate_40tips_spr0.004_.0001.nex	0.004	submit1::20201122163118::8214138911638656353	0.007311685788110519	-10.799174471599734	0.0017867860886561656	0.0191261950628606
241	40	23.534585911207618	40	2	spccomplrate_40tips_spr0.004_.0042.nex	0.004	submit1::20201122163118::8214138911638656353	0.002984747309664532	-4.297693678412374	0.00016300981634035275	0.013302948449893956
242	40	35.95275206221292	40	2	spccomplrate_40tips_spr0.002_.0086.nex	0.002	submit1::20201122163118::8214138911638656353	0.002254362440552357	-4.380897620034062	0.0001223068632229392	0.010043008026089824
243	40	38.277424328036105	40	2	spccomplrate_40tips_spr0.004_.0058.nex	0.004	submit1::20201122163118::8214138911638656353	0.0019108990421036992	-4.016864434175228	0.00010649963923907625	0.008513045778661014
244	40	35.262850876700874	40	2	spccomplrate_40tips_spr0.002_.0085.nex	0.002	submit1::20201122163118::8214138911638656353	0.0025317300929065607	-4.512905189865871	0.00013776403248738942	0.011280741487364562
245	40	32.83731637667479	40	3	spccomplrate_40tips_spr0.002_.0076.nex	0.002	submit1::20201122163118::8214138911638656353	0.005099578519379979	-7.6986969579499105	0.0008281227472497231	0.015902691831425494
246	40	24.600946464431097	40	3	spccomplrate_40tips_spr0.002_.0006.nex	0.002	submit1::20201122163118::8214138911638656353	0.006746609554930939	-9.981048727180694	0.0010956754630798687	0.021031250874170262
247	40	33.68420202786962	40	2	spccomplrate_40tips_spr0.004_.0072.nex	0.004	submit1::20201122163118::8214138911638656353	0.002868595424299761	-6.3555401118314885	0.00015653689371498638	0.01277222603167037
248	40	33.86360895733734	40	2	spccomplrate_40tips_spr0.004_.0049.nex	0.004	submit1::20201122163118::8214138911638656353	0.002637038083241049	-4.556396990101597	0.00014363264556351192	0.011745859242217249
249	40	30.07578254727815	40	2	spccomplrate_40tips_spr0.002_.0096.nex	0.002	submit1::20201122163118::8214138911638656353	0.0029835566129759322	-4.756350472153748	0.0001629434610891109	0.013288368091360218
250	40	28.235870299266892	40	3	spccomplrate_40tips_spr0.004_.0062.nex	0.004	submit1::20201122163118::8214138911638656353	0.004848308631428406	-8.539155331190784	0.0007872435229206702	0.015111557222825872
251	40	28.325503617451893	40	2	spccomplrate_40tips_spr0.002_.0081.nex	0.002	submit1::20201122163118::8214138911638656353	0.002863789669777358	-4.057565315276203	0.00015626907819841227	0.012754216996036143
252	40	22.524971066375247	40	3	spccomplrate_40tips_spr0.004_.0060.nex	0.004	submit1::20201122163118::8214138911638656353	0.007951220406066809	-7.948862212638522	0.0012908974301657462	0.024808189776856757
253	40	32.10792814221428	40	2	spccomplrate_40tips_spr0.002_.0093.nex	0.002	submit1::20201122163118::8214138911638656353	0.0029603037921826078	-5.140863235138389	0.00016164762581838751	0.013191345536798477
254	40	34.53530222988372	40	2	spccomplrate_40tips_spr0.004_.0068.nex	0.004	submit1::20201122163118::8214138911638656353	0.0026049110491519565	-5.79461495037974	0.00014184226734289046	0.011600654688211995
255	40	28.265632005610637	40	2	spccomplrate_40tips_spr0.004_.0045.nex	0.004	submit1::20201122163118::8214138911638656353	0.0027904427745127827	-5.136629270576819	0.0001521815958784529	0.012430259817942864
256	40	46.04181437057224	40	5	spccomplrate_40tips_spr0.004_.0074.nex	0.004	submit1::20201122163118::8214138911638656353	0.008540685320276773	-15.23247159883147	0.00261241504610942	0.020002732633121027
257	40	37.909384800392644	40	2	spccomplrate_40tips_spr0.004_.0067.nex	0.004	submit1::20201122163118::8214138911638656353	0.0022380977831462923	-4.597614850206953	0.00012140046494462525	0.009972649144935938
258	40	36.28461287827342	40	2	spccomplrate_40tips_spr0.002_.0083.nex	0.002	submit1::20201122163118::8214138911638656353	0.0022540847675508145	-7.769347661468157	0.00012229138903714794	0.010040020514922015
259	40	16.960849382159072	40	2	spccomplrate_40tips_spr0.004_.0061.nex	0.004	submit1::20201122163118::8214138911638656353	0.0037010810519499493	-5.123233986456002	0.00020292972700896588	0.0164874202375769
260	40	25.09134572209528	40	2	spccomplrate_40tips_spr0.004_.0075.nex	0.004	submit1::20201122163118::8214138911638656353	0.003250775297330332	-4.409288369649286	0.00017783504775984138	0.014484062337465218
261	40	28.448703978388117	40	2	spccomplrate_40tips_spr0.002_.0095.nex	0.002	submit1::20201122163118::8214138911638656353	0.0024074238894810198	-4.3128621663328435	0.0001308366852979772	0.010726638649361363
262	40	46.00993399453029	40	2	spccomplrate_40tips_spr0.004_.0070.nex	0.004	submit1::20201122163118::8214138911638656353	0.002659606469704161	-3.3640317634814663	0.00014489033861684737	0.011859726981023087
263	40	39.48413037923204	40	3	spccomplrate_40tips_spr0.004_.0073.nex	0.004	submit1::20201122163118::8214138911638656353	0.003741625638881218	-9.387376276767137	0.0006075471734281426	0.011665669380737242
264	40	38.31459505517378	40	2	spccomplrate_40tips_spr0.004_.0071.nex	0.004	submit1::20201122163118::8214138911638656353	0.002357998950396761	-4.475016692326711	0.00012808232788525726	0.0105073667510516
265	40	24.445908662634	40	2	spccomplrate_40tips_spr0.004_.0081.nex	0.004	submit1::20201122163118::8214138911638656353	0.003247730025146282	-5.291166080256795	0.00017766534056000877	0.014469679790733459
266	40	41.700358744007566	40	2	spccomplrate_40tips_spr0.001_.0030.nex	0.001	submit1::20201122163118::8214138911638656353	0.002458774333939516	-5.476053295765229	0.00013369834744589814	0.010951692420046342
267	40	51.02815526011276	40	2	spccomplrate_40tips_spr0.004_.0066.nex	0.004	submit1::20201122163118::8214138911638656353	0.002605911512854765	-4.693919911933278	0.0001418980212733361	0.011605821721091569
268	40	41.83180210552206	40	3	spccomplrate_40tips_spr0.002_.0079.nex	0.002	submit1::20201122163118::8214138911638656353	0.004568228666283735	-8.466546629736744	0.000741807809735551	0.014243045215563278
269	40	30.004737384210163	40	3	spccomplrate_40tips_spr0.004_.0069.nex	0.004	submit1::20201122163118::8214138911638656353	0.005449773775391196	-8.936587549458297	0.0008851535889601486	0.016993158884387842
270	40	31.37817141450707	40	5	spccomplrate_40tips_spr0.004_.0064.nex	0.004	submit1::20201122163118::8214138911638656353	0.009358110491637268	-17.897506406469113	0.002862843922232841	0.021901236585331985
271	40	30.3474167097547	40	2	spccomplrate_40tips_spr0.001_.0080.nex	0.001	submit1::20201122163118::8214138911638656353	0.0023072097356124717	-4.131365969273126	0.00012525194199466776	0.010277287165837385
272	40	34.505401790430724	40	3	spccomplrate_40tips_spr0.004_.0063.nex	0.004	submit1::20201122163118::8214138911638656353	0.0047527120079954655	-9.009769704398627	0.0007715600795125918	0.014810264033712581
273	40	25.068474788338648	40	3	spccomplrate_40tips_spr0.004_.0065.nex	0.004	submit1::20201122163118::8214138911638656353	0.005013648333939322	-9.74732507369478	0.0008142066204472303	0.015631439562690804
274	40	33.991948574513124	40	2	spccomplrate_40tips_spr0.004_.0053.nex	0.004	submit1::20201122163118::8214138911638656353	0.0024834279366348928	-4.748554733673732	0.00013507224561537287	0.011064009971261031
275	40	38.35599140587219	40	2	spccomplrate_40tips_spr0.004_.0080.nex	0.004	submit1::20201122163118::8214138911638656353	0.002583300418592877	-5.2513423953316565	0.00014063794819598206	0.011505715840467695
276	40	25.58633474038506	40	2	spccomplrate_40tips_spr0.001_.0075.nex	0.001	submit1::20201122163118::8214138911638656353	0.003227513544371769	-5.949070586486585	0.00017653871471661698	0.014377609581746498
277	40	26.07224274226067	40	2	spccomplrate_40tips_spr0.001_.0029.nex	0.001	submit1::20201122163118::8214138911638656353	0.003047590989998857	-4.864798022603561	0.00016651197456206266	0.013574253818253787
278	40	34.293746714465016	40	2	spccomplrate_40tips_spr0.001_.0083.nex	0.001	submit1::20201122163118::8214138911638656353	0.002321126624801276	-6.411632988162825	0.0001260275036364097	0.010335297302162785
279	40	33.356326000989874	40	2	spccomplrate_40tips_spr0.002_.0074.nex	0.002	submit1::20201122163118::8214138911638656353	0.002336175087846455	-4.569407977984324	0.000126866125726927	0.010400910733968326
280	40	33.736026717286904	40	3	spccomplrate_40tips_spr0.002_.0097.nex	0.002	submit1::20201122163118::8214138911638656353	0.005659871306511903	-6.087927451148576	0.0009183938118897373	0.017658952481759728
281	40	33.07440916172177	40	2	spccomplrate_40tips_spr0.004_.0082.nex	0.004	submit1::20201122163118::8214138911638656353	0.002495020006469348	-4.682998572991359	0.00013571824951682168	0.011115533948977794
282	40	41.23088784673263	40	2	spccomplrate_40tips_spr0.004_.0099.nex	0.004	submit1::20201122163118::8214138911638656353	0.0022470030281480646	-4.968809976919902	0.00012189673723220264	0.010010593697814398
283	40	47.4988104513545	40	3	spccomplrate_40tips_spr0.004_.0088.nex	0.004	submit1::20201122163118::8214138911638656353	0.0050694862966555185	-9.236850614323515	0.0008232942918002034	0.01580362095463201
284	40	27.125514381585283	40	4	spccomplrate_40tips_spr0.008_.0013.nex	0.008	submit1::20201122163118::8214138911638656353	0.008871257391005435	-10.917014211166599	0.00216825473571525	0.02320579160078186
285	40	45.331163609694656	40	4	spccomplrate_40tips_spr0.008_.0046.nex	0.008	submit1::20201122163118::8214138911638656353	0.007907223060152218	-10.18311946782809	0.0019321039798611433	0.020696889498226484
286	40	24.77226883598145	40	4	spccomplrate_40tips_spr0.008_.0051.nex	0.008	submit1::20201122163118::8214138911638656353	0.007712518505157195	-10.866635435673782	0.0018852833454936907	0.02017289765861673
287	40	35.91016796672774	40	5	spccomplrate_40tips_spr0.008_.0045.nex	0.008	submit1::20201122163118::8214138911638656353	0.010867097275150244	-13.041394899669347	0.0033243529043569518	0.02544849787698428
288	40	35.356513432105984	40	3	spccomplrate_40tips_spr0.008_.0048.nex	0.008	submit1::20201122163118::8214138911638656353	0.004957979466001053	-7.3016737513068675	0.0008050384703472507	0.015461470846066163
289	40	21.829651623954888	40	3	spccomplrate_40tips_spr0.008_.0049.nex	0.008	submit1::20201122163118::8214138911638656353	0.006745274115581887	-6.771521168833697	0.0010951816110996195	0.021041999550159004
290	40	25.354913716767626	40	7	spccomplrate_40tips_spr0.008_.0047.nex	0.008	submit1::20201122163118::8214138911638656353	0.015431529904704113	-17.479768408484155	0.006061978765941947	0.03151819044787936
291	40	28.792955077318894	40	3	spccomplrate_40tips_spr0.008_.0011.nex	0.008	submit1::20201122163118::8214138911638656353	0.00519141153438234	-11.673611664563484	0.0008431409885917469	0.016184651593679843
292	40	26.305033652875032	40	5	spccomplrate_40tips_spr0.008_.0032.nex	0.008	submit1::20201122163118::8214138911638656353	0.012096156306382666	-12.112601687008631	0.0037005594612830673	0.02833949058556965
293	40	22.644752652186114	40	2	spccomplrate_40tips_spr0.004_.0093.nex	0.004	submit1::20201122163118::8214138911638656353	0.002816348245011248	-4.911711685779044	0.00015362525824849248	0.012550400783866308
294	40	41.99185125071791	40	3	spccomplrate_40tips_spr0.008_.0010.nex	0.008	submit1::20201122163118::8214138911638656353	0.004750469402232405	-9.138254348139588	0.0007712014429454142	0.014803138628294804
295	40	32.503911529711885	40	6	spccomplrate_40tips_spr0.010_.0010.nex	0.01	submit1::20201122163118::8214138911638656353	0.012071556632376084	-16.32450675543257	0.004272991588344896	0.026141834362364027
296	40	61.75033640665927	40	6	spccomplrate_40tips_spr0.010_.0015.nex	0.01	submit1::20201122163118::8214138911638656353	0.010620310785139985	-20.724689642887817	0.003760422293824597	0.02298900666342104
297	40	34.0437900110767	40	3	spccomplrate_40tips_spr0.008_.0012.nex	0.008	submit1::20201122163118::8214138911638656353	0.004493915039011601	-7.448688992809425	0.0007296746615161572	0.014015766776769138
298	40	29.15138507721446	40	3	spccomplrate_40tips_spr0.010_.0014.nex	0.01	submit1::20201122163118::8214138911638656353	0.005519795899555736	-7.556516017572196	0.0008962237353607492	0.01720894382132873
299	40	45.609602198913976	40	4	spccomplrate_40tips_spr0.010_.0020.nex	0.01	submit1::20201122163118::8214138911638656353	0.01100292681266322	-13.704169834128704	0.0026881492602155487	0.028801638871691224
300	40	46.558069964466895	40	5	spccomplrate_40tips_spr0.010_.0017.nex	0.01	submit1::20201122163118::8214138911638656353	0.01074021473386502	-12.314468411673955	0.0032839095075658034	0.02519105776352041
301	40	22.93634724172646	40	5	spccomplrate_40tips_spr0.010_.0021.nex	0.01	submit1::20201122163118::8214138911638656353	0.013826349598934057	-13.515419019439927	0.0042303063354803255	0.03237372386681337
302	40	35.4454267069643	40	6	spccomplrate_40tips_spr0.010_.0019.nex	0.01	submit1::20201122163118::8214138911638656353	0.015754858692148238	-13.455332640007674	0.005573150182945585	0.03421543793201099
303	40	43.45731121724815	40	3	spccomplrate_40tips_spr0.010_.0008.nex	0.01	submit1::20201122163118::8214138911638656353	0.005347393264446457	-9.495146166052796	0.000868468491608532	0.016672940809303833
304	40	35.97919521824835	40	3	spccomplrate_40tips_spr0.008_.0050.nex	0.008	submit1::20201122163118::8214138911638656353	0.004459167827265862	-7.574207114468518	0.0007240801707472227	0.01390470509541481
305	40	39.31882125517622	40	5	spccomplrate_40tips_spr0.010_.0011.nex	0.01	submit1::20201122163118::8214138911638656353	0.01075927866752658	-12.882344568485124	0.003292147943410745	0.025200777077902848
306	40	33.01475870807059	40	7	spccomplrate_40tips_spr0.010_.0013.nex	0.01	submit1::20201122163118::8214138911638656353	0.014050037670891285	-21.55303682288632	0.005521920383368163	0.02866347018716997
307	40	46.581491308142326	40	5	spccomplrate_40tips_spr0.010_.0016.nex	0.01	submit1::20201122163118::8214138911638656353	0.010073355749094908	-14.029322285738315	0.003081648570019724	0.02359845030916616
308	40	29.539566335716337	40	2	spccomplrate_40tips_spr0.010_.0018.nex	0.01	submit1::20201122163118::8214138911638656353	0.0026554643910673536	-4.222764300459084	0.00014465950848920856	0.011828689529691771
309	40	25.72303638359834	40	4	spccomplrate_40tips_spr0.010_.0009.nex	0.01	submit1::20201122163118::8214138911638656353	0.00838921291066042	-10.946912662572544	0.0020508614427150896	0.02194488665071132
310	40	26.564048528214542	40	6	spccomplrate_40tips_spr0.010_.0012.nex	0.01	submit1::20201122163118::8214138911638656353	0.015400668125933147	-17.569196580272727	0.0054553065022442965	0.03333361821402348
311	40	39.928237284386775	40	2	spccomplrate_40tips_spr0.008_.0033.nex	0.008	submit1::20201122163118::8214138911638656353	0.0027601661019940557	-3.0159423340686833	0.00015049433477242938	0.0123272357527365
312	40	34.64336126974689	40	5	spccomplrate_40tips_spr0.004_.0091.nex	0.004	submit1::20201122163118::8214138911638656353	0.00925855224820544	-12.971746641537893	0.0028311898334762373	0.021686946000546364
313	40	37.155849938573205	40	3	spccomplrate_40tips_spr0.004_.0089.nex	0.004	submit1::20201122163118::8214138911638656353	0.003828211754649132	-7.845720587680779	0.0006217726044028826	0.0119408184053885
314	40	39.03777865474605	40	5	spccomplrate_40tips_spr0.004_.0090.nex	0.004	submit1::20201122163118::8214138911638656353	0.011495202643624684	-14.409537026320908	0.00351551115998566	0.02694723635163901
315	40	50.28548993508196	40	6	spccomplrate_40tips_spr0.008_.0025.nex	0.008	submit1::20201122163118::8214138911638656353	0.011368727476446905	-18.181764651183528	0.0040246887397225855	0.024614749312555518
316	40	26.420789451199308	40	2	spccomplrate_40tips_spr0.008_.0026.nex	0.008	submit1::20201122163118::8214138911638656353	0.00283158269633697	-4.254204731165173	0.0001544742451104933	0.012605490206917688
317	40	44.80283998772096	40	2	spccomplrate_40tips_spr0.008_.0024.nex	0.008	submit1::20201122163118::8214138911638656353	0.002603703829058416	-5.444253041340129	0.00014177499127386464	0.011595575571088285
318	40	29.34597209737969	40	5	spccomplrate_40tips_spr0.008_.0034.nex	0.008	submit1::20201122163118::8214138911638656353	0.013580365273626929	-13.70268669618748	0.0041550831269068856	0.031793927195672735
319	40	23.698150065001894	40	4	spccomplrate_40tips_spr0.008_.0064.nex	0.008	submit1::20201122163118::8214138911638656353	0.00992327658575302	-10.947142846990962	0.0024254569546808954	0.02595474471047709
320	40	29.88642416079245	40	3	spccomplrate_40tips_spr0.008_.0061.nex	0.008	submit1::20201122163118::8214138911638656353	0.00514379364948135	-8.117631384318228	0.000835327987043449	0.016036757565719453
321	40	29.078414580778688	40	5	spccomplrate_40tips_spr0.008_.0060.nex	0.008	submit1::20201122163118::8214138911638656353	0.011642226467293655	-12.89191867350837	0.0035613895665210843	0.027277860553035542
322	40	38.49995741918868	40	2	spccomplrate_40tips_spr0.008_.0063.nex	0.008	submit1::20201122163118::8214138911638656353	0.002115033315797523	-6.700143218005693	0.00011787565241574197	0.009424167335682505
323	40	33.012037818985114	40	4	spccomplrate_40tips_spr0.008_.0081.nex	0.008	submit1::20201122163118::8214138911638656353	0.0077480114634423235	-11.864356394877095	0.001893416312884048	0.02025823141912091
324	40	33.816577222095084	40	4	spccomplrate_40tips_spr0.008_.0035.nex	0.008	submit1::20201122163118::8214138911638656353	0.0074177638866870215	-11.371980527428141	0.0018131766585753586	0.019398088488272854
325	40	27.346110123713945	40	4	spccomplrate_40tips_spr0.008_.0062.nex	0.008	submit1::20201122163118::8214138911638656353	0.009044489749763048	-11.872595753542482	0.002210535042842549	0.023653888206357814
326	40	47.20764206839803	40	5	spccomplrate_40tips_spr0.008_.0083.nex	0.008	submit1::20201122163118::8214138911638656353	0.0132382749685858	-14.510195047114966	0.004040668377890702	0.031138646432742726
327	40	36.458181523987214	40	2	spccomplrate_40tips_spr0.008_.0086.nex	0.008	submit1::20201122163118::8214138911638656353	0.00255529407820023	-4.1080909967433366	0.000139077208361136	0.011381333613309086
328	40	29.75530643567629	40	2	spccomplrate_40tips_spr0.004_.0098.nex	0.004	submit1::20201122163118::8214138911638656353	0.002906374308634877	-4.287121982710828	0.00015864223875011773	0.012952404616462031
329	40	21.22244618053261	40	2	spccomplrate_40tips_spr0.008_.0088.nex	0.008	submit1::20201122163118::8214138911638656353	0.00378142682147508	-4.407071311250059	0.00020740724321783696	0.016841442721762384
330	40	34.47746293616967	40	4	spccomplrate_40tips_spr0.008_.0080.nex	0.008	submit1::20201122163118::8214138911638656353	0.008203688029318815	-11.939202984253926	0.002005492321945997	0.021457943041429874
331	40	23.13240112169385	40	5	spccomplrate_40tips_spr0.008_.0087.nex	0.008	submit1::20201122163118::8214138911638656353	0.012923008793283048	-14.444553125046562	0.003955884624313656	0.030261445955435583
332	40	26.474332150787077	40	3	spccomplrate_40tips_spr0.004_.0092.nex	0.004	submit1::20201122163118::8214138911638656353	0.005735595216145765	-7.678371660158193	0.0009308309961248963	0.017889975517191733
333	40	26.07130221593814	40	4	spccomplrate_40tips_spr0.008_.0096.nex	0.008	submit1::20201122163118::8214138911638656353	0.008504380510725423	-11.218507747080997	0.0020783688021119573	0.022234753065703747
334	40	41.395464493428	40	3	spccomplrate_40tips_spr0.008_.0089.nex	0.008	submit1::20201122163118::8214138911638656353	0.004208055915562118	-7.3701949201157175	0.0006833180454284073	0.013126800813137671
335	40	32.65459838570746	40	5	spccomplrate_40tips_spr0.008_.0082.nex	0.008	submit1::20201122163118::8214138911638656353	0.010208166553487285	-17.752453337454103	0.003122244494646072	0.02389735366726385
336	40	46.91230327029179	40	4	spccomplrate_40tips_spr0.008_.0079.nex	0.008	submit1::20201122163118::8214138911638656353	0.005797384039922725	-10.029566727293194	0.0014168237909740755	0.015174283724745663
337	40	35.00029632673413	40	3	spccomplrate_40tips_spr0.010_.0001.nex	0.01	submit1::20201122163118::8214138911638656353	0.004420150094526822	-7.562686534000485	0.0007176415699534438	0.013782615893266644
338	40	30.645991466638566	40	2	spccomplrate_40tips_spr0.008_.0084.nex	0.008	submit1::20201122163118::8214138911638656353	0.0025542024350046376	-5.2744143540697666	0.00013901637317178557	0.011372013891538671
339	40	25.49948591526423	40	7	spccomplrate_40tips_spr0.008_.0094.nex	0.008	submit1::20201122163118::8214138911638656353	0.015761725844848504	-19.41262085554275	0.006192992582749018	0.03217346052582435
340	40	30.945495813279575	40	3	spccomplrate_40tips_spr0.008_.0078.nex	0.008	submit1::20201122163118::8214138911638656353	0.00596550570722864	-10.578527771703337	0.0009688113171569683	0.018596226565414896
341	40	29.96012068640361	40	4	spccomplrate_40tips_spr0.008_.0098.nex	0.008	submit1::20201122163118::8214138911638656353	0.008024784001650105	-11.92555866547393	0.001961422179055349	0.020994992464387758
342	40	22.712667316787435	40	4	spccomplrate_40tips_spr0.010_.0003.nex	0.01	submit1::20201122163118::8214138911638656353	0.01013639921707123	-10.46880311698046	0.002477120941446738	0.026516291138849558
343	40	23.53813221273943	40	5	spccomplrate_40tips_spr0.008_.0095.nex	0.008	submit1::20201122163118::8214138911638656353	0.010700589346618728	-16.23757340294692	0.00327261613521496	0.02505939871873892
344	40	25.27208345854105	40	3	spccomplrate_40tips_spr0.008_.0085.nex	0.008	submit1::20201122163118::8214138911638656353	0.005536254266092935	-8.157120936765272	0.0008989427803460119	0.017260745204960744
345	40	39.889626356700845	40	4	spccomplrate_40tips_spr0.008_.0099.nex	0.008	submit1::20201122163118::8214138911638656353	0.007672374141338765	-13.855399134907124	0.0018751892462952329	0.020067826857001002
346	40	24.77884425473764	40	6	spccomplrate_40tips_spr0.010_.0026.nex	0.01	submit1::20201122163118::8214138911638656353	0.01415326790262482	-15.313466471878947	0.005012727060555921	0.030655105029411538
347	40	21.195305500563048	40	5	spccomplrate_40tips_spr0.008_.0097.nex	0.008	submit1::20201122163118::8214138911638656353	0.012560196943036004	-13.650021693490162	0.00384319812996256	0.029409114762314163
348	40	36.43115398197003	40	2	spccomplrate_40tips_spr0.010_.0022.nex	0.01	submit1::20201122163118::8214138911638656353	0.003069810460221341	-4.534202215009701	0.0001677502231800261	0.013674844733792312
349	40	33.24830403350049	40	4	spccomplrate_40tips_spr0.010_.0034.nex	0.01	submit1::20201122163118::8214138911638656353	0.0073694418646816535	-11.998659232859072	0.001801051206642319	0.01928041902162804
350	40	32.317700018303725	40	4	spccomplrate_40tips_spr0.010_.0031.nex	0.01	submit1::20201122163118::8214138911638656353	0.009119529954741922	-9.787333104564834	0.00222767064538873	0.02387986111978688
351	40	37.983529108450654	40	6	spccomplrate_40tips_spr0.010_.0024.nex	0.01	submit1::20201122163118::8214138911638656353	0.015108127816723944	-15.016870508035955	0.005342566119472234	0.03278386275904159
352	40	32.384825760882265	40	4	spccomplrate_40tips_spr0.010_.0023.nex	0.01	submit1::20201122163118::8214138911638656353	0.007471355139369623	-10.358359627356224	0.0018260186803929293	0.019547531688073456
353	40	20.57806247400615	40	2	spccomplrate_40tips_spr0.010_.0002.nex	0.01	submit1::20201122163118::8214138911638656353	0.003343591116458095	-4.374270685205347	0.00018300749600497532	0.014897888451072594
354	40	30.709181392753266	40	5	spccomplrate_40tips_spr0.010_.0033.nex	0.01	submit1::20201122163118::8214138911638656353	0.01142339782464792	-14.573728144973115	0.003497072554093545	0.026748642870997118
355	40	37.53554736350132	40	3	spccomplrate_40tips_spr0.010_.0028.nex	0.01	submit1::20201122163118::8214138911638656353	0.005415828229464965	-10.676996144137142	0.0008796497660187448	0.01688669028039991
356	40	23.43536019533314	40	3	spccomplrate_40tips_spr0.010_.0039.nex	0.01	submit1::20201122163118::8214138911638656353	0.0074183325274862905	-6.3867946976682095	0.001204204265008408	0.023148961460299624
357	40	34.58518884227938	40	3	spccomplrate_40tips_spr0.010_.0027.nex	0.01	submit1::20201122163118::8214138911638656353	0.005290244513834782	-8.496360757815655	0.0008591702510820084	0.016496005666402483
358	40	25.12307447146844	40	2	spccomplrate_40tips_spr0.010_.0036.nex	0.01	submit1::20201122163118::8214138911638656353	0.003156293192138432	-4.516973525260837	0.00017256974057633533	0.01406162824549927
359	40	27.778406084616588	40	5	spccomplrate_40tips_spr0.010_.0035.nex	0.01	submit1::20201122163118::8214138911638656353	0.011469681139987037	-13.810014211112895	0.0035084194705276967	0.026877253011909318
360	40	39.55440268173113	40	7	spccomplrate_40tips_spr0.010_.0029.nex	0.01	submit1::20201122163118::8214138911638656353	0.013680483045459572	-20.44639329215876	0.005375677530868242	0.027918171438230645
361	40	24.099287796992122	40	4	spccomplrate_40tips_spr0.010_.0038.nex	0.01	submit1::20201122163118::8214138911638656353	0.010722833412057948	-11.139928357851712	0.002619738659781264	0.028072239954670772
362	40	26.131529511801265	40	4	spccomplrate_40tips_spr0.010_.0040.nex	0.01	submit1::20201122163118::8214138911638656353	0.009312840364552174	-11.169005636271852	0.0022761286080133394	0.02435182614605384
363	40	49.93886103836579	40	2	spccomplrate_40tips_spr0.004_.0097.nex	0.004	submit1::20201122163118::8214138911638656353	0.0022241618323337628	-6.88099715362508	0.00012395717620693192	0.00990788970732457
364	40	46.84172600814398	40	3	spccomplrate_40tips_spr0.010_.0030.nex	0.01	submit1::20201122163118::8214138911638656353	0.005491729400257166	-7.326946819088099	0.0008918678073220432	0.01713065279142963
365	40	28.454725666045647	40	3	spccomplrate_40tips_spr0.008_.0037.nex	0.008	submit1::20201122163118::8214138911638656353	0.0057731722068209744	-8.740099583343401	0.0009376289703583717	0.018001569186675462
366	40	31.334276816411638	40	4	spccomplrate_40tips_spr0.010_.0037.nex	0.01	submit1::20201122163118::8214138911638656353	0.0073532384054467125	-13.955068881112805	0.0017974721290911144	0.01922987558879562
367	40	32.44014703473613	40	2	spccomplrate_40tips_spr0.008_.0100.nex	0.008	submit1::20201122163118::8214138911638656353	0.003075943714003087	-3.8066893344598993	0.00016809201769370363	0.013709426385745141
368	40	30.490834246884408	40	3	spccomplrate_40tips_spr0.010_.0025.nex	0.01	submit1::20201122163118::8214138911638656353	0.006233645969568161	-8.335422328386588	0.0010121086414887463	0.019445326448247032
369	40	25.130355396172188	40	3	spccomplrate_40tips_spr0.010_.0032.nex	0.01	submit1::20201122163118::8214138911638656353	0.005427751908419053	-8.867918802180846	0.0008814782972288951	0.01693003065891672
370	40	29.216126396262002	40	5	spccomplrate_40tips_spr0.008_.0006.nex	0.008	submit1::20201122163118::8214138911638656353	0.01048695862685569	-13.63684081753493	0.0032085528989411216	0.02456809081538074
371	40	43.47100804458247	40	4	spccomplrate_40tips_spr0.008_.0008.nex	0.008	submit1::20201122163118::8214138911638656353	0.006778079668910608	-14.92931234741348	0.0016572228084084152	0.017723925691003495
372	40	24.58572412878489	40	3	spccomplrate_40tips_spr0.008_.0016.nex	0.008	submit1::20201122163118::8214138911638656353	0.006019578925498338	-7.562127146057076	0.0009773967163053893	0.018772945814804824
373	40	32.65397681082614	40	4	spccomplrate_40tips_spr0.008_.0004.nex	0.008	submit1::20201122163118::8214138911638656353	0.008394134865249382	-10.415929037155749	0.0020518376185131217	0.0219645920205048
374	40	27.510175889328888	40	2	spccomplrate_40tips_spr0.004_.0100.nex	0.004	submit1::20201122163118::8214138911638656353	0.002474562947095507	-4.83696526379995	0.00013457821668779314	0.011023260602909028
375	40	32.11557133061221	40	4	spccomplrate_40tips_spr0.008_.0014.nex	0.008	submit1::20201122163118::8214138911638656353	0.00766111200742897	-11.651847550028279	0.0018725715398594477	0.020034570559743642
376	40	32.02325720760993	40	4	spccomplrate_40tips_spr0.008_.0023.nex	0.008	submit1::20201122163118::8214138911638656353	0.009879646303088442	-9.377843601193245	0.0024139201412621838	0.025865015125898068
377	40	39.8732799129244	40	5	spccomplrate_40tips_spr0.008_.0007.nex	0.008	submit1::20201122163118::8214138911638656353	0.011654980330429287	-10.81980810046818	0.0035629601331567703	0.027341502484908343
378	40	30.624858741503907	40	5	spccomplrate_40tips_spr0.008_.0020.nex	0.008	submit1::20201122163118::8214138911638656353	0.010948309907893288	-16.42944349337747	0.0033498664669781154	0.025633382980639843
379	40	18.99083474649255	40	4	spccomplrate_40tips_spr0.008_.0038.nex	0.008	submit1::20201122163118::8214138911638656353	0.01060852426250748	-12.767843204093294	0.0025932069300640985	0.027743764332130088
380	40	25.9582525065573	40	2	spccomplrate_40tips_spr0.008_.0015.nex	0.008	submit1::20201122163118::8214138911638656353	0.002835941121422528	-4.250142288211482	0.0001547171318123206	0.012627102140936085
381	40	36.90311922763083	40	7	spccomplrate_40tips_spr0.008_.0052.nex	0.008	submit1::20201122163118::8214138911638656353	0.016474233616993957	-17.94768253950144	0.006469238531403482	0.03366553161055811
382	40	39.902081664716185	40	5	spccomplrate_40tips_spr0.008_.0009.nex	0.008	submit1::20201122163118::8214138911638656353	0.011315055742487527	-12.516453482402204	0.003456950662960389	0.026577384163134817
383	40	30.164164885768503	40	2	spccomplrate_40tips_spr0.008_.0043.nex	0.008	submit1::20201122163118::8214138911638656353	0.0033870505743885107	-3.842555104648944	0.00018542940855198654	0.015097819618808303
384	40	38.65156284759625	40	2	spccomplrate_40tips_spr0.008_.0074.nex	0.008	submit1::20201122163118::8214138911638656353	0.0032650634566245285	-4.626584780903446	0.00017863129957512442	0.014547728208772369
385	40	27.505519586626054	40	4	spccomplrate_40tips_spr0.008_.0005.nex	0.008	submit1::20201122163118::8214138911638656353	0.00800352925983328	-14.330949811674788	0.0019558338861701027	0.020946148096010645
386	40	38.78383235748071	40	2	spccomplrate_40tips_spr0.004_.0084.nex	0.004	submit1::20201122163118::8214138911638656353	0.002446395361067546	-5.6556162911807455	0.00013300849094180327	0.010896803592988412
387	40	27.626579708184966	40	2	spccomplrate_40tips_spr0.008_.0044.nex	0.008	submit1::20201122163118::8214138911638656353	0.003012398640492885	-4.259807530812185	0.00016455077217054212	0.013418910817943972
388	40	23.566686303453988	40	5	spccomplrate_40tips_spr0.008_.0018.nex	0.008	submit1::20201122163118::8214138911638656353	0.014477732166345491	-12.19054832404218	0.004429339405401018	0.033912689930709033
389	40	36.17511809262426	40	3	spccomplrate_40tips_spr0.004_.0083.nex	0.004	submit1::20201122163118::8214138911638656353	0.004832221553885264	-8.651161900458629	0.0007845910904236263	0.015062898426233819
390	40	35.29771354345719	40	2	spccomplrate_40tips_spr0.008_.0017.nex	0.008	submit1::20201122163118::8214138911638656353	0.002298584080581697	-5.764870579674518	0.00012477125072192632	0.010237758810784729
391	40	27.035571997443128	40	5	spccomplrate_40tips_spr0.008_.0022.nex	0.008	submit1::20201122163118::8214138911638656353	0.010901668789763836	-13.723420498836116	0.003334941452057423	0.025532523118533202
392	40	25.24076268723772	40	5	spccomplrate_40tips_spr0.008_.0067.nex	0.008	submit1::20201122163118::8214138911638656353	0.012460032931122977	-15.96981677941698	0.003812182748525975	0.029181668453832764
393	40	35.02992470174432	40	4	spccomplrate_40tips_spr0.008_.0075.nex	0.008	submit1::20201122163118::8214138911638656353	0.0062968988110511355	-12.196873567788982	0.0015388205264596866	0.016461573745696127
394	40	35.087520047226555	40	4	spccomplrate_40tips_spr0.008_.0021.nex	0.008	submit1::20201122163118::8214138911638656353	0.009340225492679759	-11.440075821994085	0.0022827654460228783	0.024424825528392327
395	40	16.969887672360617	40	2	spccomplrate_40tips_spr0.004_.0086.nex	0.004	submit1::20201122163118::8214138911638656353	0.003959033779132133	-6.132736183516303	0.0002173049395921182	0.017634277449601415
396	40	35.62385232508351	40	3	spccomplrate_40tips_spr0.008_.0019.nex	0.008	submit1::20201122163118::8214138911638656353	0.005171245680114661	-8.290803945211772	0.0008397285628309012	0.016128817742373614
397	40	30.578293752424198	40	4	spccomplrate_40tips_spr0.010_.0004.nex	0.01	submit1::20201122163118::8214138911638656353	0.007690680595034469	-13.044247796643534	0.00187992694978712	0.020113699348509803
398	40	31.01399514127615	40	2	spccomplrate_40tips_spr0.008_.0090.nex	0.008	submit1::20201122163118::8214138911638656353	0.002784827500507022	-3.5420927459883256	0.00015186866738792193	0.012415012135441151
399	40	28.78510530310245	40	5	spccomplrate_40tips_spr0.008_.0040.nex	0.008	submit1::20201122163118::8214138911638656353	0.011381226297394584	-14.789742103549502	0.0034822600931260065	0.026654707189531116
400	40	24.30758210680213	40	3	spccomplrate_40tips_spr0.008_.0068.nex	0.008	submit1::20201122163118::8214138911638656353	0.005731569949391857	-7.832728630692855	0.0009303634972419958	0.017863799697258518
401	40	22.877447238575016	40	5	spccomplrate_40tips_spr0.008_.0042.nex	0.008	submit1::20201122163118::8214138911638656353	0.011823192127576907	-14.49962714492907	0.0036169655994829843	0.027698929420924886
402	40	32.92332276130693	40	9	spccomplrate_40tips_spr0.008_.0065.nex	0.008	submit1::20201122163118::8214138911638656353	0.020983915947180642	-25.978775788494605	0.00949735033737037	0.03933601502311957
403	40	40.960180286302865	40	2	spccomplrate_40tips_spr0.008_.0039.nex	0.008	submit1::20201122163118::8214138911638656353	0.002581226331571762	-4.555020324722529	0.00014052236328951422	0.01149612024867828
404	40	19.891129924696365	40	2	spccomplrate_40tips_spr0.008_.0036.nex	0.008	submit1::20201122163118::8214138911638656353	0.0036266974982983365	-4.935825317761308	0.0001987844736979705	0.016155927205170097
405	40	19.99074852123945	40	4	spccomplrate_40tips_spr0.008_.0041.nex	0.008	submit1::20201122163118::8214138911638656353	0.008081830044557686	-12.306847064248409	0.0019757434875611745	0.021134933970819298
406	40	22.062565518364487	40	3	spccomplrate_40tips_spr0.004_.0094.nex	0.004	submit1::20201122163118::8214138911638656353	0.00578253339333216	-9.184280620175546	0.0009391859484774847	0.018028583358410497
407	40	38.166716494219564	40	2	spccomplrate_40tips_spr0.008_.0058.nex	0.008	submit1::20201122163118::8214138911638656353	0.0028056788548746713	-3.890483273059144	0.00015303067352352636	0.012508796355954765
408	40	24.906509165454768	40	4	spccomplrate_40tips_spr0.008_.0054.nex	0.008	submit1::20201122163118::8214138911638656353	0.009013224146549995	-13.600686841543624	0.002203110570492816	0.02356576520505439
409	40	26.88117394045209	40	3	spccomplrate_40tips_spr0.004_.0095.nex	0.004	submit1::20201122163118::8214138911638656353	0.005326014349820532	-9.280942637515915	0.0008650339170984253	0.016603667380637347
410	40	35.999212594638976	40	5	spccomplrate_40tips_spr0.008_.0053.nex	0.008	submit1::20201122163118::8214138911638656353	0.009471364100787869	-14.748821758805619	0.002897230361330728	0.022179957070861008
411	40	39.41286984849077	40	3	spccomplrate_40tips_spr0.008_.0091.nex	0.008	submit1::20201122163118::8214138911638656353	0.0047075980227956025	-9.803611584814533	0.000764652549808917	0.014679850046240547
412	40	34.49195159116926	40	2	spccomplrate_40tips_spr0.008_.0069.nex	0.008	submit1::20201122163118::8214138911638656353	0.0023402619828408644	-4.806677730888253	0.0001270938805756213	0.010418399523961041
413	40	24.32950136890789	40	2	spccomplrate_40tips_spr0.008_.0055.nex	0.008	submit1::20201122163118::8214138911638656353	0.0035869379987283853	-5.408775196173123	0.00019656875276041232	0.015978304663758613
414	40	24.509655936010837	40	2	spccomplrate_40tips_spr0.008_.0056.nex	0.008	submit1::20201122163118::8214138911638656353	0.003466395635311919	-3.9765497055642887	0.00018985115718266336	0.015449995940641737
415	40	23.568487219720087	40	5	spccomplrate_40tips_spr0.008_.0059.nex	0.008	submit1::20201122163118::8214138911638656353	0.012831337427491409	-11.708512373648908	0.003924274003237472	0.030081284119022212
416	40	23.803433079462053	40	2	spccomplrate_40tips_spr0.010_.0005.nex	0.01	submit1::20201122163118::8214138911638656353	0.0034416189213144783	-5.02194821907867	0.00018847039825556887	0.01533279828242814
417	40	30.45229198890805	40	3	spccomplrate_40tips_spr0.008_.0066.nex	0.008	submit1::20201122163118::8214138911638656353	0.004572822051199168	-8.879163859377616	0.0007425756532754514	0.01425542192045271
418	40	28.324264427994947	40	3	spccomplrate_40tips_spr0.008_.0057.nex	0.008	submit1::20201122163118::8214138911638656353	0.0057418047926990155	-7.6877926215954195	0.0009325207894488556	0.017903816560520862
419	40	34.91686119697218	40	2	spccomplrate_40tips_spr0.004_.0096.nex	0.004	submit1::20201122163118::8214138911638656353	0.0020853308652487514	-4.176108817457112	0.00011622039157831456	0.009293599504552505
420	40	31.34438662324218	40	3	spccomplrate_40tips_spr0.004_.0087.nex	0.004	submit1::20201122163118::8214138911638656353	0.005523869858748928	-9.401354728656274	0.0008969368443377453	0.017221551820669808
421	40	52.7898796428203	40	2	spccomplrate_40tips_spr0.008_.0029.nex	0.008	submit1::20201122163118::8214138911638656353	0.002236670534274239	-5.966820215577955	0.0001213209270922096	0.009962456063460032
422	40	32.83829027826513	40	6	spccomplrate_40tips_spr0.008_.0001.nex	0.008	submit1::20201122163118::8214138911638656353	0.013590901533714473	-12.894040684348733	0.0048062994326411425	0.02950157231330316
423	40	34.22178546825193	40	5	spccomplrate_40tips_spr0.004_.0085.nex	0.004	submit1::20201122163118::8214138911638656353	0.011010653607585923	-17.157680069521238	0.0033712927135159864	0.025768979811897373
424	40	43.90496447537171	40	4	spccomplrate_40tips_spr0.008_.0002.nex	0.008	submit1::20201122163118::8214138911638656353	0.0074245845221735125	-14.291244628775608	0.0018150055586018039	0.01941183631532524
425	40	21.752113747781202	40	5	spccomplrate_40tips_spr0.008_.0077.nex	0.008	submit1::20201122163118::8214138911638656353	0.012069062155425131	-12.645832523502145	0.003692701983113101	0.02826876563571096
426	40	45.282822739503864	40	3	spccomplrate_40tips_spr0.008_.0027.nex	0.008	submit1::20201122163118::8214138911638656353	0.0042187859330825115	-8.264417466047712	0.0006851649697684768	0.01315531361759894
427	40	36.84660132204896	40	3	spccomplrate_40tips_spr0.008_.0028.nex	0.008	submit1::20201122163118::8214138911638656353	0.004781501130974761	-7.381383966160962	0.0007763109543030695	0.014908470801466312
428	40	21.49947231568347	40	2	spccomplrate_40tips_spr0.008_.0092.nex	0.008	submit1::20201122163118::8214138911638656353	0.002677726158035643	-4.203783124687536	0.00014590011422399397	0.01192857762411953
429	40	30.607118246134895	40	6	spccomplrate_40tips_spr0.010_.0006.nex	0.01	submit1::20201122163118::8214138911638656353	0.014475143555270346	-16.446496046222148	0.005125360626421332	0.031367958946737017
430	40	37.10785566888832	40	5	spccomplrate_40tips_spr0.008_.0093.nex	0.008	submit1::20201122163118::8214138911638656353	0.011443755973547005	-10.562139068489266	0.003498253446637291	0.026847421235359083
431	40	33.37643366339319	40	6	spccomplrate_40tips_spr0.010_.0007.nex	0.01	submit1::20201122163118::8214138911638656353	0.011841330633245526	-21.133147514157887	0.004192932415734811	0.025626074212501102
432	40	43.18548787036649	40	2	spccomplrate_40tips_spr0.008_.0003.nex	0.008	submit1::20201122163118::8214138911638656353	0.002382497363184547	-5.623966222999466	0.0001294475776177228	0.010609443052125585
433	40	38.587321184694	40	4	spccomplrate_40tips_spr0.008_.0070.nex	0.008	submit1::20201122163118::8214138911638656353	0.006211249999227521	-10.003365779328341	0.0015179250064199068	0.01624884216820924
434	40	54.56956285181282	40	4	spccomplrate_40tips_spr0.008_.0071.nex	0.008	submit1::20201122163118::8214138911638656353	0.006093320671744362	-8.726234905726963	0.0014874448470486796	0.015982524306831808
435	40	34.759879228055304	40	2	spccomplrate_40tips_spr0.008_.0072.nex	0.008	submit1::20201122163118::8214138911638656353	0.002508389763611397	-3.885755337055601	0.00013646332053507198	0.011178351436637094
436	40	38.423455430622056	40	3	spccomplrate_40tips_spr0.008_.0073.nex	0.008	submit1::20201122163118::8214138911638656353	0.005911070505590942	-7.912303683496053	0.0009599200573139287	0.018430929146876603
437	40	31.923051114918128	40	4	spccomplrate_40tips_spr0.008_.0030.nex	0.008	submit1::20201122163118::8214138911638656353	0.008284559072113928	-10.130863231190418	0.0020248272098790272	0.0216797639632843
438	40	32.64885871428017	40	4	spccomplrate_40tips_spr0.008_.0031.nex	0.008	submit1::20201122163118::8214138911638656353	0.007196198824691184	-11.197918824382844	0.001758657184184146	0.01881914821527331
439	40	27.091312983584015	40	2	spccomplrate_40tips_spr0.008_.0076.nex	0.008	submit1::20201122163118::8214138911638656353	0.002716265315209296	-6.297948782775224	0.00014804782781166817	0.012099979519813885
440	40	28.292711586681023	40	2	spccomplrate_40tips_spr0.010_.0047.nex	0.01	submit1::20201122163118::8214138911638656353	0.003026385169756095	-5.53551934433183	0.00016533021472056074	0.013479855207103224
441	40	24.553144318653835	40	4	spccomplrate_40tips_spr0.010_.0073.nex	0.01	submit1::20201122163118::8214138911638656353	0.010294963679456462	-10.964649523709072	0.0025162976968726557	0.026921627178568136
442	40	31.10347792250112	40	4	spccomplrate_40tips_spr0.010_.0072.nex	0.01	submit1::20201122163118::8214138911638656353	0.009573372110198555	-11.416232426122761	0.0023404016816761307	0.02503605083146803
443	40	30.822931636133326	40	2	spccomplrate_40tips_spr0.010_.0059.nex	0.01	submit1::20201122163118::8214138911638656353	0.00340282971207779	-4.23030415448332	0.00018630874974422769	0.015162230269418446
444	40	31.70256158551557	40	4	spccomplrate_40tips_spr0.010_.0044.nex	0.01	submit1::20201122163118::8214138911638656353	0.0070878867396022595	-15.431819946455528	0.001732434083380774	0.018528493147223917
445	40	25.167682981048767	40	2	spccomplrate_40tips_spr0.010_.0058.nex	0.01	submit1::20201122163118::8214138911638656353	0.002809437482642365	-4.3518020950647545	0.0001532401346669373	0.012522881517133929
446	40	32.5499212400303	40	3	spccomplrate_40tips_spr0.010_.0060.nex	0.01	submit1::20201122163118::8214138911638656353	0.0052658311430347216	-10.931965769166059	0.0008552521106644036	0.016417084481849413
447	40	33.707457901302945	40	6	spccomplrate_40tips_spr0.010_.0041.nex	0.01	submit1::20201122163118::8214138911638656353	0.012611239601614468	-19.102278810981442	0.004464693947263342	0.027302179058588158
448	40	23.1962648335187	40	3	spccomplrate_40tips_spr0.010_.0042.nex	0.01	submit1::20201122163118::8214138911638656353	0.0056572842198198865	-8.38608707329952	0.0009183603594307118	0.017630232857257518
449	40	22.30078756021189	40	6	spccomplrate_40tips_spr0.020_.0032.nex	0.02	submit1::20201122163118::8214138911638656353	0.015832341710585125	-15.491852706598301	0.005606700356012751	0.03430057861428402
450	40	36.608350081986345	40	4	spccomplrate_40tips_spr0.010_.0079.nex	0.01	submit1::20201122163118::8214138911638656353	0.007033635996558404	-10.907710023067363	0.0017188982488534686	0.0183920822044229
451	40	23.312593119023962	40	2	spccomplrate_40tips_spr0.010_.0082.nex	0.01	submit1::20201122163118::8214138911638656353	0.0030861031311711	-4.496000844819238	0.00016865818259960113	0.013749597598876477
452	40	31.084688809210697	40	3	spccomplrate_40tips_spr0.010_.0092.nex	0.01	submit1::20201122163118::8214138911638656353	0.005845552081523847	-7.492356373103503	0.0009492071287932591	0.018233676862960815
453	40	29.04141627061076	40	4	spccomplrate_40tips_spr0.010_.0080.nex	0.01	submit1::20201122163118::8214138911638656353	0.009579151533020778	-10.685718528097897	0.0023398912838142193	0.025101511558496083
454	40	26.513715393260178	40	6	spccomplrate_40tips_spr0.010_.0081.nex	0.01	submit1::20201122163118::8214138911638656353	0.013039038487245415	-14.905845057847733	0.004613955062421922	0.028264059956700067
455	40	16.775517576065614	40	3	spccomplrate_40tips_spr0.010_.0095.nex	0.01	submit1::20201122163118::8214138911638656353	0.008765818057276747	-8.092780565948354	0.0014231851100160607	0.027323697681311158
456	40	34.33910896132176	40	3	spccomplrate_40tips_spr0.010_.0091.nex	0.01	submit1::20201122163118::8214138911638656353	0.006044168873225801	-8.856038885849319	0.000981487244448528	0.018844798345482743
457	40	38.85405700113075	40	8	spccomplrate_40tips_spr0.020_.0001.nex	0.02	submit1::20201122163118::8214138911638656353	0.01924814748597045	-14.933159751483249	0.008168096293244321	0.03761196847777819
458	40	39.143203685969404	40	3	spccomplrate_40tips_spr0.010_.0093.nex	0.01	submit1::20201122163118::8214138911638656353	0.004916063227892462	-9.534208071803091	0.0007983419009581857	0.015326495977981256
459	40	46.44006448977273	40	3	spccomplrate_40tips_spr0.010_.0094.nex	0.01	submit1::20201122163118::8214138911638656353	0.0043586422843631956	-7.059580435996712	0.0007076025570097738	0.013590855207110937
460	40	20.711751971233326	40	5	spccomplrate_40tips_spr0.020_.0006.nex	0.02	submit1::20201122163118::8214138911638656353	0.01617486304345633	-17.48231529936658	0.004950423999965381	0.037872386406603176
461	40	45.383105761117534	40	9	spccomplrate_40tips_spr0.020_.0007.nex	0.02	submit1::20201122163118::8214138911638656353	0.018219496960667585	-19.991837294816136	0.008237956886030384	0.034202918507018
462	40	24.75497168153851	40	8	spccomplrate_40tips_spr0.020_.0002.nex	0.02	submit1::20201122163118::8214138911638656353	0.018767321713013832	-19.37557075878319	0.007977524822950294	0.03657906912108151
463	40	41.06670402447706	40	2	spccomplrate_40tips_spr0.010_.0078.nex	0.01	submit1::20201122163118::8214138911638656353	0.0023440627736358065	-4.7301616411075615	0.00012730569138397451	0.01044941299489697
464	40	29.30955390970601	40	10	spccomplrate_40tips_spr0.020_.0009.nex	0.02	submit1::20201122163118::8214138911638656353	0.031671223983597264	-19.5179116595184	0.015023098721079663	0.057808030282408364
465	40	34.56358374433464	40	9	spccomplrate_40tips_spr0.020_.0005.nex	0.02	submit1::20201122163118::8214138911638656353	0.027353699425719788	-20.558260263209487	0.012354035089605982	0.05143907684286726
466	40	23.35788945816673	40	5	spccomplrate_40tips_spr0.020_.0003.nex	0.02	submit1::20201122163118::8214138911638656353	0.0137156481577977	-14.291872082307046	0.004195625916665365	0.03212720072427309
467	40	29.07062756853388	40	8	spccomplrate_40tips_spr0.020_.0004.nex	0.02	submit1::20201122163118::8214138911638656353	0.01880181560865181	-22.11912551562164	0.007996084482789769	0.03660845457269645
468	40	31.637443880413638	40	6	spccomplrate_40tips_spr0.020_.0008.nex	0.02	submit1::20201122163118::8214138911638656353	0.01223890908935812	-16.515782323649677	0.004331490302738168	0.026518066232868967
469	40	29.31788848348989	40	14	spccomplrate_40tips_spr0.040_.0052.nex	0.04	submit1::20201122163118::8214138911638656353	0.045303637629551724	-26.2544831449888	0.024599018294777092	0.07561508692321574
470	40	29.835786845198164	40	11	spccomplrate_40tips_spr0.040_.0042.nex	0.04	submit1::20201122163118::8214138911638656353	0.029963142881872507	-20.935685583817122	0.014834449102491409	0.05316942590696296
471	40	26.084173587292195	40	7	spccomplrate_40tips_spr0.020_.0033.nex	0.02	submit1::20201122163118::8214138911638656353	0.016659288122758697	-18.891690425511868	0.006545466176575087	0.0340038578607354
472	40	40.665464076777134	40	15	spccomplrate_40tips_spr0.040_.0044.nex	0.04	submit1::20201122163118::8214138911638656353	0.03744824016933849	-27.154535310263626	0.020835290324544464	0.061443383351028974
473	40	26.40420837527284	40	8	spccomplrate_40tips_spr0.040_.0046.nex	0.04	submit1::20201122163118::8214138911638656353	0.022553477095130697	-23.355655252556037	0.0095892249091251	0.04393799781592687
474	40	36.26239974935794	40	7	spccomplrate_40tips_spr0.040_.0045.nex	0.04	submit1::20201122163118::8214138911638656353	0.013882984753867905	-18.47968005606449	0.00545406861706726	0.028347725943919995
475	40	26.785497791099377	40	12	spccomplrate_40tips_spr0.040_.0049.nex	0.04	submit1::20201122163118::8214138911638656353	0.033938385382056256	-26.78494251261517	0.017456068197965018	0.05860863587333703
476	40	30.425881189986235	40	13	spccomplrate_40tips_spr0.040_.0043.nex	0.04	submit1::20201122163118::8214138911638656353	0.04785414255176902	-22.70851417125284	0.02522861631242724	0.08167411164149183
477	40	34.40968915081586	40	14	spccomplrate_40tips_spr0.040_.0059.nex	0.04	submit1::20201122163118::8214138911638656353	0.04281174046425431	-26.58645742439618	0.023313583291533158	0.07117252636001865
478	40	26.5384036396532	40	10	spccomplrate_40tips_spr0.040_.0051.nex	0.04	submit1::20201122163118::8214138911638656353	0.026984515217761625	-22.24729994437585	0.012834251071103562	0.04905510488337808
479	40	27.103278350623032	40	12	spccomplrate_40tips_spr0.040_.0060.nex	0.04	submit1::20201122163118::8214138911638656353	0.03585322979494656	-21.830359706391654	0.018418804588128584	0.06201705828833725
480	40	27.163520514055406	40	15	spccomplrate_40tips_spr0.040_.0050.nex	0.04	submit1::20201122163118::8214138911638656353	0.04943529235753738	-32.116960809266175	0.02754959577206039	0.08091606005259347
481	40	30.45217336800591	40	2	spccomplrate_40tips_spr0.010_.0087.nex	0.01	submit1::20201122163118::8214138911638656353	0.003176793173274127	-3.638481537227044	0.00017371216535313604	0.014162467448692338
482	40	28.31289195380014	40	11	spccomplrate_40tips_spr0.040_.0047.nex	0.04	submit1::20201122163118::8214138911638656353	0.02895333766942328	-24.90712852915404	0.014361527934915682	0.05122550035660895
483	40	37.94441271880208	40	11	spccomplrate_40tips_spr0.040_.0048.nex	0.04	submit1::20201122163118::8214138911638656353	0.033234851941923736	-24.87925973179901	0.016482971980711504	0.0588179467682468
484	40	26.33995941942621	40	10	spccomplrate_40tips_spr0.040_.0100.nex	0.04	submit1::20201122163118::8214138911638656353	0.025952668233711482	-20.71597926853996	0.01233501530904044	0.047232907184213586
485	40	26.68554660450029	40	24	spccomplrate_40tips_spr0.080_.0003.nex	0.08	submit1::20201122163118::8214138911638656353	0.08433841268599604	-31.821763033829523	0.05345092400750125	0.1261951360950903
486	40	19.944597521754986	40	22	spccomplrate_40tips_spr0.080_.0002.nex	0.08	submit1::20201122163118::8214138911638656353	0.09116922369696964	-24.32058838540103	0.0562473474701494	0.13976517192624371
487	40	25.881765100428765	40	16	spccomplrate_40tips_spr0.080_.0009.nex	0.08	submit1::20201122163118::8214138911638656353	0.05523311077721962	-30.69707725697427	0.031480669465492835	0.08890391805455293
488	40	24.85776091733221	40	20	spccomplrate_40tips_spr0.080_.0013.nex	0.08	submit1::20201122163118::8214138911638656353	0.07601609666973141	-29.004193642776798	0.04595862717648439	0.11780165220825282
489	40	22.97515751137457	40	12	spccomplrate_40tips_spr0.080_.0004.nex	0.08	submit1::20201122163118::8214138911638656353	0.046954621344616865	-24.222833275298328	0.02410778203394098	0.08129496960465761
490	40	30.14115338950589	40	18	spccomplrate_40tips_spr0.080_.0014.nex	0.08	submit1::20201122163118::8214138911638656353	0.07752114306606085	-20.27658217925999	0.04473955185656666	0.12593936504986444
491	40	21.646283417432137	40	6	spccomplrate_40tips_spr0.020_.0010.nex	0.02	submit1::20201122163118::8214138911638656353	0.016309857302404175	-17.596820060649087	0.005777151641031207	0.03531709765021506
492	40	39.97383395129981	40	20	spccomplrate_40tips_spr0.080_.0001.nex	0.08	submit1::20201122163118::8214138911638656353	0.06582155330849328	-28.157493241133672	0.03973255915650389	0.10229933191486144
493	40	28.187966439921546	40	21	spccomplrate_40tips_spr0.080_.0007.nex	0.08	submit1::20201122163118::8214138911638656353	0.07208430326837331	-27.213962631134628	0.04405302551174662	0.11105508128500724
494	40	21.77133782581264	40	12	spccomplrate_40tips_spr0.020_.0034.nex	0.02	submit1::20201122163118::8214138911638656353	0.03362160948891305	-25.19219823765452	0.01728244582551363	0.058102951790056576
495	40	22.57469796962316	40	18	spccomplrate_40tips_spr0.080_.0010.nex	0.08	submit1::20201122163118::8214138911638656353	0.07213933962938834	-30.105928093246607	0.04249035763729149	0.1136880644514228
496	40	20.41178195341448	40	14	spccomplrate_40tips_spr0.080_.0011.nex	0.08	submit1::20201122163118::8214138911638656353	0.048575826924424484	-26.956437563215946	0.02643170003092591	0.08083512242109353
497	40	22.78950069085033	40	15	spccomplrate_40tips_spr0.080_.0015.nex	0.08	submit1::20201122163118::8214138911638656353	0.043147120097363836	-27.302359695370825	0.02405682696624975	0.07057604528363731
498	40	23.634317490464827	40	3	spccomplrate_40tips_spr0.010_.0043.nex	0.01	submit1::20201122163118::8214138911638656353	0.005944015761714435	-8.097406212385934	0.0009652543027634065	0.018533869521416703
499	40	29.04307786946263	40	12	spccomplrate_40tips_spr0.080_.0006.nex	0.08	submit1::20201122163118::8214138911638656353	0.035559078728643466	-31.60186840487552	0.018297896656684888	0.06135574915910073
500	40	36.05071770460519	40	18	spccomplrate_40tips_spr0.080_.0008.nex	0.08	submit1::20201122163118::8214138911638656353	0.05911284485258636	-25.625098719387196	0.034480599470503435	0.09444084006382364
501	40	32.3360526323839	40	16	spccomplrate_40tips_spr0.080_.0012.nex	0.08	submit1::20201122163118::8214138911638656353	0.05677717141733319	-23.377164270956396	0.03209685295684513	0.09246115604534412
502	40	38.575474257276696	40	25	spccomplrate_40tips_spr0.080_.0005.nex	0.08	submit1::20201122163118::8214138911638656353	0.08832217934287666	-21.69841575005921	0.0548788796121321	0.1368960722653477
503	40	26.67990959646698	40	13	spccomplrate_40tips_spr0.040_.0005.nex	0.04	submit1::20201122163118::8214138911638656353	0.04926982973736965	-21.834895870642747	0.02600981212772242	0.08392652321501802
504	40	44.15592601318719	40	12	spccomplrate_40tips_spr0.040_.0006.nex	0.04	submit1::20201122163118::8214138911638656353	0.027727725927488032	-21.608665883422102	0.014209535124388743	0.048142982709567066
505	40	21.83482060142113	40	6	spccomplrate_40tips_spr0.040_.0007.nex	0.04	submit1::20201122163118::8214138911638656353	0.01895449266446829	-17.036003645407696	0.006711216159584917	0.041063813732124116
506	40	28.886874112585268	40	9	spccomplrate_40tips_spr0.040_.0002.nex	0.04	submit1::20201122163118::8214138911638656353	0.02388151387664453	-20.61536110368921	0.010796228097023271	0.04484329435519153
507	40	34.800284848939036	40	14	spccomplrate_40tips_spr0.040_.0003.nex	0.04	submit1::20201122163118::8214138911638656353	0.047364032317209814	-32.767834716775496	0.0258271911133207	0.07858160997165846
508	40	36.677144238273115	40	11	spccomplrate_40tips_spr0.040_.0089.nex	0.04	submit1::20201122163118::8214138911638656353	0.023704016502513758	-28.08441415421329	0.011765301262921293	0.041891394157445784
509	40	43.71114558915357	40	13	spccomplrate_40tips_spr0.040_.0087.nex	0.04	submit1::20201122163118::8214138911638656353	0.03160141636140463	-30.96297629881913	0.01673010694119657	0.05358558607072993
510	40	43.37076893814636	40	8	spccomplrate_40tips_spr0.040_.0095.nex	0.04	submit1::20201122163118::8214138911638656353	0.02172416254051545	-19.450810319977	0.00921287690753557	0.04247826174913359
511	40	29.0664172559447	40	6	spccomplrate_40tips_spr0.020_.0011.nex	0.02	submit1::20201122163118::8214138911638656353	0.0161802077355023	-17.15705025987944	0.00573102889677034	0.03503455512935635
512	40	30.69116239976168	40	6	spccomplrate_40tips_spr0.010_.0066.nex	0.01	submit1::20201122163118::8214138911638656353	0.011597791842901384	-19.473361940274955	0.0041053563408426615	0.025116580936603062
513	40	23.42220831484641	40	15	spccomplrate_40tips_spr0.040_.0090.nex	0.04	submit1::20201122163118::8214138911638656353	0.04830134949765673	-30.521316723848084	0.026931388223161882	0.0789931428273242
514	40	26.02843073822985	40	10	spccomplrate_40tips_spr0.040_.0091.nex	0.04	submit1::20201122163118::8214138911638656353	0.034894242749520715	-22.501503493243675	0.01660353968145678	0.06339473190432711
515	40	27.109071595122487	40	11	spccomplrate_40tips_spr0.040_.0088.nex	0.04	submit1::20201122163118::8214138911638656353	0.0289116143209741	-23.9511059232639	0.014347873221389897	0.05110942860696414
516	40	22.629022499156278	40	10	spccomplrate_40tips_spr0.040_.0094.nex	0.04	submit1::20201122163118::8214138911638656353	0.03655571508687944	-21.48643553871997	0.017351132077625068	0.06665544109409435
517	40	30.345020566778	40	11	spccomplrate_40tips_spr0.040_.0008.nex	0.04	submit1::20201122163118::8214138911638656353	0.028815717945571338	-21.76443679302389	0.01428536251048104	0.05103447450163505
518	40	32.713005369554736	40	9	spccomplrate_40tips_spr0.040_.0099.nex	0.04	submit1::20201122163118::8214138911638656353	0.023408743756919183	-18.38065635265027	0.010570638441869113	0.04403792218428675
519	40	33.131520031156995	40	9	spccomplrate_40tips_spr0.040_.0093.nex	0.04	submit1::20201122163118::8214138911638656353	0.02068337827369966	-21.51643372129084	0.009345316566866449	0.038877479831176134
520	40	25.565090763754625	40	11	spccomplrate_40tips_spr0.040_.0097.nex	0.04	submit1::20201122163118::8214138911638656353	0.03320926213459372	-24.032210108344394	0.01646026754992525	0.05881859232215712
521	40	33.163991807719576	40	14	spccomplrate_40tips_spr0.040_.0092.nex	0.04	submit1::20201122163118::8214138911638656353	0.045313357903432334	-24.551417662896935	0.024550471444575145	0.07589176384166195
522	40	27.31761886670044	40	9	spccomplrate_40tips_spr0.040_.0098.nex	0.04	submit1::20201122163118::8214138911638656353	0.024841110286253115	-20.03405137139288	0.01123165371836954	0.046635952520775965
523	40	31.90505335735044	40	6	spccomplrate_40tips_spr0.010_.0088.nex	0.01	submit1::20201122163118::8214138911638656353	0.014077932272996469	-12.583250863530932	0.004979149272525697	0.030540206252160182
524	40	22.17953555109766	40	9	spccomplrate_40tips_spr0.040_.0096.nex	0.04	submit1::20201122163118::8214138911638656353	0.024949661918783998	-24.150454253877374	0.011281998868719088	0.04682951191704274
525	40	53.88152224382691	40	13	spccomplrate_40tips_spr0.040_.0004.nex	0.04	submit1::20201122163118::8214138911638656353	0.031148627599148562	-34.53468141034913	0.016535833670401418	0.05262070110813017
526	40	34.26173711883005	40	6	spccomplrate_40tips_spr0.010_.0062.nex	0.01	submit1::20201122163118::8214138911638656353	0.013847170751780498	-14.654999462559235	0.004898178587619662	0.030018828189501936
527	40	20.798908277669376	40	13	spccomplrate_40tips_spr0.040_.0013.nex	0.04	submit1::20201122163118::8214138911638656353	0.04365605846074989	-24.97673558070896	0.02309905044627454	0.07411143403958244
528	40	33.41856179314816	40	8	spccomplrate_40tips_spr0.020_.0035.nex	0.02	submit1::20201122163118::8214138911638656353	0.022430306877182886	-19.1347232059011	0.009532484308570972	0.04373368787184026
529	40	35.00327856101171	40	5	spccomplrate_40tips_spr0.010_.0065.nex	0.01	submit1::20201122163118::8214138911638656353	0.010610884869430728	-11.424682465745981	0.003244970189162352	0.024877568956182643
530	40	39.133563009254644	40	2	spccomplrate_40tips_spr0.010_.0077.nex	0.01	submit1::20201122163118::8214138911638656353	0.0023113085267959447	-4.018171239763026	0.000125480359795247	0.010296517596633385
531	40	40.19709813196538	40	8	spccomplrate_40tips_spr0.040_.0063.nex	0.04	submit1::20201122163118::8214138911638656353	0.02199269390840571	-18.970473286159745	0.009335882231886423	0.042966668439701816
532	40	26.106528483086034	40	2	spccomplrate_40tips_spr0.010_.0075.nex	0.01	submit1::20201122163118::8214138911638656353	0.0036281717834180313	-5.450543148449282	0.0001988666327905891	0.016164373423661067
533	40	23.72930475610398	40	2	spccomplrate_40tips_spr0.010_.0071.nex	0.01	submit1::20201122163118::8214138911638656353	0.003743438567926501	-5.050815862551045	0.0002052902304365073	0.01667388371910174
534	40	27.993074298029214	40	12	spccomplrate_40tips_spr0.040_.0064.nex	0.04	submit1::20201122163118::8214138911638656353	0.035452970723434785	-29.679944131738075	0.01824080170922519	0.06118727947370569
535	40	32.234310176483795	40	11	spccomplrate_40tips_spr0.040_.0068.nex	0.04	submit1::20201122163118::8214138911638656353	0.030726032085991287	-22.949171692078643	0.015226623304040619	0.05443298657194784
536	40	42.726748877046134	40	8	spccomplrate_40tips_spr0.040_.0061.nex	0.04	submit1::20201122163118::8214138911638656353	0.015054903430134818	-19.629430526147747	0.006398023940521564	0.029365696960382007
537	40	30.866789459032788	40	12	spccomplrate_40tips_spr0.040_.0065.nex	0.04	submit1::20201122163118::8214138911638656353	0.034683541656993416	-21.30314255755746	0.01777987319048962	0.060181560407714316
538	40	33.17728646848976	40	4	spccomplrate_40tips_spr0.010_.0054.nex	0.01	submit1::20201122163118::8214138911638656353	0.007113000872869458	-10.145282201467131	0.0017378288353084262	0.018614556317831397
539	40	32.62544283283225	40	3	spccomplrate_40tips_spr0.010_.0048.nex	0.01	submit1::20201122163118::8214138911638656353	0.0053594542268487035	-7.957751578958111	0.0008704197043721702	0.016711403187407308
540	40	26.68264328815952	40	8	spccomplrate_40tips_spr0.040_.0067.nex	0.04	submit1::20201122163118::8214138911638656353	0.02368605515031545	-19.906504275525997	0.010064809912404856	0.04618809007852998
541	40	29.674547722661128	40	8	spccomplrate_40tips_spr0.040_.0071.nex	0.04	submit1::20201122163118::8214138911638656353	0.024501306597772585	-21.537354864315123	0.01042049177817515	0.04771111028897551
542	40	54.70823978025353	40	12	spccomplrate_40tips_spr0.040_.0070.nex	0.04	submit1::20201122163118::8214138911638656353	0.03126338485154236	-30.387669247402616	0.01602098213959705	0.0542509099567504
543	40	28.22916957302807	40	12	spccomplrate_40tips_spr0.040_.0066.nex	0.04	submit1::20201122163118::8214138911638656353	0.03808219868180258	-23.434442812851575	0.01957313642294168	0.06582957064567788
544	40	48.54126706512807	40	9	spccomplrate_40tips_spr0.040_.0072.nex	0.04	submit1::20201122163118::8214138911638656353	0.018996614836591454	-22.586102011280037	0.008595102630177912	0.035622780070447384
545	40	29.843207912498556	40	15	spccomplrate_40tips_spr0.040_.0073.nex	0.04	submit1::20201122163118::8214138911638656353	0.043699013939361736	-30.2862188771498	0.024362861125539217	0.07147364004512438
546	40	22.03983137555128	40	11	spccomplrate_40tips_spr0.040_.0075.nex	0.04	submit1::20201122163118::8214138911638656353	0.039023753655100385	-23.57667052229761	0.019362685894283856	0.06900510767331043
547	40	20.75439516419759	40	5	spccomplrate_40tips_spr0.010_.0052.nex	0.01	submit1::20201122163118::8214138911638656353	0.012845112259599513	-13.129879142869251	0.003928624523220753	0.03011253256414573
548	40	27.366791330825144	40	2	spccomplrate_40tips_spr0.010_.0061.nex	0.01	submit1::20201122163118::8214138911638656353	0.0027108390701049852	-4.702768512699702	0.00014774543354061374	0.012074821802293408
549	40	27.8980434860777	40	12	spccomplrate_40tips_spr0.040_.0079.nex	0.04	submit1::20201122163118::8214138911638656353	0.03186558571070665	-27.415366388147646	0.016393857427249553	0.05500995309070096
550	40	21.31194591401726	40	7	spccomplrate_40tips_spr0.010_.0046.nex	0.01	submit1::20201122163118::8214138911638656353	0.019853307152517805	-16.536243317470017	0.00779633002383625	0.040575131175564036
551	40	29.291813512294226	40	13	spccomplrate_40tips_spr0.040_.0074.nex	0.04	submit1::20201122163118::8214138911638656353	0.03728385669320685	-29.448376440606733	0.019780651832258	0.06305419007162225
552	40	26.356862553459138	40	15	spccomplrate_40tips_spr0.040_.0053.nex	0.04	submit1::20201122163118::8214138911638656353	0.0506729965395426	-34.05501205583662	0.02828333518998713	0.0827544439485551
553	40	28.25628832165639	40	4	spccomplrate_40tips_spr0.010_.0074.nex	0.01	submit1::20201122163118::8214138911638656353	0.009533338998819686	-12.515557118541894	0.0023306818658542505	0.024933807556774133
554	40	23.985079635457797	40	10	spccomplrate_40tips_spr0.040_.0069.nex	0.04	submit1::20201122163118::8214138911638656353	0.03109321929260848	-25.70209762743453	0.014794208013129412	0.05649300817232945
555	40	54.03773998731649	40	13	spccomplrate_40tips_spr0.040_.0062.nex	0.04	submit1::20201122163118::8214138911638656353	0.034378223514508734	-25.04036281118561	0.0181773871607683	0.058416894424969265
556	40	24.315131780808176	40	14	spccomplrate_40tips_spr0.040_.0076.nex	0.04	submit1::20201122163118::8214138911638656353	0.04650399444636275	-28.90096705763295	0.02529618097978952	0.07743815954923275
557	40	26.762316008183245	40	10	spccomplrate_40tips_spr0.040_.0080.nex	0.04	submit1::20201122163118::8214138911638656353	0.02585662793577882	-23.99025236507949	0.012306867299634507	0.0469538758676489
558	40	31.87276367479322	40	8	spccomplrate_40tips_spr0.040_.0085.nex	0.04	submit1::20201122163118::8214138911638656353	0.02400721778375119	-19.641465136579896	0.010192783635319492	0.046878199207952005
559	40	45.87777261159466	40	12	spccomplrate_40tips_spr0.040_.0083.nex	0.04	submit1::20201122163118::8214138911638656353	0.034954624589755984	-25.713849634791927	0.017883140727696745	0.06081858284230773
560	40	32.37006634107802	40	13	spccomplrate_40tips_spr0.040_.0081.nex	0.04	submit1::20201122163118::8214138911638656353	0.035640737153217486	-25.063860262663606	0.01887886170005872	0.0604092171324658
561	40	42.87740882372255	40	16	spccomplrate_40tips_spr0.040_.0084.nex	0.04	submit1::20201122163118::8214138911638656353	0.032246023291152226	-30.54019428521968	0.018342384649469457	0.05204248805439203
562	40	28.618965733698268	40	16	spccomplrate_40tips_spr0.040_.0077.nex	0.04	submit1::20201122163118::8214138911638656353	0.048797513988726664	-32.88702730514327	0.02776694105740398	0.07874051311013983
563	40	57.037980538038155	40	12	spccomplrate_40tips_spr0.040_.0078.nex	0.04	submit1::20201122163118::8214138911638656353	0.026577767353463587	-25.2304359602326	0.013639012460463886	0.04605024650851565
564	40	27.34162973370994	40	9	spccomplrate_40tips_spr0.040_.0082.nex	0.04	submit1::20201122163118::8214138911638656353	0.027438731342726792	-24.882328544456385	0.012418066771705795	0.051415978716866165
565	40	31.645867994474074	40	13	spccomplrate_40tips_spr0.040_.0086.nex	0.04	submit1::20201122163118::8214138911638656353	0.03731493491749616	-26.74814748235972	0.01976176909063056	0.06326069760470755
566	40	32.8733403446414	40	17	spccomplrate_40tips_spr0.040_.0009.nex	0.04	submit1::20201122163118::8214138911638656353	0.044600500100107486	-34.34599620094068	0.025885038342667418	0.07091876494593348
567	40	47.67052320976306	40	6	spccomplrate_40tips_spr0.020_.0026.nex	0.02	submit1::20201122163118::8214138911638656353	0.011758077132279993	-14.292966762084632	0.004158653253928147	0.025505084161496345
568	40	24.878271391407946	40	8	spccomplrate_40tips_spr0.020_.0018.nex	0.02	submit1::20201122163118::8214138911638656353	0.018121238317106332	-17.09017942859718	0.007696614413817714	0.035371256378635994
569	40	29.54575711974816	40	6	spccomplrate_40tips_spr0.010_.0070.nex	0.01	submit1::20201122163118::8214138911638656353	0.017160142078924436	-14.877800855109243	0.006075826742435932	0.03717399981629143
570	40	28.19995281679152	40	12	spccomplrate_40tips_spr0.040_.0055.nex	0.04	submit1::20201122163118::8214138911638656353	0.035200902043472544	-27.70597483812332	0.018093515134533573	0.060851915907769824
571	40	36.71045040455704	40	8	spccomplrate_40tips_spr0.020_.0024.nex	0.02	submit1::20201122163118::8214138911638656353	0.01847814937082079	-23.707620891430768	0.007854227300484613	0.036019707325862814
572	40	37.942893072533614	40	6	spccomplrate_40tips_spr0.010_.0069.nex	0.01	submit1::20201122163118::8214138911638656353	0.010254345676995796	-14.848223382190158	0.003628776388752659	0.022219041447802276
573	40	45.69314654221282	40	9	spccomplrate_40tips_spr0.020_.0030.nex	0.02	submit1::20201122163118::8214138911638656353	0.01807779790084237	-22.114714617816688	0.008174572251608427	0.033931003485724275
574	40	29.50189430476385	40	15	spccomplrate_40tips_spr0.040_.0054.nex	0.04	submit1::20201122163118::8214138911638656353	0.048919415479625146	-26.75664764431377	0.027165269491910275	0.08047733157364456
575	40	30.092801005446468	40	5	spccomplrate_40tips_spr0.010_.0076.nex	0.01	submit1::20201122163118::8214138911638656353	0.00969385810313304	-15.73561410693896	0.002965520919890257	0.022694198314239997
576	40	37.13676049422247	40	8	spccomplrate_40tips_spr0.020_.0014.nex	0.02	submit1::20201122163118::8214138911638656353	0.01687354803500116	-17.857989251249503	0.0071710633177670315	0.03290022802789536
577	40	30.00495835483871	40	3	spccomplrate_40tips_spr0.010_.0089.nex	0.01	submit1::20201122163118::8214138911638656353	0.005615772434797359	-8.847344213069423	0.000911602524995002	0.017502432909054868
578	40	36.215958863829314	40	3	spccomplrate_40tips_spr0.010_.0055.nex	0.01	submit1::20201122163118::8214138911638656353	0.004676750517198218	-7.489113207542847	0.0007594841177671199	0.014584171636166475
579	40	43.654689750864236	40	7	spccomplrate_40tips_spr0.020_.0023.nex	0.02	submit1::20201122163118::8214138911638656353	0.015443494078208228	-17.862805284573923	0.006067279945059516	0.03153749315056783
580	40	29.35377468197165	40	6	spccomplrate_40tips_spr0.020_.0016.nex	0.02	submit1::20201122163118::8214138911638656353	0.01553989908329024	-16.831302579672858	0.005504817817897385	0.03364981480520872
581	40	37.96579668002767	40	13	spccomplrate_40tips_spr0.020_.0048.nex	0.02	submit1::20201122163118::8214138911638656353	0.031760312389552466	-24.253482138202468	0.01682764056451767	0.05381615637090016
582	40	29.369669979085455	40	4	spccomplrate_40tips_spr0.010_.0053.nex	0.01	submit1::20201122163118::8214138911638656353	0.008787527160457716	-11.657446173096568	0.0021474775350306505	0.022982774489788176
583	40	31.80107105931043	40	10	spccomplrate_40tips_spr0.020_.0012.nex	0.02	submit1::20201122163118::8214138911638656353	0.03223249585502808	-23.460806319171247	0.015288003123281484	0.05885502322695775
584	40	39.19153781656407	40	5	spccomplrate_40tips_spr0.020_.0062.nex	0.02	submit1::20201122163118::8214138911638656353	0.008871631860586683	-15.034522806653724	0.0027136907099023404	0.02077627728683951
585	40	33.824858937562645	40	9	spccomplrate_40tips_spr0.020_.0070.nex	0.02	submit1::20201122163118::8214138911638656353	0.02225702751361341	-22.085769985299983	0.010062607476026176	0.04178761792286106
586	40	26.96704840723529	40	10	spccomplrate_40tips_spr0.020_.0022.nex	0.02	submit1::20201122163118::8214138911638656353	0.026478821472090068	-24.39538831621058	0.012597480101712627	0.0481125850678082
587	40	42.579889600493004	40	5	spccomplrate_40tips_spr0.010_.0050.nex	0.01	submit1::20201122163118::8214138911638656353	0.009414937101601156	-14.914912145245635	0.0028800698849834674	0.022048586892525902
588	40	24.186738735269593	40	3	spccomplrate_40tips_spr0.010_.0064.nex	0.01	submit1::20201122163118::8214138911638656353	0.0063410959172531785	-8.786356246089765	0.0010297219802903183	0.019770156181276564
589	40	30.926574882450442	40	3	spccomplrate_40tips_spr0.020_.0046.nex	0.02	submit1::20201122163118::8214138911638656353	0.00611952964874176	-8.341023268378432	0.0009936961545597648	0.01907853914415328
590	40	29.175743158370448	40	3	spccomplrate_40tips_spr0.010_.0056.nex	0.01	submit1::20201122163118::8214138911638656353	0.005418216106543662	-8.487030420303558	0.0008800064325591578	0.016896081023694727
591	40	42.37769586541256	40	7	spccomplrate_40tips_spr0.020_.0061.nex	0.02	submit1::20201122163118::8214138911638656353	0.015146266413973413	-18.28610838058868	0.005950339845118552	0.030914479148230537
592	40	26.35477504582382	40	10	spccomplrate_40tips_spr0.040_.0040.nex	0.04	submit1::20201122163118::8214138911638656353	0.038983349665598105	-18.21892257896657	0.0184051587266364	0.07169573331867585
593	40	55.61391643527409	40	10	spccomplrate_40tips_spr0.040_.0034.nex	0.04	submit1::20201122163118::8214138911638656353	0.02052931472565828	-23.17366339155479	0.009761385775837557	0.0373407968413847
594	40	54.409687954750396	40	4	spccomplrate_40tips_spr0.010_.0096.nex	0.01	submit1::20201122163118::8214138911638656353	0.006616824498326768	-10.956919832375934	0.001617096479397467	0.01730464054501869
595	40	31.524930144948947	40	4	spccomplrate_40tips_spr0.020_.0021.nex	0.02	submit1::20201122163118::8214138911638656353	0.008033605795996435	-13.851492700668429	0.0019639002424171647	0.02100994728997165
596	40	29.567384205801147	40	7	spccomplrate_40tips_spr0.020_.0051.nex	0.02	submit1::20201122163118::8214138911638656353	0.016839482532738155	-20.46265203034261	0.006614266196857232	0.03439181916007328
597	40	45.01333383624012	40	5	spccomplrate_40tips_spr0.020_.0086.nex	0.02	submit1::20201122163118::8214138911638656353	0.0091555217312548	-12.812432542459732	0.0027980972266433376	0.021467212064625887
598	40	33.206831976355794	40	6	spccomplrate_40tips_spr0.040_.0031.nex	0.04	submit1::20201122163118::8214138911638656353	0.016865605916741067	-12.379483459155814	0.005953127852065639	0.036716656637496285
599	40	33.83661977238526	40	6	spccomplrate_40tips_spr0.020_.0056.nex	0.02	submit1::20201122163118::8214138911638656353	0.014780059646653063	-14.88274116505417	0.005233693005397112	0.03202216180710514
600	40	66.56138631299542	40	6	spccomplrate_40tips_spr0.020_.0066.nex	0.02	submit1::20201122163118::8214138911638656353	0.010848478824508574	-14.219339219207598	0.003837668943212849	0.02351478794236463
601	40	35.125291894574	40	11	spccomplrate_40tips_spr0.020_.0082.nex	0.02	submit1::20201122163118::8214138911638656353	0.037758975202075634	-27.05258292927888	0.018745312021059377	0.06671093433454175
602	40	34.61987453903295	40	12	spccomplrate_40tips_spr0.040_.0057.nex	0.04	submit1::20201122163118::8214138911638656353	0.03467700450945869	-20.08215171680459	0.017775330636561767	0.06017695542043206
603	40	18.996178254526924	40	9	spccomplrate_40tips_spr0.040_.0017.nex	0.04	submit1::20201122163118::8214138911638656353	0.029306517750686836	-23.238356007927656	0.013262212203552623	0.054935661238351086
604	40	31.370533050261802	40	7	spccomplrate_40tips_spr0.020_.0055.nex	0.02	submit1::20201122163118::8214138911638656353	0.019913245187583056	-21.396072930305234	0.007823429629985753	0.04065630633389696
605	40	31.272716819193906	40	12	spccomplrate_40tips_spr0.040_.0021.nex	0.04	submit1::20201122163118::8214138911638656353	0.034132349057888554	-24.8481843572415	0.017537261909614524	0.05902816240581404
606	40	43.466258243687385	40	5	spccomplrate_40tips_spr0.010_.0045.nex	0.01	submit1::20201122163118::8214138911638656353	0.0098288606716797	-13.279584764601596	0.0030036851679605147	0.02306376439828904
607	40	24.59257422006184	40	8	spccomplrate_40tips_spr0.040_.0024.nex	0.04	submit1::20201122163118::8214138911638656353	0.027272760023005157	-21.000221053496627	0.011574686989962826	0.05326878687199745
608	40	25.576517110853157	40	15	spccomplrate_40tips_spr0.040_.0037.nex	0.04	submit1::20201122163118::8214138911638656353	0.050062874817352214	-30.689275178105305	0.02790637787810856	0.08190238018928563
609	40	24.31428924599836	40	10	spccomplrate_40tips_spr0.040_.0022.nex	0.04	submit1::20201122163118::8214138911638656353	0.030824539316062376	-24.38125864949311	0.014669946137409403	0.05598545710220965
610	40	38.572827898289226	40	14	spccomplrate_40tips_spr0.040_.0010.nex	0.04	submit1::20201122163118::8214138911638656353	0.038152686369775764	-28.82157058311259	0.020746629816270068	0.06355819199058445
611	40	29.03353309414193	40	9	spccomplrate_40tips_spr0.040_.0038.nex	0.04	submit1::20201122163118::8214138911638656353	0.02484503041677661	-24.75635807321441	0.011245056570888872	0.04654824628062384
612	40	43.710209352649	40	10	spccomplrate_40tips_spr0.040_.0032.nex	0.04	submit1::20201122163118::8214138911638656353	0.021114932655280392	-22.562219895466022	0.010038442498968124	0.03840965538776857
613	40	26.167596036081978	40	3	spccomplrate_40tips_spr0.010_.0049.nex	0.01	submit1::20201122163118::8214138911638656353	0.006153846449277404	-9.423077362211556	0.0009991912851481973	0.019187452426762282
614	40	31.381332700463506	40	4	spccomplrate_40tips_spr0.020_.0071.nex	0.02	submit1::20201122163118::8214138911638656353	0.007199351286572476	-11.106590485504864	0.0017594846770187847	0.018822727774751802
615	40	32.470289075449834	40	6	spccomplrate_40tips_spr0.020_.0043.nex	0.02	submit1::20201122163118::8214138911638656353	0.011821016621903805	-15.856849062497293	0.004180953409632565	0.02564360662457308
616	40	40.00256052474845	40	6	spccomplrate_40tips_spr0.020_.0078.nex	0.02	submit1::20201122163118::8214138911638656353	0.013392873549422629	-15.758047519247247	0.004739910308536139	0.02902103284056608
617	40	25.148569150506138	40	4	spccomplrate_40tips_spr0.020_.0017.nex	0.02	submit1::20201122163118::8214138911638656353	0.009362138214772836	-10.910958333427537	0.0022881239095593627	0.024481209628537785
618	40	21.714058503447703	40	4	spccomplrate_40tips_spr0.020_.0050.nex	0.02	submit1::20201122163118::8214138911638656353	0.009730717998663284	-9.524993747929775	0.002377691633334266	0.0254771457561963
619	40	33.97596001581309	40	8	spccomplrate_40tips_spr0.020_.0028.nex	0.02	submit1::20201122163118::8214138911638656353	0.01707021250864149	-21.458278940255997	0.0072514615016370685	0.03330111418448805
620	40	45.391612329383534	40	5	spccomplrate_40tips_spr0.010_.0057.nex	0.01	submit1::20201122163118::8214138911638656353	0.008649954564007785	-12.97292350016221	0.002644052134492653	0.02026844043382795
621	40	29.665588211674066	40	5	spccomplrate_40tips_spr0.010_.0090.nex	0.01	submit1::20201122163118::8214138911638656353	0.010144937912847941	-12.336148337982085	0.0031023295284280422	0.023772450601713884
622	40	33.56169290240348	40	15	spccomplrate_40tips_spr0.040_.0033.nex	0.04	submit1::20201122163118::8214138911638656353	0.03709519430869325	-29.591116058313066	0.020698311879544875	0.06060823027967384
623	40	32.61317592614007	40	7	spccomplrate_40tips_spr0.020_.0049.nex	0.02	submit1::20201122163118::8214138911638656353	0.016210633479365005	-18.395419719153388	0.006369474137349362	0.03308834191589361
624	40	34.95974330192199	40	16	spccomplrate_40tips_spr0.040_.0016.nex	0.04	submit1::20201122163118::8214138911638656353	0.04786211060543477	-20.208491056519147	0.026856621276926184	0.07886465211279935
625	40	43.02359397762987	40	11	spccomplrate_40tips_spr0.020_.0013.nex	0.02	submit1::20201122163118::8214138911638656353	0.02790545548856001	-20.5990148241966	0.013781524432691613	0.04967749712595279
626	40	42.30190518158753	40	10	spccomplrate_40tips_spr0.020_.0074.nex	0.02	submit1::20201122163118::8214138911638656353	0.02880008516012968	-22.26229332926118	0.013663347757323934	0.05253492437086569
627	40	30.29726949176372	40	14	spccomplrate_40tips_spr0.040_.0023.nex	0.04	submit1::20201122163118::8214138911638656353	0.04498683030498895	-29.659540714875533	0.024485239950525626	0.07482739427515574
628	40	27.7661776920053	40	3	spccomplrate_40tips_spr0.020_.0020.nex	0.02	submit1::20201122163118::8214138911638656353	0.006265881682953963	-8.876736287312227	0.0010173890071668668	0.01953189712737418
629	40	24.724879564567466	40	12	spccomplrate_40tips_spr0.040_.0041.nex	0.04	submit1::20201122163118::8214138911638656353	0.03805093283647941	-24.652072694733786	0.0195495694479993	0.06581903324089161
630	40	37.38038778935067	40	15	spccomplrate_40tips_spr0.040_.0028.nex	0.04	submit1::20201122163118::8214138911638656353	0.04220822461861051	-23.372323620883755	0.02346753460688358	0.06930994501049473
631	40	38.21001783269979	40	15	spccomplrate_40tips_spr0.040_.0018.nex	0.04	submit1::20201122163118::8214138911638656353	0.03623683568896364	-27.756141443997013	0.020201994996585333	0.059279229057156616
632	40	30.67341559550899	40	5	spccomplrate_40tips_spr0.020_.0040.nex	0.02	submit1::20201122163118::8214138911638656353	0.010777986530959129	-12.082379943811873	0.003296674505482965	0.025264494308489014
633	40	31.30023153480477	40	6	spccomplrate_40tips_spr0.040_.0015.nex	0.04	submit1::20201122163118::8214138911638656353	0.013731457421605194	-14.22549389431	0.0048589484983535824	0.0297651338105448
634	40	22.06888011723783	40	8	spccomplrate_40tips_spr0.020_.0057.nex	0.02	submit1::20201122163118::8214138911638656353	0.023461777309445025	-20.824131058964912	0.009972078252267131	0.0457346658378436
635	40	35.90489180401091	40	7	spccomplrate_40tips_spr0.020_.0045.nex	0.02	submit1::20201122163118::8214138911638656353	0.01612741829956307	-20.754159756680668	0.006338143125276932	0.03290177142154045
636	40	30.17663188186405	40	10	spccomplrate_40tips_spr0.040_.0035.nex	0.04	submit1::20201122163118::8214138911638656353	0.02451016621451293	-21.37436369367899	0.011652080737320068	0.04458432434414155
637	40	28.504807345061426	40	4	spccomplrate_40tips_spr0.020_.0025.nex	0.02	submit1::20201122163118::8214138911638656353	0.008135994963871974	-13.187763454142097	0.001989058219341739	0.02127730824684625
638	40	24.025692578451537	40	8	spccomplrate_40tips_spr0.020_.0019.nex	0.02	submit1::20201122163118::8214138911638656353	0.022116010918049968	-23.117573371939308	0.009402716968929244	0.04309233381145466
639	40	27.99409055838934	40	8	spccomplrate_40tips_spr0.020_.0044.nex	0.02	submit1::20201122163118::8214138911638656353	0.017621789015456354	-19.200427559278992	0.0074902371354887715	0.034350716486981785
640	40	32.11479396750116	40	9	spccomplrate_40tips_spr0.020_.0041.nex	0.02	submit1::20201122163118::8214138911638656353	0.025677757454752686	-16.900663019168096	0.01158455277536924	0.048378434287593114
641	40	26.771823414298787	40	11	spccomplrate_40tips_spr0.040_.0020.nex	0.04	submit1::20201122163118::8214138911638656353	0.03428711962761289	-24.641501861660018	0.01700445531960203	0.0606822581687195
642	40	36.028288074171755	40	5	spccomplrate_40tips_spr0.020_.0047.nex	0.02	submit1::20201122163118::8214138911638656353	0.008758500176991663	-12.093859411876455	0.002676797158123596	0.020542274685884505
643	40	33.02497918522215	40	2	spccomplrate_40tips_spr0.020_.0031.nex	0.02	submit1::20201122163118::8214138911638656353	0.002729303771070666	-4.671286030980187	0.00014877443604260522	0.012157169797151993
644	40	26.683658112970672	40	9	spccomplrate_40tips_spr0.040_.0058.nex	0.04	submit1::20201122163118::8214138911638656353	0.027655258317581886	-16.190435848611493	0.012474947126957521	0.05211165839971193
645	40	28.93450912555425	40	9	spccomplrate_40tips_spr0.040_.0036.nex	0.04	submit1::20201122163118::8214138911638656353	0.026995488315942992	-19.023535074156914	0.012195152191906512	0.05075098321131722
646	40	21.92661635439681	40	5	spccomplrate_40tips_spr0.010_.0051.nex	0.01	submit1::20201122163118::8214138911638656353	0.015708036489755987	-13.701376132626269	0.004808023486331307	0.03678054877673975
647	40	34.36085031397025	40	11	spccomplrate_40tips_spr0.020_.0058.nex	0.02	submit1::20201122163118::8214138911638656353	0.0219593159575094	-20.570969775858483	0.010887745362014034	0.03888341315268725
648	40	30.122508671261095	40	8	spccomplrate_40tips_spr0.040_.0025.nex	0.04	submit1::20201122163118::8214138911638656353	0.02158771874381305	-21.137082238389922	0.00917591155027559	0.04207179218095898
649	40	29.411881324312827	40	12	spccomplrate_40tips_spr0.040_.0056.nex	0.04	submit1::20201122163118::8214138911638656353	0.044413344984485806	-20.560598318020414	0.022599606904044663	0.07799236058910575
650	40	28.82913220563412	40	6	spccomplrate_40tips_spr0.020_.0052.nex	0.02	submit1::20201122163118::8214138911638656353	0.014432644722481304	-17.57071603653592	0.005111186197487106	0.031266003536930334
651	40	36.91931096864329	40	12	spccomplrate_40tips_spr0.040_.0012.nex	0.04	submit1::20201122163118::8214138911638656353	0.03292122531018677	-22.20021743125217	0.016866218535087053	0.05718111286875361
652	40	35.524781401351746	40	6	spccomplrate_40tips_spr0.020_.0042.nex	0.02	submit1::20201122163118::8214138911638656353	0.013589768899978212	-15.720732474152241	0.004808095926549787	0.0294667215893626
653	40	51.698931951523655	40	11	spccomplrate_40tips_spr0.020_.0084.nex	0.02	submit1::20201122163118::8214138911638656353	0.026724910976691062	-22.05943395319711	0.013177406084688141	0.04772101531967607
654	40	40.82048111268102	40	16	spccomplrate_40tips_spr0.040_.0039.nex	0.04	submit1::20201122163118::8214138911638656353	0.044648729020106345	-26.190667288167077	0.0253071960080418	0.0724201147129746
655	40	39.50024804815245	40	11	spccomplrate_40tips_spr0.040_.0027.nex	0.04	submit1::20201122163118::8214138911638656353	0.023440406441702616	-24.548341015259577	0.01160579591103436	0.04158112977873829
656	40	37.62052428185099	40	8	spccomplrate_40tips_spr0.020_.0027.nex	0.02	submit1::20201122163118::8214138911638656353	0.01864050131072717	-21.88153289906785	0.00792232824799901	0.0363441407484749
657	40	33.25412385969689	40	9	spccomplrate_40tips_spr0.040_.0014.nex	0.04	submit1::20201122163118::8214138911638656353	0.03173152834159336	-19.757011414001287	0.01434570625469621	0.059578131946610574
658	40	30.377510886376076	40	7	spccomplrate_40tips_spr0.010_.0063.nex	0.01	submit1::20201122163118::8214138911638656353	0.019190140345130682	-15.036827740246293	0.007534459553255053	0.03922461489630165
659	40	40.73328753543501	40	17	spccomplrate_40tips_spr0.040_.0029.nex	0.04	submit1::20201122163118::8214138911638656353	0.0442476104256704	-30.28711387970509	0.025713554788899542	0.07023932488660348
660	40	32.08480176995733	40	11	spccomplrate_40tips_spr0.040_.0030.nex	0.04	submit1::20201122163118::8214138911638656353	0.029609579534961964	-20.517984125541865	0.014656838962035776	0.05255360440405751
661	40	33.155823200147196	40	11	spccomplrate_40tips_spr0.040_.0019.nex	0.04	submit1::20201122163118::8214138911638656353	0.026579775192103392	-22.915679278843058	0.013187407411334914	0.047010752333031765
662	40	30.17462980958425	40	12	spccomplrate_40tips_spr0.040_.0026.nex	0.04	submit1::20201122163118::8214138911638656353	0.03465055694656707	-25.897919040723387	0.017808045742598894	0.05990365908593623
663	40	26.49517640662886	40	12	spccomplrate_40tips_spr0.020_.0063.nex	0.02	submit1::20201122163118::8214138911638656353	0.03391611111870018	-21.15454430288687	0.017407785611550236	0.05874865243493424
664	40	23.88508063493124	40	7	spccomplrate_40tips_spr0.020_.0029.nex	0.02	submit1::20201122163118::8214138911638656353	0.017375397541536306	-20.065882484307128	0.006826941229900061	0.035475768483182686
665	40	43.166980730503454	40	10	spccomplrate_40tips_spr0.020_.0015.nex	0.02	submit1::20201122163118::8214138911638656353	0.0182189514585968	-21.701151054930488	0.008666682920548088	0.03311418994055754
666	40	28.499341977913986	40	8	spccomplrate_40tips_spr0.020_.0072.nex	0.02	submit1::20201122163118::8214138911638656353	0.020623623926843845	-20.514406154402934	0.008769283963791863	0.040162867082379344
667	40	43.01606758429479	40	8	spccomplrate_40tips_spr0.020_.0087.nex	0.02	submit1::20201122163118::8214138911638656353	0.0138361446122119	-20.265557813883312	0.005883440402742999	0.02696110107457561
668	40	37.20781330968301	40	9	spccomplrate_40tips_spr0.020_.0083.nex	0.02	submit1::20201122163118::8214138911638656353	0.01765026276953666	-21.191638306587965	0.007982558089326942	0.033119693703059574
669	40	41.64509744350717	40	6	spccomplrate_40tips_spr0.020_.0059.nex	0.02	submit1::20201122163118::8214138911638656353	0.013177365013703405	-15.144000490201991	0.0046630172807613285	0.028564361469714118
670	40	28.37966445960934	40	6	spccomplrate_40tips_spr0.020_.0073.nex	0.02	submit1::20201122163118::8214138911638656353	0.014401664681027862	-15.542458143693032	0.005100863369930995	0.031193085141634824
671	40	33.68177738315549	40	12	spccomplrate_40tips_spr0.040_.0011.nex	0.04	submit1::20201122163118::8214138911638656353	0.04092843050722622	-26.282047688539876	0.020895001305022518	0.07146189733007134
672	40	58.139125847953174	40	7	spccomplrate_40tips_spr0.020_.0079.nex	0.02	submit1::20201122163118::8214138911638656353	0.013860049088658505	-19.000554962280148	0.005444114781990829	0.028311154879311462
673	40	25.47634706668187	40	10	spccomplrate_40tips_spr0.020_.0067.nex	0.02	submit1::20201122163118::8214138911638656353	0.02981070496575688	-19.154883496465985	0.01416036174522638	0.05429264350036348
674	40	17.959150250356256	40	2	spccomplrate_40tips_spr0.020_.0053.nex	0.02	submit1::20201122163118::8214138911638656353	0.003751986423989411	-5.083812144368019	0.00020576658612142995	0.016714153194908616
675	40	33.75175691366247	40	6	spccomplrate_40tips_spr0.020_.0064.nex	0.02	submit1::20201122163118::8214138911638656353	0.01394710029354003	-15.930606957547619	0.004935252733762246	0.030212877561249026
676	40	37.58274025373186	40	8	spccomplrate_40tips_spr0.020_.0068.nex	0.02	submit1::20201122163118::8214138911638656353	0.01950747451871329	-17.179750420322613	0.008286371401487145	0.03806777328452638
677	40	29.5039803666435	40	6	spccomplrate_40tips_spr0.020_.0075.nex	0.02	submit1::20201122163118::8214138911638656353	0.013900780021199226	-18.622441009112247	0.0049210539325109754	0.030086112584566282
678	40	26.91641353727736	40	5	spccomplrate_40tips_spr0.020_.0076.nex	0.02	submit1::20201122163118::8214138911638656353	0.011602141640821259	-13.634179344106144	0.0035492387955283577	0.02718399532271255
679	40	36.89699370831709	40	8	spccomplrate_40tips_spr0.020_.0054.nex	0.02	submit1::20201122163118::8214138911638656353	0.01830324446859046	-19.099662636237472	0.007778659912634651	0.03568965794741279
680	40	33.600139444928715	40	4	spccomplrate_40tips_spr0.020_.0088.nex	0.02	submit1::20201122163118::8214138911638656353	0.007386923708747086	-11.258057019979509	0.0018048209613702306	0.019338063640162318
681	40	34.53683723565186	40	10	spccomplrate_40tips_spr0.020_.0077.nex	0.02	submit1::20201122163118::8214138911638656353	0.027441003315473316	-23.294123510317572	0.013037251927092586	0.04995990098144538
682	40	54.91014086400062	40	11	spccomplrate_40tips_spr0.020_.0060.nex	0.02	submit1::20201122163118::8214138911638656353	0.023688860058193647	-28.27050803386836	0.011747404107106766	0.04192841000011379
683	40	27.94879591562159	40	12	spccomplrate_40tips_spr0.020_.0080.nex	0.02	submit1::20201122163118::8214138911638656353	0.031393911484092665	-27.204447412095252	0.016156735177310096	0.05415584879300493
684	40	31.18907250085932	40	3	spccomplrate_40tips_spr0.020_.0085.nex	0.02	submit1::20201122163118::8214138911638656353	0.006559234133182442	-6.811517929360807	0.0010647356280499422	0.02046540284086601
685	40	21.65210972189147	40	7	spccomplrate_40tips_spr0.020_.0069.nex	0.02	submit1::20201122163118::8214138911638656353	0.018832652380098312	-20.777895240757736	0.007401412923980464	0.03842145435177957
686	40	24.452562711284386	40	6	spccomplrate_40tips_spr0.020_.0065.nex	0.02	submit1::20201122163118::8214138911638656353	0.015810143318158103	-14.552844908258386	0.005597826418621547	0.03426331658399878
687	40	20.462611738404853	40	7	spccomplrate_40tips_spr0.020_.0089.nex	0.02	submit1::20201122163118::8214138911638656353	0.017800197817306844	-19.14849731344821	0.0069940241775400935	0.03633287509908265
688	40	26.052044071107105	40	6	spccomplrate_40tips_spr0.010_.0083.nex	0.01	submit1::20201122163118::8214138911638656353	0.014960741410546206	-17.056987437109868	0.005296431153134616	0.03242383604105678
689	40	22.562758504332766	40	2	spccomplrate_40tips_spr0.020_.0081.nex	0.02	submit1::20201122163118::8214138911638656353	0.0033817852190918788	-5.171706756973554	0.00018513598036248171	0.015065732051112456
690	40	31.943845307465075	40	4	spccomplrate_40tips_spr0.010_.0084.nex	0.01	submit1::20201122163118::8214138911638656353	0.00819134238231882	-11.66165004609134	0.002002330068491417	0.02142722005648661
691	40	25.73432975302824	40	3	spccomplrate_40tips_spr0.010_.0085.nex	0.01	submit1::20201122163118::8214138911638656353	0.0063093118578486825	-7.700550128605844	0.0010246447921285172	0.019675523241357025
692	40	33.51377692036529	40	4	spccomplrate_40tips_spr0.010_.0086.nex	0.01	submit1::20201122163118::8214138911638656353	0.0087404929902749	-13.065503980701275	0.00213615652777749	0.02285390744935126
693	40	30.957557262951852	40	3	spccomplrate_40tips_spr0.020_.0090.nex	0.02	submit1::20201122163118::8214138911638656353	0.005955797114288536	-7.77427774688287	0.0009670930416188977	0.018573344640407483
694	40	29.20854552625763	40	4	spccomplrate_40tips_spr0.020_.0091.nex	0.02	submit1::20201122163118::8214138911638656353	0.00944366507578702	-8.392739456433883	0.002306371629789616	0.02473549213219893
695	40	31.994112039893473	40	2	spccomplrate_40tips_spr0.010_.0100.nex	0.01	submit1::20201122163118::8214138911638656353	0.002912949125709709	-4.351263474774647	0.00015900864074236843	0.012981498003260452
696	40	41.25016953094773	40	2	spccomplrate_40tips_spr0.010_.0098.nex	0.01	submit1::20201122163118::8214138911638656353	0.002376743659999484	-5.522482074062854	0.0001291269347335434	0.01058706928727583
697	40	44.86852357922761	40	3	spccomplrate_40tips_spr0.010_.0099.nex	0.01	submit1::20201122163118::8214138911638656353	0.004351438511357278	-10.225623926910773	0.0007065678559514719	0.013562940720049065
698	40	27.21667244228023	40	6	spccomplrate_40tips_spr0.010_.0097.nex	0.01	submit1::20201122163118::8214138911638656353	0.014730792451340815	-15.746925355870815	0.005216284176623368	0.03191409586268306
699	40	30.79450068510057	40	2	spccomplrate_40tips_spr0.010_.0067.nex	0.01	submit1::20201122163118::8214138911638656353	0.002178474117119238	-5.698840772573218	0.00012141108710152405	0.009706480141656777
700	40	32.497680008945785	40	7	spccomplrate_40tips_spr0.020_.0038.nex	0.02	submit1::20201122163118::8214138911638656353	0.01663102260369893	-18.842265012324567	0.006533612326869518	0.03395485315760434
701	40	26.72596425618081	40	7	spccomplrate_40tips_spr0.020_.0036.nex	0.02	submit1::20201122163118::8214138911638656353	0.01563308983767442	-20.612943298349297	0.0061414745611572214	0.03192276634107027
702	40	34.55791398811719	40	4	spccomplrate_40tips_spr0.020_.0098.nex	0.02	submit1::20201122163118::8214138911638656353	0.008352950430555072	-9.187072848535813	0.002041200046914162	0.021868537692443568
703	40	36.38680174099197	40	7	spccomplrate_40tips_spr0.020_.0093.nex	0.02	submit1::20201122163118::8214138911638656353	0.014875314384348325	-20.661757645081853	0.0058451363508147496	0.03034953875827365
704	40	30.34425395576077	40	3	spccomplrate_40tips_spr0.010_.0068.nex	0.01	submit1::20201122163118::8214138911638656353	0.00559888361455279	-10.236112904341708	0.0009089227165420211	0.017445197431052432
705	40	17.056358461482898	40	6	spccomplrate_40tips_spr0.020_.0094.nex	0.02	submit1::20201122163118::8214138911638656353	0.02009859046822722	-15.805100125457194	0.007115827329981084	0.04354365726783393
706	40	25.18321824419087	40	11	spccomplrate_40tips_spr0.020_.0097.nex	0.02	submit1::20201122163118::8214138911638656353	0.03556213878070772	-27.683848903831556	0.017655808204479057	0.06282295193904468
707	40	26.896717189541913	40	7	spccomplrate_40tips_spr0.020_.0039.nex	0.02	submit1::20201122163118::8214138911638656353	0.018090615332879062	-18.70224896722913	0.0071071587586279935	0.03693467590560575
708	40	35.09912642012291	40	8	spccomplrate_40tips_spr0.020_.0100.nex	0.02	submit1::20201122163118::8214138911638656353	0.017020591795723485	-22.3210576336957	0.007234590072691419	0.0331738980404772
709	40	24.224177643514825	40	5	spccomplrate_40tips_spr0.020_.0037.nex	0.02	submit1::20201122163118::8214138911638656353	0.01063844130357863	-16.796775867639493	0.003254246684285245	0.02490328950608831
710	40	28.446215604365673	40	8	spccomplrate_40tips_spr0.020_.0099.nex	0.02	submit1::20201122163118::8214138911638656353	0.02176914353752966	-17.395027527659096	0.009243808090183077	0.04249067161986818
711	40	25.106529409772982	40	8	spccomplrate_40tips_spr0.020_.0092.nex	0.02	submit1::20201122163118::8214138911638656353	0.026491059250636072	-17.09422095576804	0.011241021305755165	0.05176120668687157
712	40	39.71719440945432	40	8	spccomplrate_40tips_spr0.020_.0095.nex	0.02	submit1::20201122163118::8214138911638656353	0.019741205145761068	-19.81992460587125	0.008393709294373618	0.03845946785608269
713	40	40.39307598233373	40	9	spccomplrate_40tips_spr0.020_.0096.nex	0.02	submit1::20201122163118::8214138911638656353	0.01934009049507821	-19.683864337427984	0.008743667485550773	0.03630929606879231
714	40	22.129519465946366	40	12	spccomplrate_40tips_spr0.040_.0001.nex	0.04	submit1::20201122163118::8214138911638656353	0.04044835312002792	-28.664616522796052	0.020811785441603912	0.06980205600563133
715	40	43.789489870607355	40	20	spccomplrate_40tips_spr0.080_.0035.nex	0.08	submit1::20201122163118::8214138911638656353	0.0618858505546429	-21.654959959935244	0.03679670661712524	0.09826719649096076
716	40	33.86264023726863	40	19	spccomplrate_40tips_spr0.080_.0036.nex	0.08	submit1::20201122163118::8214138911638656353	0.06956047688982996	-28.112329578654123	0.04124471655633153	0.1097225591729357
717	40	35.252006757308784	40	18	spccomplrate_40tips_spr0.080_.0021.nex	0.08	submit1::20201122163118::8214138911638656353	0.05355904156725637	-26.78814190367309	0.03146177639266437	0.08474831815359474
718	40	20.370730770621762	40	18	spccomplrate_40tips_spr0.080_.0029.nex	0.08	submit1::20201122163118::8214138911638656353	0.07536799112412013	-32.518159309701915	0.044436197919243615	0.11862194654955292
719	40	45.31196417914597	40	18	spccomplrate_40tips_spr0.080_.0034.nex	0.08	submit1::20201122163118::8214138911638656353	0.05716370053859726	-29.65165973365476	0.03333813623264495	0.0910324234730642
720	40	32.705954068402335	40	17	spccomplrate_40tips_spr0.080_.0031.nex	0.08	submit1::20201122163118::8214138911638656353	0.05459957945265957	-33.36906228967403	0.03160331448443738	0.08713520257510281
721	40	37.414493644276256	40	21	spccomplrate_40tips_spr0.080_.0016.nex	0.08	submit1::20201122163118::8214138911638656353	0.05183699743704007	-34.116312474181534	0.03189690509608499	0.07911065793588894
722	40	26.41491204484333	40	13	spccomplrate_40tips_spr0.080_.0033.nex	0.08	submit1::20201122163118::8214138911638656353	0.040250707721348	-26.45758489018931	0.02134954861972717	0.06807586260265971
723	40	27.73314539792657	40	12	spccomplrate_40tips_spr0.080_.0032.nex	0.08	submit1::20201122163118::8214138911638656353	0.03839877471995888	-26.2932658104281	0.019751131679227225	0.06629928546088107
724	40	18.156525555552737	40	19	spccomplrate_40tips_spr0.080_.0030.nex	0.08	submit1::20201122163118::8214138911638656353	0.07815298670242543	-33.17262516802461	0.04682353642486138	0.1215549374848648
725	40	28.01126462162167	40	23	spccomplrate_40tips_spr0.080_.0022.nex	0.08	submit1::20201122163118::8214138911638656353	0.0873038555088877	-29.80928455658471	0.05444423913038657	0.1327426877126005
726	40	57.03716077146207	40	20	spccomplrate_40tips_spr0.080_.0028.nex	0.08	submit1::20201122163118::8214138911638656353	0.050158584387328224	-29.246849513653633	0.02994077122099048	0.0790763560417355
727	40	32.76308809843307	40	16	spccomplrate_40tips_spr0.080_.0026.nex	0.08	submit1::20201122163118::8214138911638656353	0.06750828201396933	-25.055772399438514	0.038129796967225855	0.10998133310185496
728	40	39.62118094071496	40	21	spccomplrate_40tips_spr0.080_.0090.nex	0.08	submit1::20201122163118::8214138911638656353	0.07173171926463548	-29.172315672616442	0.04376339039022368	0.11070911586084974
729	40	26.24394754591666	40	14	spccomplrate_40tips_spr0.080_.0023.nex	0.08	submit1::20201122163118::8214138911638656353	0.04410703284569635	-25.633743524681467	0.023989344418196543	0.07344905108982615
730	40	31.255010318211543	40	16	spccomplrate_40tips_spr0.080_.0083.nex	0.08	submit1::20201122163118::8214138911638656353	0.05575238567878234	-15.831906538941025	0.03121503063634535	0.09228958642449854
731	40	25.82856127796762	40	19	spccomplrate_40tips_spr0.080_.0020.nex	0.08	submit1::20201122163118::8214138911638656353	0.06003531031398465	-30.514772876614014	0.03598899600149637	0.09331433974817184
732	40	52.690699908890934	40	17	spccomplrate_40tips_spr0.080_.0091.nex	0.08	submit1::20201122163118::8214138911638656353	0.05503877339821149	-24.510949897939767	0.0312128792700968	0.09021244963611214
733	40	50.24098206403452	40	16	spccomplrate_40tips_spr0.080_.0087.nex	0.08	submit1::20201122163118::8214138911638656353	0.04826988127959746	-23.622353365939933	0.02708458423318048	0.07942510370161282
734	40	27.972579873405227	40	16	spccomplrate_40tips_spr0.080_.0080.nex	0.08	submit1::20201122163118::8214138911638656353	0.056979694174701674	-32.554594354518194	0.032423879136726744	0.09192140877116796
735	40	31.38910406442063	40	22	spccomplrate_40tips_spr0.080_.0082.nex	0.08	submit1::20201122163118::8214138911638656353	0.06295265585852082	-27.635321506647287	0.03907416522704288	0.0956907485600082
736	40	20.379927892029905	40	16	spccomplrate_40tips_spr0.080_.0084.nex	0.08	submit1::20201122163118::8214138911638656353	0.07718185588862403	-27.45023585310172	0.04368336235614725	0.12550346044422508
737	40	23.607146392395183	40	11	spccomplrate_40tips_spr0.080_.0027.nex	0.08	submit1::20201122163118::8214138911638656353	0.03838323000851457	-21.633265769688077	0.019003325256103147	0.06810974262788218
738	40	31.83206944666629	40	18	spccomplrate_40tips_spr0.080_.0089.nex	0.08	submit1::20201122163118::8214138911638656353	0.06666366520994955	-26.117480316435536	0.03883420214971962	0.10668348405398016
739	40	29.73634718004025	40	19	spccomplrate_40tips_spr0.080_.0081.nex	0.08	submit1::20201122163118::8214138911638656353	0.05146152898776779	-34.29678340766423	0.030839780812271983	0.08001076174563297
740	40	33.463519913392695	40	18	spccomplrate_40tips_spr0.080_.0079.nex	0.08	submit1::20201122163118::8214138911638656353	0.0777747227538103	-24.59636294604721	0.045019019213512784	0.1255458593517453
741	40	23.11993097911297	40	16	spccomplrate_40tips_spr0.080_.0088.nex	0.08	submit1::20201122163118::8214138911638656353	0.06012172335515153	-32.222785163584355	0.03426693516546675	0.096771389899803
742	40	25.30834449646777	40	22	spccomplrate_40tips_spr0.080_.0077.nex	0.08	submit1::20201122163118::8214138911638656353	0.09290669438529936	-29.05593083583529	0.057173067848004924	0.14275376221135325
743	40	28.006559228908745	40	17	spccomplrate_40tips_spr0.080_.0085.nex	0.08	submit1::20201122163118::8214138911638656353	0.05879574203863969	-29.92157765387009	0.03404210169925806	0.09379311498043304
744	40	28.50696509376593	40	12	spccomplrate_40tips_spr0.080_.0078.nex	0.08	submit1::20201122163118::8214138911638656353	0.037737424264360386	-27.669394282349504	0.01941051550288349	0.06514748038887605
745	40	29.957517158496643	40	20	spccomplrate_40tips_spr0.080_.0086.nex	0.08	submit1::20201122163118::8214138911638656353	0.06344638419632509	-26.75653716399816	0.03835955108103793	0.0983853514237709
746	40	35.51128433539228	40	15	spccomplrate_40tips_spr0.080_.0066.nex	0.08	submit1::20201122163118::8214138911638656353	0.041639298176913864	-29.076656331836055	0.023129919776171882	0.06847190020693075
747	40	25.51938931397851	40	17	spccomplrate_40tips_spr0.080_.0068.nex	0.08	submit1::20201122163118::8214138911638656353	0.06531316057227132	-24.83911474458361	0.037646101127925664	0.1048814826215055
748	40	29.803557928451987	40	17	spccomplrate_40tips_spr0.080_.0074.nex	0.08	submit1::20201122163118::8214138911638656353	0.06296603547961865	-28.390342839177887	0.036359385488492185	0.10083897634982562
749	40	42.68586382154867	40	16	spccomplrate_40tips_spr0.080_.0064.nex	0.08	submit1::20201122163118::8214138911638656353	0.046865814912467836	-23.08321586642509	0.026332187575984867	0.07704086492030368
750	40	35.302571718084515	40	22	spccomplrate_40tips_spr0.080_.0072.nex	0.08	submit1::20201122163118::8214138911638656353	0.08234867748507715	-26.802544402144786	0.05084354073895545	0.12602148464225071
751	40	36.820882205833655	40	14	spccomplrate_40tips_spr0.080_.0067.nex	0.08	submit1::20201122163118::8214138911638656353	0.04979395697791263	-21.13187716777004	0.026858287178221463	0.08394744814344426
752	40	31.58504277447335	40	17	spccomplrate_40tips_spr0.080_.0076.nex	0.08	submit1::20201122163118::8214138911638656353	0.05446375488021843	-29.893640629282626	0.031593597734103106	0.0866693828691202
753	40	36.82263100536149	40	22	spccomplrate_40tips_spr0.080_.0075.nex	0.08	submit1::20201122163118::8214138911638656353	0.08131310358330872	-24.05655032681111	0.049380486929686704	0.12756555792864685
754	40	30.749902291619424	40	16	spccomplrate_40tips_spr0.080_.0070.nex	0.08	submit1::20201122163118::8214138911638656353	0.043972897393031264	-26.144799826907963	0.024974010374495283	0.07115469845503526
755	40	41.01965797084356	40	21	spccomplrate_40tips_spr0.080_.0071.nex	0.08	submit1::20201122163118::8214138911638656353	0.05660382348903986	-26.775880135768393	0.03454196164415935	0.08741646978708692
756	40	47.65207698198176	40	21	spccomplrate_40tips_spr0.080_.0073.nex	0.08	submit1::20201122163118::8214138911638656353	0.062370024464340985	-21.36826022060489	0.03764609695020612	0.09780820314347508
757	40	31.22166993415443	40	13	spccomplrate_40tips_spr0.080_.0069.nex	0.08	submit1::20201122163118::8214138911638656353	0.04596249567374449	-28.38214581054734	0.024299311225764057	0.07812097362037344
758	40	36.00744820713392	40	21	spccomplrate_40tips_spr0.080_.0065.nex	0.08	submit1::20201122163118::8214138911638656353	0.06786730284009954	-27.030814541514548	0.04133980542744154	0.10499793679859458
759	40	23.738086624558765	40	22	spccomplrate_40tips_spr0.080_.0019.nex	0.08	submit1::20201122163118::8214138911638656353	0.0666811967322951	-34.65846848054652	0.0415592680085978	0.1007740721952167
760	40	48.274471917188656	40	19	spccomplrate_40tips_spr0.080_.0017.nex	0.08	submit1::20201122163118::8214138911638656353	0.07484876485997756	-23.793864813072787	0.04422242178135848	0.11822801249301125
761	40	41.86719204497769	40	15	spccomplrate_40tips_spr0.080_.0018.nex	0.08	submit1::20201122163118::8214138911638656353	0.04890026391936818	-21.351754781806356	0.026932663718614868	0.08139852553489146
762	40	30.32209754363012	40	13	spccomplrate_40tips_spr0.080_.0024.nex	0.08	submit1::20201122163118::8214138911638656353	0.042865931240891664	-24.757315235418865	0.022718143261310917	0.0725965428254389
763	40	37.98599760840182	40	17	spccomplrate_40tips_spr0.080_.0040.nex	0.08	submit1::20201122163118::8214138911638656353	0.048053362714010964	-26.037845722015586	0.027781660697841375	0.07684395533285109
764	40	32.29357424596099	40	18	spccomplrate_40tips_spr0.080_.0041.nex	0.08	submit1::20201122163118::8214138911638656353	0.07047749171136097	-18.610720417379888	0.04078855111312973	0.1141827784909584
765	40	23.4059742276665	40	15	spccomplrate_40tips_spr0.080_.0048.nex	0.08	submit1::20201122163118::8214138911638656353	0.0516415433997899	-31.79419499571194	0.02883352730460062	0.08429726421999321
766	40	42.90603080476132	40	18	spccomplrate_40tips_spr0.080_.0044.nex	0.08	submit1::20201122163118::8214138911638656353	0.04781962178361112	-22.69546882489397	0.02799452109515665	0.07605081046061324
767	40	26.95265280812201	40	17	spccomplrate_40tips_spr0.080_.0025.nex	0.08	submit1::20201122163118::8214138911638656353	0.0545259622073472	-32.286579178975025	0.031566330878651544	0.08700710563454082
768	40	25.72928921491305	40	15	spccomplrate_40tips_spr0.080_.0057.nex	0.08	submit1::20201122163118::8214138911638656353	0.0534244695129718	-27.441572532412287	0.029724553932307645	0.0876397072037663
769	40	15.306743403363248	40	14	spccomplrate_40tips_spr0.080_.0043.nex	0.08	submit1::20201122163118::8214138911638656353	0.06327380797602034	-26.96435504976657	0.03446882181593098	0.10512193044509878
770	40	34.782977301150474	40	22	spccomplrate_40tips_spr0.080_.0042.nex	0.08	submit1::20201122163118::8214138911638656353	0.08462233606704339	-26.44803691508839	0.0520859655369894	0.1300639093803399
771	40	24.774297334904546	40	19	spccomplrate_40tips_spr0.080_.0037.nex	0.08	submit1::20201122163118::8214138911638656353	0.07317192489282642	-22.013293952576408	0.04353383476292904	0.1149857766211665
772	40	28.15964377129745	40	20	spccomplrate_40tips_spr0.080_.0050.nex	0.08	submit1::20201122163118::8214138911638656353	0.07023520506463662	-31.755319492994214	0.042508457340026284	0.10872302161436846
773	40	19.932685405681934	40	20	spccomplrate_40tips_spr0.080_.0053.nex	0.08	submit1::20201122163118::8214138911638656353	0.08175222837485382	-29.70851850462361	0.049406995577023084	0.12682762098654055
774	40	29.0786033429528	40	18	spccomplrate_40tips_spr0.080_.0052.nex	0.08	submit1::20201122163118::8214138911638656353	0.0564300027929428	-33.84771498806554	0.033226894076118216	0.08898733118157838
775	40	28.214096450818978	40	12	spccomplrate_40tips_spr0.080_.0038.nex	0.08	submit1::20201122163118::8214138911638656353	0.05966089110603238	-21.75009975654222	0.030411803049690638	0.10424418672017777
776	40	24.296285075708603	40	20	spccomplrate_40tips_spr0.080_.0047.nex	0.08	submit1::20201122163118::8214138911638656353	0.0820214827559202	-22.351149339809584	0.04911892333362362	0.12900856465281188
777	40	44.45402081435142	40	19	spccomplrate_40tips_spr0.080_.0046.nex	0.08	submit1::20201122163118::8214138911638656353	0.06494196022899562	-17.61114945985636	0.038142663462490005	0.1039863628553914
778	40	27.94924265614607	40	10	spccomplrate_40tips_spr0.080_.0039.nex	0.08	submit1::20201122163118::8214138911638656353	0.044262722824804576	-22.19727774329587	0.021037986537985998	0.08054060934494836
779	40	25.791997367969856	40	18	spccomplrate_40tips_spr0.080_.0051.nex	0.08	submit1::20201122163118::8214138911638656353	0.05869470722786348	-25.796347085616755	0.0345377454089212	0.09265182312416928
780	40	27.328338013860268	40	14	spccomplrate_40tips_spr0.080_.0061.nex	0.08	submit1::20201122163118::8214138911638656353	0.06344279382446345	-25.266357824939302	0.034456168573769416	0.10585856735872896
781	40	34.17857549640745	40	23	spccomplrate_40tips_spr0.080_.0045.nex	0.08	submit1::20201122163118::8214138911638656353	0.06067814380129754	-29.48302116721394	0.038070672394663385	0.09152275886532182
782	40	35.39041148007857	40	23	spccomplrate_40tips_spr0.080_.0056.nex	0.08	submit1::20201122163118::8214138911638656353	0.07958639601359349	-25.41848934147079	0.049547089260922515	0.12134443034346992
783	40	42.316073530603994	40	19	spccomplrate_40tips_spr0.080_.0063.nex	0.08	submit1::20201122163118::8214138911638656353	0.05369800293693568	-24.445505037344088	0.031775106577913916	0.08505671309341513
784	40	44.471663834560566	40	20	spccomplrate_40tips_spr0.080_.0059.nex	0.08	submit1::20201122163118::8214138911638656353	0.057512932872463673	-28.0302723936192	0.03482610171017593	0.08896907934298673
785	40	42.612874515305144	40	21	spccomplrate_40tips_spr0.080_.0055.nex	0.08	submit1::20201122163118::8214138911638656353	0.05601691810044406	-30.55477028680841	0.034091803203504814	0.0867171296990575
786	40	37.975884934619046	40	23	spccomplrate_40tips_spr0.080_.0060.nex	0.08	submit1::20201122163118::8214138911638656353	0.10957334977400886	-20.293028969355728	0.06559600981384894	0.17509654650542855
787	40	24.78347394721032	40	18	spccomplrate_40tips_spr0.080_.0058.nex	0.08	submit1::20201122163118::8214138911638656353	0.060457151428147476	-31.882900891788765	0.03565441377508408	0.09511545212344756
788	40	24.75995092592516	40	19	spccomplrate_40tips_spr0.080_.0062.nex	0.08	submit1::20201122163118::8214138911638656353	0.06865977973087121	-32.50418890837546	0.041107843510793884	0.10688595534842693
789	40	26.60146408895953	40	15	spccomplrate_40tips_spr0.080_.0049.nex	0.08	submit1::20201122163118::8214138911638656353	0.048848191175203	-32.200554802035725	0.027229172430548305	0.07993259506596151
790	40	32.65759678828248	40	18	spccomplrate_40tips_spr0.080_.0054.nex	0.08	submit1::20201122163118::8214138911638656353	0.05874760622810168	-29.194849263510807	0.03460979757337746	0.09255878282262993
791	40	30.18623902808897	40	14	spccomplrate_40tips_spr0.080_.0098.nex	0.08	submit1::20201122163118::8214138911638656353	0.04920838467539637	-21.157992535970468	0.02671397581636656	0.0821852824585307
792	40	35.38367620432073	40	16	spccomplrate_40tips_spr0.100_.0023.nex	0.1	submit1::20201122163118::8214138911638656353	0.0495988742160751	-30.634578758986553	0.028144535561672616	0.08033351240605162
793	40	19.370693264379998	40	23	spccomplrate_40tips_spr0.100_.0024.nex	0.1	submit1::20201122163118::8214138911638656353	0.10843478226465182	-23.01256391995932	0.06749136529206644	0.1655483944418609
794	40	24.913388396096607	40	23	spccomplrate_40tips_spr0.100_.0010.nex	0.1	submit1::20201122163118::8214138911638656353	0.09976414434924152	-25.88182370115179	0.062178292444318974	0.15175039849398556
795	40	23.1575635811447	40	13	spccomplrate_40tips_spr0.080_.0095.nex	0.08	submit1::20201122163118::8214138911638656353	0.044985072527025834	-28.985097724975013	0.023846036451463826	0.07616496087055083
796	40	26.829549737502788	40	18	spccomplrate_40tips_spr0.100_.0011.nex	0.1	submit1::20201122163118::8214138911638656353	0.056306005018733375	-30.143105330817495	0.033138823978771166	0.08884219293941382
797	40	25.356392767978694	40	17	spccomplrate_40tips_spr0.100_.0009.nex	0.1	submit1::20201122163118::8214138911638656353	0.08222912949942705	-20.713872557968774	0.04681699545034935	0.13442417629694592
798	40	30.638928481008	40	21	spccomplrate_40tips_spr0.100_.0083.nex	0.1	submit1::20201122163118::8214138911638656353	0.07660257145855902	-28.51686041347304	0.046649384445101034	0.11847530158266135
799	40	35.5608121297378	40	16	spccomplrate_40tips_spr0.080_.0093.nex	0.08	submit1::20201122163118::8214138911638656353	0.06592294258526209	-25.035218728637822	0.03712397138214656	0.10777001381355293
800	40	23.41609676478338	40	14	spccomplrate_40tips_spr0.080_.0092.nex	0.08	submit1::20201122163118::8214138911638656353	0.0504264677213461	-31.919596330351148	0.027469364375045564	0.08377385792655524
801	40	32.023608203402354	40	22	spccomplrate_40tips_spr0.100_.0030.nex	0.1	submit1::20201122163118::8214138911638656353	0.10004678229786416	-24.287744913089448	0.0604114167278848	0.1579084682846251
802	40	36.99040776783925	40	22	spccomplrate_40tips_spr0.100_.0033.nex	0.1	submit1::20201122163118::8214138911638656353	0.07237045232695959	-29.194530196414927	0.04468723313197672	0.11066697538296384
803	40	21.84607949197248	40	21	spccomplrate_40tips_spr0.100_.0084.nex	0.1	submit1::20201122163118::8214138911638656353	0.08278077552182794	-28.85031975615791	0.05070697402762813	0.12709143111074464
804	40	37.125222378422066	40	27	spccomplrate_40tips_spr0.100_.0031.nex	0.1	submit1::20201122163118::8214138911638656353	0.069744194538242	-26.05404634086899	0.04519178306666313	0.1030561040155232
805	40	31.43862889068203	40	17	spccomplrate_40tips_spr0.100_.0057.nex	0.1	submit1::20201122163118::8214138911638656353	0.06296676186117213	-27.80296334263059	0.03607132358186097	0.10204723816928583
806	40	24.413450484208358	40	20	spccomplrate_40tips_spr0.100_.0044.nex	0.1	submit1::20201122163118::8214138911638656353	0.07945687950493788	-31.889129098558026	0.04819695827133269	0.12260544598390652
807	40	25.89625544475439	40	18	spccomplrate_40tips_spr0.100_.0046.nex	0.1	submit1::20201122163118::8214138911638656353	0.06341565002664272	-28.249393131531075	0.03741611501888515	0.09971148826913856
808	40	36.239277101694334	40	17	spccomplrate_40tips_spr0.100_.0043.nex	0.1	submit1::20201122163118::8214138911638656353	0.0514690980648709	-24.397728249076785	0.029738441934599867	0.08236727267324549
809	40	23.495532885358905	40	20	spccomplrate_40tips_spr0.100_.0029.nex	0.1	submit1::20201122163118::8214138911638656353	0.0770499422657663	-26.260685453942738	0.04665288651350746	0.11923025222223045
810	40	23.257621063499304	40	14	spccomplrate_40tips_spr0.100_.0045.nex	0.1	submit1::20201122163118::8214138911638656353	0.05317932180850455	-30.31419257248345	0.02897961487733678	0.0883063052969163
811	40	27.214909646765474	40	15	spccomplrate_40tips_spr0.100_.0032.nex	0.1	submit1::20201122163118::8214138911638656353	0.05303812396533479	-21.94451405708012	0.029366860898954062	0.08763419160241315
812	40	33.707239912072325	40	18	spccomplrate_40tips_spr0.100_.0055.nex	0.1	submit1::20201122163118::8214138911638656353	0.09195478609442484	-28.974235086736172	0.053510805184882416	0.14694334719367144
813	40	26.928676234145545	40	26	spccomplrate_40tips_spr0.100_.0054.nex	0.1	submit1::20201122163118::8214138911638656353	0.10698937287376094	-23.730055904676433	0.06800853598431637	0.1615398056654843
814	40	38.3733140942696	40	19	spccomplrate_40tips_spr0.100_.0042.nex	0.1	submit1::20201122163118::8214138911638656353	0.055569330724079914	-31.208005856195165	0.033112089040370635	0.0869959508347258
815	40	32.85738265292102	40	22	spccomplrate_40tips_spr0.100_.0059.nex	0.1	submit1::20201122163118::8214138911638656353	0.096695433276238	-19.73201724200099	0.05836445107330177	0.15262699284295295
816	40	26.814984820268226	40	17	spccomplrate_40tips_spr0.100_.0052.nex	0.1	submit1::20201122163118::8214138911638656353	0.07488215002404408	-33.49211722506555	0.04337335683887603	0.11939140964611565
817	40	32.667828353772805	40	24	spccomplrate_40tips_spr0.100_.0053.nex	0.1	submit1::20201122163118::8214138911638656353	0.09084876234593783	-26.52389091921453	0.05684074298052675	0.13820604488205887
818	40	21.667586577240368	40	21	spccomplrate_40tips_spr0.100_.0085.nex	0.1	submit1::20201122163118::8214138911638656353	0.0957694324097219	-29.952801743101148	0.058742344500021776	0.1467577764853865
819	40	20.336550488373717	40	18	spccomplrate_40tips_spr0.100_.0060.nex	0.1	submit1::20201122163118::8214138911638656353	0.063060791781598	-25.850481529515644	0.03712195287287938	0.09948382246823967
820	40	24.415847480117154	40	16	spccomplrate_40tips_spr0.100_.0056.nex	0.1	submit1::20201122163118::8214138911638656353	0.07066379255044376	-27.22262263356081	0.03987789866045895	0.11532589377018546
821	40	20.72359883352482	40	24	spccomplrate_40tips_spr0.100_.0058.nex	0.1	submit1::20201122163118::8214138911638656353	0.10259619579595207	-22.156094905803453	0.06445381521830701	0.15554895985352354
822	40	35.02629100621028	40	15	spccomplrate_40tips_spr0.100_.0086.nex	0.1	submit1::20201122163118::8214138911638656353	0.06596990886160473	-19.48309819998139	0.03576600985723427	0.1123312508820892
823	40	23.71101716497117	40	19	spccomplrate_40tips_spr0.100_.0038.nex	0.1	submit1::20201122163118::8214138911638656353	0.06281335014976401	-24.811347681515088	0.037439816618447024	0.09842180170575834
824	40	32.813083373488865	40	20	spccomplrate_40tips_spr0.100_.0061.nex	0.1	submit1::20201122163118::8214138911638656353	0.07112944445360952	-26.150706764414643	0.042818455362545485	0.11097094460917567
825	40	41.148850050274405	40	15	spccomplrate_40tips_spr0.080_.0094.nex	0.08	submit1::20201122163118::8214138911638656353	0.05078667672906941	-28.001754565770092	0.028137350841274538	0.08382524951044586
826	40	29.614503222890963	40	24	spccomplrate_40tips_spr0.100_.0026.nex	0.1	submit1::20201122163118::8214138911638656353	0.0889856492809368	-26.270038389215387	0.0560430597984545	0.13436603494705954
827	40	31.59451090298745	40	20	spccomplrate_40tips_spr0.100_.0013.nex	0.1	submit1::20201122163118::8214138911638656353	0.06527032192700352	-29.00929727734354	0.039459670430070384	0.10123972163025302
828	40	41.253531481424716	40	14	spccomplrate_40tips_spr0.100_.0022.nex	0.1	submit1::20201122163118::8214138911638656353	0.04270162740359632	-24.769340353302965	0.022939243912952996	0.07244474736872203
829	40	23.785614987462072	40	19	spccomplrate_40tips_spr0.100_.0012.nex	0.1	submit1::20201122163118::8214138911638656353	0.07809325575929438	-24.424702047863626	0.046450498935797536	0.12278307076841463
830	40	34.4807885465271	40	22	spccomplrate_40tips_spr0.100_.0039.nex	0.1	submit1::20201122163118::8214138911638656353	0.06987113680142057	-33.621195076143714	0.04323840617147332	0.10655349215750824
831	40	42.520004210669796	40	21	spccomplrate_40tips_spr0.100_.0028.nex	0.1	submit1::20201122163118::8214138911638656353	0.0731342305029257	-24.743455268581343	0.0440563216950603	0.11467465477551993
832	40	27.17550176349028	40	21	spccomplrate_40tips_spr0.100_.0025.nex	0.1	submit1::20201122163118::8214138911638656353	0.08611805417366147	-20.652330239607586	0.052016776084959734	0.13495713340370982
833	40	24.49138964885293	40	14	spccomplrate_40tips_spr0.100_.0092.nex	0.1	submit1::20201122163118::8214138911638656353	0.05602634062049761	-28.232085988796435	0.030492238302040918	0.09320802529851754
834	40	28.323815294318692	40	18	spccomplrate_40tips_spr0.100_.0017.nex	0.1	submit1::20201122163118::8214138911638656353	0.06591198393902142	-28.874987759568555	0.03876834376521743	0.10405242227513226
835	40	25.691450249909607	40	22	spccomplrate_40tips_spr0.100_.0074.nex	0.1	submit1::20201122163118::8214138911638656353	0.10446449987607674	-20.100950209504994	0.06382684219810543	0.16209930507197035
836	40	38.47898776764511	40	26	spccomplrate_40tips_spr0.100_.0020.nex	0.1	submit1::20201122163118::8214138911638656353	0.1163730730299212	-21.418092754641194	0.0724397122006069	0.17951981517218246
837	40	38.196176890893994	40	21	spccomplrate_40tips_spr0.100_.0070.nex	0.1	submit1::20201122163118::8214138911638656353	0.06550338319981885	-21.92212855310769	0.03966001211950755	0.10232821632805446
838	40	28.076526307917213	40	22	spccomplrate_40tips_spr0.100_.0066.nex	0.1	submit1::20201122163118::8214138911638656353	0.06957252415311015	-27.891789511850554	0.04300418403693353	0.10631142580071448
839	40	29.742076395820757	40	26	spccomplrate_40tips_spr0.100_.0062.nex	0.1	submit1::20201122163118::8214138911638656353	0.10143528413662076	-16.212022634861118	0.06319970011110099	0.1583112883270716
840	40	25.18209245425026	40	21	spccomplrate_40tips_spr0.100_.0065.nex	0.1	submit1::20201122163118::8214138911638656353	0.07622502854615902	-27.12438751712556	0.046726741652815366	0.1169310336858924
841	40	34.89865361937857	40	20	spccomplrate_40tips_spr0.100_.0016.nex	0.1	submit1::20201122163118::8214138911638656353	0.07574887314498327	-30.77131519130107	0.04566042721307862	0.11770483608412108
842	40	30.232376042783947	40	17	spccomplrate_40tips_spr0.100_.0021.nex	0.1	submit1::20201122163118::8214138911638656353	0.06294820957165917	-26.124063476203386	0.03635216100280887	0.10081777603896344
843	40	23.156700191568433	40	19	spccomplrate_40tips_spr0.100_.0027.nex	0.1	submit1::20201122163118::8214138911638656353	0.08648646581714864	-24.203587255088138	0.051212275047433926	0.13688697090715085
844	40	35.87749654194193	40	26	spccomplrate_40tips_spr0.100_.0091.nex	0.1	submit1::20201122163118::8214138911638656353	0.09118786162976024	-24.456907690356683	0.05765570049954915	0.13841526188087294
845	40	33.18860872217562	40	17	spccomplrate_40tips_spr0.100_.0098.nex	0.1	submit1::20201122163118::8214138911638656353	0.05947625154113514	-26.27770371610352	0.034295118329000736	0.09543751776645763
846	40	25.79814570553675	40	19	spccomplrate_40tips_spr0.100_.0099.nex	0.1	submit1::20201122163118::8214138911638656353	0.08072592801615693	-28.453176452502756	0.048268388051398964	0.12591436912785522
847	40	40.66519890473136	40	25	spccomplrate_40tips_spr0.100_.0100.nex	0.1	submit1::20201122163118::8214138911638656353	0.09133782641669128	-22.46323341531334	0.05744983649439912	0.13867002284124194
848	40	35.02753212753781	40	17	spccomplrate_40tips_spr0.100_.0069.nex	0.1	submit1::20201122163118::8214138911638656353	0.05534461966041916	-31.79217933802473	0.03204892954846707	0.08826023762419401
849	40	24.829341191215335	40	16	spccomplrate_40tips_spr0.080_.0097.nex	0.08	submit1::20201122163118::8214138911638656353	0.05719121117962785	-21.451049199001886	0.03231454717149758	0.0932285666243442
850	40	19.837976196773013	40	19	spccomplrate_40tips_spr0.100_.0073.nex	0.1	submit1::20201122163118::8214138911638656353	0.08437928808285378	-31.391045151499963	0.050411317559748633	0.1317797326809744
851	40	39.44539316800385	40	19	spccomplrate_40tips_spr0.100_.0072.nex	0.1	submit1::20201122163118::8214138911638656353	0.06649802676734506	-31.27903463945408	0.039447439829537086	0.10459884499949254
852	40	28.191659267559018	40	20	spccomplrate_40tips_spr0.100_.0067.nex	0.1	submit1::20201122163118::8214138911638656353	0.057677246171127086	-28.16839280256801	0.034965076977126974	0.08907902085664796
853	40	24.661563452674766	40	22	spccomplrate_40tips_spr0.100_.0071.nex	0.1	submit1::20201122163118::8214138911638656353	0.10260183075665502	-22.668085534721428	0.06278352275983345	0.15913753822977075
854	40	23.351107979358787	40	14	spccomplrate_40tips_spr0.100_.0005.nex	0.1	submit1::20201122163118::8214138911638656353	0.0509525910383128	-24.311318857608672	0.027705445197354947	0.08488172769173459
855	40	33.805441195835144	40	16	spccomplrate_40tips_spr0.100_.0068.nex	0.1	submit1::20201122163118::8214138911638656353	0.053154855546471536	-28.750458825423607	0.03022687645208214	0.08584033529969952
856	40	49.53064777814185	40	22	spccomplrate_40tips_spr0.100_.0094.nex	0.1	submit1::20201122163118::8214138911638656353	0.06552789727260966	-30.587997854318388	0.04005496996611114	0.10151835535933112
857	40	42.11300450259419	40	22	spccomplrate_40tips_spr0.100_.0001.nex	0.1	submit1::20201122163118::8214138911638656353	0.07546084380237239	-30.253529878384136	0.046604490885691977	0.1154500966594444
858	40	24.15772768572908	40	19	spccomplrate_40tips_spr0.100_.0014.nex	0.1	submit1::20201122163118::8214138911638656353	0.08167388626641614	-24.051344360694145	0.048289529543329615	0.12941233712607328
859	40	36.43808786173937	40	18	spccomplrate_40tips_spr0.100_.0095.nex	0.1	submit1::20201122163118::8214138911638656353	0.08215058106577906	-25.645688453770003	0.04711978361431037	0.13390036524182602
860	40	29.92076316487097	40	17	spccomplrate_40tips_spr0.100_.0097.nex	0.1	submit1::20201122163118::8214138911638656353	0.049944704256982456	-32.444822741372406	0.029017365728237845	0.07930371626500593
861	40	43.604760426296814	40	17	spccomplrate_40tips_spr0.100_.0096.nex	0.1	submit1::20201122163118::8214138911638656353	0.06412867084120259	-24.18370849345045	0.03646145262326561	0.1048157174483916
862	40	31.27517709710043	40	23	spccomplrate_40tips_spr0.100_.0003.nex	0.1	submit1::20201122163118::8214138911638656353	0.08818763667538577	-29.05665598097219	0.05455607216815888	0.13550149998950747
863	40	29.704723190588307	40	14	spccomplrate_40tips_spr0.100_.0093.nex	0.1	submit1::20201122163118::8214138911638656353	0.04747159531529698	-25.946123135347115	0.025745672686388457	0.07941967496460936
864	40	21.443557748132157	40	18	spccomplrate_40tips_spr0.100_.0040.nex	0.1	submit1::20201122163118::8214138911638656353	0.07176371859508769	-36.15357134280945	0.042438673004882514	0.11247365302742128
865	40	22.513437769700346	40	18	spccomplrate_40tips_spr0.100_.0079.nex	0.1	submit1::20201122163118::8214138911638656353	0.06552141823297536	-34.15190645514045	0.03870419584319276	0.10285618777280052
866	40	34.509860979976786	40	18	spccomplrate_40tips_spr0.080_.0099.nex	0.08	submit1::20201122163118::8214138911638656353	0.07412264251532047	-23.43870434058794	0.043304150955785964	0.11807003036148735
867	40	41.00536413181934	40	17	spccomplrate_40tips_spr0.100_.0063.nex	0.1	submit1::20201122163118::8214138911638656353	0.060239408656967815	-26.52970767838893	0.03489597370228355	0.09605167486515563
868	40	23.03276544275476	40	14	spccomplrate_40tips_spr0.080_.0096.nex	0.08	submit1::20201122163118::8214138911638656353	0.06745277135630161	-26.735348379653143	0.036624027651524026	0.1126037997310397
869	40	39.55162244369373	40	22	spccomplrate_40tips_spr0.100_.0047.nex	0.1	submit1::20201122163118::8214138911638656353	0.07835785339702446	-28.242823021738143	0.047966357174299465	0.12117513046301677
870	40	35.786818877327384	40	20	spccomplrate_40tips_spr0.100_.0015.nex	0.1	submit1::20201122163118::8214138911638656353	0.07503216539819198	-25.45847814079669	0.04527495255834394	0.11666658691654327
871	40	24.91372814918742	40	17	spccomplrate_40tips_spr0.100_.0075.nex	0.1	submit1::20201122163118::8214138911638656353	0.07330646765291654	-24.92838144991505	0.04230172612417242	0.11750080997990575
872	40	33.897376655738356	40	21	spccomplrate_40tips_spr0.100_.0006.nex	0.1	submit1::20201122163118::8214138911638656353	0.07194527657039837	-28.259895922945557	0.04400146648749925	0.11068670417231996
873	40	29.661626595779786	40	25	spccomplrate_40tips_spr0.080_.0100.nex	0.08	submit1::20201122163118::8214138911638656353	0.08894934735854275	-22.072666241954888	0.05613232125142307	0.1349603681355437
874	40	36.45256458661665	40	21	spccomplrate_40tips_spr0.100_.0002.nex	0.1	submit1::20201122163118::8214138911638656353	0.06623925160911161	-21.96021734265353	0.04012942574867572	0.1033582515832927
875	40	44.99834409440228	40	24	spccomplrate_40tips_spr0.100_.0004.nex	0.1	submit1::20201122163118::8214138911638656353	0.06387452106713315	-34.62981466347601	0.040425502897136534	0.09578111225454512
876	40	27.988692850913647	40	20	spccomplrate_40tips_spr0.100_.0041.nex	0.1	submit1::20201122163118::8214138911638656353	0.06195681581801987	-29.879705846998743	0.03754090132682262	0.09576338068927423
877	40	48.705216934662964	40	19	spccomplrate_40tips_spr0.100_.0080.nex	0.1	submit1::20201122163118::8214138911638656353	0.06440373685777	-28.014925030597144	0.03790964779974757	0.1022050757567779
878	40	49.105092989790414	40	20	spccomplrate_40tips_spr0.100_.0064.nex	0.1	submit1::20201122163118::8214138911638656353	0.06752653504950648	-26.21531729693131	0.04040260569692201	0.10590560528342567
879	40	29.730158408542145	40	20	spccomplrate_40tips_spr0.100_.0081.nex	0.1	submit1::20201122163118::8214138911638656353	0.06676901303432711	-30.541541286241088	0.04052302201232364	0.10295467519619572
880	40	44.043429719475775	40	20	spccomplrate_40tips_spr0.100_.0078.nex	0.1	submit1::20201122163118::8214138911638656353	0.0679744577083981	-24.524537074655065	0.04071208060559128	0.1066903648259906
881	40	27.60579198324018	40	22	spccomplrate_40tips_spr0.100_.0076.nex	0.1	submit1::20201122163118::8214138911638656353	0.09341304235941557	-30.899854934919357	0.05817379305997656	0.14132965134829312
882	40	37.659291542130745	40	18	spccomplrate_40tips_spr0.100_.0082.nex	0.1	submit1::20201122163118::8214138911638656353	0.06521700844687309	-26.68779302545805	0.03812066685849631	0.10381712191637828
883	40	29.31109249580848	40	18	spccomplrate_40tips_spr0.100_.0007.nex	0.1	submit1::20201122163118::8214138911638656353	0.06543927685875804	-24.891669998673787	0.038384251152711886	0.1037983532239476
884	40	33.14043394932908	40	26	spccomplrate_40tips_spr0.100_.0077.nex	0.1	submit1::20201122163118::8214138911638656353	0.08352746573393513	-30.14205782158063	0.05360444086542868	0.12431777024334728
885	40	29.831089815369765	40	22	spccomplrate_40tips_spr0.100_.0008.nex	0.1	submit1::20201122163118::8214138911638656353	0.0922097520476753	-23.89032102606133	0.05642294126532985	0.14301909430091567
886	40	27.763807305471374	40	25	spccomplrate_40tips_spr0.100_.0034.nex	0.1	submit1::20201122163118::8214138911638656353	0.08994028109017628	-26.41982910368688	0.05721492333287016	0.13473068536389873
887	40	20.94556890343198	40	18	spccomplrate_40tips_spr0.100_.0035.nex	0.1	submit1::20201122163118::8214138911638656353	0.06934451936933286	-35.9038041718673	0.04084446880951199	0.1093024806353742
888	40	31.823923791161018	40	15	spccomplrate_40tips_spr0.100_.0036.nex	0.1	submit1::20201122163118::8214138911638656353	0.05186378109316525	-25.707449409940114	0.02861962267289707	0.08617873117867568
889	40	46.223942913806106	40	16	spccomplrate_40tips_spr0.100_.0037.nex	0.1	submit1::20201122163118::8214138911638656353	0.06858474482295453	-24.97324615309969	0.03794094995469372	0.11458850963734912
890	40	38.37800469655261	40	26	spccomplrate_40tips_spr0.100_.0050.nex	0.1	submit1::20201122163118::8214138911638656353	0.07617879710109557	-30.495924467977147	0.048537145786303366	0.11440817043545955
891	40	28.905748649458534	40	20	spccomplrate_40tips_spr0.100_.0048.nex	0.1	submit1::20201122163118::8214138911638656353	0.06075244350637619	-32.61776533813545	0.036910115605546905	0.09356822454821312
892	40	37.324389341393506	40	18	spccomplrate_40tips_spr0.100_.0051.nex	0.1	submit1::20201122163118::8214138911638656353	0.06757622279192825	-25.656968245962872	0.0392679878703546	0.10830297239186326
893	40	32.816962354447604	40	18	spccomplrate_40tips_spr0.100_.0049.nex	0.1	submit1::20201122163118::8214138911638656353	0.06601819600759964	-25.32539510545823	0.03872527335243544	0.10466767139123284
894	40	19.56544932009768	40	17	spccomplrate_40tips_spr0.100_.0018.nex	0.1	submit1::20201122163118::8214138911638656353	0.054604297525422604	-29.39709343889831	0.03166226477200115	0.08693433779843593
895	40	26.401438715907503	40	18	spccomplrate_40tips_spr0.100_.0089.nex	0.1	submit1::20201122163118::8214138911638656353	0.0764786053260768	-24.247435501711998	0.04451804854167152	0.12245485262280767
896	40	28.68311917824079	40	23	spccomplrate_40tips_spr0.100_.0087.nex	0.1	submit1::20201122163118::8214138911638656353	0.0859314365496962	-27.35614695835368	0.053435941879654655	0.13121005998527654
897	40	40.247731349530405	40	24	spccomplrate_40tips_spr0.100_.0019.nex	0.1	submit1::20201122163118::8214138911638656353	0.07182993773814099	-34.77984137722148	0.04527405789229457	0.10823827551940024
898	40	35.59806738964434	40	21	spccomplrate_40tips_spr0.100_.0090.nex	0.1	submit1::20201122163118::8214138911638656353	0.07316403553483243	-26.35799624036792	0.044051088026164496	0.11521447560204225
899	40	27.41292538114059	40	18	spccomplrate_40tips_spr0.100_.0088.nex	0.1	submit1::20201122163118::8214138911638656353	0.05250780112415358	-30.035207091234266	0.031000708082501844	0.08249480327287652
