# Supplementary material for: Incorporating the speciation process into species delimitation
Source: PLoS Comput Biol. 2021 May 13;17(5):e1008924. doi: 10.1371/journal.pcbi.1008924 (PMC8118268; doi:10.1371/journal.pcbi.1008924)
Supplement: S1 Data — This is an compressed archive that includes: scripts to simulate data, construct analysis pipelines, and cluster execution job files (delineate-performance-setup/bin); some notes on the parameter space we used (delineate-performance-setup/docs); scripts to collate, compile, and analyze results, as well as generate plots/figures from results data (delineate-performance-results/bin/); CSV/TSV files summarizing each replicate, including (true) parameters as well as inferred parameter values and probablities, as well as metadata such as analysis execution date/time, cluster location, etc. (delineate-performance-results/data/extracts); TSV files containing data simulation/generation logs, including random seeds etc. (delineate-performance-results/data/logs). Note that we omit the full (simulated) data sets due to size (> 5TB). However, these can be easily regenerated in identical detail using the same random seeds for the data generation (given in the “logs”) with the scripts found in the “setup” section above. Note also that the automatically generated logs provided above span a broad variety of studies and analyses, including not only the production runs reported here but also pilot runs, experimental studies, etc. Production run details relevant to this paper can be identified by correlating date/time/cluster with the information found in the “extracts” subdirectory above. (TBZ) [file pcbi.1008924.s002.tbz › delineate-performance-results/data/extracts/speciation-completion-rate/additional-data/2020-11-22-speciation-completion-rate-n160.tsv]

num_tips	root_age	num_lineages	num_species	src_filepath	true_speciation_completion_rate	batch_id	speciation_completion_rate	speciation_completion_rate_estimate_lnl	ci_low	ci_high
160	54.42793777887643	160	53	spccomplrate_160tips_spr0.040_.0024.nex	0.04	submit1::20201122163156::8893006548364744014	0.041857839011915324	-98.92116205399532	0.03127241577252147	1.9999961491735674
160	32.293874117415484	160	57	spccomplrate_160tips_spr0.040_.0083.nex	0.04	submit1::20201122163156::8893006548364744014	0.04913412107287053	-112.50547416055032	0.037152256361297376	0.06351032927310485
160	52.20915531476267	160	55	spccomplrate_160tips_spr0.040_.0087.nex	0.04	submit1::20201122163156::8893006548364744014	0.04124138876665583	-98.73864334203142	0.03095453498364437	1.9999961469025553
160	60.92232739344171	160	54	spccomplrate_160tips_spr0.040_.0060.nex	0.04	submit1::20201122163156::8893006548364744014	0.043581658154404374	-110.66212657740589	0.03267455232980492	1.9999961555241421
160	56.71386714490611	160	69	spccomplrate_160tips_spr0.080_.0001.nex	0.08	submit1::20201122163156::8893006548364744014	0.058926041998866044	-113.38097533097203	0.0456061339417512	0.07476878107351254
160	48.97412659096322	160	66	spccomplrate_160tips_spr0.080_.0002.nex	0.08	submit1::20201122163156::8893006548364744014	0.05078693931765503	-108.63033051014837	0.03904649973152222	0.06482684284275933
160	41.5475795629936	160	64	spccomplrate_160tips_spr0.080_.0003.nex	0.08	submit1::20201122163156::8893006548364744014	0.054629313563157575	-108.02355754193353	0.04191067024610228	0.06981153302406433
160	36.56986460665388	160	78	spccomplrate_160tips_spr0.080_.0004.nex	0.08	submit1::20201122163156::8893006548364744014	0.06919638419201095	-108.7224910020136	0.054317891359280286	0.08678210598591142
160	65.32180710830622	160	65	spccomplrate_160tips_spr0.080_.0008.nex	0.08	submit1::20201122163156::8893006548364744014	0.05318299944873882	-108.2358835766525	0.04078662459229734	0.06802199248090031
160	49.64131047642338	160	71	spccomplrate_160tips_spr0.080_.0010.nex	0.08	submit1::20201122163156::8893006548364744014	0.06216527158023944	-104.36472049949475	0.0482515524343296	0.07870919412698806
160	38.18760886167392	160	73	spccomplrate_160tips_spr0.080_.0006.nex	0.08	submit1::20201122163156::8893006548364744014	0.06601894567075729	-102.77212134798215	0.05127247305188646	0.08364096104040296
160	47.816213913162535	160	66	spccomplrate_160tips_spr0.080_.0009.nex	0.08	submit1::20201122163156::8893006548364744014	0.05868064536837971	-104.62783106938681	0.045125527559700014	0.07486960501764785
160	68.86068463554821	160	83	spccomplrate_160tips_spr0.080_.0011.nex	0.08	submit1::20201122163156::8893006548364744014	0.06704408853193788	-113.90560948709646	0.052873265369167255	0.08379000269432649
160	47.97973696788249	160	81	spccomplrate_160tips_spr0.080_.0005.nex	0.08	submit1::20201122163156::8893006548364744014	0.06444941984877185	-108.56115515563663	0.05074353054532837	0.08066068198276413
160	37.01314263552949	160	68	spccomplrate_160tips_spr0.080_.0007.nex	0.08	submit1::20201122163156::8893006548364744014	0.05789380705457778	-134.47556150100735	0.04485292325811736	0.07331968309204853
160	39.630698864557985	160	37	spccomplrate_160tips_spr0.040_.0071.nex	0.04	submit1::20201122163156::8893006548364744014	0.03505481253211049	-87.62933839377006	0.02468024198750871	0.04803713920097921
160	51.02538813928456	160	79	spccomplrate_160tips_spr0.080_.0018.nex	0.08	submit1::20201122163156::8893006548364744014	0.06505176915469672	-114.00081693794353	0.05106696098145927	0.08161578145579194
160	39.279852243131984	160	61	spccomplrate_160tips_spr0.080_.0049.nex	0.08	submit1::20201122163156::8893006548364744014	0.05292471129785829	-106.95647723459781	0.04034760700981975	0.06798514357266318
160	32.79434587803688	160	66	spccomplrate_160tips_spr0.080_.0050.nex	0.08	submit1::20201122163156::8893006548364744014	0.056927918197497186	-113.59135776942428	0.04387819630537205	0.07244457049070599
160	43.51331081947756	160	78	spccomplrate_160tips_spr0.080_.0030.nex	0.08	submit1::20201122163156::8893006548364744014	0.06597211373315605	-104.98574273914215	0.05172931049669054	0.08286508906710277
160	55.73268190930271	160	62	spccomplrate_160tips_spr0.080_.0015.nex	0.08	submit1::20201122163156::8893006548364744014	0.05517039098550414	-92.42218459041335	0.04198066128840407	0.07108591095045692
160	40.88442374943534	160	70	spccomplrate_160tips_spr0.080_.0029.nex	0.08	submit1::20201122163156::8893006548364744014	0.05214661433068094	-114.60003326275378	0.04051651231858368	1.9999961870775673
160	52.58763768709456	160	69	spccomplrate_160tips_spr0.080_.0052.nex	0.08	submit1::20201122163156::8893006548364744014	0.053545298937681236	-119.48216406712228	0.041493698418636225	0.0678408423014865
160	36.28913483791347	160	67	spccomplrate_160tips_spr0.080_.0031.nex	0.08	submit1::20201122163156::8893006548364744014	0.05663007206956747	-109.47867007018694	0.043687250984635176	0.07204130443556833
160	43.35037467129075	160	74	spccomplrate_160tips_spr0.080_.0053.nex	0.08	submit1::20201122163156::8893006548364744014	0.06855310644920769	-129.3841310356357	0.05355645120318404	0.08627272477281388
160	46.79633955039343	160	68	spccomplrate_160tips_spr0.080_.0012.nex	0.08	submit1::20201122163156::8893006548364744014	0.05146333443281604	-113.27930379717199	0.03983037580123181	1.9999961845603538
160	34.863265915037665	160	76	spccomplrate_160tips_spr0.080_.0013.nex	0.08	submit1::20201122163156::8893006548364744014	0.06474923876530789	-116.60697920332616	0.05080665921026028	0.08116318653126461
160	38.25498237719704	160	66	spccomplrate_160tips_spr0.080_.0034.nex	0.08	submit1::20201122163156::8893006548364744014	0.05364452337946671	-111.18314699944673	0.04137032746691992	0.06822122978846208
160	40.17403493657708	160	63	spccomplrate_160tips_spr0.080_.0035.nex	0.08	submit1::20201122163156::8893006548364744014	0.04955643417308124	-112.3287249560098	0.037977078894942895	1.9999961775353052
160	41.00992162406457	160	72	spccomplrate_160tips_spr0.080_.0061.nex	0.08	submit1::20201122163156::8893006548364744014	0.05876580902714325	-128.52854495265404	0.04583740675273921	0.07401020737132614
160	37.850597448166695	160	62	spccomplrate_160tips_spr0.080_.0066.nex	0.08	submit1::20201122163156::8893006548364744014	0.05212482066022301	-103.88780073429518	0.03978415061342826	0.0669110134503926
160	43.253939826628894	160	71	spccomplrate_160tips_spr0.080_.0067.nex	0.08	submit1::20201122163156::8893006548364744014	0.06237917295135033	-117.44145093154093	0.04843667093042997	0.07894448450641584
160	35.91038348868403	160	75	spccomplrate_160tips_spr0.080_.0064.nex	0.08	submit1::20201122163156::8893006548364744014	0.06087915216211431	-126.46454347890518	0.047708164632217345	0.07638036713274478
160	46.94041228596054	160	67	spccomplrate_160tips_spr0.080_.0054.nex	0.08	submit1::20201122163156::8893006548364744014	0.0551525287286886	-119.03495708610814	0.04258660290621379	0.07007895055423799
160	47.71022412505426	160	71	spccomplrate_160tips_spr0.080_.0070.nex	0.08	submit1::20201122163156::8893006548364744014	0.06646004626429229	-107.12343297348013	0.051528494527672136	0.08425274618076731
160	36.13029068097301	160	69	spccomplrate_160tips_spr0.080_.0065.nex	0.08	submit1::20201122163156::8893006548364744014	0.05698881610182897	-114.88428530357778	0.044152471468580895	0.0722211559410602
160	44.76378409007985	160	72	spccomplrate_160tips_spr0.080_.0084.nex	0.08	submit1::20201122163156::8893006548364744014	0.06345597213203302	-127.53759041752099	0.049471170292280355	0.07996649313165266
160	46.48623126961624	160	78	spccomplrate_160tips_spr0.080_.0069.nex	0.08	submit1::20201122163156::8893006548364744014	0.06645955022111377	-116.34600910227961	0.05218115223304088	0.08332915715829207
160	57.96699354192004	160	61	spccomplrate_160tips_spr0.080_.0068.nex	0.08	submit1::20201122163156::8893006548364744014	0.047891873471215776	-112.06641433374725	0.036448695536711026	0.06164386333560608
160	47.74241385445272	160	67	spccomplrate_160tips_spr0.080_.0063.nex	0.08	submit1::20201122163156::8893006548364744014	0.053768844169669795	-116.74454107959303	0.04144712055762669	0.06845816140284898
160	45.66757601768929	160	82	spccomplrate_160tips_spr0.080_.0060.nex	0.08	submit1::20201122163156::8893006548364744014	0.0695354158938153	-113.90640765308294	0.05493350358336105	0.08671900944197342
160	36.54734733216067	160	64	spccomplrate_160tips_spr0.080_.0085.nex	0.08	submit1::20201122163156::8893006548364744014	0.05671468804498262	-106.03889866130045	0.04354511912481073	0.07240404943165164
160	36.70423164423322	160	73	spccomplrate_160tips_spr0.080_.0062.nex	0.08	submit1::20201122163156::8893006548364744014	0.07203800536732544	-118.38488631757234	0.056191795537365405	0.09079039781361771
160	42.219872515126696	160	70	spccomplrate_160tips_spr0.080_.0086.nex	0.08	submit1::20201122163156::8893006548364744014	0.06609532406133062	-110.32867798964202	0.051272378038914046	0.0836874544368521
160	44.38264436391495	160	67	spccomplrate_160tips_spr0.080_.0087.nex	0.08	submit1::20201122163156::8893006548364744014	0.055570412156237446	-109.64328241063826	0.042905407866429685	0.0706199404453346
160	55.7269222213355	160	72	spccomplrate_160tips_spr0.080_.0083.nex	0.08	submit1::20201122163156::8893006548364744014	0.06775688578969044	-119.91129164629331	0.052685932534509636	0.08564523299117478
160	35.549871925834196	160	71	spccomplrate_160tips_spr0.080_.0055.nex	0.08	submit1::20201122163156::8893006548364744014	0.061892328603294945	-113.64604066864979	0.048112805547258185	0.07821916488496992
160	60.52601736397408	160	68	spccomplrate_160tips_spr0.080_.0036.nex	0.08	submit1::20201122163156::8893006548364744014	0.05221996106329984	-107.86790310789287	0.04030135560987873	0.06643871772362307
160	42.08689340442359	160	78	spccomplrate_160tips_spr0.080_.0051.nex	0.08	submit1::20201122163156::8893006548364744014	0.06862525632959236	-106.14043235752062	0.053766601323542815	0.08626947161441381
160	39.29561379246513	160	63	spccomplrate_160tips_spr0.080_.0096.nex	0.08	submit1::20201122163156::8893006548364744014	0.054817432332857866	-118.97674845291695	0.042002577305255	0.07010206067030939
160	46.54091150600727	160	79	spccomplrate_160tips_spr0.080_.0079.nex	0.08	submit1::20201122163156::8893006548364744014	0.06633907151820295	-112.51529896799472	0.052141803685419985	0.08310986412709423
160	53.158728071793924	160	66	spccomplrate_160tips_spr0.080_.0032.nex	0.08	submit1::20201122163156::8893006548364744014	0.054209492633128964	-104.76855063605231	0.04173882333892636	0.06907571392324763
160	41.848531098561196	160	74	spccomplrate_160tips_spr0.080_.0037.nex	0.08	submit1::20201122163156::8893006548364744014	0.062388087625799386	-120.71596623193955	0.04874277857174732	0.07850340395807548
160	45.64403640794122	160	67	spccomplrate_160tips_spr0.080_.0047.nex	0.08	submit1::20201122163156::8893006548364744014	0.06049143116352889	-103.96859103700415	0.04658854873656649	0.07710538376445515
160	51.852279806862825	160	71	spccomplrate_160tips_spr0.080_.0057.nex	0.08	submit1::20201122163156::8893006548364744014	0.054268379963730067	-109.00742688284618	0.04212923843575225	0.06869515876390898
160	40.46973609343055	160	55	spccomplrate_160tips_spr0.080_.0014.nex	0.08	submit1::20201122163156::8893006548364744014	0.04849406789058635	-102.81736194969629	0.0364546310054805	0.06300714991054779
160	36.454305029264845	160	63	spccomplrate_160tips_spr0.080_.0058.nex	0.08	submit1::20201122163156::8893006548364744014	0.0575743146950292	-109.49404321589573	0.04405492494812478	0.07373885327700082
160	37.279898381827984	160	70	spccomplrate_160tips_spr0.080_.0059.nex	0.08	submit1::20201122163156::8893006548364744014	0.05798723772253336	-117.99154557163219	0.04500904457597482	0.07337177897568939
160	43.314303712601	160	64	spccomplrate_160tips_spr0.080_.0043.nex	0.08	submit1::20201122163156::8893006548364744014	0.058123052016792784	-121.68672316844189	0.04459489316989096	0.07425339338431704
160	47.428052824464864	160	65	spccomplrate_160tips_spr0.080_.0025.nex	0.08	submit1::20201122163156::8893006548364744014	0.05007243467281666	-98.64785868036374	0.038411753983081165	0.0640398243095674
160	39.51432798782069	160	77	spccomplrate_160tips_spr0.080_.0033.nex	0.08	submit1::20201122163156::8893006548364744014	0.06172714956115308	-115.7671319129967	0.04843201995909974	0.07741703910878345
160	48.74895307971526	160	70	spccomplrate_160tips_spr0.080_.0098.nex	0.08	submit1::20201122163156::8893006548364744014	0.060536158208466265	-100.7851809611969	0.04689497746401379	0.0767764474402162
160	57.91226627739002	160	79	spccomplrate_160tips_spr0.080_.0046.nex	0.08	submit1::20201122163156::8893006548364744014	0.062371963093684424	-125.15734463765135	0.049126773753030394	0.07794265623775808
160	42.27524452649526	160	74	spccomplrate_160tips_spr0.080_.0081.nex	0.08	submit1::20201122163156::8893006548364744014	0.0680844213505013	-107.27548165861829	0.05316769196792757	0.08572321970714644
160	48.0676173379792	160	69	spccomplrate_160tips_spr0.080_.0094.nex	0.08	submit1::20201122163156::8893006548364744014	0.053405371128123075	-110.84724104783042	0.041311362424904505	0.0678086864245011
160	44.975270294630015	160	79	spccomplrate_160tips_spr0.080_.0056.nex	0.08	submit1::20201122163156::8893006548364744014	0.06910300177653858	-112.02361974052536	0.05430302395939873	0.08659559520219288
160	46.823799826978885	160	66	spccomplrate_160tips_spr0.080_.0093.nex	0.08	submit1::20201122163156::8893006548364744014	0.0560526991543555	-100.4266756961984	0.04304159974356266	0.07165079683799995
160	54.9311867694094	160	84	spccomplrate_160tips_spr0.080_.0048.nex	0.08	submit1::20201122163156::8893006548364744014	0.06549464210614522	-128.5028602618734	0.051989571899698626	0.08128541388087362
160	40.07753498456259	160	78	spccomplrate_160tips_spr0.080_.0097.nex	0.08	submit1::20201122163156::8893006548364744014	0.06625815761236811	-124.5936736929333	0.0521238392076288	0.08288045496130554
160	42.99095380197343	160	62	spccomplrate_160tips_spr0.080_.0017.nex	0.08	submit1::20201122163156::8893006548364744014	0.05193705449098265	-112.18511787737279	0.03970390342075672	0.06654365069434899
160	48.10925902242794	160	79	spccomplrate_160tips_spr0.080_.0095.nex	0.08	submit1::20201122163156::8893006548364744014	0.0704507325001927	-102.22783115538132	0.05517137407136133	0.08865394189661056
160	38.505604645319046	160	62	spccomplrate_160tips_spr0.080_.0026.nex	0.08	submit1::20201122163156::8893006548364744014	0.06163016109640815	-108.39094536750991	0.04699850680891587	0.07919941170259479
160	42.193841833190405	160	66	spccomplrate_160tips_spr0.080_.0038.nex	0.08	submit1::20201122163156::8893006548364744014	0.0606539024239893	-116.82173834083369	0.04673441833399996	0.07721260097022413
160	44.33936743186119	160	80	spccomplrate_160tips_spr0.080_.0023.nex	0.08	submit1::20201122163156::8893006548364744014	0.06051929123867441	-120.30595889919955	0.0477253725696555	0.0755614855005296
160	46.49760916361483	160	79	spccomplrate_160tips_spr0.080_.0020.nex	0.08	submit1::20201122163156::8893006548364744014	0.0646277371560125	-126.94291763208238	0.05096768251502086	0.08064553697102023
160	48.13000815863275	160	67	spccomplrate_160tips_spr0.080_.0041.nex	0.08	submit1::20201122163156::8893006548364744014	0.057882868608706464	-103.28715103758924	0.04456558032065922	0.07381176338259729
160	43.82419107179393	160	70	spccomplrate_160tips_spr0.080_.0040.nex	0.08	submit1::20201122163156::8893006548364744014	0.060844898851156494	-108.7098575704319	0.047159608848722404	0.07712855616871037
160	53.64148692628964	160	78	spccomplrate_160tips_spr0.080_.0088.nex	0.08	submit1::20201122163156::8893006548364744014	0.07344252744809969	-100.64550860968313	0.057379199649964054	0.09262611737423745
160	44.35168289216759	160	66	spccomplrate_160tips_spr0.080_.0080.nex	0.08	submit1::20201122163156::8893006548364744014	0.05549709636923969	-115.25135561273756	0.042775755793900645	0.07062058057881374
160	41.366372245176706	160	66	spccomplrate_160tips_spr0.080_.0021.nex	0.08	submit1::20201122163156::8893006548364744014	0.05545946144937915	-96.87299969386314	0.04265838730061181	0.07075216361336199
160	46.8563735321682	160	71	spccomplrate_160tips_spr0.080_.0027.nex	0.08	submit1::20201122163156::8893006548364744014	0.06261208052795153	-105.36873610458018	0.04855830965639238	0.07935116091315825
160	44.56798672245914	160	69	spccomplrate_160tips_spr0.080_.0042.nex	0.08	submit1::20201122163156::8893006548364744014	0.0580967790786578	-115.77090537359287	0.04504517129122518	0.07356117344165368
160	39.65277969052737	160	64	spccomplrate_160tips_spr0.080_.0039.nex	0.08	submit1::20201122163156::8893006548364744014	0.05426630628214808	-119.22617430426611	0.041669786431437573	0.06926743803993309
160	46.320744202823235	160	69	spccomplrate_160tips_spr0.080_.0019.nex	0.08	submit1::20201122163156::8893006548364744014	0.05678682378072597	-117.03883239831063	0.04403536703659401	0.07189071817648579
160	35.830596499994094	160	67	spccomplrate_160tips_spr0.080_.0024.nex	0.08	submit1::20201122163156::8893006548364744014	0.05859793835708398	-121.08616281049956	0.04525445528574064	0.07444622995525298
160	55.26408604905256	160	76	spccomplrate_160tips_spr0.080_.0082.nex	0.08	submit1::20201122163156::8893006548364744014	0.05526408035291828	-109.57990974083062	0.043311809493028	0.06937706863968253
160	50.10136147694311	160	77	spccomplrate_160tips_spr0.080_.0022.nex	0.08	submit1::20201122163156::8893006548364744014	0.05567540424730152	-125.75934184064995	0.043739849268105035	1.9999962000776814
160	50.28261033181779	160	69	spccomplrate_160tips_spr0.080_.0028.nex	0.08	submit1::20201122163156::8893006548364744014	0.05677514758965764	-126.50825625649553	0.043979371061802094	0.07195843113091425
160	50.59331456245326	160	90	spccomplrate_160tips_spr0.080_.0075.nex	0.08	submit1::20201122163156::8893006548364744014	0.0744832348327456	-104.25044444958347	0.05929103201144302	0.09236912706089978
160	60.550014422295945	160	77	spccomplrate_160tips_spr0.080_.0076.nex	0.08	submit1::20201122163156::8893006548364744014	0.06579268649299004	-112.43670115067583	0.05146000602810421	0.08280739427477228
160	47.61045474933848	160	85	spccomplrate_160tips_spr0.080_.0077.nex	0.08	submit1::20201122163156::8893006548364744014	0.07226006704055242	-107.54378495004991	0.05704779524606584	0.09028603417222253
160	37.63828348059744	160	76	spccomplrate_160tips_spr0.080_.0078.nex	0.08	submit1::20201122163156::8893006548364744014	0.06984266334390163	-124.50966874926047	0.05473294252083723	0.0876693574901943
160	45.573912698583776	160	71	spccomplrate_160tips_spr0.080_.0044.nex	0.08	submit1::20201122163156::8893006548364744014	0.05946512196483795	-103.57681864197954	0.04610603924581154	0.0753922027526266
160	50.27820748064019	160	70	spccomplrate_160tips_spr0.080_.0091.nex	0.08	submit1::20201122163156::8893006548364744014	0.06448090547625343	-108.53968302791831	0.04994775736593458	0.08177462450219815
160	50.01153978527202	160	69	spccomplrate_160tips_spr0.080_.0073.nex	0.08	submit1::20201122163156::8893006548364744014	0.06311755277443866	-115.06904943493535	0.0487783713606823	0.08021327071890445
160	52.439996579824424	160	67	spccomplrate_160tips_spr0.080_.0071.nex	0.08	submit1::20201122163156::8893006548364744014	0.05816158506280673	-111.83538934620945	0.04488934349978994	0.07394405728619885
160	34.749726531749666	160	74	spccomplrate_160tips_spr0.080_.0089.nex	0.08	submit1::20201122163156::8893006548364744014	0.061179091415761125	-109.52830950795601	0.047790335433853894	0.07701079445715797
160	47.00081645421028	160	81	spccomplrate_160tips_spr0.080_.0092.nex	0.08	submit1::20201122163156::8893006548364744014	0.0689034596883999	-107.73340895340964	0.05424854938914493	0.08623968026413481
160	53.67235176547832	160	61	spccomplrate_160tips_spr0.080_.0045.nex	0.08	submit1::20201122163156::8893006548364744014	0.04842449642477608	-112.44891210607298	0.036928464451283866	1.99999617336523
160	35.2905145629432	160	71	spccomplrate_160tips_spr0.080_.0074.nex	0.08	submit1::20201122163156::8893006548364744014	0.06945354807451298	-108.66656446574727	0.05398109128265977	0.08779488201024678
160	50.90827894129354	160	63	spccomplrate_160tips_spr0.080_.0072.nex	0.08	submit1::20201122163156::8893006548364744014	0.052402735579469575	-107.74903351330052	0.04004591742087847	0.06721727852676684
160	51.64509980600903	160	65	spccomplrate_160tips_spr0.080_.0090.nex	0.08	submit1::20201122163156::8893006548364744014	0.06499778148143046	-103.87988654208962	0.04977581187574069	0.08328916953364902
160	65.26210950886554	160	83	spccomplrate_160tips_spr0.100_.0011.nex	0.1	submit1::20201122163156::8893006548364744014	0.06740296109957297	-124.43586357348958	0.053166706662692624	0.08423249676601585
160	50.26578573437811	160	69	spccomplrate_160tips_spr0.100_.0031.nex	0.1	submit1::20201122163156::8893006548364744014	0.059898021613671894	-103.07122655195786	0.046215385570614186	0.0762771356002658
160	44.56410976256433	160	79	spccomplrate_160tips_spr0.100_.0030.nex	0.1	submit1::20201122163156::8893006548364744014	0.06881796092733411	-100.90806408998309	0.053916035937346514	0.08655466807267681
160	40.90670411827281	160	75	spccomplrate_160tips_spr0.100_.0024.nex	0.1	submit1::20201122163156::8893006548364744014	0.07289607539227118	-118.0712646598227	0.05700026650676022	0.09169120823612792
160	40.93617489732826	160	86	spccomplrate_160tips_spr0.100_.0015.nex	0.1	submit1::20201122163156::8893006548364744014	0.082187179000537	-91.44604800746423	0.06467384294362494	0.10317207908715449
160	32.21675143463414	160	75	spccomplrate_160tips_spr0.100_.0008.nex	0.1	submit1::20201122163156::8893006548364744014	0.0687938272416738	-116.43980000834458	0.0537892617885745	0.08654073140068033
160	46.18802921139269	160	73	spccomplrate_160tips_spr0.100_.0025.nex	0.1	submit1::20201122163156::8893006548364744014	0.06645301888740797	-111.52760724797302	0.05175470006622541	0.08389433026887654
160	44.06905629238888	160	74	spccomplrate_160tips_spr0.100_.0003.nex	0.1	submit1::20201122163156::8893006548364744014	0.06019902351807842	-123.39587753213799	0.04700914836119391	0.07580202998886455
160	43.31511149677207	160	86	spccomplrate_160tips_spr0.100_.0005.nex	0.1	submit1::20201122163156::8893006548364744014	0.08322833164432865	-114.40469926191707	0.06588731286652956	0.10371406502813009
160	61.44443156330537	160	73	spccomplrate_160tips_spr0.100_.0026.nex	0.1	submit1::20201122163156::8893006548364744014	0.06433042737111437	-108.94155554098822	0.05003698512293584	0.08131837077174585
160	59.864529326316024	160	83	spccomplrate_160tips_spr0.100_.0002.nex	0.1	submit1::20201122163156::8893006548364744014	0.07702696197556233	-100.01244216369874	0.06055599237798322	0.09662138660010462
160	48.778900521121564	160	80	spccomplrate_160tips_spr0.100_.0006.nex	0.1	submit1::20201122163156::8893006548364744014	0.07096380965568544	-115.22725714204209	0.05584015338265989	0.08883349808525114
160	57.57336581697303	160	69	spccomplrate_160tips_spr0.100_.0017.nex	0.1	submit1::20201122163156::8893006548364744014	0.0639420853338422	-90.90919764009818	0.04938953309566663	0.08131815629611439
160	56.94876707338124	160	68	spccomplrate_160tips_spr0.100_.0004.nex	0.1	submit1::20201122163156::8893006548364744014	0.056010323886970484	-111.81454635486398	0.04319238564848734	0.07133189142367996
160	40.261768373314865	160	67	spccomplrate_160tips_spr0.100_.0016.nex	0.1	submit1::20201122163156::8893006548364744014	0.06429350537380601	-103.47713309684447	0.04958746934102354	0.08181116229365742
160	42.24126915136376	160	77	spccomplrate_160tips_spr0.080_.0099.nex	0.08	submit1::20201122163156::8893006548364744014	0.06134843901266311	-124.59598365203975	0.048149751686022806	0.07691179453063599
160	34.16360823873945	160	75	spccomplrate_160tips_spr0.100_.0007.nex	0.1	submit1::20201122163156::8893006548364744014	0.06902819190771169	-119.30075017855822	0.05403712389756363	0.08671165239006079
160	56.50938574320105	160	86	spccomplrate_160tips_spr0.100_.0033.nex	0.1	submit1::20201122163156::8893006548364744014	0.08010829977825258	-116.37690638450262	0.06338553851494771	0.09986515332154171
160	44.68295531428901	160	89	spccomplrate_160tips_spr0.100_.0039.nex	0.1	submit1::20201122163156::8893006548364744014	0.07907111857856082	-111.45687910053154	0.06286241847949046	0.098162287243652
160	36.391795537203436	160	76	spccomplrate_160tips_spr0.100_.0038.nex	0.1	submit1::20201122163156::8893006548364744014	0.0626887106793297	-109.76980436608856	0.04907226780076622	0.07879605177514139
160	48.829124213028905	160	80	spccomplrate_160tips_spr0.100_.0019.nex	0.1	submit1::20201122163156::8893006548364744014	0.07426843242290464	-96.33135473913352	0.0582307235268073	0.09338862980276814
160	38.44868795417976	160	79	spccomplrate_160tips_spr0.100_.0022.nex	0.1	submit1::20201122163156::8893006548364744014	0.06893933560882207	-111.65164957161625	0.05417523914175234	0.08639289064888546
160	30.912236018561025	160	72	spccomplrate_160tips_spr0.100_.0027.nex	0.1	submit1::20201122163156::8893006548364744014	0.06728884474090294	-100.63924675034679	0.05239355953012232	0.08493165698903485
160	55.020449549205196	160	82	spccomplrate_160tips_spr0.100_.0020.nex	0.1	submit1::20201122163156::8893006548364744014	0.06590686110917075	-114.00348884865531	0.051985263881030204	0.08232776489645331
160	40.51315440129045	160	75	spccomplrate_160tips_spr0.100_.0018.nex	0.1	submit1::20201122163156::8893006548364744014	0.0780958528623968	-110.55786023349451	0.06104813424838472	0.09827165854890112
160	35.37529988877003	160	69	spccomplrate_160tips_spr0.100_.0047.nex	0.1	submit1::20201122163156::8893006548364744014	0.06575590302379139	-103.8365509856711	0.05087127761444647	0.08348704834649126
160	88.12780359124773	160	84	spccomplrate_160tips_spr0.100_.0028.nex	0.1	submit1::20201122163156::8893006548364744014	0.08175066133610344	-89.95823765207054	0.06431060802756797	0.10253329912531864
160	50.12952632585163	160	84	spccomplrate_160tips_spr0.100_.0040.nex	0.1	submit1::20201122163156::8893006548364744014	0.0740523689244603	-95.88364904873191	0.05828988384271049	0.0928646688840363
160	37.5643411905337	160	83	spccomplrate_160tips_spr0.100_.0023.nex	0.1	submit1::20201122163156::8893006548364744014	0.07327340683710228	-114.78160450605539	0.057898084855851704	0.09140357307352072
160	45.849317330971964	160	79	spccomplrate_160tips_spr0.100_.0029.nex	0.1	submit1::20201122163156::8893006548364744014	0.06995844077591515	-107.21772009339401	0.05490048546470898	0.08780635131961415
160	54.79842915964335	160	80	spccomplrate_160tips_spr0.100_.0014.nex	0.1	submit1::20201122163156::8893006548364744014	0.07081619557293338	-113.9083721989582	0.055706240138153694	0.08867225331540322
160	41.91357903043556	160	79	spccomplrate_160tips_spr0.100_.0032.nex	0.1	submit1::20201122163156::8893006548364744014	0.06939849481279409	-114.58932594428704	0.054575875718529676	0.08689016225095761
160	41.99719098579349	160	76	spccomplrate_160tips_spr0.100_.0034.nex	0.1	submit1::20201122163156::8893006548364744014	0.07431707311110189	-101.85557785080435	0.05803192757834944	0.09368735119428223
160	41.19364009414341	160	87	spccomplrate_160tips_spr0.100_.0012.nex	0.1	submit1::20201122163156::8893006548364744014	0.07850627932979505	-111.84944447000684	0.06242394139049015	0.09735100903440412
160	37.667197223419905	160	82	spccomplrate_160tips_spr0.100_.0048.nex	0.1	submit1::20201122163156::8893006548364744014	0.0760851843962784	-104.25530304408588	0.05990798308301953	0.0952571279203898
160	42.27231569910385	160	72	spccomplrate_160tips_spr0.100_.0021.nex	0.1	submit1::20201122163156::8893006548364744014	0.06753152041697155	-102.19544917460595	0.05245041533905842	0.0855040371063622
160	38.88177025670329	160	82	spccomplrate_160tips_spr0.100_.0036.nex	0.1	submit1::20201122163156::8893006548364744014	0.0853388421012322	-123.39846442591461	0.067459551539803	0.10634939899397139
160	44.3776228618585	160	74	spccomplrate_160tips_spr0.100_.0037.nex	0.1	submit1::20201122163156::8893006548364744014	0.06518070421573631	-122.31244407722778	0.05095685634766788	0.0819681526307466
160	46.243955745642985	160	72	spccomplrate_160tips_spr0.100_.0035.nex	0.1	submit1::20201122163156::8893006548364744014	0.059934310936673243	-113.78386905346615	0.04656048326924671	0.07584956010551444
160	32.80005572559322	160	79	spccomplrate_160tips_spr0.100_.0010.nex	0.1	submit1::20201122163156::8893006548364744014	0.07378924543893642	-119.3745543221035	0.058113594492008924	0.09223001832639376
160	45.195147300804706	160	84	spccomplrate_160tips_spr0.100_.0041.nex	0.1	submit1::20201122163156::8893006548364744014	0.07320246438350515	-116.74455651403437	0.05794769972560989	0.09115215486245373
160	39.79961132522132	160	76	spccomplrate_160tips_spr0.100_.0042.nex	0.1	submit1::20201122163156::8893006548364744014	0.07445852196356287	-113.95828852659749	0.058151402066099034	0.09385412686186452
160	57.59365409957183	160	80	spccomplrate_160tips_spr0.100_.0053.nex	0.1	submit1::20201122163156::8893006548364744014	0.06214348021073452	-120.18696231371743	0.04900907587110109	0.07757912781974563
160	53.14960310920709	160	74	spccomplrate_160tips_spr0.100_.0013.nex	0.1	submit1::20201122163156::8893006548364744014	0.061332074861129196	-113.70496728218075	0.04791645918097577	0.07717902336008126
160	47.82402069987738	160	72	spccomplrate_160tips_spr0.080_.0100.nex	0.08	submit1::20201122163156::8893006548364744014	0.061531462059260085	-104.59047229877844	0.047829947600172604	0.0778102594454326
160	55.069978760736916	160	82	spccomplrate_160tips_spr0.100_.0078.nex	0.1	submit1::20201122163156::8893006548364744014	0.06832679571410619	-116.45416069173945	0.05398946961966598	0.0851799106801668
160	47.667578166123064	160	80	spccomplrate_160tips_spr0.100_.0043.nex	0.1	submit1::20201122163156::8893006548364744014	0.07175383526751168	-125.26006134382565	0.05663896425504915	0.08947924093709723
160	44.09344746072977	160	84	spccomplrate_160tips_spr0.100_.0049.nex	0.1	submit1::20201122163156::8893006548364744014	0.07247564156273219	-108.73554672237907	0.05733260396600814	0.09032860903011601
160	49.101580236664105	160	88	spccomplrate_160tips_spr0.100_.0066.nex	0.1	submit1::20201122163156::8893006548364744014	0.07601951363222391	-121.9260049407771	0.060507657990976814	0.09419094361570637
160	40.507901773436274	160	82	spccomplrate_160tips_spr0.100_.0070.nex	0.1	submit1::20201122163156::8893006548364744014	0.07748313895752633	-95.16000545293294	0.06099478234534355	0.09704807593919675
160	42.30543733290545	160	83	spccomplrate_160tips_spr0.100_.0062.nex	0.1	submit1::20201122163156::8893006548364744014	0.07227415199088137	-118.9708816318084	0.057028196639406	0.09028366907957595
160	28.535074343463	160	76	spccomplrate_160tips_spr0.100_.0054.nex	0.1	submit1::20201122163156::8893006548364744014	0.08052357800832755	-114.27196535997474	0.0631418384251783	0.10101020375462738
160	40.72774400695868	160	71	spccomplrate_160tips_spr0.100_.0058.nex	0.1	submit1::20201122163156::8893006548364744014	0.06046579461255459	-115.6518432185685	0.04695331829867525	0.07651245600207311
160	58.74175720264242	160	71	spccomplrate_160tips_spr0.100_.0074.nex	0.1	submit1::20201122163156::8893006548364744014	0.05682390697875348	-114.57304073117493	0.044108530991024866	0.0719370785348168
160	54.05987687505369	160	82	spccomplrate_160tips_spr0.100_.0079.nex	0.1	submit1::20201122163156::8893006548364744014	0.06735917350970931	-119.44923481699435	0.0532081199257763	0.08399636673578281
160	48.67632882987465	160	77	spccomplrate_160tips_spr0.100_.0001.nex	0.1	submit1::20201122163156::8893006548364744014	0.06418587963233659	-115.83332296303878	0.05015178322333215	0.08090196439609518
160	37.5861559453095	160	68	spccomplrate_160tips_spr0.100_.0009.nex	0.1	submit1::20201122163156::8893006548364744014	0.06382677108566408	-117.19738419540079	0.04933810879002765	0.08105474014230024
160	46.357798697856616	160	81	spccomplrate_160tips_spr0.100_.0067.nex	0.1	submit1::20201122163156::8893006548364744014	0.07203438755471554	-108.1744326974838	0.05656855323446178	0.09041448661474406
160	62.22466398639223	160	76	spccomplrate_160tips_spr0.100_.0063.nex	0.1	submit1::20201122163156::8893006548364744014	0.07006812787362714	-116.01264765957022	0.054818739843609306	0.0880829563598722
160	49.389487288290056	160	72	spccomplrate_160tips_spr0.100_.0050.nex	0.1	submit1::20201122163156::8893006548364744014	0.06347052757022761	-108.44557059340923	0.04931129179536663	0.08030252045580279
160	41.27487577099007	160	86	spccomplrate_160tips_spr0.100_.0055.nex	0.1	submit1::20201122163156::8893006548364744014	0.07401351110045838	-118.43582318119103	0.05883638076725147	0.09178552151664421
160	38.45701934457246	160	78	spccomplrate_160tips_spr0.100_.0071.nex	0.1	submit1::20201122163156::8893006548364744014	0.07132509245655291	-124.07748529190816	0.056100352407321676	0.08924047729235032
160	58.16075849079325	160	74	spccomplrate_160tips_spr0.100_.0075.nex	0.1	submit1::20201122163156::8893006548364744014	0.06884212165814588	-105.45295045381708	0.0533979074445499	0.08735315541829257
160	41.91569033857784	160	83	spccomplrate_160tips_spr0.100_.0080.nex	0.1	submit1::20201122163156::8893006548364744014	0.08150579018133765	-103.24852338110394	0.06424755493583362	0.10197616646803742
160	42.8828891740455	160	69	spccomplrate_160tips_spr0.100_.0044.nex	0.1	submit1::20201122163156::8893006548364744014	0.06271622637041277	-124.14712683470508	0.04861274225626989	0.07943202436896195
160	48.02858303180493	160	81	spccomplrate_160tips_spr0.100_.0059.nex	0.1	submit1::20201122163156::8893006548364744014	0.06579427122782308	-125.35621213720466	0.051934985285319	0.08209868239300093
160	47.409165971299224	160	76	spccomplrate_160tips_spr0.100_.0051.nex	0.1	submit1::20201122163156::8893006548364744014	0.06865924275312131	-90.30641706549163	0.05346111169503953	0.08687530240760573
160	56.47498580878327	160	77	spccomplrate_160tips_spr0.100_.0060.nex	0.1	submit1::20201122163156::8893006548364744014	0.07032113792011625	-105.25013010343928	0.05493532384845131	0.08863251392972402
160	44.646380564250556	160	95	spccomplrate_160tips_spr0.100_.0076.nex	0.1	submit1::20201122163156::8893006548364744014	0.08042589814459494	-119.05212762330234	0.06444353098483997	0.09913354731109347
160	37.53672831350339	160	71	spccomplrate_160tips_spr0.100_.0064.nex	0.1	submit1::20201122163156::8893006548364744014	0.06011629298197731	-117.28418410609221	0.0467640826090924	0.07591644003229511
160	38.185145803103474	160	83	spccomplrate_160tips_spr0.100_.0068.nex	0.1	submit1::20201122163156::8893006548364744014	0.07267519017117359	-109.12884433822151	0.05746094693781607	0.09058638269045276
160	52.80670048783023	160	63	spccomplrate_160tips_spr0.100_.0046.nex	0.1	submit1::20201122163156::8893006548364744014	0.06069988738041597	-92.55654109365055	0.046217287231593226	0.07821363027910272
160	54.48516352882385	160	82	spccomplrate_160tips_spr0.100_.0056.nex	0.1	submit1::20201122163156::8893006548364744014	0.0717596520327323	-124.45618101785256	0.05673065384422934	0.08940589708249395
160	43.63968329688639	160	83	spccomplrate_160tips_spr0.100_.0072.nex	0.1	submit1::20201122163156::8893006548364744014	0.07764048963657522	-113.08133063444905	0.06138751623190003	0.0967770545736886
160	42.15888040978464	160	76	spccomplrate_160tips_spr0.100_.0081.nex	0.1	submit1::20201122163156::8893006548364744014	0.07454465321284286	-118.1677367961267	0.05829735408916946	0.09379858846097497
160	28.48785124726494	160	73	spccomplrate_160tips_spr0.100_.0045.nex	0.1	submit1::20201122163156::8893006548364744014	0.06794664716140168	-114.65859836608918	0.05301409034102647	0.08559746380622081
160	58.30276840033207	160	86	spccomplrate_160tips_spr0.100_.0052.nex	0.1	submit1::20201122163156::8893006548364744014	0.07585081170989748	-121.51965284791069	0.06004055680060211	0.09451385566764973
160	49.442463324834975	160	73	spccomplrate_160tips_spr0.100_.0069.nex	0.1	submit1::20201122163156::8893006548364744014	0.07007250335288297	-98.91112316173638	0.05448399509610114	0.08862816149132136
160	45.094968216924066	160	87	spccomplrate_160tips_spr0.100_.0077.nex	0.1	submit1::20201122163156::8893006548364744014	0.07515106723373995	-113.2018498810987	0.059513122754788615	0.09364283994581847
160	39.28812569188629	160	73	spccomplrate_160tips_spr0.100_.0061.nex	0.1	submit1::20201122163156::8893006548364744014	0.07275828413880735	-106.8476068271915	0.056605500597725664	0.091982997427449
160	38.60331035306247	160	74	spccomplrate_160tips_spr0.100_.0065.nex	0.1	submit1::20201122163156::8893006548364744014	0.07036852895340721	-107.43353681917887	0.054795030046796436	0.08891919387226292
160	39.73363624747991	160	81	spccomplrate_160tips_spr0.100_.0073.nex	0.1	submit1::20201122163156::8893006548364744014	0.07909007321749613	-100.69646895040518	0.06215210883661728	0.09921705766210775
160	43.81484025431746	160	73	spccomplrate_160tips_spr0.100_.0057.nex	0.1	submit1::20201122163156::8893006548364744014	0.06721862153266524	-112.77438110369529	0.05241434015370394	0.08474697201117162
160	50.36140636021254	160	82	spccomplrate_160tips_spr0.100_.0082.nex	0.1	submit1::20201122163156::8893006548364744014	0.06856293450273417	-128.39602789975507	0.05423270098478093	0.08537468329816637
160	44.936623141238286	160	75	spccomplrate_160tips_spr0.100_.0083.nex	0.1	submit1::20201122163156::8893006548364744014	0.07368522838825332	-112.18829145848274	0.05763091966761023	0.09266531557039073
160	64.8512867516301	160	81	spccomplrate_160tips_spr0.100_.0084.nex	0.1	submit1::20201122163156::8893006548364744014	0.07082345459159439	-103.75323104765965	0.05560608923168151	0.08892114345756622
160	36.983784827776255	160	71	spccomplrate_160tips_spr0.100_.0092.nex	0.1	submit1::20201122163156::8893006548364744014	0.06648144328686861	-99.13309561088467	0.05156758188115609	0.08423888946884228
160	52.42826520047681	160	83	spccomplrate_160tips_spr0.100_.0091.nex	0.1	submit1::20201122163156::8893006548364744014	0.07996157456381471	-97.13637920531426	0.06299261410098991	0.10009883262183818
160	39.327238395959405	160	79	spccomplrate_160tips_spr0.100_.0093.nex	0.1	submit1::20201122163156::8893006548364744014	0.0742200455948464	-96.88122710478176	0.058183850521193084	0.09330580798311569
160	50.36606241444941	160	80	spccomplrate_160tips_spr0.100_.0088.nex	0.1	submit1::20201122163156::8893006548364744014	0.07361601752092904	-109.0701708445141	0.05780320592576735	0.09236009028910702
160	56.04750255470083	160	76	spccomplrate_160tips_spr0.100_.0089.nex	0.1	submit1::20201122163156::8893006548364744014	0.0656104973414302	-110.44058142621957	0.05133513416317086	0.08251612924254267
160	35.52081342367232	160	76	spccomplrate_160tips_spr0.100_.0094.nex	0.1	submit1::20201122163156::8893006548364744014	0.08125668305644274	-82.21351649841147	0.06330651914620578	0.1027539272819008
160	54.765929171885155	160	74	spccomplrate_160tips_spr0.100_.0096.nex	0.1	submit1::20201122163156::8893006548364744014	0.06825774452090014	-124.69885154180231	0.05325700478681926	0.08601439071201022
160	45.00600324115294	160	85	spccomplrate_160tips_spr0.100_.0085.nex	0.1	submit1::20201122163156::8893006548364744014	0.07454983699718008	-108.2479989410033	0.059012289665583854	0.09288093076022634
160	45.2803462716274	160	82	spccomplrate_160tips_spr0.100_.0097.nex	0.1	submit1::20201122163156::8893006548364744014	0.06657036853458839	-107.76662923111711	0.05250035593913748	0.08319599067377882
160	42.69248644686218	160	80	spccomplrate_160tips_spr0.100_.0099.nex	0.1	submit1::20201122163156::8893006548364744014	0.07311332159005374	-103.87515752106896	0.05736400215007083	0.09185019314023661
160	51.20459755762487	160	87	spccomplrate_160tips_spr0.100_.0090.nex	0.1	submit1::20201122163156::8893006548364744014	0.07143306837568643	-109.13565956587857	0.05681903738150019	0.08856286914651004
160	49.40049342258743	160	73	spccomplrate_160tips_spr0.100_.0095.nex	0.1	submit1::20201122163156::8893006548364744014	0.06213576776524493	-107.8843107936364	0.04836278332415192	0.07850168188622185
160	59.78780516854961	160	79	spccomplrate_160tips_spr0.100_.0086.nex	0.1	submit1::20201122163156::8893006548364744014	0.07246344469694199	-108.7018695853434	0.056792745975121066	0.0910976277483481
160	51.68919518868783	160	82	spccomplrate_160tips_spr0.100_.0098.nex	0.1	submit1::20201122163156::8893006548364744014	0.0786128158511333	-107.06245063872757	0.06188343637691443	0.09843079247993682
160	41.96364418531773	160	73	spccomplrate_160tips_spr0.100_.0100.nex	0.1	submit1::20201122163156::8893006548364744014	0.06606539554765754	-124.76822217912866	0.051550855280635674	0.0832204511976902
160	51.41513088658964	160	73	spccomplrate_160tips_spr0.100_.0087.nex	0.1	submit1::20201122163156::8893006548364744014	0.0672100725686932	-113.71382995979053	0.05239961493156732	0.0847503659009252
