# Supplementary material for: Incorporating the speciation process into species delimitation
Source: PLoS Comput Biol. 2021 May 13;17(5):e1008924. doi: 10.1371/journal.pcbi.1008924 (PMC8118268; doi:10.1371/journal.pcbi.1008924)
Supplement: S1 Data — This is an compressed archive that includes: scripts to simulate data, construct analysis pipelines, and cluster execution job files (delineate-performance-setup/bin); some notes on the parameter space we used (delineate-performance-setup/docs); scripts to collate, compile, and analyze results, as well as generate plots/figures from results data (delineate-performance-results/bin/); CSV/TSV files summarizing each replicate, including (true) parameters as well as inferred parameter values and probablities, as well as metadata such as analysis execution date/time, cluster location, etc. (delineate-performance-results/data/extracts); TSV files containing data simulation/generation logs, including random seeds etc. (delineate-performance-results/data/logs). Note that we omit the full (simulated) data sets due to size (> 5TB). However, these can be easily regenerated in identical detail using the same random seeds for the data generation (given in the “logs”) with the scripts found in the “setup” section above. Note also that the automatically generated logs provided above span a broad variety of studies and analyses, including not only the production runs reported here but also pilot runs, experimental studies, etc. Production run details relevant to this paper can be identified by correlating date/time/cluster with the information found in the “extracts” subdirectory above. (TBZ) [file pcbi.1008924.s002.tbz › delineate-performance-results/data/extracts/speciation-completion-rate/additional-data/2020-11-22-speciation-completion-rate-n040.tsv]

num_tips	root_age	num_lineages	num_species	src_filepath	true_speciation_completion_rate	batch_id	speciation_completion_rate	speciation_completion_rate_estimate_lnl	ci_low	ci_high
40	31.319762747222647	40	2	spccomplrate_40tips_spr0.001_.0007.nex	0.001	submit1::20201122163118::8214138911638656353	0.0021700180690648386	-4.823151007386306	0.00012093984769449704	0.009668062020341076
40	45.67191823713523	40	2	spccomplrate_40tips_spr0.001_.0002.nex	0.001	submit1::20201122163118::8214138911638656353	0.002334613952412701	-4.228792883914954	0.00012677912663226163	0.010395814905120898
40	36.23504126068946	40	3	spccomplrate_40tips_spr0.001_.0004.nex	0.001	submit1::20201122163118::8214138911638656353	0.004889578314188291	-6.69998671959099	0.0007937998886145018	0.015253400051356314
40	30.355450644940667	40	2	spccomplrate_40tips_spr0.001_.0001.nex	0.001	submit1::20201122163118::8214138911638656353	0.0024763368121977036	-5.661625469128869	0.0001346770708003914	0.011030219572436193
40	47.51436970943193	40	3	spccomplrate_40tips_spr0.001_.0005.nex	0.001	submit1::20201122163118::8214138911638656353	0.004518771772353591	-8.37600145473858	0.0007337634964028129	0.014089598117769922
40	40.984095316184955	40	3	spccomplrate_40tips_spr0.001_.0008.nex	0.001	submit1::20201122163118::8214138911638656353	0.004755194098681569	-8.244855564699709	0.0007719391830822463	0.014819396337687614
40	31.37312270361066	40	2	spccomplrate_40tips_spr0.001_.0003.nex	0.001	submit1::20201122163118::8214138911638656353	0.0029407239161903533	-6.045804631066912	0.00016055647674307016	0.013093089855984777
40	34.1795400910614	40	3	spccomplrate_40tips_spr0.001_.0006.nex	0.001	submit1::20201122163118::8214138911638656353	0.004776432560374513	-7.139628543230616	0.0007754960764914079	0.014898869588678292
40	29.33996997614012	40	2	spccomplrate_40tips_spr0.001_.0009.nex	0.001	submit1::20201122163118::8214138911638656353	0.003207324550759451	-4.536596355857039	0.00017541362068025117	0.014290202084387364
40	35.65377014028195	40	2	spccomplrate_40tips_spr0.001_.0026.nex	0.001	submit1::20201122163118::8214138911638656353	0.0025609724956809324	-4.520083671360499	0.00013939365571686923	0.011410460066932892
40	28.453826007118426	40	2	spccomplrate_40tips_spr0.004_.0034.nex	0.004	submit1::20201122163118::8214138911638656353	0.0027233610692813425	-6.642493168657378	0.0001484432606273537	0.012128886986427228
40	24.291387646932606	40	3	spccomplrate_40tips_spr0.001_.0092.nex	0.001	submit1::20201122163118::8214138911638656353	0.005404893344641771	-9.013225026893013	0.0008778556996947779	0.01685236535074157
40	42.77092907582938	40	2	spccomplrate_40tips_spr0.001_.0040.nex	0.001	submit1::20201122163118::8214138911638656353	0.002487260299739862	-7.323985781839682	0.00013528581588823473	0.011080497979503872
40	34.87364781207473	40	3	spccomplrate_40tips_spr0.004_.0025.nex	0.004	submit1::20201122163118::8214138911638656353	0.0059366561378589805	-8.63857264869599	0.0009640492867885938	0.018509962560523993
40	39.52093891708628	40	2	spccomplrate_40tips_spr0.001_.0020.nex	0.001	submit1::20201122163118::8214138911638656353	0.0022124551407275476	-4.869882831384858	0.00012330478464348863	0.009858011826461278
40	39.454926728936265	40	2	spccomplrate_40tips_spr0.001_.0019.nex	0.001	submit1::20201122163118::8214138911638656353	0.002535011448571383	-6.786927012190083	0.0001379468961684911	0.01129069093492189
40	32.4832745004501	40	2	spccomplrate_40tips_spr0.001_.0018.nex	0.001	submit1::20201122163118::8214138911638656353	0.0027516138059886777	-4.942059064979742	0.00015001773165799703	0.012257668784340578
40	39.14645610879407	40	3	spccomplrate_40tips_spr0.004_.0024.nex	0.004	submit1::20201122163118::8214138911638656353	0.004689576359341836	-7.928674817977007	0.0007616187982486083	0.014624853771194466
40	20.752604405511278	40	2	spccomplrate_40tips_spr0.001_.0032.nex	0.001	submit1::20201122163118::8214138911638656353	0.0036883312573926185	-5.630352837291003	0.0002022192053209215	0.01643074771473115
40	40.689280233265684	40	2	spccomplrate_40tips_spr0.001_.0033.nex	0.001	submit1::20201122163118::8214138911638656353	0.0026139880769264832	-4.654958279509108	0.0001423481127561465	0.011640762846193184
40	31.674924776075393	40	2	spccomplrate_40tips_spr0.001_.0088.nex	0.001	submit1::20201122163118::8214138911638656353	0.0027431327869016447	-4.543047138642177	0.00014954510067002625	0.012221859165003197
40	35.95497948575782	40	2	spccomplrate_40tips_spr0.001_.0089.nex	0.001	submit1::20201122163118::8214138911638656353	0.0022749565697188783	-4.640966117962266	0.00012345453468959734	0.010133457854915585
40	35.28033019035511	40	2	spccomplrate_40tips_spr0.001_.0042.nex	0.001	submit1::20201122163118::8214138911638656353	0.002602379292454718	-4.550105904528993	0.0001417011773798992	0.011590962098390363
40	27.409407731608407	40	2	spccomplrate_40tips_spr0.001_.0039.nex	0.001	submit1::20201122163118::8214138911638656353	0.0024774121681918216	-5.296688545811711	0.0001347369983351257	0.011035019764736755
40	18.91437599260365	40	2	spccomplrate_40tips_spr0.001_.0038.nex	0.001	submit1::20201122163118::8214138911638656353	0.002993137054246832	-4.309403562825049	0.00016347736077458445	0.013327688972553622
40	33.972765408550124	40	2	spccomplrate_40tips_spr0.001_.0041.nex	0.001	submit1::20201122163118::8214138911638656353	0.002630525587264341	-6.091955033264937	0.0001432697166069749	0.01171610615291027
40	30.84477130768853	40	2	spccomplrate_40tips_spr0.001_.0094.nex	0.001	submit1::20201122163118::8214138911638656353	0.0026755420176135503	-4.15087827887523	0.0001457783962517825	0.011919176653750592
40	29.990109481508362	40	2	spccomplrate_40tips_spr0.001_.0093.nex	0.001	submit1::20201122163118::8214138911638656353	0.002375825935945127	-4.208979729192911	0.00012907579172560481	0.010576360106842554
40	25.941613122894957	40	2	spccomplrate_40tips_spr0.001_.0095.nex	0.001	submit1::20201122163118::8214138911638656353	0.002762292425069718	-4.412345139417775	0.00015061283069440324	0.012306686537063455
40	47.200908079828	40	2	spccomplrate_40tips_spr0.001_.0068.nex	0.001	submit1::20201122163118::8214138911638656353	0.0020453561460228296	-4.107248725784954	0.00011399267682753402	0.009115966647522277
40	41.45554035053705	40	3	spccomplrate_40tips_spr0.001_.0034.nex	0.001	submit1::20201122163118::8214138911638656353	0.005355843718837062	-7.211178651742827	0.0008697573132963461	0.016704129706434118
40	49.08814089290555	40	3	spccomplrate_40tips_spr0.002_.0064.nex	0.002	submit1::20201122163118::8214138911638656353	0.00445074792747541	-8.963043537157597	0.0007227447434049034	0.013875596188518932
40	35.6485672003417	40	2	spccomplrate_40tips_spr0.004_.0038.nex	0.004	submit1::20201122163118::8214138911638656353	0.002526410245184521	-4.056915378955206	0.0001374675675391421	0.011255127068553063
40	30.25690429198759	40	3	spccomplrate_40tips_spr0.001_.0054.nex	0.001	submit1::20201122163118::8214138911638656353	0.0048109529019071335	-9.283198731964001	0.0007813474914176241	0.014997881157770615
40	25.096941893820258	40	2	spccomplrate_40tips_spr0.004_.0012.nex	0.004	submit1::20201122163118::8214138911638656353	0.0033432302647341447	-4.470086971607787	0.00018298738642792437	0.014895961121911754
40	17.99674882193481	40	2	spccomplrate_40tips_spr0.002_.0066.nex	0.002	submit1::20201122163118::8214138911638656353	0.003590397056591397	-5.545485813868982	0.00019676151944546111	0.015995702958420625
40	45.17142270368017	40	2	spccomplrate_40tips_spr0.002_.0065.nex	0.002	submit1::20201122163118::8214138911638656353	0.0025135381983674575	-5.0937119824045745	0.0001367502329662656	0.011191389719249267
40	45.539400471127536	40	2	spccomplrate_40tips_spr0.001_.0058.nex	0.001	submit1::20201122163118::8214138911638656353	0.0022470891142356915	-3.816696105009539	0.00012190153464537058	0.010016205646174503
40	35.95732814212591	40	2	spccomplrate_40tips_spr0.001_.0057.nex	0.001	submit1::20201122163118::8214138911638656353	0.0024904077364429427	-3.816224887232389	0.00013546121652149436	0.011099596404834431
40	43.06842230155263	40	2	spccomplrate_40tips_spr0.001_.0098.nex	0.001	submit1::20201122163118::8214138911638656353	0.002150164916791488	-5.386929913591859	0.00011983346943780734	0.00957863132123999
40	35.117949623693576	40	3	spccomplrate_40tips_spr0.001_.0099.nex	0.001	submit1::20201122163118::8214138911638656353	0.004866096251353069	-8.519769587313595	0.0007901593318804271	0.015171050194619671
40	31.634351090069604	40	2	spccomplrate_40tips_spr0.001_.0096.nex	0.001	submit1::20201122163118::8214138911638656353	0.00229200378989387	-4.973496781557295	0.00012440454369568252	0.010209445526951536
40	34.534321389046646	40	3	spccomplrate_40tips_spr0.001_.0097.nex	0.001	submit1::20201122163118::8214138911638656353	0.0051263043439950876	-7.92735473348848	0.0008324569480824128	0.015985034996006203
40	33.88895014993982	40	2	spccomplrate_40tips_spr0.001_.0059.nex	0.001	submit1::20201122163118::8214138911638656353	0.0026117398278977717	-4.971567082656181	0.00014222282213378855	0.011630541101304872
40	29.737215191698514	40	2	spccomplrate_40tips_spr0.001_.0060.nex	0.001	submit1::20201122163118::8214138911638656353	0.0025662270523036587	-6.580339530915717	0.00013968648211691175	0.01143567603222038
40	29.658169545532324	40	3	spccomplrate_40tips_spr0.004_.0035.nex	0.004	submit1::20201122163118::8214138911638656353	0.0052052116128976445	-10.252268943089545	0.0008453938234156139	0.016226286636981162
40	27.08308067678401	40	2	spccomplrate_40tips_spr0.002_.0013.nex	0.002	submit1::20201122163118::8214138911638656353	0.0026407547512917596	-4.613848432300491	0.00014383976837207302	0.011762038766722334
40	27.727998254470617	40	4	spccomplrate_40tips_spr0.002_.0014.nex	0.002	submit1::20201122163118::8214138911638656353	0.007929086686080599	-11.01818839606916	0.001938181217104134	0.020738965878630635
40	49.75971645497026	40	2	spccomplrate_40tips_spr0.002_.0011.nex	0.002	submit1::20201122163118::8214138911638656353	0.0020153567613398716	-4.169153978886051	0.00011232086841795226	0.008978651647004919
40	37.331120837774314	40	2	spccomplrate_40tips_spr0.002_.0012.nex	0.002	submit1::20201122163118::8214138911638656353	0.0023691591988989577	-5.464178482423898	0.0001287042672089946	0.010556674614130289
40	24.27600228381158	40	2	spccomplrate_40tips_spr0.001_.0073.nex	0.001	submit1::20201122163118::8214138911638656353	0.0035163782391389848	-4.547778055648206	0.00019263659218589986	0.015667009165047367
40	25.0166055038492	40	2	spccomplrate_40tips_spr0.001_.0072.nex	0.001	submit1::20201122163118::8214138911638656353	0.003353664368618061	-4.963741491475693	0.0001835688590996208	0.014938591143840737
40	28.247601827866234	40	3	spccomplrate_40tips_spr0.001_.0070.nex	0.001	submit1::20201122163118::8214138911638656353	0.005123412016386178	-9.742898033773061	0.0008320834461171127	0.015971072620309123
40	30.6706704085413	40	2	spccomplrate_40tips_spr0.001_.0071.nex	0.001	submit1::20201122163118::8214138911638656353	0.003223826091025282	-4.887864096332163	0.000176333219987698	0.014362407862555271
40	35.9157959292103	40	2	spccomplrate_40tips_spr0.001_.0028.nex	0.001	submit1::20201122163118::8214138911638656353	0.0023125049249554403	-6.751415277993897	0.00012554703277856726	0.010298075980441005
40	35.21166185410548	40	2	spccomplrate_40tips_spr0.001_.0027.nex	0.001	submit1::20201122163118::8214138911638656353	0.002745036433015174	-6.0152610645094695	0.00014965118723039722	0.012226349086943724
40	23.010873507144225	40	2	spccomplrate_40tips_spr0.001_.0013.nex	0.001	submit1::20201122163118::8214138911638656353	0.0028668332154258114	-4.576617266879441	0.00015643868918171523	0.012765558976246965
40	37.50994372763256	40	2	spccomplrate_40tips_spr0.001_.0012.nex	0.001	submit1::20201122163118::8214138911638656353	0.0026161135906459525	-3.380156225859203	0.00014246656357424622	0.011667258032832813
40	29.156201193870206	40	2	spccomplrate_40tips_spr0.002_.0061.nex	0.002	submit1::20201122163118::8214138911638656353	0.0028652512597458412	-4.869191094880117	0.0001563505298145121	0.012757550371201857
40	37.417143341243545	40	2	spccomplrate_40tips_spr0.002_.0060.nex	0.002	submit1::20201122163118::8214138911638656353	0.002224622338958709	-4.483184903078076	0.0001239828393615729	0.00991084050397329
40	39.74365522009326	40	4	spccomplrate_40tips_spr0.002_.0067.nex	0.002	submit1::20201122163118::8214138911638656353	0.007653210411102239	-9.98068122497479	0.0018702365275120852	0.020023911771280684
40	18.49536173965053	40	2	spccomplrate_40tips_spr0.002_.0022.nex	0.002	submit1::20201122163118::8214138911638656353	0.003959230178981964	-5.593398279629149	0.00021731588458046345	0.01763532076478257
40	27.693876322995987	40	3	spccomplrate_40tips_spr0.002_.0024.nex	0.002	submit1::20201122163118::8214138911638656353	0.0062112499992275205	-9.342590453485473	0.0010082732203180885	0.019360113239466556
40	37.828442778363474	40	2	spccomplrate_40tips_spr0.002_.0023.nex	0.002	submit1::20201122163118::8214138911638656353	0.002878885231917312	-4.504758507447736	0.0001571103250314832	0.01281908848869201
40	28.426988504918334	40	2	spccomplrate_40tips_spr0.002_.0025.nex	0.002	submit1::20201122163118::8214138911638656353	0.002621170524166901	-5.559367725487812	0.00014274837681644997	0.0116755674506574
40	38.7834665015631	40	2	spccomplrate_40tips_spr0.001_.0010.nex	0.001	submit1::20201122163118::8214138911638656353	0.00261656662183756	-4.745198133262824	0.00014249181013689083	0.011653042907735438
40	31.860883947941353	40	2	spccomplrate_40tips_spr0.001_.0011.nex	0.001	submit1::20201122163118::8214138911638656353	0.0024510254484333993	-5.182846169502808	0.00013326651686341212	0.010917623378391047
40	26.14839001562021	40	2	spccomplrate_40tips_spr0.001_.0090.nex	0.001	submit1::20201122163118::8214138911638656353	0.002828741964299667	-5.431922604710717	0.00015431593654219831	0.012592310236418752
40	35.12762326292879	40	2	spccomplrate_40tips_spr0.001_.0091.nex	0.001	submit1::20201122163118::8214138911638656353	0.0027008535162894518	-5.404720204649026	0.00014718895770712728	0.012029024691300112
40	41.725383007970855	40	2	spccomplrate_40tips_spr0.002_.0052.nex	0.002	submit1::20201122163118::8214138911638656353	0.0022231189189571877	-4.0625415569273065	0.000123899056636419	0.009906445749433924
40	30.77012834571194	40	2	spccomplrate_40tips_spr0.002_.0053.nex	0.002	submit1::20201122163118::8214138911638656353	0.0029493550597078323	-4.564388253074057	0.00016103747387868808	0.013131908043652668
40	33.7940282566224	40	3	spccomplrate_40tips_spr0.002_.0055.nex	0.002	submit1::20201122163118::8214138911638656353	0.005878439994060996	-9.607161669985942	0.000954666569751446	0.018328417884454867
40	21.973447304787264	40	2	spccomplrate_40tips_spr0.002_.0054.nex	0.002	submit1::20201122163118::8214138911638656353	0.0031493745563564222	-5.259087017653934	0.00017218417822451132	0.014028713651662575
40	27.446822236100047	40	2	spccomplrate_40tips_spr0.002_.0059.nex	0.002	submit1::20201122163118::8214138911638656353	0.002539911673308833	-4.738991344833532	0.00013821997632963362	0.011317591071773984
40	53.090772345444094	40	3	spccomplrate_40tips_spr0.002_.0058.nex	0.002	submit1::20201122163118::8214138911638656353	0.0045297087312383	-10.20322564471672	0.0007355808605279048	0.014118178725540177
40	34.11705145910339	40	2	spccomplrate_40tips_spr0.002_.0063.nex	0.002	submit1::20201122163118::8214138911638656353	0.002866256185004617	-4.685461104567367	0.0001564065323789466	0.012762597526994688
40	25.535306706520387	40	2	spccomplrate_40tips_spr0.004_.0004.nex	0.004	submit1::20201122163118::8214138911638656353	0.0034034185345284524	-5.4204280436687124	0.00018634156369426607	0.015161861186827765
40	32.51639348967594	40	2	spccomplrate_40tips_spr0.002_.0068.nex	0.002	submit1::20201122163118::8214138911638656353	0.002510656609049362	-4.49364206902203	0.00013658964749978315	0.011183961150520873
40	34.93327963989855	40	2	spccomplrate_40tips_spr0.001_.0086.nex	0.001	submit1::20201122163118::8214138911638656353	0.0027549938711685295	-5.014567989863249	0.0001502060962317546	0.012271546440211663
40	25.520566417849892	40	2	spccomplrate_40tips_spr0.001_.0087.nex	0.001	submit1::20201122163118::8214138911638656353	0.0034309687094913137	-4.956294861101376	0.0001878768823013628	0.015274692620787872
40	27.995313337880333	40	2	spccomplrate_40tips_spr0.001_.0017.nex	0.001	submit1::20201122163118::8214138911638656353	0.0027772901004592333	-5.673829908180874	0.00015144862248591675	0.012371857402502764
40	30.367046812975207	40	2	spccomplrate_40tips_spr0.001_.0015.nex	0.001	submit1::20201122163118::8214138911638656353	0.002664942893734637	-7.1530677301423085	0.0001451877273310894	0.011867638448814487
40	36.608904067112505	40	2	spccomplrate_40tips_spr0.001_.0016.nex	0.001	submit1::20201122163118::8214138911638656353	0.0024472155659815984	-4.772292373624036	0.00013305419939439473	0.01090113189428974
40	23.08048368890114	40	2	spccomplrate_40tips_spr0.001_.0014.nex	0.001	submit1::20201122163118::8214138911638656353	0.003647410210452822	-4.427653517920873	0.00019993875356795642	0.016249611693880225
40	28.01627873384949	40	2	spccomplrate_40tips_spr0.002_.0057.nex	0.002	submit1::20201122163118::8214138911638656353	0.0030320546891078526	-6.3633218779740695	0.00016564616620057067	0.013504375737048852
40	19.23103740410416	40	2	spccomplrate_40tips_spr0.002_.0056.nex	0.002	submit1::20201122163118::8214138911638656353	0.0032276151515392157	-4.79586427633321	0.0001765443770899052	0.014382164448160146
40	32.86437189018433	40	4	spccomplrate_40tips_spr0.004_.0007.nex	0.004	submit1::20201122163118::8214138911638656353	0.008013152493022964	-11.938135904030712	0.0019586809206066113	0.020959112287282748
40	27.349942218708268	40	2	spccomplrate_40tips_spr0.001_.0049.nex	0.001	submit1::20201122163118::8214138911638656353	0.00327846967957338	-5.14122326859186	0.00017937840276310802	0.014603772336468462
40	45.10929719441363	40	2	spccomplrate_40tips_spr0.001_.0050.nex	0.001	submit1::20201122163118::8214138911638656353	0.0021912123881460814	-3.7042307920045734	0.00012212096661576307	0.009769849003873614
40	27.547264639679874	40	2	spccomplrate_40tips_spr0.001_.0048.nex	0.001	submit1::20201122163118::8214138911638656353	0.002210844381083685	-5.296895381778801	0.00012321502008508573	0.009848022802915888
40	45.324947177754666	40	2	spccomplrate_40tips_spr0.001_.0047.nex	0.001	submit1::20201122163118::8214138911638656353	0.002297971835650581	-4.6637240390179	0.00012473713148180858	0.010236020183116593
40	36.18890615979833	40	2	spccomplrate_40tips_spr0.002_.0070.nex	0.002	submit1::20201122163118::8214138911638656353	0.0023503498273584854	-5.314568426227692	0.00012765605687447534	0.010474061956643644
40	37.113519125931695	40	2	spccomplrate_40tips_spr0.002_.0069.nex	0.002	submit1::20201122163118::8214138911638656353	0.0023420937555050153	-4.732376797774469	0.00012719596176599606	0.010438823655645043
40	33.670850110361286	40	2	spccomplrate_40tips_spr0.002_.0072.nex	0.002	submit1::20201122163118::8214138911638656353	0.002742000981180106	-5.478885813053923	0.00014948202729984838	0.012214004641381565
40	40.08347733093059	40	3	spccomplrate_40tips_spr0.002_.0071.nex	0.002	submit1::20201122163118::8214138911638656353	0.004594857061365019	-10.527026575113785	0.0007461551285400127	0.014322841221191804
40	30.11401577633253	40	4	spccomplrate_40tips_spr0.002_.0031.nex	0.002	submit1::20201122163118::8214138911638656353	0.007570763955432116	-11.747377740173604	0.00185039598787144	0.019799565656469148
40	30.659739464150427	40	2	spccomplrate_40tips_spr0.002_.0032.nex	0.002	submit1::20201122163118::8214138911638656353	0.0028381825782563272	-4.1095931852206276	0.00015484204391863482	0.012637419544929987
40	25.12777490398301	40	3	spccomplrate_40tips_spr0.002_.0030.nex	0.002	submit1::20201122163118::8214138911638656353	0.004863915120525937	-8.384133195111502	0.0007897906976605547	0.01516312480161114
40	36.75831984541455	40	2	spccomplrate_40tips_spr0.002_.0033.nex	0.002	submit1::20201122163118::8214138911638656353	0.0028165027271100512	-4.470566956389676	0.00015363386724067047	0.01255287871986874
40	28.718416422653757	40	3	spccomplrate_40tips_spr0.001_.0085.nex	0.001	submit1::20201122163118::8214138911638656353	0.0051820328377071585	-7.497556576981241	0.0008414467969695132	0.016163026981430982
40	34.12974893422419	40	2	spccomplrate_40tips_spr0.001_.0084.nex	0.001	submit1::20201122163118::8214138911638656353	0.0018741035667510415	-5.526971782631646	0.00010444909767699962	0.008348647376641417
40	29.927595744020067	40	2	spccomplrate_40tips_spr0.002_.0051.nex	0.002	submit1::20201122163118::8214138911638656353	0.0028511588306172338	-5.244661586532992	0.00015556518566735116	0.01269257447657247
40	54.58874488693238	40	2	spccomplrate_40tips_spr0.002_.0050.nex	0.002	submit1::20201122163118::8214138911638656353	0.00216601527444802	-5.978773856374231	0.00012071677959583608	0.009648817802908428
40	34.17445645686189	40	2	spccomplrate_40tips_spr0.004_.0033.nex	0.004	submit1::20201122163118::8214138911638656353	0.0028278864344148226	-5.350882818615966	0.0001542682594964844	0.012589158868578197
40	27.43950441622325	40	3	spccomplrate_40tips_spr0.004_.0017.nex	0.004	submit1::20201122163118::8214138911638656353	0.007955449234297394	-6.720727832074277	0.001291548610516202	0.02482248231486827
40	25.975114100453126	40	3	spccomplrate_40tips_spr0.004_.0018.nex	0.004	submit1::20201122163118::8214138911638656353	0.006245928649908336	-9.10139258801307	0.0010142185761906623	0.01947274513348546
40	38.01225949716914	40	2	spccomplrate_40tips_spr0.004_.0014.nex	0.004	submit1::20201122163118::8214138911638656353	0.0025822907341605107	-4.558146011624004	0.00014058168041189732	0.01150157659657833
40	38.561139546450796	40	2	spccomplrate_40tips_spr0.004_.0016.nex	0.004	submit1::20201122163118::8214138911638656353	0.0023041056166844373	-4.779350549213389	0.00012507895537823874	0.010262316389205032
40	32.90388197118193	40	4	spccomplrate_40tips_spr0.004_.0015.nex	0.004	submit1::20201122163118::8214138911638656353	0.006428381881523834	-16.23591222965496	0.0015711344817018324	0.016812066769522887
40	29.214529793315727	40	3	spccomplrate_40tips_spr0.004_.0013.nex	0.004	submit1::20201122163118::8214138911638656353	0.006933825042766914	-6.554133836367555	0.001125354911107258	0.02162881717742167
40	29.65120497509433	40	3	spccomplrate_40tips_spr0.001_.0045.nex	0.001	submit1::20201122163118::8214138911638656353	0.006451655969462583	-10.764517748745044	0.0010475449481322683	0.02010695760313169
40	38.618433240703396	40	2	spccomplrate_40tips_spr0.001_.0044.nex	0.001	submit1::20201122163118::8214138911638656353	0.0030137524031620816	-5.634922577221775	0.00016462621477729195	0.013422314027817628
40	29.952803491311876	40	3	spccomplrate_40tips_spr0.001_.0046.nex	0.001	submit1::20201122163118::8214138911638656353	0.005145562690780291	-8.05875618172015	0.0008356304013110876	0.016042222606763558
40	41.030582954441584	40	2	spccomplrate_40tips_spr0.001_.0043.nex	0.001	submit1::20201122163118::8214138911638656353	0.0023724925674220424	-4.593111866214518	0.00012889002946729966	0.010573376485890256
40	33.59899123681815	40	2	spccomplrate_40tips_spr0.001_.0067.nex	0.001	submit1::20201122163118::8214138911638656353	0.00248635619793511	-4.654672597952501	0.00013523543202223693	0.01107743232090049
40	28.520664331188712	40	2	spccomplrate_40tips_spr0.001_.0069.nex	0.001	submit1::20201122163118::8214138911638656353	0.00266467966165545	-4.7715830847969	0.00014517305791030694	0.011867331048452594
40	29.256478052431493	40	2	spccomplrate_40tips_spr0.002_.0036.nex	0.002	submit1::20201122163118::8214138911638656353	0.0027914807876925473	-4.751245041533172	0.0001522394423694989	0.012436388083833374
40	28.382739193770753	40	2	spccomplrate_40tips_spr0.002_.0035.nex	0.002	submit1::20201122163118::8214138911638656353	0.0025999492961307443	-4.061961079159471	0.0001415657583280637	0.011582667223872247
40	32.562736446113824	40	2	spccomplrate_40tips_spr0.002_.0037.nex	0.002	submit1::20201122163118::8214138911638656353	0.002743654973586621	-3.8557222071754356	0.00014957420113617223	0.01222585772138918
40	30.262431360744777	40	2	spccomplrate_40tips_spr0.002_.0034.nex	0.002	submit1::20201122163118::8214138911638656353	0.002500685108848658	-5.5708517593885905	0.00013603395484739714	0.011136322470363768
40	35.12655747831049	40	5	spccomplrate_40tips_spr0.004_.0031.nex	0.004	submit1::20201122163118::8214138911638656353	0.010248773988909127	-14.43760608442407	0.0031350783165914843	0.02401032039083524
40	24.932805112902166	40	2	spccomplrate_40tips_spr0.001_.0062.nex	0.001	submit1::20201122163118::8214138911638656353	0.002701588893861037	-4.636119048067795	0.00014722993889401334	0.012033201114878603
40	25.814856546389176	40	3	spccomplrate_40tips_spr0.002_.0044.nex	0.002	submit1::20201122163118::8214138911638656353	0.006822538739203684	-6.938079347293344	0.0011078494158510987	0.02128447582480776
40	46.751207288154696	40	2	spccomplrate_40tips_spr0.002_.0043.nex	0.002	submit1::20201122163118::8214138911638656353	0.001816487127725223	-4.3141922271445345	0.00010123824357744079	0.008091097083993559
40	32.2327279844007	40	2	spccomplrate_40tips_spr0.002_.0042.nex	0.002	submit1::20201122163118::8214138911638656353	0.0023073787953796785	-6.651478001928654	0.00012526136337245037	0.010274916319546308
40	51.17616734165716	40	3	spccomplrate_40tips_spr0.002_.0045.nex	0.002	submit1::20201122163118::8214138911638656353	0.0039446862878712834	-8.812909924943822	0.0006406495265227033	0.012298910744040124
40	34.64458915726843	40	2	spccomplrate_40tips_spr0.002_.0019.nex	0.002	submit1::20201122163118::8214138911638656353	0.002842149236447566	-4.461908847656127	0.00015506309820003997	0.012653012284229704
40	52.9486065025092	40	2	spccomplrate_40tips_spr0.002_.0017.nex	0.002	submit1::20201122163118::8214138911638656353	0.0020389978182808652	-7.772241263628741	0.00011363833936687496	0.009083487987665511
40	40.64380296317205	40	2	spccomplrate_40tips_spr0.002_.0018.nex	0.002	submit1::20201122163118::8214138911638656353	0.003372630059109372	-4.217789251375109	0.00018462578079057193	0.015030217453877587
40	27.767227692293208	40	2	spccomplrate_40tips_spr0.002_.0020.nex	0.002	submit1::20201122163118::8214138911638656353	0.002554141050930012	-4.562155524730404	0.00013901295235460093	0.011372716928815103
40	34.4179599789353	40	2	spccomplrate_40tips_spr0.001_.0021.nex	0.001	submit1::20201122163118::8214138911638656353	0.0025988070554239977	-5.526095415235536	0.00014150210343609964	0.011571214720263694
40	29.806784009332436	40	2	spccomplrate_40tips_spr0.002_.0084.nex	0.002	submit1::20201122163118::8214138911638656353	0.002687670471184597	-4.072653148971262	0.00014645429179393568	0.011974565217726978
40	29.649894165285684	40	2	spccomplrate_40tips_spr0.002_.0021.nex	0.002	submit1::20201122163118::8214138911638656353	0.0029956942960318624	-5.266929101705784	0.00016361987097282071	0.013342783193055027
40	36.586495460652486	40	2	spccomplrate_40tips_spr0.001_.0064.nex	0.001	submit1::20201122163118::8214138911638656353	0.002486340467654139	-4.179430661224061	0.0001352345554037362	0.011079112487785066
40	31.823487277495513	40	2	spccomplrate_40tips_spr0.004_.0006.nex	0.004	submit1::20201122163118::8214138911638656353	0.002378289835237807	-6.192368431112596	0.00012921310012510367	0.010594996684990417
40	38.988515588171666	40	2	spccomplrate_40tips_spr0.001_.0066.nex	0.001	submit1::20201122163118::8214138911638656353	0.002914740221933049	-5.640343404819815	0.0001591084551124224	0.012984273016918273
40	26.858084104205588	40	2	spccomplrate_40tips_spr0.004_.0010.nex	0.004	submit1::20201122163118::8214138911638656353	0.0025939057430904413	-5.32180531664407	0.0001412289626653043	0.01155007315935928
40	31.422993546953958	40	2	spccomplrate_40tips_spr0.004_.0005.nex	0.004	submit1::20201122163118::8214138911638656353	0.0030830988681522548	-3.7180495077676268	0.00016849076076218405	0.01374004898609884
40	49.48891472372877	40	2	spccomplrate_40tips_spr0.004_.0022.nex	0.004	submit1::20201122163118::8214138911638656353	0.0022498996722450735	-6.001615739078349	0.00012205816167274682	0.010023969109747554
40	47.11938666081664	40	3	spccomplrate_40tips_spr0.002_.0092.nex	0.002	submit1::20201122163118::8214138911638656353	0.006051357483054302	-8.736538654686944	0.0009826559980057581	0.018864275103539517
40	40.61451578824282	40	2	spccomplrate_40tips_spr0.004_.0023.nex	0.004	submit1::20201122163118::8214138911638656353	0.001983745124929556	-5.778867971250369	0.00011055921229900433	0.00883555114573262
40	29.615390960696782	40	4	spccomplrate_40tips_spr0.002_.0029.nex	0.002	submit1::20201122163118::8214138911638656353	0.006981542043308278	-12.019047998580065	0.0017062469790567127	0.018251652280560863
40	29.772499723040717	40	2	spccomplrate_40tips_spr0.002_.0028.nex	0.002	submit1::20201122163118::8214138911638656353	0.002459607571887905	-7.173428015218575	0.00013374478220458936	0.01095525655672025
40	31.730799785129594	40	3	spccomplrate_40tips_spr0.002_.0026.nex	0.002	submit1::20201122163118::8214138911638656353	0.005298738910864284	-10.363336980154397	0.0008606089170284229	0.01651822740620818
40	27.077382342419845	40	2	spccomplrate_40tips_spr0.002_.0027.nex	0.002	submit1::20201122163118::8214138911638656353	0.003440962791602135	-5.290474966094952	0.00018843383340044948	0.015329316791095712
40	23.05159829676144	40	2	spccomplrate_40tips_spr0.001_.0074.nex	0.001	submit1::20201122163118::8214138911638656353	0.0036188713260304	-4.779308848368579	0.00019834833607192974	0.016122706988412172
40	25.8156158272215	40	4	spccomplrate_40tips_spr0.004_.0032.nex	0.004	submit1::20201122163118::8214138911638656353	0.0082180510131351	-10.639826134376156	0.0020087990130806385	0.021499969537503754
40	24.7826729042106	40	2	spccomplrate_40tips_spr0.001_.0051.nex	0.001	submit1::20201122163118::8214138911638656353	0.0027635539429266094	-4.410311412269631	0.000150683132674027	0.01231394846462742
40	39.61533008992886	40	3	spccomplrate_40tips_spr0.002_.0046.nex	0.002	submit1::20201122163118::8214138911638656353	0.005114046138182082	-9.86109958568382	0.0008305566189352122	0.015943815394712197
40	28.67649018225025	40	2	spccomplrate_40tips_spr0.002_.0049.nex	0.002	submit1::20201122163118::8214138911638656353	0.002119276536277589	-7.493025790874936	0.00011811211898854854	0.00944369730125623
40	24.540401633199764	40	2	spccomplrate_40tips_spr0.002_.0048.nex	0.002	submit1::20201122163118::8214138911638656353	0.0025515400141267624	-5.35295464072295	0.0001388680015436839	0.011360037600782361
40	30.704734748431758	40	2	spccomplrate_40tips_spr0.002_.0047.nex	0.002	submit1::20201122163118::8214138911638656353	0.002269213935815226	-6.462445085466109	0.00012313450867531945	0.010108441157562577
40	39.293172041481824	40	2	spccomplrate_40tips_spr0.001_.0081.nex	0.001	submit1::20201122163118::8214138911638656353	0.002599065364154621	-5.206653681897672	0.00014151649848807434	0.0115724830178703
40	35.101971041100946	40	3	spccomplrate_40tips_spr0.002_.0087.nex	0.002	submit1::20201122163118::8214138911638656353	0.005224608803031201	-10.575827416524177	0.0008485519080258935	0.016288544687821045
40	29.186788980885634	40	2	spccomplrate_40tips_spr0.002_.0099.nex	0.002	submit1::20201122163118::8214138911638656353	0.003245669634178581	-4.226508247091276	0.00017755051890842687	0.014461210829976008
40	37.374573135644745	40	5	spccomplrate_40tips_spr0.004_.0036.nex	0.004	submit1::20201122163118::8214138911638656353	0.010281851956734889	-15.025665189714429	0.0031420316399089284	0.024132978940910245
40	38.545945207299084	40	2	spccomplrate_40tips_spr0.001_.0077.nex	0.001	submit1::20201122163118::8214138911638656353	0.0023082707662039864	-5.406030111086884	0.0001253110712020883	0.010279355093360292
40	34.02175930039843	40	2	spccomplrate_40tips_spr0.002_.0078.nex	0.002	submit1::20201122163118::8214138911638656353	0.0030726534036986273	-3.1313840254443672	0.0001679086549876457	0.013713055391968326
40	25.922840119250402	40	3	spccomplrate_40tips_spr0.004_.0026.nex	0.004	submit1::20201122163118::8214138911638656353	0.006368217485477414	-8.537943781545247	0.0010338778422001754	0.019858183973338623
40	25.981020127290492	40	3	spccomplrate_40tips_spr0.004_.0028.nex	0.004	submit1::20201122163118::8214138911638656353	0.005497021609670628	-8.69251486012872	0.0008928242657934952	0.017139364189877847
40	38.351395115526394	40	2	spccomplrate_40tips_spr0.001_.0055.nex	0.001	submit1::20201122163118::8214138911638656353	0.002195298917902495	-5.32739527897651	0.0001223487011138196	0.009781615958306221
40	32.769772864423636	40	2	spccomplrate_40tips_spr0.002_.0004.nex	0.002	submit1::20201122163118::8214138911638656353	0.00302535099052663	-4.682478678155388	0.00016527258188823895	0.013475927425149182
40	26.620097435469397	40	3	spccomplrate_40tips_spr0.002_.0008.nex	0.002	submit1::20201122163118::8214138911638656353	0.0046252864974095755	-8.5166155081489	0.0007510510593409181	0.014417050933531694
40	37.36519004425045	40	2	spccomplrate_40tips_spr0.002_.0062.nex	0.002	submit1::20201122163118::8214138911638656353	0.003183819185565123	-3.8070282434397296	0.00017410371159262813	0.014190201076804526
40	21.887930423499736	40	3	spccomplrate_40tips_spr0.002_.0091.nex	0.002	submit1::20201122163118::8214138911638656353	0.006245194301387443	-8.79531103255185	0.001013968020178944	0.019477146697798837
40	34.775880676712305	40	2	spccomplrate_40tips_spr0.002_.0015.nex	0.002	submit1::20201122163118::8214138911638656353	0.003286201098420848	-4.734061055011871	0.00017980925996208326	0.014639381618160394
40	40.97160917240716	40	2	spccomplrate_40tips_spr0.002_.0001.nex	0.002	submit1::20201122163118::8214138911638656353	0.002252393686314541	-3.832461437372909	0.000122197148311212	0.010037532521658295
40	22.9269502644939	40	2	spccomplrate_40tips_spr0.001_.0023.nex	0.001	submit1::20201122163118::8214138911638656353	0.003794162600452167	-4.948232039522194	0.00020811698384437565	0.016895581867751596
40	43.92647408499916	40	4	spccomplrate_40tips_spr0.004_.0030.nex	0.004	submit1::20201122163118::8214138911638656353	0.005841077497652721	-11.367068583211024	0.0014278861205338908	0.015279292842891716
40	28.563701563161324	40	2	spccomplrate_40tips_spr0.004_.0027.nex	0.004	submit1::20201122163118::8214138911638656353	0.0029838619636385596	-4.348181992906743	0.00016296047769806727	0.013301213886336994
40	32.641587794793956	40	2	spccomplrate_40tips_spr0.001_.0025.nex	0.001	submit1::20201122163118::8214138911638656353	0.00250103286298868	-3.939936634017488	0.000136053334521123	0.011142576480924524
40	33.80865839346792	40	2	spccomplrate_40tips_spr0.004_.0040.nex	0.004	submit1::20201122163118::8214138911638656353	0.00260417430270381	-3.6581485279767425	0.0001418012098711293	0.011605088682606597
40	34.05116364285267	40	3	spccomplrate_40tips_spr0.004_.0029.nex	0.004	submit1::20201122163118::8214138911638656353	0.005067844470588859	-8.182355820697351	0.0008229994989661356	0.015800088606875217
40	32.39275108235537	40	3	spccomplrate_40tips_spr0.001_.0024.nex	0.001	submit1::20201122163118::8214138911638656353	0.005875581831184299	-9.797188991208431	0.0009542508400623684	0.01831687595006054
40	28.84355082483674	40	2	spccomplrate_40tips_spr0.001_.0056.nex	0.001	submit1::20201122163118::8214138911638656353	0.002430426071412635	-4.399722980345086	0.0001321185529438648	0.010827491447607663
40	23.009859080827642	40	2	spccomplrate_40tips_spr0.002_.0003.nex	0.002	submit1::20201122163118::8214138911638656353	0.0027803678001827154	-4.102476539606243	0.0001516201368105585	0.01238881732252832
40	36.99473106926324	40	2	spccomplrate_40tips_spr0.002_.0002.nex	0.002	submit1::20201122163118::8214138911638656353	0.002523078387486692	-5.238215253756985	0.00013728188947624152	0.011240728254457304
40	28.873859209200212	40	3	spccomplrate_40tips_spr0.002_.0098.nex	0.002	submit1::20201122163118::8214138911638656353	0.005252217645061758	-7.560626486519288	0.0008529383257645926	0.016380946140021023
40	44.91137496156609	40	3	spccomplrate_40tips_spr0.002_.0005.nex	0.002	submit1::20201122163118::8214138911638656353	0.0032054095048321724	-10.347723737883447	0.0005205961214002355	0.009991538129941756
40	44.84627928876996	40	2	spccomplrate_40tips_spr0.002_.0094.nex	0.002	submit1::20201122163118::8214138911638656353	0.0024181344911727858	-3.7413010988065842	0.00013143356666416587	0.010777601700542086
40	32.069833014506834	40	2	spccomplrate_40tips_spr0.004_.0046.nex	0.004	submit1::20201122163118::8214138911638656353	0.002375825935945127	-4.483552793456559	0.00012907579172560481	0.010579601825911117
40	29.175364447191427	40	3	spccomplrate_40tips_spr0.001_.0022.nex	0.001	submit1::20201122163118::8214138911638656353	0.005986398218100742	-8.889591688263723	0.0009721219971576246	0.018663707422761078
40	29.902881720959968	40	2	spccomplrate_40tips_spr0.002_.0039.nex	0.002	submit1::20201122163118::8214138911638656353	0.003137225097519146	-4.3852302580175175	0.0001715071120990086	0.013978780626070346
40	27.64997069131786	40	2	spccomplrate_40tips_spr0.002_.0038.nex	0.002	submit1::20201122163118::8214138911638656353	0.002951421647411885	-4.797057533065525	0.00016115264086254596	0.013139989292138533
40	39.14836260880689	40	2	spccomplrate_40tips_spr0.002_.0040.nex	0.002	submit1::20201122163118::8214138911638656353	0.002428753004411846	-4.517900809000959	0.00013202531611685028	0.010819717361157912
40	34.33780543703767	40	2	spccomplrate_40tips_spr0.002_.0041.nex	0.002	submit1::20201122163118::8214138911638656353	0.0030481707769555986	-4.156300645872132	0.00016654428498129003	0.01357927911387743
40	45.688263151932915	40	3	spccomplrate_40tips_spr0.002_.0016.nex	0.002	submit1::20201122163118::8214138911638656353	0.004106262861004584	-9.48524941943127	0.0006668128579668494	0.012799361432640903
40	22.490092359119664	40	2	spccomplrate_40tips_spr0.001_.0037.nex	0.001	submit1::20201122163118::8214138911638656353	0.003579931369572171	-5.226549009552122	0.00019617828670598377	0.0159473257413683
40	37.319059695037026	40	2	spccomplrate_40tips_spr0.004_.0044.nex	0.004	submit1::20201122163118::8214138911638656353	0.0025629173855156	-5.292993387385996	0.0001395020407110097	0.011419283959105932
40	28.303864398602876	40	4	spccomplrate_40tips_spr0.004_.0037.nex	0.004	submit1::20201122163118::8214138911638656353	0.008072501957537394	-11.401400873999599	0.001973226809169492	0.021115446969903064
40	33.06617988199198	40	2	spccomplrate_40tips_spr0.001_.0052.nex	0.001	submit1::20201122163118::8214138911638656353	0.0024993314659700634	-5.7206121777116925	0.00013595851891634876	0.011134048817736632
40	45.236276184581726	40	2	spccomplrate_40tips_spr0.001_.0031.nex	0.001	submit1::20201122163118::8214138911638656353	0.002956339750172767	-6.278993307281865	0.0001614267173317725	0.013159577910589252
40	30.830783439366847	40	2	spccomplrate_40tips_spr0.001_.0078.nex	0.001	submit1::20201122163118::8214138911638656353	0.002729945115818882	-4.27978317410177	0.00014881017695992526	0.012160980052997305
40	26.594263292901893	40	5	spccomplrate_40tips_spr0.004_.0050.nex	0.004	submit1::20201122163118::8214138911638656353	0.010261681057198319	-13.057840654777838	0.003139242388486016	0.024037564262080403
40	31.402145826639977	40	4	spccomplrate_40tips_spr0.004_.0019.nex	0.004	submit1::20201122163118::8214138911638656353	0.00788669725588871	-11.32762828635161	0.001927619271683344	0.02062743559084869
40	38.88412645847478	40	2	spccomplrate_40tips_spr0.001_.0100.nex	0.001	submit1::20201122163118::8214138911638656353	0.0024705184962869617	-5.129766263358583	0.00013435282717247355	0.011005855354191586
40	27.46372961353065	40	2	spccomplrate_40tips_spr0.002_.0082.nex	0.002	submit1::20201122163118::8214138911638656353	0.0027613601044294334	-4.265949390013019	0.00015056087424662244	0.01230290058755828
40	37.87356989520957	40	5	spccomplrate_40tips_spr0.004_.0008.nex	0.004	submit1::20201122163118::8214138911638656353	0.008591173538800444	-12.566928447356899	0.0026270629261135854	0.020138373178328717
40	35.48012926576307	40	4	spccomplrate_40tips_spr0.004_.0041.nex	0.004	submit1::20201122163118::8214138911638656353	0.007438000992995699	-11.17610861934751	0.0018177452951570207	0.01946013847716657
40	31.47330107392177	40	2	spccomplrate_40tips_spr0.001_.0079.nex	0.001	submit1::20201122163118::8214138911638656353	0.0025346285278614283	-4.637770900060077	0.00013792555672902007	0.011290538102992145
40	36.72801837406454	40	3	spccomplrate_40tips_spr0.002_.0007.nex	0.002	submit1::20201122163118::8214138911638656353	0.005441434982315689	-8.5796962008001	0.000883668896001233	0.01697405527073687
40	29.838944436627692	40	2	spccomplrate_40tips_spr0.001_.0035.nex	0.001	submit1::20201122163118::8214138911638656353	0.0026710456953058957	-4.29566527001838	0.0001455278248012653	0.011898371262975382
40	36.84926483908039	40	2	spccomplrate_40tips_spr0.001_.0061.nex	0.001	submit1::20201122163118::8214138911638656353	0.00230229276310849	-4.2494441992939604	0.0001249779285124984	0.010255801442914943
40	25.844233738979796	40	2	spccomplrate_40tips_spr0.002_.0080.nex	0.002	submit1::20201122163118::8214138911638656353	0.003043256674472447	-6.613616448172114	0.0001662704314398975	0.013554637924044705
40	30.488370582880798	40	3	spccomplrate_40tips_spr0.002_.0073.nex	0.002	submit1::20201122163118::8214138911638656353	0.0048582801504074204	-6.589415087358232	0.0007886950402149144	0.015160106143805294
40	25.688009697320677	40	2	spccomplrate_40tips_spr0.004_.0048.nex	0.004	submit1::20201122163118::8214138911638656353	0.0027749584738995044	-5.958729309523338	0.00015131868539307512	0.012360667219848537
40	25.423995572088405	40	2	spccomplrate_40tips_spr0.001_.0082.nex	0.001	submit1::20201122163118::8214138911638656353	0.003017429654606494	-5.639910987402778	0.00016483114097370232	0.013441371564333582
40	31.585594586859877	40	2	spccomplrate_40tips_spr0.002_.0009.nex	0.002	submit1::20201122163118::8214138911638656353	0.0023932131130498823	-5.9318939048314245	0.00013004474588178727	0.010656683212505902
40	38.578367984565446	40	3	spccomplrate_40tips_spr0.004_.0047.nex	0.004	submit1::20201122163118::8214138911638656353	0.005153724986837955	-8.490582770454232	0.0008369799657163752	0.01606754039678262
40	38.927295876274016	40	2	spccomplrate_40tips_spr0.001_.0076.nex	0.001	submit1::20201122163118::8214138911638656353	0.002560170478701266	-5.033286483377021	0.00013934896084310709	0.01140527127031037
40	37.52737082169013	40	5	spccomplrate_40tips_spr0.004_.0055.nex	0.004	submit1::20201122163118::8214138911638656353	0.00995813692419367	-13.461952542637873	0.003045516971603073	0.023332088394786694
40	42.261531669167084	40	3	spccomplrate_40tips_spr0.004_.0051.nex	0.004	submit1::20201122163118::8214138911638656353	0.005315763716740524	-7.717369767378108	0.0008631972131621033	0.01658077326070812
40	25.33259812945751	40	2	spccomplrate_40tips_spr0.004_.0009.nex	0.004	submit1::20201122163118::8214138911638656353	0.002675630275448322	-6.221323035870942	0.00014578331469226898	0.01191648900499738
40	31.34615044786133	40	2	spccomplrate_40tips_spr0.001_.0065.nex	0.001	submit1::20201122163118::8214138911638656353	0.002518690666640101	-3.5011248999084095	0.000137037370177631	0.011226029848783146
40	29.419443430318985	40	2	spccomplrate_40tips_spr0.001_.0053.nex	0.001	submit1::20201122163118::8214138911638656353	0.002592084257375793	-5.01860057971243	0.00014112745474696877	0.0115421615981213
40	37.90271783780515	40	3	spccomplrate_40tips_spr0.004_.0043.nex	0.004	submit1::20201122163118::8214138911638656353	0.005794462953600585	-7.320032709014839	0.0009409782948013375	0.01807503486881684
40	23.988807657755984	40	3	spccomplrate_40tips_spr0.004_.0056.nex	0.004	submit1::20201122163118::8214138911638656353	0.0063003649916174315	-8.566472470128835	0.0010228185392664613	0.019636024049576952
40	26.601265873300953	40	2	spccomplrate_40tips_spr0.001_.0036.nex	0.001	submit1::20201122163118::8214138911638656353	0.002578677677700494	-4.68597568396312	0.00014038033167930187	0.011486005210769255
40	27.830102505370686	40	2	spccomplrate_40tips_spr0.004_.0059.nex	0.004	submit1::20201122163118::8214138911638656353	0.0028624467199404703	-6.317598637801392	0.00015619423817014562	0.012743545233511967
40	33.00137337887777	40	2	spccomplrate_40tips_spr0.004_.0011.nex	0.004	submit1::20201122163118::8214138911638656353	0.0024826168272181373	-5.747215464638045	0.00013502704403746583	0.01105960120579081
40	30.25524633426285	40	6	spccomplrate_40tips_spr0.002_.0088.nex	0.002	submit1::20201122163118::8214138911638656353	0.012674439497030482	-18.901333611237295	0.004487874699126695	0.027433482141796098
40	25.814326862370972	40	3	spccomplrate_40tips_spr0.004_.0002.nex	0.004	submit1::20201122163118::8214138911638656353	0.006623460017407563	-7.452901115537891	0.0010750710387767651	0.02065224422940291
40	36.65043167382656	40	6	spccomplrate_40tips_spr0.004_.0077.nex	0.004	submit1::20201122163118::8214138911638656353	0.01423610352806841	-15.693059431196168	0.005034352721143792	0.030930323624333757
40	29.200930899425245	40	3	spccomplrate_40tips_spr0.004_.0078.nex	0.004	submit1::20201122163118::8214138911638656353	0.0051915922984730545	-8.836810113025274	0.0008431425269356004	0.016186891311514597
40	26.234674076229588	40	2	spccomplrate_40tips_spr0.004_.0079.nex	0.004	submit1::20201122163118::8214138911638656353	0.003180071827066037	-5.071278620888499	0.0001738948784640231	0.014167279533660074
40	32.10392427397737	40	3	spccomplrate_40tips_spr0.004_.0076.nex	0.004	submit1::20201122163118::8214138911638656353	0.005513330694781042	-7.249295799616348	0.0008950883962054932	0.017193250319427096
40	34.66863604085271	40	2	spccomplrate_40tips_spr0.004_.0020.nex	0.004	submit1::20201122163118::8214138911638656353	0.002096922201705129	-4.327977815104603	0.00011686635461958557	0.00934361302686569
40	40.63864102422831	40	2	spccomplrate_40tips_spr0.002_.0077.nex	0.002	submit1::20201122163118::8214138911638656353	0.002429333424884594	-4.888108539646007	0.00013205766184071416	0.01082158281731579
40	25.459503744302317	40	2	spccomplrate_40tips_spr0.004_.0003.nex	0.004	submit1::20201122163118::8214138911638656353	0.0031914884582876944	-5.312747215730821	0.00017453110550681331	0.01421785651980638
40	20.747055874220848	40	3	spccomplrate_40tips_spr0.002_.0100.nex	0.002	submit1::20201122163118::8214138911638656353	0.006380622380215829	-8.060415802413077	0.0010359678547777387	0.01989065191516827
40	53.49148902210239	40	2	spccomplrate_40tips_spr0.002_.0075.nex	0.002	submit1::20201122163118::8214138911638656353	0.0024915811479167397	-5.000419897556335	0.00013552660850074422	0.011099599767386769
40	32.87679714167384	40	5	spccomplrate_40tips_spr0.004_.0039.nex	0.004	submit1::20201122163118::8214138911638656353	0.010528421809343965	-13.344141257089973	0.003220996997177713	0.024668320962279083
40	32.306500950551516	40	2	spccomplrate_40tips_spr0.001_.0063.nex	0.001	submit1::20201122163118::8214138911638656353	0.0021478478662183055	-5.4443442299464495	0.00011970434463492855	0.009570482539116928
40	40.821317967231465	40	2	spccomplrate_40tips_spr0.004_.0054.nex	0.004	submit1::20201122163118::8214138911638656353	0.0022921806631654934	-3.870145212247319	0.00012441440050513607	0.010215127445237452
40	25.309537434507483	40	2	spccomplrate_40tips_spr0.004_.0052.nex	0.004	submit1::20201122163118::8214138911638656353	0.002840697821256007	-5.016795278664471	0.0001549822136048159	0.01264728365171105
40	27.466968851065637	40	2	spccomplrate_40tips_spr0.004_.0057.nex	0.004	submit1::20201122163118::8214138911638656353	0.002871211352136054	-4.80556154882629	0.0001566826743747207	0.012784954507270279
40	21.10894198129487	40	2	spccomplrate_40tips_spr0.004_.0021.nex	0.004	submit1::20201122163118::8214138911638656353	0.0029396574113183267	-4.757934291705341	0.00016049704246445706	0.013089418561963098
40	34.8427467907302	40	2	spccomplrate_40tips_spr0.002_.0090.nex	0.002	submit1::20201122163118::8214138911638656353	0.00277988375401207	-6.80346458186934	0.0001515931618423963	0.012381207276117594
40	35.47583392529996	40	2	spccomplrate_40tips_spr0.002_.0010.nex	0.002	submit1::20201122163118::8214138911638656353	0.0020497003465031645	-4.9095183333980215	0.00011423477082288377	0.009131594467939026
40	54.29717103378716	40	4	spccomplrate_40tips_spr0.002_.0089.nex	0.002	submit1::20201122163118::8214138911638656353	0.007484201858986964	-11.103835859795085	0.0018293031077976105	0.019576792747335894
40	33.79531374272085	40	4	spccomplrate_40tips_spr0.004_.0001.nex	0.004	submit1::20201122163118::8214138911638656353	0.007311685788110518	-10.799174471599734	0.0017867860886561654	0.019126195062860597
40	23.53458591120762	40	2	spccomplrate_40tips_spr0.004_.0042.nex	0.004	submit1::20201122163118::8214138911638656353	0.002984747309664532	-4.297693678412374	0.00016300981634035275	0.013302948449893957
40	35.952752062212916	40	2	spccomplrate_40tips_spr0.002_.0086.nex	0.002	submit1::20201122163118::8214138911638656353	0.0022543624405523574	-4.380897620034062	0.0001223068632229392	0.010043008026089824
40	38.27742432803611	40	2	spccomplrate_40tips_spr0.004_.0058.nex	0.004	submit1::20201122163118::8214138911638656353	0.0019108990421036992	-4.016864434175229	0.00010649963923907625	0.008513045778661014
40	35.262850876700874	40	2	spccomplrate_40tips_spr0.002_.0085.nex	0.002	submit1::20201122163118::8214138911638656353	0.0025317300929065603	-4.512905189865871	0.00013776403248738942	0.011280741487364562
40	32.83731637667479	40	3	spccomplrate_40tips_spr0.002_.0076.nex	0.002	submit1::20201122163118::8214138911638656353	0.005099578519379979	-7.6986969579499105	0.000828122747249723	0.015902691831425494
40	24.600946464431097	40	3	spccomplrate_40tips_spr0.002_.0006.nex	0.002	submit1::20201122163118::8214138911638656353	0.006746609554930939	-9.981048727180694	0.0010956754630798689	0.021031250874170262
40	33.68420202786962	40	2	spccomplrate_40tips_spr0.004_.0072.nex	0.004	submit1::20201122163118::8214138911638656353	0.002868595424299761	-6.3555401118314885	0.00015653689371498638	0.01277222603167037
40	33.86360895733734	40	2	spccomplrate_40tips_spr0.004_.0049.nex	0.004	submit1::20201122163118::8214138911638656353	0.0026370380832410486	-4.556396990101597	0.0001436326455635119	0.011745859242217249
40	30.075782547278145	40	2	spccomplrate_40tips_spr0.002_.0096.nex	0.002	submit1::20201122163118::8214138911638656353	0.002983556612975932	-4.7563504721537475	0.00016294346108911093	0.013288368091360218
40	28.23587029926689	40	3	spccomplrate_40tips_spr0.004_.0062.nex	0.004	submit1::20201122163118::8214138911638656353	0.004848308631428406	-8.539155331190784	0.0007872435229206701	0.015111557222825873
40	28.325503617451893	40	2	spccomplrate_40tips_spr0.002_.0081.nex	0.002	submit1::20201122163118::8214138911638656353	0.002863789669777358	-4.057565315276203	0.00015626907819841227	0.012754216996036145
40	22.524971066375244	40	3	spccomplrate_40tips_spr0.004_.0060.nex	0.004	submit1::20201122163118::8214138911638656353	0.00795122040606681	-7.948862212638523	0.001290897430165746	0.024808189776856754
40	32.10792814221428	40	2	spccomplrate_40tips_spr0.002_.0093.nex	0.002	submit1::20201122163118::8214138911638656353	0.002960303792182608	-5.140863235138389	0.00016164762581838751	0.013191345536798476
40	34.53530222988372	40	2	spccomplrate_40tips_spr0.004_.0068.nex	0.004	submit1::20201122163118::8214138911638656353	0.0026049110491519565	-5.7946149503797395	0.00014184226734289046	0.011600654688211995
40	28.265632005610634	40	2	spccomplrate_40tips_spr0.004_.0045.nex	0.004	submit1::20201122163118::8214138911638656353	0.002790442774512783	-5.136629270576818	0.0001521815958784529	0.012430259817942864
40	46.04181437057224	40	5	spccomplrate_40tips_spr0.004_.0074.nex	0.004	submit1::20201122163118::8214138911638656353	0.008540685320276773	-15.23247159883147	0.00261241504610942	0.020002732633121027
40	37.90938480039265	40	2	spccomplrate_40tips_spr0.004_.0067.nex	0.004	submit1::20201122163118::8214138911638656353	0.002238097783146292	-4.597614850206953	0.00012140046494462524	0.009972649144935938
40	36.28461287827342	40	2	spccomplrate_40tips_spr0.002_.0083.nex	0.002	submit1::20201122163118::8214138911638656353	0.0022540847675508145	-7.769347661468157	0.00012229138903714797	0.010040020514922017
40	16.960849382159072	40	2	spccomplrate_40tips_spr0.004_.0061.nex	0.004	submit1::20201122163118::8214138911638656353	0.003701081051949949	-5.123233986456002	0.00020292972700896588	0.016487420237576895
40	25.091345722095276	40	2	spccomplrate_40tips_spr0.004_.0075.nex	0.004	submit1::20201122163118::8214138911638656353	0.0032507752973303314	-4.409288369649286	0.00017783504775984138	0.014484062337465218
40	28.448703978388117	40	2	spccomplrate_40tips_spr0.002_.0095.nex	0.002	submit1::20201122163118::8214138911638656353	0.0024074238894810198	-4.312862166332844	0.0001308366852979772	0.010726638649361365
40	46.0099339945303	40	2	spccomplrate_40tips_spr0.004_.0070.nex	0.004	submit1::20201122163118::8214138911638656353	0.002659606469704161	-3.364031763481466	0.00014489033861684735	0.011859726981023087
40	39.484130379232035	40	3	spccomplrate_40tips_spr0.004_.0073.nex	0.004	submit1::20201122163118::8214138911638656353	0.003741625638881218	-9.387376276767135	0.0006075471734281426	0.011665669380737242
40	38.31459505517378	40	2	spccomplrate_40tips_spr0.004_.0071.nex	0.004	submit1::20201122163118::8214138911638656353	0.002357998950396761	-4.475016692326711	0.00012808232788525726	0.0105073667510516
40	24.445908662633997	40	2	spccomplrate_40tips_spr0.004_.0081.nex	0.004	submit1::20201122163118::8214138911638656353	0.003247730025146282	-5.291166080256795	0.00017766534056000877	0.014469679790733459
40	41.70035874400756	40	2	spccomplrate_40tips_spr0.001_.0030.nex	0.001	submit1::20201122163118::8214138911638656353	0.0024587743339395157	-5.476053295765228	0.00013369834744589814	0.010951692420046342
40	51.02815526011276	40	2	spccomplrate_40tips_spr0.004_.0066.nex	0.004	submit1::20201122163118::8214138911638656353	0.0026059115128547646	-4.693919911933279	0.00014189802127333612	0.011605821721091567
40	41.83180210552206	40	3	spccomplrate_40tips_spr0.002_.0079.nex	0.002	submit1::20201122163118::8214138911638656353	0.0045682286662837345	-8.466546629736744	0.000741807809735551	0.014243045215563278
40	30.004737384210156	40	3	spccomplrate_40tips_spr0.004_.0069.nex	0.004	submit1::20201122163118::8214138911638656353	0.0054497737753911955	-8.936587549458297	0.0008851535889601486	0.016993158884387842
40	31.37817141450707	40	5	spccomplrate_40tips_spr0.004_.0064.nex	0.004	submit1::20201122163118::8214138911638656353	0.009358110491637268	-17.897506406469113	0.0028628439222328416	0.021901236585331985
40	30.3474167097547	40	2	spccomplrate_40tips_spr0.001_.0080.nex	0.001	submit1::20201122163118::8214138911638656353	0.002307209735612472	-4.131365969273126	0.00012525194199466776	0.010277287165837385
40	34.505401790430724	40	3	spccomplrate_40tips_spr0.004_.0063.nex	0.004	submit1::20201122163118::8214138911638656353	0.004752712007995466	-9.009769704398627	0.0007715600795125917	0.014810264033712581
40	25.068474788338648	40	3	spccomplrate_40tips_spr0.004_.0065.nex	0.004	submit1::20201122163118::8214138911638656353	0.005013648333939323	-9.74732507369478	0.0008142066204472302	0.015631439562690804
40	33.99194857451312	40	2	spccomplrate_40tips_spr0.004_.0053.nex	0.004	submit1::20201122163118::8214138911638656353	0.0024834279366348928	-4.748554733673731	0.00013507224561537287	0.011064009971261031
40	38.35599140587219	40	2	spccomplrate_40tips_spr0.004_.0080.nex	0.004	submit1::20201122163118::8214138911638656353	0.0025833004185928767	-5.251342395331656	0.00014063794819598206	0.011505715840467695
40	25.58633474038506	40	2	spccomplrate_40tips_spr0.001_.0075.nex	0.001	submit1::20201122163118::8214138911638656353	0.003227513544371769	-5.949070586486585	0.00017653871471661698	0.014377609581746498
40	26.07224274226067	40	2	spccomplrate_40tips_spr0.001_.0029.nex	0.001	submit1::20201122163118::8214138911638656353	0.003047590989998857	-4.864798022603562	0.00016651197456206266	0.013574253818253787
40	34.293746714465016	40	2	spccomplrate_40tips_spr0.001_.0083.nex	0.001	submit1::20201122163118::8214138911638656353	0.0023211266248012756	-6.411632988162825	0.0001260275036364097	0.010335297302162783
40	33.35632600098987	40	2	spccomplrate_40tips_spr0.002_.0074.nex	0.002	submit1::20201122163118::8214138911638656353	0.002336175087846455	-4.569407977984324	0.000126866125726927	0.010400910733968326
40	33.736026717286904	40	3	spccomplrate_40tips_spr0.002_.0097.nex	0.002	submit1::20201122163118::8214138911638656353	0.005659871306511903	-6.087927451148575	0.0009183938118897374	0.017658952481759728
40	33.074409161721775	40	2	spccomplrate_40tips_spr0.004_.0082.nex	0.004	submit1::20201122163118::8214138911638656353	0.002495020006469348	-4.682998572991358	0.00013571824951682168	0.011115533948977794
40	41.23088784673263	40	2	spccomplrate_40tips_spr0.004_.0099.nex	0.004	submit1::20201122163118::8214138911638656353	0.0022470030281480646	-4.968809976919901	0.00012189673723220264	0.010010593697814398
40	47.498810451354494	40	3	spccomplrate_40tips_spr0.004_.0088.nex	0.004	submit1::20201122163118::8214138911638656353	0.005069486296655519	-9.236850614323517	0.0008232942918002034	0.01580362095463201
40	27.125514381585276	40	4	spccomplrate_40tips_spr0.008_.0013.nex	0.008	submit1::20201122163118::8214138911638656353	0.008871257391005435	-10.917014211166599	0.00216825473571525	0.023205791600781865
40	45.331163609694656	40	4	spccomplrate_40tips_spr0.008_.0046.nex	0.008	submit1::20201122163118::8214138911638656353	0.007907223060152218	-10.18311946782809	0.0019321039798611433	0.020696889498226484
40	24.772268835981453	40	4	spccomplrate_40tips_spr0.008_.0051.nex	0.008	submit1::20201122163118::8214138911638656353	0.007712518505157196	-10.866635435673782	0.0018852833454936907	0.020172897658616726
40	35.91016796672774	40	5	spccomplrate_40tips_spr0.008_.0045.nex	0.008	submit1::20201122163118::8214138911638656353	0.010867097275150244	-13.041394899669347	0.0033243529043569513	0.025448497876984277
40	35.356513432105984	40	3	spccomplrate_40tips_spr0.008_.0048.nex	0.008	submit1::20201122163118::8214138911638656353	0.004957979466001053	-7.3016737513068675	0.0008050384703472508	0.015461470846066163
40	21.829651623954888	40	3	spccomplrate_40tips_spr0.008_.0049.nex	0.008	submit1::20201122163118::8214138911638656353	0.006745274115581887	-6.771521168833698	0.0010951816110996195	0.021041999550159004
40	25.354913716767626	40	7	spccomplrate_40tips_spr0.008_.0047.nex	0.008	submit1::20201122163118::8214138911638656353	0.015431529904704111	-17.479768408484155	0.006061978765941947	0.03151819044787936
40	28.792955077318886	40	3	spccomplrate_40tips_spr0.008_.0011.nex	0.008	submit1::20201122163118::8214138911638656353	0.005191411534382341	-11.673611664563486	0.0008431409885917469	0.016184651593679843
40	26.305033652875032	40	5	spccomplrate_40tips_spr0.008_.0032.nex	0.008	submit1::20201122163118::8214138911638656353	0.012096156306382666	-12.11260168700863	0.0037005594612830673	0.028339490585569647
40	22.644752652186114	40	2	spccomplrate_40tips_spr0.004_.0093.nex	0.004	submit1::20201122163118::8214138911638656353	0.002816348245011248	-4.911711685779044	0.00015362525824849248	0.012550400783866307
40	41.99185125071791	40	3	spccomplrate_40tips_spr0.008_.0010.nex	0.008	submit1::20201122163118::8214138911638656353	0.004750469402232405	-9.138254348139588	0.0007712014429454141	0.014803138628294802
40	32.503911529711885	40	6	spccomplrate_40tips_spr0.010_.0010.nex	0.01	submit1::20201122163118::8214138911638656353	0.012071556632376084	-16.32450675543257	0.004272991588344895	0.026141834362364027
40	61.75033640665927	40	6	spccomplrate_40tips_spr0.010_.0015.nex	0.01	submit1::20201122163118::8214138911638656353	0.010620310785139985	-20.724689642887817	0.0037604222938245964	0.02298900666342104
40	34.0437900110767	40	3	spccomplrate_40tips_spr0.008_.0012.nex	0.008	submit1::20201122163118::8214138911638656353	0.004493915039011601	-7.448688992809424	0.0007296746615161573	0.014015766776769138
40	29.15138507721446	40	3	spccomplrate_40tips_spr0.010_.0014.nex	0.01	submit1::20201122163118::8214138911638656353	0.005519795899555737	-7.556516017572196	0.0008962237353607493	0.01720894382132873
40	45.60960219891398	40	4	spccomplrate_40tips_spr0.010_.0020.nex	0.01	submit1::20201122163118::8214138911638656353	0.011002926812663218	-13.704169834128704	0.0026881492602155495	0.028801638871691224
40	46.5580699644669	40	5	spccomplrate_40tips_spr0.010_.0017.nex	0.01	submit1::20201122163118::8214138911638656353	0.010740214733865019	-12.314468411673957	0.0032839095075658034	0.02519105776352041
40	22.93634724172646	40	5	spccomplrate_40tips_spr0.010_.0021.nex	0.01	submit1::20201122163118::8214138911638656353	0.013826349598934057	-13.515419019439923	0.004230306335480326	0.03237372386681337
40	35.4454267069643	40	6	spccomplrate_40tips_spr0.010_.0019.nex	0.01	submit1::20201122163118::8214138911638656353	0.015754858692148235	-13.455332640007676	0.005573150182945584	0.03421543793201099
40	43.45731121724815	40	3	spccomplrate_40tips_spr0.010_.0008.nex	0.01	submit1::20201122163118::8214138911638656353	0.005347393264446457	-9.495146166052798	0.000868468491608532	0.01667294080930383
40	35.97919521824835	40	3	spccomplrate_40tips_spr0.008_.0050.nex	0.008	submit1::20201122163118::8214138911638656353	0.004459167827265862	-7.574207114468517	0.0007240801707472226	0.01390470509541481
40	39.31882125517622	40	5	spccomplrate_40tips_spr0.010_.0011.nex	0.01	submit1::20201122163118::8214138911638656353	0.010759278667526581	-12.882344568485125	0.003292147943410745	0.025200777077902848
40	33.01475870807059	40	7	spccomplrate_40tips_spr0.010_.0013.nex	0.01	submit1::20201122163118::8214138911638656353	0.014050037670891285	-21.553036822886316	0.005521920383368163	0.028663470187169967
40	46.58149130814233	40	5	spccomplrate_40tips_spr0.010_.0016.nex	0.01	submit1::20201122163118::8214138911638656353	0.010073355749094908	-14.029322285738317	0.003081648570019724	0.023598450309166165
40	29.539566335716337	40	2	spccomplrate_40tips_spr0.010_.0018.nex	0.01	submit1::20201122163118::8214138911638656353	0.0026554643910673536	-4.222764300459084	0.00014465950848920856	0.011828689529691771
40	25.723036383598345	40	4	spccomplrate_40tips_spr0.010_.0009.nex	0.01	submit1::20201122163118::8214138911638656353	0.00838921291066042	-10.946912662572545	0.0020508614427150896	0.021944886650711322
40	26.56404852821454	40	6	spccomplrate_40tips_spr0.010_.0012.nex	0.01	submit1::20201122163118::8214138911638656353	0.015400668125933147	-17.569196580272727	0.005455306502244297	0.03333361821402348
40	39.928237284386775	40	2	spccomplrate_40tips_spr0.008_.0033.nex	0.008	submit1::20201122163118::8214138911638656353	0.0027601661019940557	-3.015942334068684	0.0001504943347724294	0.0123272357527365
40	34.64336126974689	40	5	spccomplrate_40tips_spr0.004_.0091.nex	0.004	submit1::20201122163118::8214138911638656353	0.009258552248205439	-12.971746641537893	0.0028311898334762373	0.021686946000546364
40	37.1558499385732	40	3	spccomplrate_40tips_spr0.004_.0089.nex	0.004	submit1::20201122163118::8214138911638656353	0.003828211754649132	-7.845720587680779	0.0006217726044028826	0.011940818405388501
40	39.03777865474605	40	5	spccomplrate_40tips_spr0.004_.0090.nex	0.004	submit1::20201122163118::8214138911638656353	0.011495202643624684	-14.409537026320908	0.00351551115998566	0.02694723635163901
40	50.285489935081955	40	6	spccomplrate_40tips_spr0.008_.0025.nex	0.008	submit1::20201122163118::8214138911638656353	0.011368727476446905	-18.181764651183528	0.0040246887397225855	0.02461474931255552
40	26.420789451199308	40	2	spccomplrate_40tips_spr0.008_.0026.nex	0.008	submit1::20201122163118::8214138911638656353	0.00283158269633697	-4.254204731165173	0.0001544742451104933	0.012605490206917687
40	44.80283998772095	40	2	spccomplrate_40tips_spr0.008_.0024.nex	0.008	submit1::20201122163118::8214138911638656353	0.002603703829058416	-5.44425304134013	0.00014177499127386464	0.011595575571088283
40	29.34597209737969	40	5	spccomplrate_40tips_spr0.008_.0034.nex	0.008	submit1::20201122163118::8214138911638656353	0.013580365273626927	-13.702686696187481	0.0041550831269068856	0.03179392719567273
40	23.698150065001897	40	4	spccomplrate_40tips_spr0.008_.0064.nex	0.008	submit1::20201122163118::8214138911638656353	0.009923276585753019	-10.947142846990962	0.0024254569546808954	0.025954744710477092
40	29.88642416079245	40	3	spccomplrate_40tips_spr0.008_.0061.nex	0.008	submit1::20201122163118::8214138911638656353	0.00514379364948135	-8.117631384318228	0.000835327987043449	0.016036757565719453
40	29.078414580778688	40	5	spccomplrate_40tips_spr0.008_.0060.nex	0.008	submit1::20201122163118::8214138911638656353	0.011642226467293655	-12.89191867350837	0.0035613895665210843	0.02727786055303554
40	38.49995741918868	40	2	spccomplrate_40tips_spr0.008_.0063.nex	0.008	submit1::20201122163118::8214138911638656353	0.0021150333157975224	-6.700143218005694	0.00011787565241574197	0.009424167335682503
40	33.012037818985114	40	4	spccomplrate_40tips_spr0.008_.0081.nex	0.008	submit1::20201122163118::8214138911638656353	0.0077480114634423235	-11.864356394877097	0.0018934163128840476	0.02025823141912091
40	33.816577222095084	40	4	spccomplrate_40tips_spr0.008_.0035.nex	0.008	submit1::20201122163118::8214138911638656353	0.007417763886687022	-11.371980527428141	0.0018131766585753584	0.019398088488272854
40	27.346110123713945	40	4	spccomplrate_40tips_spr0.008_.0062.nex	0.008	submit1::20201122163118::8214138911638656353	0.009044489749763048	-11.872595753542482	0.002210535042842549	0.023653888206357818
40	47.20764206839803	40	5	spccomplrate_40tips_spr0.008_.0083.nex	0.008	submit1::20201122163118::8214138911638656353	0.013238274968585801	-14.510195047114966	0.004040668377890702	0.031138646432742723
40	36.458181523987214	40	2	spccomplrate_40tips_spr0.008_.0086.nex	0.008	submit1::20201122163118::8214138911638656353	0.00255529407820023	-4.108090996743337	0.000139077208361136	0.011381333613309086
40	29.75530643567629	40	2	spccomplrate_40tips_spr0.004_.0098.nex	0.004	submit1::20201122163118::8214138911638656353	0.002906374308634877	-4.287121982710828	0.00015864223875011773	0.012952404616462031
40	21.22244618053261	40	2	spccomplrate_40tips_spr0.008_.0088.nex	0.008	submit1::20201122163118::8214138911638656353	0.0037814268214750803	-4.407071311250059	0.00020740724321783696	0.016841442721762384
40	34.47746293616967	40	4	spccomplrate_40tips_spr0.008_.0080.nex	0.008	submit1::20201122163118::8214138911638656353	0.008203688029318815	-11.939202984253924	0.002005492321945997	0.021457943041429874
40	23.13240112169385	40	5	spccomplrate_40tips_spr0.008_.0087.nex	0.008	submit1::20201122163118::8214138911638656353	0.012923008793283047	-14.444553125046562	0.003955884624313656	0.030261445955435586
40	26.47433215078708	40	3	spccomplrate_40tips_spr0.004_.0092.nex	0.004	submit1::20201122163118::8214138911638656353	0.005735595216145765	-7.678371660158194	0.0009308309961248962	0.01788997551719173
40	26.071302215938136	40	4	spccomplrate_40tips_spr0.008_.0096.nex	0.008	submit1::20201122163118::8214138911638656353	0.008504380510725424	-11.218507747080995	0.0020783688021119573	0.022234753065703747
40	41.395464493427994	40	3	spccomplrate_40tips_spr0.008_.0089.nex	0.008	submit1::20201122163118::8214138911638656353	0.004208055915562118	-7.370194920115717	0.0006833180454284073	0.013126800813137671
40	32.65459838570746	40	5	spccomplrate_40tips_spr0.008_.0082.nex	0.008	submit1::20201122163118::8214138911638656353	0.010208166553487283	-17.7524533374541	0.0031222444946460716	0.023897353667263855
40	46.91230327029179	40	4	spccomplrate_40tips_spr0.008_.0079.nex	0.008	submit1::20201122163118::8214138911638656353	0.005797384039922725	-10.029566727293194	0.0014168237909740757	0.015174283724745665
40	35.00029632673413	40	3	spccomplrate_40tips_spr0.010_.0001.nex	0.01	submit1::20201122163118::8214138911638656353	0.004420150094526823	-7.562686534000485	0.0007176415699534439	0.013782615893266646
40	30.645991466638563	40	2	spccomplrate_40tips_spr0.008_.0084.nex	0.008	submit1::20201122163118::8214138911638656353	0.0025542024350046376	-5.274414354069767	0.00013901637317178557	0.011372013891538673
40	25.49948591526423	40	7	spccomplrate_40tips_spr0.008_.0094.nex	0.008	submit1::20201122163118::8214138911638656353	0.015761725844848504	-19.412620855542755	0.006192992582749018	0.03217346052582435
40	30.945495813279578	40	3	spccomplrate_40tips_spr0.008_.0078.nex	0.008	submit1::20201122163118::8214138911638656353	0.00596550570722864	-10.578527771703337	0.0009688113171569685	0.018596226565414896
40	29.960120686403606	40	4	spccomplrate_40tips_spr0.008_.0098.nex	0.008	submit1::20201122163118::8214138911638656353	0.008024784001650107	-11.92555866547393	0.0019614221790553495	0.020994992464387758
40	22.712667316787435	40	4	spccomplrate_40tips_spr0.010_.0003.nex	0.01	submit1::20201122163118::8214138911638656353	0.01013639921707123	-10.46880311698046	0.002477120941446738	0.026516291138849554
40	23.538132212739427	40	5	spccomplrate_40tips_spr0.008_.0095.nex	0.008	submit1::20201122163118::8214138911638656353	0.010700589346618727	-16.23757340294692	0.00327261613521496	0.025059398718738916
40	25.272083458541047	40	3	spccomplrate_40tips_spr0.008_.0085.nex	0.008	submit1::20201122163118::8214138911638656353	0.005536254266092935	-8.157120936765272	0.0008989427803460119	0.017260745204960744
40	39.88962635670084	40	4	spccomplrate_40tips_spr0.008_.0099.nex	0.008	submit1::20201122163118::8214138911638656353	0.0076723741413387645	-13.855399134907126	0.0018751892462952329	0.020067826857001005
40	24.778844254737642	40	6	spccomplrate_40tips_spr0.010_.0026.nex	0.01	submit1::20201122163118::8214138911638656353	0.014153267902624818	-15.313466471878945	0.005012727060555921	0.03065510502941154
40	21.195305500563045	40	5	spccomplrate_40tips_spr0.008_.0097.nex	0.008	submit1::20201122163118::8214138911638656353	0.012560196943036003	-13.650021693490162	0.0038431981299625597	0.029409114762314156
40	36.431153981970034	40	2	spccomplrate_40tips_spr0.010_.0022.nex	0.01	submit1::20201122163118::8214138911638656353	0.0030698104602213407	-4.534202215009701	0.0001677502231800261	0.013674844733792312
40	33.24830403350049	40	4	spccomplrate_40tips_spr0.010_.0034.nex	0.01	submit1::20201122163118::8214138911638656353	0.007369441864681653	-11.998659232859072	0.001801051206642319	0.01928041902162804
40	32.317700018303725	40	4	spccomplrate_40tips_spr0.010_.0031.nex	0.01	submit1::20201122163118::8214138911638656353	0.009119529954741922	-9.787333104564834	0.00222767064538873	0.02387986111978688
40	37.983529108450654	40	6	spccomplrate_40tips_spr0.010_.0024.nex	0.01	submit1::20201122163118::8214138911638656353	0.015108127816723943	-15.016870508035957	0.005342566119472234	0.03278386275904159
40	32.38482576088226	40	4	spccomplrate_40tips_spr0.010_.0023.nex	0.01	submit1::20201122163118::8214138911638656353	0.007471355139369623	-10.358359627356224	0.0018260186803929293	0.019547531688073456
40	20.57806247400615	40	2	spccomplrate_40tips_spr0.010_.0002.nex	0.01	submit1::20201122163118::8214138911638656353	0.003343591116458095	-4.374270685205347	0.00018300749600497535	0.014897888451072594
40	30.709181392753262	40	5	spccomplrate_40tips_spr0.010_.0033.nex	0.01	submit1::20201122163118::8214138911638656353	0.01142339782464792	-14.573728144973114	0.003497072554093545	0.026748642870997118
40	37.53554736350132	40	3	spccomplrate_40tips_spr0.010_.0028.nex	0.01	submit1::20201122163118::8214138911638656353	0.005415828229464966	-10.676996144137142	0.0008796497660187448	0.016886690280399907
40	23.435360195333136	40	3	spccomplrate_40tips_spr0.010_.0039.nex	0.01	submit1::20201122163118::8214138911638656353	0.007418332527486291	-6.386794697668209	0.001204204265008408	0.023148961460299624
40	34.58518884227938	40	3	spccomplrate_40tips_spr0.010_.0027.nex	0.01	submit1::20201122163118::8214138911638656353	0.005290244513834782	-8.496360757815655	0.0008591702510820084	0.016496005666402483
40	25.123074471468442	40	2	spccomplrate_40tips_spr0.010_.0036.nex	0.01	submit1::20201122163118::8214138911638656353	0.0031562931921384316	-4.516973525260837	0.00017256974057633533	0.01406162824549927
40	27.778406084616588	40	5	spccomplrate_40tips_spr0.010_.0035.nex	0.01	submit1::20201122163118::8214138911638656353	0.011469681139987037	-13.810014211112897	0.0035084194705276967	0.026877253011909318
40	39.554402681731126	40	7	spccomplrate_40tips_spr0.010_.0029.nex	0.01	submit1::20201122163118::8214138911638656353	0.013680483045459572	-20.446393292158756	0.005375677530868242	0.027918171438230645
40	24.099287796992122	40	4	spccomplrate_40tips_spr0.010_.0038.nex	0.01	submit1::20201122163118::8214138911638656353	0.010722833412057948	-11.139928357851712	0.0026197386597812634	0.028072239954670775
40	26.131529511801265	40	4	spccomplrate_40tips_spr0.010_.0040.nex	0.01	submit1::20201122163118::8214138911638656353	0.009312840364552174	-11.169005636271852	0.0022761286080133394	0.02435182614605384
40	49.93886103836579	40	2	spccomplrate_40tips_spr0.004_.0097.nex	0.004	submit1::20201122163118::8214138911638656353	0.002224161832333763	-6.880997153625079	0.00012395717620693192	0.00990788970732457
40	46.84172600814398	40	3	spccomplrate_40tips_spr0.010_.0030.nex	0.01	submit1::20201122163118::8214138911638656353	0.005491729400257166	-7.326946819088099	0.0008918678073220433	0.01713065279142963
40	28.454725666045654	40	3	spccomplrate_40tips_spr0.008_.0037.nex	0.008	submit1::20201122163118::8214138911638656353	0.005773172206820974	-8.7400995833434	0.0009376289703583718	0.018001569186675462
40	31.334276816411638	40	4	spccomplrate_40tips_spr0.010_.0037.nex	0.01	submit1::20201122163118::8214138911638656353	0.007353238405446712	-13.955068881112803	0.0017974721290911144	0.01922987558879562
40	32.44014703473613	40	2	spccomplrate_40tips_spr0.008_.0100.nex	0.008	submit1::20201122163118::8214138911638656353	0.003075943714003087	-3.8066893344598993	0.00016809201769370363	0.01370942638574514
40	30.49083424688441	40	3	spccomplrate_40tips_spr0.010_.0025.nex	0.01	submit1::20201122163118::8214138911638656353	0.006233645969568161	-8.33542232838659	0.0010121086414887465	0.01944532644824703
40	25.13035539617219	40	3	spccomplrate_40tips_spr0.010_.0032.nex	0.01	submit1::20201122163118::8214138911638656353	0.005427751908419053	-8.867918802180846	0.0008814782972288951	0.01693003065891672
40	29.216126396262	40	5	spccomplrate_40tips_spr0.008_.0006.nex	0.008	submit1::20201122163118::8214138911638656353	0.01048695862685569	-13.636840817534933	0.0032085528989411216	0.02456809081538074
40	43.471008044582476	40	4	spccomplrate_40tips_spr0.008_.0008.nex	0.008	submit1::20201122163118::8214138911638656353	0.006778079668910608	-14.929312347413479	0.0016572228084084152	0.017723925691003495
40	24.58572412878489	40	3	spccomplrate_40tips_spr0.008_.0016.nex	0.008	submit1::20201122163118::8214138911638656353	0.006019578925498338	-7.562127146057076	0.0009773967163053893	0.018772945814804824
40	32.65397681082614	40	4	spccomplrate_40tips_spr0.008_.0004.nex	0.008	submit1::20201122163118::8214138911638656353	0.008394134865249382	-10.415929037155747	0.002051837618513122	0.021964592020504797
40	27.51017588932889	40	2	spccomplrate_40tips_spr0.004_.0100.nex	0.004	submit1::20201122163118::8214138911638656353	0.002474562947095507	-4.83696526379995	0.00013457821668779314	0.011023260602909027
40	32.11557133061221	40	4	spccomplrate_40tips_spr0.008_.0014.nex	0.008	submit1::20201122163118::8214138911638656353	0.00766111200742897	-11.65184755002828	0.0018725715398594473	0.02003457055974364
40	32.02325720760993	40	4	spccomplrate_40tips_spr0.008_.0023.nex	0.008	submit1::20201122163118::8214138911638656353	0.009879646303088442	-9.377843601193245	0.0024139201412621833	0.02586501512589807
40	39.8732799129244	40	5	spccomplrate_40tips_spr0.008_.0007.nex	0.008	submit1::20201122163118::8214138911638656353	0.011654980330429289	-10.81980810046818	0.00356296013315677	0.027341502484908343
40	30.624858741503903	40	5	spccomplrate_40tips_spr0.008_.0020.nex	0.008	submit1::20201122163118::8214138911638656353	0.010948309907893288	-16.42944349337747	0.0033498664669781154	0.025633382980639843
40	18.99083474649255	40	4	spccomplrate_40tips_spr0.008_.0038.nex	0.008	submit1::20201122163118::8214138911638656353	0.010608524262507482	-12.767843204093294	0.0025932069300640985	0.027743764332130088
40	25.958252506557304	40	2	spccomplrate_40tips_spr0.008_.0015.nex	0.008	submit1::20201122163118::8214138911638656353	0.0028359411214225277	-4.250142288211481	0.0001547171318123206	0.012627102140936083
40	36.903119227630825	40	7	spccomplrate_40tips_spr0.008_.0052.nex	0.008	submit1::20201122163118::8214138911638656353	0.016474233616993957	-17.94768253950144	0.0064692385314034815	0.03366553161055811
40	39.90208166471618	40	5	spccomplrate_40tips_spr0.008_.0009.nex	0.008	submit1::20201122163118::8214138911638656353	0.011315055742487526	-12.516453482402202	0.003456950662960389	0.026577384163134817
40	30.164164885768503	40	2	spccomplrate_40tips_spr0.008_.0043.nex	0.008	submit1::20201122163118::8214138911638656353	0.0033870505743885102	-3.842555104648944	0.00018542940855198657	0.015097819618808303
40	38.651562847596246	40	2	spccomplrate_40tips_spr0.008_.0074.nex	0.008	submit1::20201122163118::8214138911638656353	0.0032650634566245285	-4.626584780903446	0.0001786312995751244	0.01454772820877237
40	27.50551958662605	40	4	spccomplrate_40tips_spr0.008_.0005.nex	0.008	submit1::20201122163118::8214138911638656353	0.008003529259833282	-14.33094981167479	0.0019558338861701027	0.020946148096010645
40	38.783832357480705	40	2	spccomplrate_40tips_spr0.004_.0084.nex	0.004	submit1::20201122163118::8214138911638656353	0.002446395361067546	-5.655616291180745	0.00013300849094180327	0.010896803592988412
40	27.626579708184963	40	2	spccomplrate_40tips_spr0.008_.0044.nex	0.008	submit1::20201122163118::8214138911638656353	0.0030123986404928848	-4.259807530812185	0.00016455077217054212	0.013418910817943972
40	23.56668630345399	40	5	spccomplrate_40tips_spr0.008_.0018.nex	0.008	submit1::20201122163118::8214138911638656353	0.014477732166345491	-12.19054832404218	0.004429339405401018	0.03391268993070903
40	36.17511809262426	40	3	spccomplrate_40tips_spr0.004_.0083.nex	0.004	submit1::20201122163118::8214138911638656353	0.0048322215538852634	-8.651161900458629	0.0007845910904236264	0.01506289842623382
40	35.29771354345719	40	2	spccomplrate_40tips_spr0.008_.0017.nex	0.008	submit1::20201122163118::8214138911638656353	0.0022985840805816973	-5.764870579674519	0.00012477125072192632	0.01023775881078473
40	27.035571997443128	40	5	spccomplrate_40tips_spr0.008_.0022.nex	0.008	submit1::20201122163118::8214138911638656353	0.010901668789763837	-13.723420498836118	0.003334941452057423	0.025532523118533205
40	25.24076268723772	40	5	spccomplrate_40tips_spr0.008_.0067.nex	0.008	submit1::20201122163118::8214138911638656353	0.012460032931122977	-15.969816779416979	0.0038121827485259746	0.029181668453832764
40	35.029924701744314	40	4	spccomplrate_40tips_spr0.008_.0075.nex	0.008	submit1::20201122163118::8214138911638656353	0.006296898811051136	-12.196873567788982	0.0015388205264596864	0.016461573745696123
40	35.08752004722655	40	4	spccomplrate_40tips_spr0.008_.0021.nex	0.008	submit1::20201122163118::8214138911638656353	0.00934022549267976	-11.440075821994084	0.002282765446022878	0.024424825528392327
40	16.96988767236062	40	2	spccomplrate_40tips_spr0.004_.0086.nex	0.004	submit1::20201122163118::8214138911638656353	0.003959033779132133	-6.132736183516304	0.0002173049395921182	0.017634277449601415
40	35.623852325083504	40	3	spccomplrate_40tips_spr0.008_.0019.nex	0.008	submit1::20201122163118::8214138911638656353	0.005171245680114661	-8.290803945211774	0.0008397285628309011	0.016128817742373614
40	30.578293752424198	40	4	spccomplrate_40tips_spr0.010_.0004.nex	0.01	submit1::20201122163118::8214138911638656353	0.007690680595034468	-13.044247796643532	0.0018799269497871201	0.020113699348509803
40	31.01399514127615	40	2	spccomplrate_40tips_spr0.008_.0090.nex	0.008	submit1::20201122163118::8214138911638656353	0.002784827500507022	-3.542092745988325	0.00015186866738792193	0.012415012135441153
40	28.785105303102448	40	5	spccomplrate_40tips_spr0.008_.0040.nex	0.008	submit1::20201122163118::8214138911638656353	0.011381226297394584	-14.789742103549502	0.0034822600931260065	0.026654707189531113
40	24.307582106802133	40	3	spccomplrate_40tips_spr0.008_.0068.nex	0.008	submit1::20201122163118::8214138911638656353	0.0057315699493918565	-7.832728630692855	0.0009303634972419955	0.01786379969725852
40	22.877447238575016	40	5	spccomplrate_40tips_spr0.008_.0042.nex	0.008	submit1::20201122163118::8214138911638656353	0.011823192127576907	-14.49962714492907	0.0036169655994829843	0.027698929420924886
40	32.923322761306935	40	9	spccomplrate_40tips_spr0.008_.0065.nex	0.008	submit1::20201122163118::8214138911638656353	0.020983915947180642	-25.978775788494605	0.009497350337370368	0.03933601502311957
40	40.96018028630287	40	2	spccomplrate_40tips_spr0.008_.0039.nex	0.008	submit1::20201122163118::8214138911638656353	0.002581226331571762	-4.555020324722529	0.00014052236328951422	0.01149612024867828
40	19.891129924696365	40	2	spccomplrate_40tips_spr0.008_.0036.nex	0.008	submit1::20201122163118::8214138911638656353	0.003626697498298337	-4.935825317761308	0.0001987844736979705	0.016155927205170097
40	19.990748521239446	40	4	spccomplrate_40tips_spr0.008_.0041.nex	0.008	submit1::20201122163118::8214138911638656353	0.008081830044557686	-12.306847064248409	0.0019757434875611745	0.021134933970819298
40	22.062565518364487	40	3	spccomplrate_40tips_spr0.004_.0094.nex	0.004	submit1::20201122163118::8214138911638656353	0.005782533393332159	-9.184280620175546	0.0009391859484774847	0.018028583358410497
40	38.16671649421956	40	2	spccomplrate_40tips_spr0.008_.0058.nex	0.008	submit1::20201122163118::8214138911638656353	0.002805678854874671	-3.8904832730591434	0.00015303067352352636	0.012508796355954765
40	24.906509165454775	40	4	spccomplrate_40tips_spr0.008_.0054.nex	0.008	submit1::20201122163118::8214138911638656353	0.009013224146549995	-13.600686841543626	0.0022031105704928156	0.02356576520505439
40	26.881173940452094	40	3	spccomplrate_40tips_spr0.004_.0095.nex	0.004	submit1::20201122163118::8214138911638656353	0.0053260143498205315	-9.280942637515917	0.0008650339170984252	0.016603667380637347
40	35.999212594638976	40	5	spccomplrate_40tips_spr0.008_.0053.nex	0.008	submit1::20201122163118::8214138911638656353	0.009471364100787867	-14.748821758805619	0.002897230361330728	0.022179957070861008
40	39.41286984849077	40	3	spccomplrate_40tips_spr0.008_.0091.nex	0.008	submit1::20201122163118::8214138911638656353	0.004707598022795602	-9.803611584814531	0.000764652549808917	0.014679850046240547
40	34.49195159116926	40	2	spccomplrate_40tips_spr0.008_.0069.nex	0.008	submit1::20201122163118::8214138911638656353	0.0023402619828408644	-4.806677730888253	0.0001270938805756213	0.010418399523961041
40	24.32950136890789	40	2	spccomplrate_40tips_spr0.008_.0055.nex	0.008	submit1::20201122163118::8214138911638656353	0.0035869379987283857	-5.408775196173123	0.00019656875276041232	0.015978304663758613
40	24.509655936010837	40	2	spccomplrate_40tips_spr0.008_.0056.nex	0.008	submit1::20201122163118::8214138911638656353	0.0034663956353119187	-3.976549705564289	0.00018985115718266336	0.015449995940641737
40	23.568487219720083	40	5	spccomplrate_40tips_spr0.008_.0059.nex	0.008	submit1::20201122163118::8214138911638656353	0.012831337427491409	-11.708512373648908	0.003924274003237472	0.030081284119022215
40	23.803433079462053	40	2	spccomplrate_40tips_spr0.010_.0005.nex	0.01	submit1::20201122163118::8214138911638656353	0.003441618921314478	-5.02194821907867	0.00018847039825556887	0.015332798282428142
40	30.45229198890805	40	3	spccomplrate_40tips_spr0.008_.0066.nex	0.008	submit1::20201122163118::8214138911638656353	0.004572822051199168	-8.879163859377615	0.0007425756532754514	0.01425542192045271
40	28.32426442799495	40	3	spccomplrate_40tips_spr0.008_.0057.nex	0.008	submit1::20201122163118::8214138911638656353	0.0057418047926990155	-7.6877926215954195	0.0009325207894488555	0.017903816560520862
40	34.91686119697218	40	2	spccomplrate_40tips_spr0.004_.0096.nex	0.004	submit1::20201122163118::8214138911638656353	0.0020853308652487514	-4.176108817457112	0.00011622039157831454	0.009293599504552505
40	31.344386623242176	40	3	spccomplrate_40tips_spr0.004_.0087.nex	0.004	submit1::20201122163118::8214138911638656353	0.005523869858748927	-9.401354728656276	0.0008969368443377454	0.01722155182066981
40	52.789879642820296	40	2	spccomplrate_40tips_spr0.008_.0029.nex	0.008	submit1::20201122163118::8214138911638656353	0.002236670534274239	-5.966820215577955	0.0001213209270922096	0.009962456063460032
40	32.83829027826513	40	6	spccomplrate_40tips_spr0.008_.0001.nex	0.008	submit1::20201122163118::8214138911638656353	0.013590901533714471	-12.894040684348736	0.004806299432641142	0.029501572313303158
40	34.22178546825193	40	5	spccomplrate_40tips_spr0.004_.0085.nex	0.004	submit1::20201122163118::8214138911638656353	0.011010653607585923	-17.157680069521238	0.0033712927135159864	0.025768979811897373
40	43.90496447537171	40	4	spccomplrate_40tips_spr0.008_.0002.nex	0.008	submit1::20201122163118::8214138911638656353	0.007424584522173513	-14.291244628775608	0.0018150055586018039	0.019411836315325236
40	21.752113747781202	40	5	spccomplrate_40tips_spr0.008_.0077.nex	0.008	submit1::20201122163118::8214138911638656353	0.012069062155425133	-12.645832523502143	0.0036927019831131005	0.02826876563571096
40	45.28282273950386	40	3	spccomplrate_40tips_spr0.008_.0027.nex	0.008	submit1::20201122163118::8214138911638656353	0.004218785933082512	-8.264417466047712	0.0006851649697684769	0.01315531361759894
40	36.846601322048954	40	3	spccomplrate_40tips_spr0.008_.0028.nex	0.008	submit1::20201122163118::8214138911638656353	0.004781501130974761	-7.381383966160963	0.0007763109543030695	0.014908470801466314
40	21.49947231568347	40	2	spccomplrate_40tips_spr0.008_.0092.nex	0.008	submit1::20201122163118::8214138911638656353	0.002677726158035643	-4.203783124687536	0.00014590011422399397	0.01192857762411953
40	30.6071182461349	40	6	spccomplrate_40tips_spr0.010_.0006.nex	0.01	submit1::20201122163118::8214138911638656353	0.014475143555270348	-16.446496046222148	0.005125360626421332	0.031367958946737017
40	37.10785566888832	40	5	spccomplrate_40tips_spr0.008_.0093.nex	0.008	submit1::20201122163118::8214138911638656353	0.011443755973547003	-10.562139068489266	0.0034982534466372907	0.026847421235359083
40	33.37643366339319	40	6	spccomplrate_40tips_spr0.010_.0007.nex	0.01	submit1::20201122163118::8214138911638656353	0.011841330633245526	-21.133147514157887	0.004192932415734811	0.025626074212501102
40	43.185487870366494	40	2	spccomplrate_40tips_spr0.008_.0003.nex	0.008	submit1::20201122163118::8214138911638656353	0.002382497363184547	-5.623966222999467	0.0001294475776177228	0.010609443052125583
40	38.587321184694	40	4	spccomplrate_40tips_spr0.008_.0070.nex	0.008	submit1::20201122163118::8214138911638656353	0.0062112499992275205	-10.00336577932834	0.0015179250064199068	0.01624884216820924
40	54.569562851812826	40	4	spccomplrate_40tips_spr0.008_.0071.nex	0.008	submit1::20201122163118::8214138911638656353	0.006093320671744362	-8.726234905726962	0.0014874448470486796	0.015982524306831808
40	34.7598792280553	40	2	spccomplrate_40tips_spr0.008_.0072.nex	0.008	submit1::20201122163118::8214138911638656353	0.002508389763611397	-3.885755337055601	0.00013646332053507198	0.011178351436637094
40	38.423455430622056	40	3	spccomplrate_40tips_spr0.008_.0073.nex	0.008	submit1::20201122163118::8214138911638656353	0.0059110705055909415	-7.912303683496054	0.0009599200573139288	0.018430929146876603
40	31.923051114918135	40	4	spccomplrate_40tips_spr0.008_.0030.nex	0.008	submit1::20201122163118::8214138911638656353	0.008284559072113928	-10.130863231190418	0.0020248272098790272	0.0216797639632843
40	32.648858714280166	40	4	spccomplrate_40tips_spr0.008_.0031.nex	0.008	submit1::20201122163118::8214138911638656353	0.007196198824691184	-11.197918824382844	0.0017586571841841459	0.01881914821527331
40	27.09131298358401	40	2	spccomplrate_40tips_spr0.008_.0076.nex	0.008	submit1::20201122163118::8214138911638656353	0.002716265315209296	-6.297948782775225	0.00014804782781166815	0.012099979519813883
40	28.292711586681026	40	2	spccomplrate_40tips_spr0.010_.0047.nex	0.01	submit1::20201122163118::8214138911638656353	0.003026385169756095	-5.535519344331829	0.00016533021472056074	0.013479855207103224
40	24.553144318653835	40	4	spccomplrate_40tips_spr0.010_.0073.nex	0.01	submit1::20201122163118::8214138911638656353	0.010294963679456462	-10.964649523709074	0.0025162976968726557	0.026921627178568136
40	31.10347792250112	40	4	spccomplrate_40tips_spr0.010_.0072.nex	0.01	submit1::20201122163118::8214138911638656353	0.009573372110198554	-11.41623242612276	0.002340401681676131	0.02503605083146803
40	30.822931636133333	40	2	spccomplrate_40tips_spr0.010_.0059.nex	0.01	submit1::20201122163118::8214138911638656353	0.00340282971207779	-4.23030415448332	0.00018630874974422766	0.015162230269418448
40	31.702561585515575	40	4	spccomplrate_40tips_spr0.010_.0044.nex	0.01	submit1::20201122163118::8214138911638656353	0.007087886739602259	-15.43181994645553	0.001732434083380774	0.018528493147223914
40	25.167682981048763	40	2	spccomplrate_40tips_spr0.010_.0058.nex	0.01	submit1::20201122163118::8214138911638656353	0.0028094374826423654	-4.3518020950647545	0.0001532401346669373	0.01252288151713393
40	32.5499212400303	40	3	spccomplrate_40tips_spr0.010_.0060.nex	0.01	submit1::20201122163118::8214138911638656353	0.005265831143034722	-10.93196576916606	0.0008552521106644036	0.016417084481849413
40	33.707457901302945	40	6	spccomplrate_40tips_spr0.010_.0041.nex	0.01	submit1::20201122163118::8214138911638656353	0.012611239601614468	-19.102278810981442	0.004464693947263342	0.02730217905858816
40	23.1962648335187	40	3	spccomplrate_40tips_spr0.010_.0042.nex	0.01	submit1::20201122163118::8214138911638656353	0.0056572842198198865	-8.38608707329952	0.0009183603594307117	0.017630232857257518
40	22.30078756021189	40	6	spccomplrate_40tips_spr0.020_.0032.nex	0.02	submit1::20201122163118::8214138911638656353	0.015832341710585125	-15.4918527065983	0.005606700356012751	0.03430057861428402
40	36.608350081986345	40	4	spccomplrate_40tips_spr0.010_.0079.nex	0.01	submit1::20201122163118::8214138911638656353	0.007033635996558404	-10.907710023067365	0.0017188982488534684	0.0183920822044229
40	23.312593119023962	40	2	spccomplrate_40tips_spr0.010_.0082.nex	0.01	submit1::20201122163118::8214138911638656353	0.0030861031311710994	-4.496000844819238	0.00016865818259960113	0.013749597598876475
40	31.084688809210697	40	3	spccomplrate_40tips_spr0.010_.0092.nex	0.01	submit1::20201122163118::8214138911638656353	0.005845552081523847	-7.492356373103503	0.0009492071287932591	0.018233676862960818
40	29.04141627061076	40	4	spccomplrate_40tips_spr0.010_.0080.nex	0.01	submit1::20201122163118::8214138911638656353	0.009579151533020778	-10.685718528097897	0.002339891283814219	0.025101511558496083
40	26.51371539326018	40	6	spccomplrate_40tips_spr0.010_.0081.nex	0.01	submit1::20201122163118::8214138911638656353	0.013039038487245417	-14.905845057847731	0.004613955062421922	0.02826405995670007
40	16.775517576065617	40	3	spccomplrate_40tips_spr0.010_.0095.nex	0.01	submit1::20201122163118::8214138911638656353	0.008765818057276747	-8.092780565948354	0.0014231851100160607	0.027323697681311154
40	34.33910896132176	40	3	spccomplrate_40tips_spr0.010_.0091.nex	0.01	submit1::20201122163118::8214138911638656353	0.006044168873225801	-8.856038885849317	0.0009814872444485281	0.018844798345482746
40	38.85405700113075	40	8	spccomplrate_40tips_spr0.020_.0001.nex	0.02	submit1::20201122163118::8214138911638656353	0.01924814748597045	-14.93315975148325	0.008168096293244321	0.03761196847777819
40	39.14320368596941	40	3	spccomplrate_40tips_spr0.010_.0093.nex	0.01	submit1::20201122163118::8214138911638656353	0.004916063227892462	-9.534208071803093	0.0007983419009581858	0.015326495977981257
40	46.44006448977273	40	3	spccomplrate_40tips_spr0.010_.0094.nex	0.01	submit1::20201122163118::8214138911638656353	0.004358642284363195	-7.059580435996712	0.0007076025570097739	0.013590855207110937
40	20.711751971233323	40	5	spccomplrate_40tips_spr0.020_.0006.nex	0.02	submit1::20201122163118::8214138911638656353	0.01617486304345633	-17.48231529936658	0.004950423999965381	0.037872386406603176
40	45.38310576111753	40	9	spccomplrate_40tips_spr0.020_.0007.nex	0.02	submit1::20201122163118::8214138911638656353	0.018219496960667582	-19.991837294816136	0.008237956886030384	0.034202918507017996
40	24.75497168153851	40	8	spccomplrate_40tips_spr0.020_.0002.nex	0.02	submit1::20201122163118::8214138911638656353	0.01876732171301383	-19.37557075878319	0.007977524822950294	0.03657906912108151
40	41.06670402447706	40	2	spccomplrate_40tips_spr0.010_.0078.nex	0.01	submit1::20201122163118::8214138911638656353	0.0023440627736358065	-4.730161641107562	0.00012730569138397451	0.01044941299489697
40	29.309553909706015	40	10	spccomplrate_40tips_spr0.020_.0009.nex	0.02	submit1::20201122163118::8214138911638656353	0.031671223983597264	-19.517911659518397	0.015023098721079662	0.05780803028240836
40	34.563583744334636	40	9	spccomplrate_40tips_spr0.020_.0005.nex	0.02	submit1::20201122163118::8214138911638656353	0.027353699425719788	-20.55826026320949	0.012354035089605982	0.05143907684286726
40	23.35788945816673	40	5	spccomplrate_40tips_spr0.020_.0003.nex	0.02	submit1::20201122163118::8214138911638656353	0.013715648157797699	-14.291872082307044	0.004195625916665365	0.03212720072427309
40	29.070627568533876	40	8	spccomplrate_40tips_spr0.020_.0004.nex	0.02	submit1::20201122163118::8214138911638656353	0.018801815608651812	-22.11912551562164	0.007996084482789769	0.036608454572696444
40	31.637443880413635	40	6	spccomplrate_40tips_spr0.020_.0008.nex	0.02	submit1::20201122163118::8214138911638656353	0.01223890908935812	-16.515782323649674	0.004331490302738168	0.026518066232868967
40	29.31788848348989	40	14	spccomplrate_40tips_spr0.040_.0052.nex	0.04	submit1::20201122163118::8214138911638656353	0.045303637629551724	-26.254483144988797	0.02459901829477709	0.07561508692321574
40	29.835786845198164	40	11	spccomplrate_40tips_spr0.040_.0042.nex	0.04	submit1::20201122163118::8214138911638656353	0.029963142881872504	-20.935685583817122	0.01483444910249141	0.05316942590696296
40	26.084173587292195	40	7	spccomplrate_40tips_spr0.020_.0033.nex	0.02	submit1::20201122163118::8214138911638656353	0.016659288122758697	-18.891690425511868	0.006545466176575087	0.0340038578607354
40	40.66546407677713	40	15	spccomplrate_40tips_spr0.040_.0044.nex	0.04	submit1::20201122163118::8214138911638656353	0.03744824016933849	-27.154535310263622	0.020835290324544464	0.061443383351028974
40	26.404208375272837	40	8	spccomplrate_40tips_spr0.040_.0046.nex	0.04	submit1::20201122163118::8214138911638656353	0.022553477095130697	-23.355655252556037	0.0095892249091251	0.04393799781592687
40	36.26239974935794	40	7	spccomplrate_40tips_spr0.040_.0045.nex	0.04	submit1::20201122163118::8214138911638656353	0.013882984753867903	-18.479680056064492	0.0054540686170672596	0.028347725943919995
40	26.785497791099377	40	12	spccomplrate_40tips_spr0.040_.0049.nex	0.04	submit1::20201122163118::8214138911638656353	0.033938385382056256	-26.78494251261517	0.01745606819796502	0.05860863587333703
40	30.425881189986235	40	13	spccomplrate_40tips_spr0.040_.0043.nex	0.04	submit1::20201122163118::8214138911638656353	0.04785414255176902	-22.708514171252844	0.025228616312427236	0.08167411164149183
40	34.40968915081586	40	14	spccomplrate_40tips_spr0.040_.0059.nex	0.04	submit1::20201122163118::8214138911638656353	0.04281174046425431	-26.58645742439618	0.023313583291533154	0.07117252636001865
40	26.538403639653204	40	10	spccomplrate_40tips_spr0.040_.0051.nex	0.04	submit1::20201122163118::8214138911638656353	0.026984515217761622	-22.247299944375847	0.012834251071103562	0.04905510488337808
40	27.103278350623032	40	12	spccomplrate_40tips_spr0.040_.0060.nex	0.04	submit1::20201122163118::8214138911638656353	0.03585322979494656	-21.830359706391658	0.018418804588128584	0.06201705828833725
40	27.163520514055403	40	15	spccomplrate_40tips_spr0.040_.0050.nex	0.04	submit1::20201122163118::8214138911638656353	0.04943529235753738	-32.11696080926617	0.02754959577206039	0.08091606005259347
40	30.452173368005912	40	2	spccomplrate_40tips_spr0.010_.0087.nex	0.01	submit1::20201122163118::8214138911638656353	0.003176793173274127	-3.6384815372270443	0.00017371216535313604	0.014162467448692338
40	28.31289195380014	40	11	spccomplrate_40tips_spr0.040_.0047.nex	0.04	submit1::20201122163118::8214138911638656353	0.02895333766942328	-24.907128529154036	0.01436152793491568	0.05122550035660895
40	37.94441271880208	40	11	spccomplrate_40tips_spr0.040_.0048.nex	0.04	submit1::20201122163118::8214138911638656353	0.033234851941923736	-24.87925973179901	0.016482971980711504	0.0588179467682468
40	26.339959419426215	40	10	spccomplrate_40tips_spr0.040_.0100.nex	0.04	submit1::20201122163118::8214138911638656353	0.025952668233711482	-20.715979268539957	0.012335015309040439	0.04723290718421359
40	26.685546604500292	40	24	spccomplrate_40tips_spr0.080_.0003.nex	0.08	submit1::20201122163118::8214138911638656353	0.08433841268599604	-31.821763033829523	0.05345092400750125	0.1261951360950903
40	19.944597521754982	40	22	spccomplrate_40tips_spr0.080_.0002.nex	0.08	submit1::20201122163118::8214138911638656353	0.09116922369696963	-24.320588385401027	0.0562473474701494	0.13976517192624371
40	25.88176510042877	40	16	spccomplrate_40tips_spr0.080_.0009.nex	0.08	submit1::20201122163118::8214138911638656353	0.055233110777219624	-30.697077256974275	0.031480669465492835	0.08890391805455292
40	24.857760917332207	40	20	spccomplrate_40tips_spr0.080_.0013.nex	0.08	submit1::20201122163118::8214138911638656353	0.07601609666973141	-29.004193642776794	0.045958627176484385	0.11780165220825282
40	22.97515751137457	40	12	spccomplrate_40tips_spr0.080_.0004.nex	0.08	submit1::20201122163118::8214138911638656353	0.04695462134461686	-24.222833275298335	0.02410778203394098	0.08129496960465761
40	30.14115338950589	40	18	spccomplrate_40tips_spr0.080_.0014.nex	0.08	submit1::20201122163118::8214138911638656353	0.07752114306606085	-20.27658217925999	0.04473955185656666	0.12593936504986444
40	21.646283417432137	40	6	spccomplrate_40tips_spr0.020_.0010.nex	0.02	submit1::20201122163118::8214138911638656353	0.016309857302404175	-17.596820060649083	0.005777151641031207	0.03531709765021506
40	39.97383395129981	40	20	spccomplrate_40tips_spr0.080_.0001.nex	0.08	submit1::20201122163118::8214138911638656353	0.06582155330849328	-28.157493241133672	0.039732559156503894	0.10229933191486143
40	28.187966439921542	40	21	spccomplrate_40tips_spr0.080_.0007.nex	0.08	submit1::20201122163118::8214138911638656353	0.07208430326837331	-27.21396263113463	0.04405302551174662	0.11105508128500724
40	21.771337825812637	40	12	spccomplrate_40tips_spr0.020_.0034.nex	0.02	submit1::20201122163118::8214138911638656353	0.033621609488913046	-25.192198237654516	0.01728244582551363	0.058102951790056576
40	22.574697969623156	40	18	spccomplrate_40tips_spr0.080_.0010.nex	0.08	submit1::20201122163118::8214138911638656353	0.07213933962938834	-30.105928093246604	0.04249035763729149	0.11368806445142281
40	20.41178195341448	40	14	spccomplrate_40tips_spr0.080_.0011.nex	0.08	submit1::20201122163118::8214138911638656353	0.04857582692442448	-26.956437563215946	0.02643170003092591	0.08083512242109353
40	22.78950069085033	40	15	spccomplrate_40tips_spr0.080_.0015.nex	0.08	submit1::20201122163118::8214138911638656353	0.043147120097363836	-27.302359695370832	0.02405682696624975	0.07057604528363731
40	23.634317490464824	40	3	spccomplrate_40tips_spr0.010_.0043.nex	0.01	submit1::20201122163118::8214138911638656353	0.005944015761714435	-8.097406212385934	0.0009652543027634063	0.018533869521416703
40	29.043077869462632	40	12	spccomplrate_40tips_spr0.080_.0006.nex	0.08	submit1::20201122163118::8214138911638656353	0.035559078728643466	-31.60186840487552	0.018297896656684888	0.06135574915910072
40	36.050717704605184	40	18	spccomplrate_40tips_spr0.080_.0008.nex	0.08	submit1::20201122163118::8214138911638656353	0.05911284485258636	-25.625098719387196	0.034480599470503435	0.09444084006382365
40	32.3360526323839	40	16	spccomplrate_40tips_spr0.080_.0012.nex	0.08	submit1::20201122163118::8214138911638656353	0.05677717141733319	-23.377164270956396	0.03209685295684513	0.09246115604534412
40	38.575474257276696	40	25	spccomplrate_40tips_spr0.080_.0005.nex	0.08	submit1::20201122163118::8214138911638656353	0.08832217934287666	-21.698415750059215	0.0548788796121321	0.1368960722653477
40	26.67990959646698	40	13	spccomplrate_40tips_spr0.040_.0005.nex	0.04	submit1::20201122163118::8214138911638656353	0.049269829737369646	-21.834895870642747	0.02600981212772242	0.08392652321501803
40	44.155926013187184	40	12	spccomplrate_40tips_spr0.040_.0006.nex	0.04	submit1::20201122163118::8214138911638656353	0.02772772592748803	-21.6086658834221	0.014209535124388743	0.04814298270956707
40	21.83482060142113	40	6	spccomplrate_40tips_spr0.040_.0007.nex	0.04	submit1::20201122163118::8214138911638656353	0.01895449266446829	-17.036003645407696	0.006711216159584917	0.04106381373212412
40	28.88687411258527	40	9	spccomplrate_40tips_spr0.040_.0002.nex	0.04	submit1::20201122163118::8214138911638656353	0.02388151387664453	-20.615361103689214	0.010796228097023271	0.04484329435519153
40	34.80028484893903	40	14	spccomplrate_40tips_spr0.040_.0003.nex	0.04	submit1::20201122163118::8214138911638656353	0.04736403231720981	-32.767834716775496	0.0258271911133207	0.07858160997165846
40	36.677144238273115	40	11	spccomplrate_40tips_spr0.040_.0089.nex	0.04	submit1::20201122163118::8214138911638656353	0.02370401650251376	-28.084414154213295	0.011765301262921293	0.04189139415744578
40	43.71114558915356	40	13	spccomplrate_40tips_spr0.040_.0087.nex	0.04	submit1::20201122163118::8214138911638656353	0.03160141636140463	-30.96297629881913	0.01673010694119657	0.05358558607072993
40	43.370768938146355	40	8	spccomplrate_40tips_spr0.040_.0095.nex	0.04	submit1::20201122163118::8214138911638656353	0.02172416254051545	-19.450810319977002	0.009212876907535568	0.042478261749133585
40	29.0664172559447	40	6	spccomplrate_40tips_spr0.020_.0011.nex	0.02	submit1::20201122163118::8214138911638656353	0.0161802077355023	-17.15705025987944	0.005731028896770341	0.03503455512935635
40	30.691162399761684	40	6	spccomplrate_40tips_spr0.010_.0066.nex	0.01	submit1::20201122163118::8214138911638656353	0.011597791842901385	-19.473361940274952	0.0041053563408426615	0.025116580936603065
40	23.422208314846415	40	15	spccomplrate_40tips_spr0.040_.0090.nex	0.04	submit1::20201122163118::8214138911638656353	0.04830134949765673	-30.521316723848084	0.02693138822316188	0.0789931428273242
40	26.02843073822985	40	10	spccomplrate_40tips_spr0.040_.0091.nex	0.04	submit1::20201122163118::8214138911638656353	0.03489424274952071	-22.501503493243675	0.01660353968145678	0.06339473190432711
40	27.109071595122483	40	11	spccomplrate_40tips_spr0.040_.0088.nex	0.04	submit1::20201122163118::8214138911638656353	0.0289116143209741	-23.9511059232639	0.014347873221389898	0.05110942860696414
40	22.62902249915628	40	10	spccomplrate_40tips_spr0.040_.0094.nex	0.04	submit1::20201122163118::8214138911638656353	0.036555715086879444	-21.486435538719967	0.01735113207762507	0.06665544109409435
40	30.345020566778004	40	11	spccomplrate_40tips_spr0.040_.0008.nex	0.04	submit1::20201122163118::8214138911638656353	0.02881571794557134	-21.764436793023894	0.014285362510481039	0.05103447450163505
40	32.713005369554736	40	9	spccomplrate_40tips_spr0.040_.0099.nex	0.04	submit1::20201122163118::8214138911638656353	0.02340874375691918	-18.38065635265027	0.010570638441869111	0.04403792218428675
40	33.131520031157	40	9	spccomplrate_40tips_spr0.040_.0093.nex	0.04	submit1::20201122163118::8214138911638656353	0.02068337827369966	-21.51643372129084	0.009345316566866447	0.03887747983117613
40	25.565090763754625	40	11	spccomplrate_40tips_spr0.040_.0097.nex	0.04	submit1::20201122163118::8214138911638656353	0.03320926213459372	-24.032210108344387	0.01646026754992525	0.05881859232215712
40	33.16399180771958	40	14	spccomplrate_40tips_spr0.040_.0092.nex	0.04	submit1::20201122163118::8214138911638656353	0.04531335790343233	-24.551417662896938	0.024550471444575145	0.07589176384166195
40	27.31761886670044	40	9	spccomplrate_40tips_spr0.040_.0098.nex	0.04	submit1::20201122163118::8214138911638656353	0.024841110286253115	-20.03405137139288	0.011231653718369539	0.04663595252077596
40	31.90505335735044	40	6	spccomplrate_40tips_spr0.010_.0088.nex	0.01	submit1::20201122163118::8214138911638656353	0.014077932272996469	-12.583250863530933	0.004979149272525697	0.030540206252160182
40	22.17953555109766	40	9	spccomplrate_40tips_spr0.040_.0096.nex	0.04	submit1::20201122163118::8214138911638656353	0.024949661918784	-24.15045425387737	0.011281998868719088	0.04682951191704274
40	53.88152224382691	40	13	spccomplrate_40tips_spr0.040_.0004.nex	0.04	submit1::20201122163118::8214138911638656353	0.031148627599148562	-34.53468141034913	0.01653583367040142	0.05262070110813017
40	34.261737118830055	40	6	spccomplrate_40tips_spr0.010_.0062.nex	0.01	submit1::20201122163118::8214138911638656353	0.013847170751780498	-14.654999462559234	0.004898178587619662	0.03001882818950194
40	20.798908277669376	40	13	spccomplrate_40tips_spr0.040_.0013.nex	0.04	submit1::20201122163118::8214138911638656353	0.04365605846074989	-24.97673558070896	0.02309905044627454	0.07411143403958244
40	33.41856179314816	40	8	spccomplrate_40tips_spr0.020_.0035.nex	0.02	submit1::20201122163118::8214138911638656353	0.022430306877182886	-19.1347232059011	0.009532484308570973	0.04373368787184026
40	35.00327856101171	40	5	spccomplrate_40tips_spr0.010_.0065.nex	0.01	submit1::20201122163118::8214138911638656353	0.010610884869430728	-11.42468246574598	0.0032449701891623522	0.024877568956182643
40	39.13356300925465	40	2	spccomplrate_40tips_spr0.010_.0077.nex	0.01	submit1::20201122163118::8214138911638656353	0.002311308526795945	-4.018171239763026	0.000125480359795247	0.010296517596633383
40	40.19709813196538	40	8	spccomplrate_40tips_spr0.040_.0063.nex	0.04	submit1::20201122163118::8214138911638656353	0.02199269390840571	-18.970473286159745	0.009335882231886425	0.042966668439701816
40	26.10652848308603	40	2	spccomplrate_40tips_spr0.010_.0075.nex	0.01	submit1::20201122163118::8214138911638656353	0.003628171783418031	-5.450543148449281	0.0001988666327905891	0.016164373423661067
40	23.72930475610398	40	2	spccomplrate_40tips_spr0.010_.0071.nex	0.01	submit1::20201122163118::8214138911638656353	0.003743438567926501	-5.050815862551045	0.00020529023043650734	0.01667388371910174
40	27.99307429802921	40	12	spccomplrate_40tips_spr0.040_.0064.nex	0.04	submit1::20201122163118::8214138911638656353	0.03545297072343478	-29.67994413173808	0.01824080170922519	0.06118727947370569
40	32.234310176483795	40	11	spccomplrate_40tips_spr0.040_.0068.nex	0.04	submit1::20201122163118::8214138911638656353	0.03072603208599129	-22.949171692078643	0.01522662330404062	0.05443298657194784
40	42.72674887704613	40	8	spccomplrate_40tips_spr0.040_.0061.nex	0.04	submit1::20201122163118::8214138911638656353	0.01505490343013482	-19.629430526147747	0.0063980239405215635	0.029365696960382007
40	30.866789459032788	40	12	spccomplrate_40tips_spr0.040_.0065.nex	0.04	submit1::20201122163118::8214138911638656353	0.034683541656993416	-21.30314255755746	0.01777987319048962	0.06018156040771431
40	33.17728646848976	40	4	spccomplrate_40tips_spr0.010_.0054.nex	0.01	submit1::20201122163118::8214138911638656353	0.007113000872869458	-10.14528220146713	0.0017378288353084262	0.018614556317831394
40	32.62544283283225	40	3	spccomplrate_40tips_spr0.010_.0048.nex	0.01	submit1::20201122163118::8214138911638656353	0.005359454226848703	-7.95775157895811	0.0008704197043721702	0.01671140318740731
40	26.682643288159525	40	8	spccomplrate_40tips_spr0.040_.0067.nex	0.04	submit1::20201122163118::8214138911638656353	0.023686055150315452	-19.906504275525993	0.010064809912404856	0.04618809007852998
40	29.67454772266113	40	8	spccomplrate_40tips_spr0.040_.0071.nex	0.04	submit1::20201122163118::8214138911638656353	0.024501306597772585	-21.537354864315123	0.01042049177817515	0.04771111028897551
40	54.708239780253514	40	12	spccomplrate_40tips_spr0.040_.0070.nex	0.04	submit1::20201122163118::8214138911638656353	0.031263384851542356	-30.387669247402616	0.01602098213959705	0.054250909956750394
40	28.229169573028067	40	12	spccomplrate_40tips_spr0.040_.0066.nex	0.04	submit1::20201122163118::8214138911638656353	0.038082198681802584	-23.43444281285158	0.01957313642294168	0.06582957064567788
40	48.54126706512807	40	9	spccomplrate_40tips_spr0.040_.0072.nex	0.04	submit1::20201122163118::8214138911638656353	0.018996614836591454	-22.586102011280033	0.008595102630177912	0.035622780070447384
40	29.843207912498553	40	15	spccomplrate_40tips_spr0.040_.0073.nex	0.04	submit1::20201122163118::8214138911638656353	0.043699013939361736	-30.286218877149796	0.02436286112553922	0.07147364004512438
40	22.03983137555128	40	11	spccomplrate_40tips_spr0.040_.0075.nex	0.04	submit1::20201122163118::8214138911638656353	0.03902375365510039	-23.576670522297615	0.019362685894283856	0.06900510767331042
40	20.75439516419759	40	5	spccomplrate_40tips_spr0.010_.0052.nex	0.01	submit1::20201122163118::8214138911638656353	0.012845112259599513	-13.129879142869251	0.003928624523220752	0.03011253256414573
40	27.366791330825144	40	2	spccomplrate_40tips_spr0.010_.0061.nex	0.01	submit1::20201122163118::8214138911638656353	0.002710839070104985	-4.702768512699702	0.00014774543354061374	0.012074821802293408
40	27.8980434860777	40	12	spccomplrate_40tips_spr0.040_.0079.nex	0.04	submit1::20201122163118::8214138911638656353	0.031865585710706655	-27.415366388147643	0.016393857427249553	0.055009953090700954
40	21.31194591401726	40	7	spccomplrate_40tips_spr0.010_.0046.nex	0.01	submit1::20201122163118::8214138911638656353	0.019853307152517805	-16.536243317470014	0.00779633002383625	0.04057513117556404
40	29.291813512294226	40	13	spccomplrate_40tips_spr0.040_.0074.nex	0.04	submit1::20201122163118::8214138911638656353	0.03728385669320685	-29.448376440606733	0.019780651832257995	0.06305419007162225
40	26.356862553459138	40	15	spccomplrate_40tips_spr0.040_.0053.nex	0.04	submit1::20201122163118::8214138911638656353	0.0506729965395426	-34.05501205583662	0.028283335189987133	0.0827544439485551
40	28.256288321656392	40	4	spccomplrate_40tips_spr0.010_.0074.nex	0.01	submit1::20201122163118::8214138911638656353	0.009533338998819686	-12.515557118541897	0.0023306818658542505	0.02493380755677413
40	23.985079635457794	40	10	spccomplrate_40tips_spr0.040_.0069.nex	0.04	submit1::20201122163118::8214138911638656353	0.031093219292608477	-25.702097627434526	0.014794208013129412	0.056493008172329454
40	54.037739987316485	40	13	spccomplrate_40tips_spr0.040_.0062.nex	0.04	submit1::20201122163118::8214138911638656353	0.03437822351450873	-25.040362811185613	0.0181773871607683	0.05841689442496926
40	24.315131780808176	40	14	spccomplrate_40tips_spr0.040_.0076.nex	0.04	submit1::20201122163118::8214138911638656353	0.04650399444636275	-28.900967057632954	0.025296180979789522	0.07743815954923275
40	26.762316008183245	40	10	spccomplrate_40tips_spr0.040_.0080.nex	0.04	submit1::20201122163118::8214138911638656353	0.02585662793577882	-23.990252365079495	0.012306867299634507	0.0469538758676489
40	31.87276367479322	40	8	spccomplrate_40tips_spr0.040_.0085.nex	0.04	submit1::20201122163118::8214138911638656353	0.02400721778375119	-19.6414651365799	0.010192783635319492	0.046878199207952005
40	45.87777261159466	40	12	spccomplrate_40tips_spr0.040_.0083.nex	0.04	submit1::20201122163118::8214138911638656353	0.034954624589755984	-25.713849634791924	0.017883140727696745	0.06081858284230773
40	32.37006634107802	40	13	spccomplrate_40tips_spr0.040_.0081.nex	0.04	submit1::20201122163118::8214138911638656353	0.03564073715321749	-25.063860262663603	0.018878861700058716	0.060409217132465796
40	42.87740882372255	40	16	spccomplrate_40tips_spr0.040_.0084.nex	0.04	submit1::20201122163118::8214138911638656353	0.032246023291152226	-30.540194285219677	0.018342384649469457	0.05204248805439203
40	28.618965733698268	40	16	spccomplrate_40tips_spr0.040_.0077.nex	0.04	submit1::20201122163118::8214138911638656353	0.04879751398872666	-32.88702730514327	0.02776694105740398	0.07874051311013983
40	57.037980538038155	40	12	spccomplrate_40tips_spr0.040_.0078.nex	0.04	submit1::20201122163118::8214138911638656353	0.026577767353463587	-25.230435960232597	0.013639012460463886	0.04605024650851565
40	27.34162973370994	40	9	spccomplrate_40tips_spr0.040_.0082.nex	0.04	submit1::20201122163118::8214138911638656353	0.027438731342726792	-24.882328544456385	0.012418066771705795	0.05141597871686616
40	31.645867994474067	40	13	spccomplrate_40tips_spr0.040_.0086.nex	0.04	submit1::20201122163118::8214138911638656353	0.03731493491749616	-26.74814748235972	0.019761769090630557	0.06326069760470755
40	32.8733403446414	40	17	spccomplrate_40tips_spr0.040_.0009.nex	0.04	submit1::20201122163118::8214138911638656353	0.044600500100107486	-34.34599620094068	0.02588503834266742	0.07091876494593348
40	47.670523209763054	40	6	spccomplrate_40tips_spr0.020_.0026.nex	0.02	submit1::20201122163118::8214138911638656353	0.011758077132279991	-14.29296676208463	0.004158653253928147	0.025505084161496345
40	24.87827139140795	40	8	spccomplrate_40tips_spr0.020_.0018.nex	0.02	submit1::20201122163118::8214138911638656353	0.01812123831710633	-17.09017942859718	0.007696614413817714	0.035371256378635994
40	29.545757119748156	40	6	spccomplrate_40tips_spr0.010_.0070.nex	0.01	submit1::20201122163118::8214138911638656353	0.017160142078924436	-14.877800855109246	0.006075826742435931	0.03717399981629143
40	28.19995281679152	40	12	spccomplrate_40tips_spr0.040_.0055.nex	0.04	submit1::20201122163118::8214138911638656353	0.035200902043472544	-27.705974838123318	0.018093515134533573	0.06085191590776982
40	36.71045040455704	40	8	spccomplrate_40tips_spr0.020_.0024.nex	0.02	submit1::20201122163118::8214138911638656353	0.01847814937082079	-23.707620891430775	0.007854227300484613	0.03601970732586281
40	37.94289307253362	40	6	spccomplrate_40tips_spr0.010_.0069.nex	0.01	submit1::20201122163118::8214138911638656353	0.010254345676995796	-14.848223382190158	0.003628776388752659	0.022219041447802273
40	45.69314654221282	40	9	spccomplrate_40tips_spr0.020_.0030.nex	0.02	submit1::20201122163118::8214138911638656353	0.018077797900842366	-22.114714617816688	0.008174572251608427	0.033931003485724275
40	29.501894304763848	40	15	spccomplrate_40tips_spr0.040_.0054.nex	0.04	submit1::20201122163118::8214138911638656353	0.048919415479625146	-26.756647644313766	0.027165269491910275	0.08047733157364456
40	30.09280100544647	40	5	spccomplrate_40tips_spr0.010_.0076.nex	0.01	submit1::20201122163118::8214138911638656353	0.00969385810313304	-15.73561410693896	0.0029655209198902574	0.022694198314239994
40	37.13676049422247	40	8	spccomplrate_40tips_spr0.020_.0014.nex	0.02	submit1::20201122163118::8214138911638656353	0.01687354803500116	-17.857989251249503	0.007171063317767031	0.03290022802789536
40	30.00495835483871	40	3	spccomplrate_40tips_spr0.010_.0089.nex	0.01	submit1::20201122163118::8214138911638656353	0.005615772434797359	-8.847344213069421	0.0009116025249950021	0.01750243290905487
40	36.215958863829314	40	3	spccomplrate_40tips_spr0.010_.0055.nex	0.01	submit1::20201122163118::8214138911638656353	0.004676750517198218	-7.489113207542846	0.0007594841177671199	0.014584171636166475
40	43.654689750864236	40	7	spccomplrate_40tips_spr0.020_.0023.nex	0.02	submit1::20201122163118::8214138911638656353	0.015443494078208228	-17.86280528457392	0.006067279945059516	0.03153749315056783
40	29.353774681971654	40	6	spccomplrate_40tips_spr0.020_.0016.nex	0.02	submit1::20201122163118::8214138911638656353	0.015539899083290242	-16.83130257967286	0.005504817817897384	0.03364981480520872
40	37.96579668002767	40	13	spccomplrate_40tips_spr0.020_.0048.nex	0.02	submit1::20201122163118::8214138911638656353	0.031760312389552466	-24.253482138202465	0.016827640564517667	0.05381615637090016
40	29.369669979085458	40	4	spccomplrate_40tips_spr0.010_.0053.nex	0.01	submit1::20201122163118::8214138911638656353	0.008787527160457715	-11.657446173096567	0.0021474775350306505	0.022982774489788176
40	31.801071059310434	40	10	spccomplrate_40tips_spr0.020_.0012.nex	0.02	submit1::20201122163118::8214138911638656353	0.03223249585502808	-23.460806319171244	0.015288003123281485	0.058855023226957744
40	39.191537816564065	40	5	spccomplrate_40tips_spr0.020_.0062.nex	0.02	submit1::20201122163118::8214138911638656353	0.008871631860586683	-15.034522806653726	0.0027136907099023404	0.02077627728683951
40	33.824858937562645	40	9	spccomplrate_40tips_spr0.020_.0070.nex	0.02	submit1::20201122163118::8214138911638656353	0.022257027513613414	-22.085769985299983	0.010062607476026175	0.041787617922861064
40	26.96704840723529	40	10	spccomplrate_40tips_spr0.020_.0022.nex	0.02	submit1::20201122163118::8214138911638656353	0.026478821472090068	-24.39538831621058	0.012597480101712629	0.048112585067808196
40	42.57988960049301	40	5	spccomplrate_40tips_spr0.010_.0050.nex	0.01	submit1::20201122163118::8214138911638656353	0.009414937101601156	-14.914912145245637	0.0028800698849834674	0.022048586892525906
40	24.186738735269593	40	3	spccomplrate_40tips_spr0.010_.0064.nex	0.01	submit1::20201122163118::8214138911638656353	0.006341095917253178	-8.786356246089765	0.0010297219802903183	0.019770156181276564
40	30.92657488245044	40	3	spccomplrate_40tips_spr0.020_.0046.nex	0.02	submit1::20201122163118::8214138911638656353	0.00611952964874176	-8.341023268378432	0.0009936961545597648	0.01907853914415328
40	29.175743158370455	40	3	spccomplrate_40tips_spr0.010_.0056.nex	0.01	submit1::20201122163118::8214138911638656353	0.005418216106543662	-8.487030420303558	0.0008800064325591578	0.016896081023694727
40	42.377695865412555	40	7	spccomplrate_40tips_spr0.020_.0061.nex	0.02	submit1::20201122163118::8214138911638656353	0.015146266413973411	-18.28610838058868	0.005950339845118552	0.03091447914823054
40	26.35477504582382	40	10	spccomplrate_40tips_spr0.040_.0040.nex	0.04	submit1::20201122163118::8214138911638656353	0.038983349665598105	-18.21892257896657	0.018405158726636398	0.07169573331867585
40	55.613916435274085	40	10	spccomplrate_40tips_spr0.040_.0034.nex	0.04	submit1::20201122163118::8214138911638656353	0.02052931472565828	-23.17366339155479	0.009761385775837557	0.0373407968413847
40	54.4096879547504	40	4	spccomplrate_40tips_spr0.010_.0096.nex	0.01	submit1::20201122163118::8214138911638656353	0.006616824498326768	-10.956919832375934	0.001617096479397467	0.01730464054501869
40	31.524930144948943	40	4	spccomplrate_40tips_spr0.020_.0021.nex	0.02	submit1::20201122163118::8214138911638656353	0.008033605795996435	-13.851492700668429	0.0019639002424171647	0.021009947289971652
40	29.56738420580115	40	7	spccomplrate_40tips_spr0.020_.0051.nex	0.02	submit1::20201122163118::8214138911638656353	0.016839482532738155	-20.462652030342607	0.006614266196857231	0.03439181916007328
40	45.01333383624012	40	5	spccomplrate_40tips_spr0.020_.0086.nex	0.02	submit1::20201122163118::8214138911638656353	0.0091555217312548	-12.81243254245973	0.0027980972266433376	0.021467212064625887
40	33.20683197635579	40	6	spccomplrate_40tips_spr0.040_.0031.nex	0.04	submit1::20201122163118::8214138911638656353	0.016865605916741067	-12.379483459155816	0.005953127852065639	0.036716656637496285
40	33.83661977238526	40	6	spccomplrate_40tips_spr0.020_.0056.nex	0.02	submit1::20201122163118::8214138911638656353	0.014780059646653063	-14.88274116505417	0.005233693005397112	0.03202216180710514
40	66.56138631299542	40	6	spccomplrate_40tips_spr0.020_.0066.nex	0.02	submit1::20201122163118::8214138911638656353	0.010848478824508574	-14.219339219207598	0.0038376689432128488	0.02351478794236463
40	35.125291894574	40	11	spccomplrate_40tips_spr0.020_.0082.nex	0.02	submit1::20201122163118::8214138911638656353	0.037758975202075634	-27.052582929278877	0.018745312021059377	0.06671093433454175
40	34.61987453903295	40	12	spccomplrate_40tips_spr0.040_.0057.nex	0.04	submit1::20201122163118::8214138911638656353	0.03467700450945869	-20.08215171680459	0.017775330636561767	0.06017695542043206
40	18.996178254526924	40	9	spccomplrate_40tips_spr0.040_.0017.nex	0.04	submit1::20201122163118::8214138911638656353	0.029306517750686836	-23.238356007927656	0.013262212203552623	0.054935661238351086
40	31.370533050261805	40	7	spccomplrate_40tips_spr0.020_.0055.nex	0.02	submit1::20201122163118::8214138911638656353	0.019913245187583056	-21.396072930305234	0.007823429629985753	0.040656306333896955
40	31.272716819193906	40	12	spccomplrate_40tips_spr0.040_.0021.nex	0.04	submit1::20201122163118::8214138911638656353	0.034132349057888554	-24.8481843572415	0.017537261909614524	0.05902816240581404
40	43.466258243687385	40	5	spccomplrate_40tips_spr0.010_.0045.nex	0.01	submit1::20201122163118::8214138911638656353	0.009828860671679701	-13.279584764601596	0.003003685167960515	0.02306376439828904
40	24.59257422006184	40	8	spccomplrate_40tips_spr0.040_.0024.nex	0.04	submit1::20201122163118::8214138911638656353	0.027272760023005153	-21.00022105349663	0.011574686989962826	0.05326878687199745
40	25.576517110853153	40	15	spccomplrate_40tips_spr0.040_.0037.nex	0.04	submit1::20201122163118::8214138911638656353	0.05006287481735221	-30.689275178105305	0.027906377878108565	0.08190238018928563
40	24.314289245998356	40	10	spccomplrate_40tips_spr0.040_.0022.nex	0.04	submit1::20201122163118::8214138911638656353	0.030824539316062376	-24.38125864949311	0.014669946137409403	0.055985457102209646
40	38.57282789828923	40	14	spccomplrate_40tips_spr0.040_.0010.nex	0.04	submit1::20201122163118::8214138911638656353	0.03815268636977576	-28.821570583112585	0.020746629816270068	0.06355819199058445
40	29.03353309414193	40	9	spccomplrate_40tips_spr0.040_.0038.nex	0.04	submit1::20201122163118::8214138911638656353	0.024845030416776607	-24.756358073214408	0.011245056570888872	0.04654824628062384
40	43.710209352649	40	10	spccomplrate_40tips_spr0.040_.0032.nex	0.04	submit1::20201122163118::8214138911638656353	0.021114932655280392	-22.562219895466022	0.010038442498968125	0.03840965538776857
40	26.167596036081978	40	3	spccomplrate_40tips_spr0.010_.0049.nex	0.01	submit1::20201122163118::8214138911638656353	0.006153846449277404	-9.423077362211556	0.0009991912851481973	0.01918745242676228
40	31.381332700463503	40	4	spccomplrate_40tips_spr0.020_.0071.nex	0.02	submit1::20201122163118::8214138911638656353	0.007199351286572476	-11.106590485504864	0.0017594846770187847	0.018822727774751805
40	32.470289075449834	40	6	spccomplrate_40tips_spr0.020_.0043.nex	0.02	submit1::20201122163118::8214138911638656353	0.011821016621903805	-15.856849062497291	0.004180953409632565	0.025643606624573077
40	40.002560524748446	40	6	spccomplrate_40tips_spr0.020_.0078.nex	0.02	submit1::20201122163118::8214138911638656353	0.013392873549422627	-15.758047519247247	0.004739910308536139	0.029021032840566084
40	25.14856915050614	40	4	spccomplrate_40tips_spr0.020_.0017.nex	0.02	submit1::20201122163118::8214138911638656353	0.009362138214772837	-10.910958333427535	0.0022881239095593623	0.024481209628537785
40	21.714058503447703	40	4	spccomplrate_40tips_spr0.020_.0050.nex	0.02	submit1::20201122163118::8214138911638656353	0.009730717998663284	-9.524993747929775	0.002377691633334266	0.0254771457561963
40	33.975960015813094	40	8	spccomplrate_40tips_spr0.020_.0028.nex	0.02	submit1::20201122163118::8214138911638656353	0.01707021250864149	-21.458278940255994	0.0072514615016370685	0.03330111418448805
40	45.39161232938353	40	5	spccomplrate_40tips_spr0.010_.0057.nex	0.01	submit1::20201122163118::8214138911638656353	0.008649954564007785	-12.97292350016221	0.002644052134492653	0.02026844043382795
40	29.665588211674066	40	5	spccomplrate_40tips_spr0.010_.0090.nex	0.01	submit1::20201122163118::8214138911638656353	0.010144937912847941	-12.336148337982083	0.003102329528428042	0.023772450601713884
40	33.56169290240348	40	15	spccomplrate_40tips_spr0.040_.0033.nex	0.04	submit1::20201122163118::8214138911638656353	0.03709519430869325	-29.591116058313066	0.020698311879544875	0.06060823027967384
40	32.61317592614007	40	7	spccomplrate_40tips_spr0.020_.0049.nex	0.02	submit1::20201122163118::8214138911638656353	0.016210633479365005	-18.395419719153384	0.006369474137349362	0.03308834191589361
40	34.95974330192199	40	16	spccomplrate_40tips_spr0.040_.0016.nex	0.04	submit1::20201122163118::8214138911638656353	0.047862110605434764	-20.20849105651915	0.026856621276926184	0.07886465211279935
40	43.02359397762987	40	11	spccomplrate_40tips_spr0.020_.0013.nex	0.02	submit1::20201122163118::8214138911638656353	0.027905455488560008	-20.599014824196598	0.013781524432691613	0.04967749712595279
40	42.30190518158753	40	10	spccomplrate_40tips_spr0.020_.0074.nex	0.02	submit1::20201122163118::8214138911638656353	0.028800085160129683	-22.26229332926118	0.013663347757323934	0.05253492437086569
40	30.29726949176372	40	14	spccomplrate_40tips_spr0.040_.0023.nex	0.04	submit1::20201122163118::8214138911638656353	0.04498683030498895	-29.659540714875526	0.024485239950525626	0.07482739427515574
40	27.7661776920053	40	3	spccomplrate_40tips_spr0.020_.0020.nex	0.02	submit1::20201122163118::8214138911638656353	0.006265881682953963	-8.876736287312227	0.0010173890071668668	0.01953189712737418
40	24.724879564567466	40	12	spccomplrate_40tips_spr0.040_.0041.nex	0.04	submit1::20201122163118::8214138911638656353	0.03805093283647941	-24.652072694733786	0.0195495694479993	0.06581903324089161
40	37.38038778935067	40	15	spccomplrate_40tips_spr0.040_.0028.nex	0.04	submit1::20201122163118::8214138911638656353	0.04220822461861051	-23.372323620883755	0.02346753460688358	0.06930994501049473
40	38.21001783269979	40	15	spccomplrate_40tips_spr0.040_.0018.nex	0.04	submit1::20201122163118::8214138911638656353	0.03623683568896364	-27.756141443997006	0.02020199499658533	0.059279229057156616
40	30.67341559550899	40	5	spccomplrate_40tips_spr0.020_.0040.nex	0.02	submit1::20201122163118::8214138911638656353	0.01077798653095913	-12.082379943811873	0.0032966745054829653	0.025264494308489014
40	31.30023153480477	40	6	spccomplrate_40tips_spr0.040_.0015.nex	0.04	submit1::20201122163118::8214138911638656353	0.013731457421605194	-14.225493894309999	0.004858948498353582	0.0297651338105448
40	22.068880117237832	40	8	spccomplrate_40tips_spr0.020_.0057.nex	0.02	submit1::20201122163118::8214138911638656353	0.023461777309445025	-20.824131058964912	0.009972078252267133	0.045734665837843594
40	35.90489180401091	40	7	spccomplrate_40tips_spr0.020_.0045.nex	0.02	submit1::20201122163118::8214138911638656353	0.01612741829956307	-20.754159756680668	0.006338143125276932	0.03290177142154045
40	30.176631881864047	40	10	spccomplrate_40tips_spr0.040_.0035.nex	0.04	submit1::20201122163118::8214138911638656353	0.02451016621451293	-21.37436369367899	0.011652080737320068	0.04458432434414155
40	28.504807345061426	40	4	spccomplrate_40tips_spr0.020_.0025.nex	0.02	submit1::20201122163118::8214138911638656353	0.008135994963871974	-13.187763454142097	0.001989058219341739	0.02127730824684625
40	24.02569257845154	40	8	spccomplrate_40tips_spr0.020_.0019.nex	0.02	submit1::20201122163118::8214138911638656353	0.02211601091804997	-23.11757337193931	0.009402716968929244	0.043092333811454664
40	27.99409055838934	40	8	spccomplrate_40tips_spr0.020_.0044.nex	0.02	submit1::20201122163118::8214138911638656353	0.017621789015456354	-19.200427559278992	0.007490237135488772	0.034350716486981785
40	32.11479396750116	40	9	spccomplrate_40tips_spr0.020_.0041.nex	0.02	submit1::20201122163118::8214138911638656353	0.025677757454752686	-16.900663019168096	0.011584552775369239	0.04837843428759311
40	26.771823414298787	40	11	spccomplrate_40tips_spr0.040_.0020.nex	0.04	submit1::20201122163118::8214138911638656353	0.03428711962761289	-24.64150186166002	0.01700445531960203	0.0606822581687195
40	36.02828807417176	40	5	spccomplrate_40tips_spr0.020_.0047.nex	0.02	submit1::20201122163118::8214138911638656353	0.008758500176991663	-12.093859411876455	0.002676797158123596	0.020542274685884505
40	33.02497918522215	40	2	spccomplrate_40tips_spr0.020_.0031.nex	0.02	submit1::20201122163118::8214138911638656353	0.002729303771070666	-4.671286030980186	0.00014877443604260522	0.012157169797151991
40	26.68365811297067	40	9	spccomplrate_40tips_spr0.040_.0058.nex	0.04	submit1::20201122163118::8214138911638656353	0.027655258317581886	-16.190435848611497	0.012474947126957521	0.05211165839971193
40	28.93450912555425	40	9	spccomplrate_40tips_spr0.040_.0036.nex	0.04	submit1::20201122163118::8214138911638656353	0.026995488315942992	-19.023535074156914	0.012195152191906512	0.05075098321131722
40	21.926616354396806	40	5	spccomplrate_40tips_spr0.010_.0051.nex	0.01	submit1::20201122163118::8214138911638656353	0.015708036489755987	-13.70137613262627	0.004808023486331306	0.036780548776739745
40	34.360850313970246	40	11	spccomplrate_40tips_spr0.020_.0058.nex	0.02	submit1::20201122163118::8214138911638656353	0.021959315957509398	-20.570969775858483	0.010887745362014034	0.03888341315268725
40	30.122508671261098	40	8	spccomplrate_40tips_spr0.040_.0025.nex	0.04	submit1::20201122163118::8214138911638656353	0.02158771874381305	-21.13708223838992	0.00917591155027559	0.04207179218095898
40	29.411881324312823	40	12	spccomplrate_40tips_spr0.040_.0056.nex	0.04	submit1::20201122163118::8214138911638656353	0.044413344984485806	-20.560598318020418	0.022599606904044663	0.07799236058910575
40	28.829132205634117	40	6	spccomplrate_40tips_spr0.020_.0052.nex	0.02	submit1::20201122163118::8214138911638656353	0.014432644722481305	-17.57071603653592	0.005111186197487106	0.03126600353693034
40	36.91931096864329	40	12	spccomplrate_40tips_spr0.040_.0012.nex	0.04	submit1::20201122163118::8214138911638656353	0.03292122531018677	-22.200217431252167	0.016866218535087053	0.057181112868753624
40	35.524781401351746	40	6	spccomplrate_40tips_spr0.020_.0042.nex	0.02	submit1::20201122163118::8214138911638656353	0.013589768899978212	-15.720732474152241	0.004808095926549787	0.0294667215893626
40	51.698931951523655	40	11	spccomplrate_40tips_spr0.020_.0084.nex	0.02	submit1::20201122163118::8214138911638656353	0.026724910976691066	-22.059433953197114	0.01317740608468814	0.04772101531967607
40	40.82048111268102	40	16	spccomplrate_40tips_spr0.040_.0039.nex	0.04	submit1::20201122163118::8214138911638656353	0.044648729020106345	-26.190667288167074	0.0253071960080418	0.0724201147129746
40	39.50024804815245	40	11	spccomplrate_40tips_spr0.040_.0027.nex	0.04	submit1::20201122163118::8214138911638656353	0.023440406441702616	-24.548341015259577	0.01160579591103436	0.041581129778738284
40	37.62052428185099	40	8	spccomplrate_40tips_spr0.020_.0027.nex	0.02	submit1::20201122163118::8214138911638656353	0.01864050131072717	-21.88153289906785	0.00792232824799901	0.0363441407484749
40	33.25412385969689	40	9	spccomplrate_40tips_spr0.040_.0014.nex	0.04	submit1::20201122163118::8214138911638656353	0.03173152834159336	-19.757011414001283	0.014345706254696208	0.05957813194661058
40	30.37751088637608	40	7	spccomplrate_40tips_spr0.010_.0063.nex	0.01	submit1::20201122163118::8214138911638656353	0.019190140345130682	-15.036827740246292	0.007534459553255053	0.03922461489630165
40	40.733287535435004	40	17	spccomplrate_40tips_spr0.040_.0029.nex	0.04	submit1::20201122163118::8214138911638656353	0.0442476104256704	-30.28711387970509	0.025713554788899542	0.07023932488660348
40	32.08480176995733	40	11	spccomplrate_40tips_spr0.040_.0030.nex	0.04	submit1::20201122163118::8214138911638656353	0.029609579534961957	-20.517984125541865	0.014656838962035776	0.05255360440405751
40	33.155823200147196	40	11	spccomplrate_40tips_spr0.040_.0019.nex	0.04	submit1::20201122163118::8214138911638656353	0.02657977519210339	-22.91567927884306	0.013187407411334914	0.04701075233303176
40	30.174629809584253	40	12	spccomplrate_40tips_spr0.040_.0026.nex	0.04	submit1::20201122163118::8214138911638656353	0.03465055694656707	-25.897919040723384	0.017808045742598894	0.05990365908593622
40	26.49517640662886	40	12	spccomplrate_40tips_spr0.020_.0063.nex	0.02	submit1::20201122163118::8214138911638656353	0.03391611111870018	-21.15454430288687	0.017407785611550236	0.058748652434934226
40	23.885080634931242	40	7	spccomplrate_40tips_spr0.020_.0029.nex	0.02	submit1::20201122163118::8214138911638656353	0.017375397541536306	-20.065882484307128	0.006826941229900061	0.03547576848318269
40	43.16698073050345	40	10	spccomplrate_40tips_spr0.020_.0015.nex	0.02	submit1::20201122163118::8214138911638656353	0.018218951458596797	-21.701151054930484	0.008666682920548088	0.03311418994055754
40	28.499341977913986	40	8	spccomplrate_40tips_spr0.020_.0072.nex	0.02	submit1::20201122163118::8214138911638656353	0.020623623926843852	-20.514406154402938	0.008769283963791863	0.040162867082379344
40	43.01606758429479	40	8	spccomplrate_40tips_spr0.020_.0087.nex	0.02	submit1::20201122163118::8214138911638656353	0.0138361446122119	-20.265557813883312	0.005883440402742999	0.026961101074575614
40	37.207813309683004	40	9	spccomplrate_40tips_spr0.020_.0083.nex	0.02	submit1::20201122163118::8214138911638656353	0.01765026276953666	-21.191638306587965	0.007982558089326942	0.033119693703059574
40	41.645097443507176	40	6	spccomplrate_40tips_spr0.020_.0059.nex	0.02	submit1::20201122163118::8214138911638656353	0.013177365013703403	-15.14400049020199	0.004663017280761328	0.028564361469714118
40	28.379664459609344	40	6	spccomplrate_40tips_spr0.020_.0073.nex	0.02	submit1::20201122163118::8214138911638656353	0.014401664681027862	-15.542458143693032	0.005100863369930995	0.031193085141634824
40	33.68177738315549	40	12	spccomplrate_40tips_spr0.040_.0011.nex	0.04	submit1::20201122163118::8214138911638656353	0.04092843050722622	-26.282047688539876	0.02089500130502252	0.07146189733007134
40	58.13912584795318	40	7	spccomplrate_40tips_spr0.020_.0079.nex	0.02	submit1::20201122163118::8214138911638656353	0.013860049088658503	-19.00055496228015	0.005444114781990829	0.028311154879311462
40	25.476347066681868	40	10	spccomplrate_40tips_spr0.020_.0067.nex	0.02	submit1::20201122163118::8214138911638656353	0.029810704965756885	-19.154883496465985	0.014160361745226382	0.05429264350036348
40	17.959150250356252	40	2	spccomplrate_40tips_spr0.020_.0053.nex	0.02	submit1::20201122163118::8214138911638656353	0.003751986423989411	-5.083812144368018	0.00020576658612142995	0.016714153194908616
40	33.75175691366247	40	6	spccomplrate_40tips_spr0.020_.0064.nex	0.02	submit1::20201122163118::8214138911638656353	0.01394710029354003	-15.930606957547619	0.004935252733762245	0.030212877561249026
40	37.58274025373186	40	8	spccomplrate_40tips_spr0.020_.0068.nex	0.02	submit1::20201122163118::8214138911638656353	0.01950747451871329	-17.179750420322613	0.008286371401487143	0.03806777328452638
40	29.5039803666435	40	6	spccomplrate_40tips_spr0.020_.0075.nex	0.02	submit1::20201122163118::8214138911638656353	0.013900780021199226	-18.622441009112247	0.004921053932510976	0.030086112584566282
40	26.91641353727736	40	5	spccomplrate_40tips_spr0.020_.0076.nex	0.02	submit1::20201122163118::8214138911638656353	0.01160214164082126	-13.634179344106144	0.003549238795528358	0.02718399532271255
40	36.89699370831709	40	8	spccomplrate_40tips_spr0.020_.0054.nex	0.02	submit1::20201122163118::8214138911638656353	0.018303244468590465	-19.099662636237472	0.007778659912634652	0.03568965794741279
40	33.600139444928715	40	4	spccomplrate_40tips_spr0.020_.0088.nex	0.02	submit1::20201122163118::8214138911638656353	0.007386923708747086	-11.258057019979509	0.0018048209613702306	0.01933806364016232
40	34.53683723565186	40	10	spccomplrate_40tips_spr0.020_.0077.nex	0.02	submit1::20201122163118::8214138911638656353	0.027441003315473313	-23.294123510317576	0.013037251927092586	0.049959900981445385
40	54.910140864000624	40	11	spccomplrate_40tips_spr0.020_.0060.nex	0.02	submit1::20201122163118::8214138911638656353	0.023688860058193647	-28.27050803386836	0.011747404107106766	0.04192841000011379
40	27.94879591562159	40	12	spccomplrate_40tips_spr0.020_.0080.nex	0.02	submit1::20201122163118::8214138911638656353	0.03139391148409266	-27.204447412095252	0.016156735177310096	0.05415584879300493
40	31.189072500859318	40	3	spccomplrate_40tips_spr0.020_.0085.nex	0.02	submit1::20201122163118::8214138911638656353	0.006559234133182442	-6.811517929360806	0.0010647356280499422	0.02046540284086601
40	21.652109721891467	40	7	spccomplrate_40tips_spr0.020_.0069.nex	0.02	submit1::20201122163118::8214138911638656353	0.018832652380098312	-20.777895240757736	0.007401412923980464	0.03842145435177957
40	24.452562711284386	40	6	spccomplrate_40tips_spr0.020_.0065.nex	0.02	submit1::20201122163118::8214138911638656353	0.015810143318158103	-14.552844908258386	0.005597826418621548	0.03426331658399878
40	20.46261173840485	40	7	spccomplrate_40tips_spr0.020_.0089.nex	0.02	submit1::20201122163118::8214138911638656353	0.017800197817306844	-19.14849731344821	0.0069940241775400935	0.03633287509908265
40	26.052044071107105	40	6	spccomplrate_40tips_spr0.010_.0083.nex	0.01	submit1::20201122163118::8214138911638656353	0.014960741410546206	-17.05698743710987	0.005296431153134616	0.03242383604105678
40	22.562758504332763	40	2	spccomplrate_40tips_spr0.020_.0081.nex	0.02	submit1::20201122163118::8214138911638656353	0.0033817852190918788	-5.171706756973555	0.00018513598036248174	0.015065732051112455
40	31.943845307465082	40	4	spccomplrate_40tips_spr0.010_.0084.nex	0.01	submit1::20201122163118::8214138911638656353	0.008191342382318821	-11.661650046091339	0.002002330068491417	0.021427220056486614
40	25.73432975302824	40	3	spccomplrate_40tips_spr0.010_.0085.nex	0.01	submit1::20201122163118::8214138911638656353	0.0063093118578486825	-7.700550128605844	0.0010246447921285172	0.019675523241357025
40	33.51377692036529	40	4	spccomplrate_40tips_spr0.010_.0086.nex	0.01	submit1::20201122163118::8214138911638656353	0.0087404929902749	-13.065503980701276	0.00213615652777749	0.02285390744935126
40	30.957557262951852	40	3	spccomplrate_40tips_spr0.020_.0090.nex	0.02	submit1::20201122163118::8214138911638656353	0.005955797114288536	-7.77427774688287	0.0009670930416188975	0.01857334464040748
40	29.20854552625763	40	4	spccomplrate_40tips_spr0.020_.0091.nex	0.02	submit1::20201122163118::8214138911638656353	0.009443665075787018	-8.392739456433883	0.0023063716297896156	0.024735492132198934
40	31.994112039893473	40	2	spccomplrate_40tips_spr0.010_.0100.nex	0.01	submit1::20201122163118::8214138911638656353	0.0029129491257097093	-4.351263474774646	0.00015900864074236843	0.012981498003260452
40	41.25016953094773	40	2	spccomplrate_40tips_spr0.010_.0098.nex	0.01	submit1::20201122163118::8214138911638656353	0.002376743659999484	-5.522482074062854	0.00012912693473354339	0.01058706928727583
40	44.868523579227606	40	3	spccomplrate_40tips_spr0.010_.0099.nex	0.01	submit1::20201122163118::8214138911638656353	0.004351438511357278	-10.225623926910771	0.0007065678559514719	0.013562940720049063
40	27.216672442280228	40	6	spccomplrate_40tips_spr0.010_.0097.nex	0.01	submit1::20201122163118::8214138911638656353	0.014730792451340817	-15.746925355870816	0.005216284176623368	0.03191409586268306
40	30.794500685100573	40	2	spccomplrate_40tips_spr0.010_.0067.nex	0.01	submit1::20201122163118::8214138911638656353	0.002178474117119238	-5.698840772573219	0.00012141108710152404	0.009706480141656775
40	32.497680008945785	40	7	spccomplrate_40tips_spr0.020_.0038.nex	0.02	submit1::20201122163118::8214138911638656353	0.016631022603698933	-18.842265012324564	0.006533612326869518	0.03395485315760434
40	26.725964256180806	40	7	spccomplrate_40tips_spr0.020_.0036.nex	0.02	submit1::20201122163118::8214138911638656353	0.01563308983767442	-20.612943298349297	0.0061414745611572214	0.03192276634107027
40	34.55791398811719	40	4	spccomplrate_40tips_spr0.020_.0098.nex	0.02	submit1::20201122163118::8214138911638656353	0.008352950430555072	-9.187072848535811	0.002041200046914162	0.021868537692443568
40	36.38680174099197	40	7	spccomplrate_40tips_spr0.020_.0093.nex	0.02	submit1::20201122163118::8214138911638656353	0.014875314384348325	-20.66175764508185	0.005845136350814749	0.030349538758273648
40	30.344253955760774	40	3	spccomplrate_40tips_spr0.010_.0068.nex	0.01	submit1::20201122163118::8214138911638656353	0.005598883614552791	-10.236112904341706	0.000908922716542021	0.01744519743105243
40	17.056358461482898	40	6	spccomplrate_40tips_spr0.020_.0094.nex	0.02	submit1::20201122163118::8214138911638656353	0.02009859046822722	-15.805100125457193	0.007115827329981084	0.04354365726783393
40	25.18321824419087	40	11	spccomplrate_40tips_spr0.020_.0097.nex	0.02	submit1::20201122163118::8214138911638656353	0.035562138780707714	-27.683848903831556	0.017655808204479057	0.06282295193904468
40	26.896717189541913	40	7	spccomplrate_40tips_spr0.020_.0039.nex	0.02	submit1::20201122163118::8214138911638656353	0.018090615332879062	-18.702248967229135	0.007107158758627994	0.03693467590560575
40	35.09912642012291	40	8	spccomplrate_40tips_spr0.020_.0100.nex	0.02	submit1::20201122163118::8214138911638656353	0.017020591795723485	-22.3210576336957	0.007234590072691418	0.0331738980404772
40	24.224177643514825	40	5	spccomplrate_40tips_spr0.020_.0037.nex	0.02	submit1::20201122163118::8214138911638656353	0.01063844130357863	-16.796775867639493	0.003254246684285245	0.02490328950608831
40	28.44621560436567	40	8	spccomplrate_40tips_spr0.020_.0099.nex	0.02	submit1::20201122163118::8214138911638656353	0.02176914353752966	-17.395027527659096	0.009243808090183075	0.04249067161986818
40	25.106529409772982	40	8	spccomplrate_40tips_spr0.020_.0092.nex	0.02	submit1::20201122163118::8214138911638656353	0.026491059250636072	-17.09422095576804	0.011241021305755163	0.051761206686871564
40	39.71719440945432	40	8	spccomplrate_40tips_spr0.020_.0095.nex	0.02	submit1::20201122163118::8214138911638656353	0.01974120514576107	-19.81992460587125	0.008393709294373618	0.03845946785608269
40	40.39307598233373	40	9	spccomplrate_40tips_spr0.020_.0096.nex	0.02	submit1::20201122163118::8214138911638656353	0.01934009049507821	-19.683864337427984	0.008743667485550773	0.03630929606879231
40	22.129519465946363	40	12	spccomplrate_40tips_spr0.040_.0001.nex	0.04	submit1::20201122163118::8214138911638656353	0.040448353120027924	-28.664616522796056	0.020811785441603912	0.06980205600563132
40	43.789489870607355	40	20	spccomplrate_40tips_spr0.080_.0035.nex	0.08	submit1::20201122163118::8214138911638656353	0.0618858505546429	-21.654959959935248	0.03679670661712524	0.09826719649096076
40	33.86264023726863	40	19	spccomplrate_40tips_spr0.080_.0036.nex	0.08	submit1::20201122163118::8214138911638656353	0.06956047688982996	-28.112329578654116	0.04124471655633153	0.1097225591729357
40	35.25200675730878	40	18	spccomplrate_40tips_spr0.080_.0021.nex	0.08	submit1::20201122163118::8214138911638656353	0.05355904156725637	-26.788141903673093	0.03146177639266437	0.08474831815359474
40	20.37073077062176	40	18	spccomplrate_40tips_spr0.080_.0029.nex	0.08	submit1::20201122163118::8214138911638656353	0.07536799112412013	-32.518159309701915	0.044436197919243615	0.11862194654955292
40	45.31196417914596	40	18	spccomplrate_40tips_spr0.080_.0034.nex	0.08	submit1::20201122163118::8214138911638656353	0.05716370053859726	-29.651659733654757	0.03333813623264495	0.0910324234730642
40	32.70595406840234	40	17	spccomplrate_40tips_spr0.080_.0031.nex	0.08	submit1::20201122163118::8214138911638656353	0.05459957945265957	-33.36906228967403	0.031603314484437386	0.08713520257510281
40	37.41449364427626	40	21	spccomplrate_40tips_spr0.080_.0016.nex	0.08	submit1::20201122163118::8214138911638656353	0.05183699743704007	-34.116312474181534	0.03189690509608499	0.07911065793588894
40	26.414912044843327	40	13	spccomplrate_40tips_spr0.080_.0033.nex	0.08	submit1::20201122163118::8214138911638656353	0.040250707721348	-26.45758489018931	0.02134954861972717	0.06807586260265971
40	27.733145397926567	40	12	spccomplrate_40tips_spr0.080_.0032.nex	0.08	submit1::20201122163118::8214138911638656353	0.03839877471995888	-26.2932658104281	0.019751131679227225	0.06629928546088107
40	18.156525555552733	40	19	spccomplrate_40tips_spr0.080_.0030.nex	0.08	submit1::20201122163118::8214138911638656353	0.07815298670242543	-33.17262516802461	0.04682353642486138	0.12155493748486479
40	28.011264621621667	40	23	spccomplrate_40tips_spr0.080_.0022.nex	0.08	submit1::20201122163118::8214138911638656353	0.0873038555088877	-29.80928455658471	0.05444423913038657	0.1327426877126005
40	57.03716077146207	40	20	spccomplrate_40tips_spr0.080_.0028.nex	0.08	submit1::20201122163118::8214138911638656353	0.050158584387328224	-29.24684951365363	0.029940771220990477	0.0790763560417355
40	32.76308809843307	40	16	spccomplrate_40tips_spr0.080_.0026.nex	0.08	submit1::20201122163118::8214138911638656353	0.06750828201396933	-25.055772399438514	0.038129796967225855	0.10998133310185496
40	39.62118094071495	40	21	spccomplrate_40tips_spr0.080_.0090.nex	0.08	submit1::20201122163118::8214138911638656353	0.07173171926463548	-29.17231567261644	0.04376339039022368	0.11070911586084974
40	26.24394754591666	40	14	spccomplrate_40tips_spr0.080_.0023.nex	0.08	submit1::20201122163118::8214138911638656353	0.04410703284569635	-25.633743524681467	0.023989344418196546	0.07344905108982615
40	31.25501031821154	40	16	spccomplrate_40tips_spr0.080_.0083.nex	0.08	submit1::20201122163118::8214138911638656353	0.05575238567878234	-15.831906538941023	0.03121503063634535	0.09228958642449854
40	25.82856127796762	40	19	spccomplrate_40tips_spr0.080_.0020.nex	0.08	submit1::20201122163118::8214138911638656353	0.06003531031398465	-30.51477287661401	0.03598899600149637	0.09331433974817185
40	52.69069990889093	40	17	spccomplrate_40tips_spr0.080_.0091.nex	0.08	submit1::20201122163118::8214138911638656353	0.055038773398211484	-24.510949897939774	0.0312128792700968	0.09021244963611214
40	50.24098206403452	40	16	spccomplrate_40tips_spr0.080_.0087.nex	0.08	submit1::20201122163118::8214138911638656353	0.048269881279597464	-23.622353365939933	0.02708458423318048	0.07942510370161282
40	27.972579873405223	40	16	spccomplrate_40tips_spr0.080_.0080.nex	0.08	submit1::20201122163118::8214138911638656353	0.05697969417470168	-32.554594354518194	0.032423879136726744	0.09192140877116795
40	31.38910406442063	40	22	spccomplrate_40tips_spr0.080_.0082.nex	0.08	submit1::20201122163118::8214138911638656353	0.06295265585852083	-27.635321506647283	0.03907416522704288	0.0956907485600082
40	20.379927892029905	40	16	spccomplrate_40tips_spr0.080_.0084.nex	0.08	submit1::20201122163118::8214138911638656353	0.07718185588862403	-27.45023585310172	0.043683362356147254	0.12550346044422508
40	23.60714639239518	40	11	spccomplrate_40tips_spr0.080_.0027.nex	0.08	submit1::20201122163118::8214138911638656353	0.03838323000851457	-21.63326576968808	0.019003325256103147	0.06810974262788218
40	31.83206944666629	40	18	spccomplrate_40tips_spr0.080_.0089.nex	0.08	submit1::20201122163118::8214138911638656353	0.06666366520994955	-26.117480316435536	0.038834202149719624	0.10668348405398016
40	29.736347180040255	40	19	spccomplrate_40tips_spr0.080_.0081.nex	0.08	submit1::20201122163118::8214138911638656353	0.05146152898776779	-34.29678340766423	0.030839780812271986	0.08001076174563297
40	33.46351991339269	40	18	spccomplrate_40tips_spr0.080_.0079.nex	0.08	submit1::20201122163118::8214138911638656353	0.0777747227538103	-24.596362946047208	0.04501901921351279	0.1255458593517453
40	23.119930979112972	40	16	spccomplrate_40tips_spr0.080_.0088.nex	0.08	submit1::20201122163118::8214138911638656353	0.06012172335515153	-32.222785163584355	0.03426693516546675	0.09677138989980301
40	25.308344496467768	40	22	spccomplrate_40tips_spr0.080_.0077.nex	0.08	submit1::20201122163118::8214138911638656353	0.09290669438529936	-29.055930835835287	0.057173067848004924	0.14275376221135325
40	28.006559228908742	40	17	spccomplrate_40tips_spr0.080_.0085.nex	0.08	submit1::20201122163118::8214138911638656353	0.05879574203863969	-29.921577653870095	0.03404210169925806	0.09379311498043304
40	28.506965093765935	40	12	spccomplrate_40tips_spr0.080_.0078.nex	0.08	submit1::20201122163118::8214138911638656353	0.03773742426436039	-27.669394282349504	0.01941051550288349	0.06514748038887605
40	29.95751715849664	40	20	spccomplrate_40tips_spr0.080_.0086.nex	0.08	submit1::20201122163118::8214138911638656353	0.06344638419632509	-26.75653716399816	0.03835955108103793	0.0983853514237709
40	35.51128433539228	40	15	spccomplrate_40tips_spr0.080_.0066.nex	0.08	submit1::20201122163118::8214138911638656353	0.04163929817691386	-29.07665633183606	0.02312991977617188	0.06847190020693075
40	25.519389313978508	40	17	spccomplrate_40tips_spr0.080_.0068.nex	0.08	submit1::20201122163118::8214138911638656353	0.06531316057227132	-24.839114744583615	0.037646101127925664	0.1048814826215055
40	29.80355792845199	40	17	spccomplrate_40tips_spr0.080_.0074.nex	0.08	submit1::20201122163118::8214138911638656353	0.06296603547961865	-28.390342839177883	0.03635938548849219	0.10083897634982562
40	42.68586382154867	40	16	spccomplrate_40tips_spr0.080_.0064.nex	0.08	submit1::20201122163118::8214138911638656353	0.046865814912467836	-23.083215866425093	0.02633218757598487	0.07704086492030367
40	35.302571718084515	40	22	spccomplrate_40tips_spr0.080_.0072.nex	0.08	submit1::20201122163118::8214138911638656353	0.08234867748507715	-26.802544402144783	0.050843540738955445	0.12602148464225071
40	36.82088220583366	40	14	spccomplrate_40tips_spr0.080_.0067.nex	0.08	submit1::20201122163118::8214138911638656353	0.049793956977912626	-21.13187716777004	0.026858287178221463	0.08394744814344426
40	31.58504277447335	40	17	spccomplrate_40tips_spr0.080_.0076.nex	0.08	submit1::20201122163118::8214138911638656353	0.05446375488021843	-29.89364062928263	0.031593597734103106	0.0866693828691202
40	36.822631005361494	40	22	spccomplrate_40tips_spr0.080_.0075.nex	0.08	submit1::20201122163118::8214138911638656353	0.08131310358330873	-24.05655032681111	0.049380486929686704	0.12756555792864685
40	30.749902291619424	40	16	spccomplrate_40tips_spr0.080_.0070.nex	0.08	submit1::20201122163118::8214138911638656353	0.04397289739303126	-26.144799826907963	0.024974010374495283	0.07115469845503526
40	41.01965797084356	40	21	spccomplrate_40tips_spr0.080_.0071.nex	0.08	submit1::20201122163118::8214138911638656353	0.05660382348903986	-26.775880135768393	0.03454196164415935	0.08741646978708693
40	47.652076981981764	40	21	spccomplrate_40tips_spr0.080_.0073.nex	0.08	submit1::20201122163118::8214138911638656353	0.062370024464340985	-21.368260220604892	0.03764609695020612	0.09780820314347508
40	31.22166993415443	40	13	spccomplrate_40tips_spr0.080_.0069.nex	0.08	submit1::20201122163118::8214138911638656353	0.04596249567374449	-28.38214581054734	0.024299311225764057	0.07812097362037344
40	36.00744820713392	40	21	spccomplrate_40tips_spr0.080_.0065.nex	0.08	submit1::20201122163118::8214138911638656353	0.06786730284009954	-27.030814541514545	0.041339805427441534	0.10499793679859458
40	23.73808662455876	40	22	spccomplrate_40tips_spr0.080_.0019.nex	0.08	submit1::20201122163118::8214138911638656353	0.0666811967322951	-34.65846848054652	0.0415592680085978	0.1007740721952167
40	48.274471917188656	40	19	spccomplrate_40tips_spr0.080_.0017.nex	0.08	submit1::20201122163118::8214138911638656353	0.07484876485997756	-23.793864813072783	0.04422242178135848	0.11822801249301126
40	41.86719204497769	40	15	spccomplrate_40tips_spr0.080_.0018.nex	0.08	submit1::20201122163118::8214138911638656353	0.048900263919368185	-21.351754781806353	0.026932663718614868	0.08139852553489146
40	30.32209754363012	40	13	spccomplrate_40tips_spr0.080_.0024.nex	0.08	submit1::20201122163118::8214138911638656353	0.04286593124089166	-24.757315235418865	0.02271814326131092	0.0725965428254389
40	37.98599760840182	40	17	spccomplrate_40tips_spr0.080_.0040.nex	0.08	submit1::20201122163118::8214138911638656353	0.04805336271401096	-26.037845722015586	0.027781660697841378	0.07684395533285109
40	32.29357424596099	40	18	spccomplrate_40tips_spr0.080_.0041.nex	0.08	submit1::20201122163118::8214138911638656353	0.07047749171136097	-18.610720417379884	0.040788551113129734	0.11418277849095841
40	23.405974227666505	40	15	spccomplrate_40tips_spr0.080_.0048.nex	0.08	submit1::20201122163118::8214138911638656353	0.0516415433997899	-31.79419499571194	0.02883352730460062	0.08429726421999321
40	42.90603080476132	40	18	spccomplrate_40tips_spr0.080_.0044.nex	0.08	submit1::20201122163118::8214138911638656353	0.04781962178361112	-22.695468824893975	0.02799452109515665	0.07605081046061324
40	26.952652808122014	40	17	spccomplrate_40tips_spr0.080_.0025.nex	0.08	submit1::20201122163118::8214138911638656353	0.0545259622073472	-32.286579178975025	0.031566330878651544	0.08700710563454082
40	25.729289214913052	40	15	spccomplrate_40tips_spr0.080_.0057.nex	0.08	submit1::20201122163118::8214138911638656353	0.0534244695129718	-27.441572532412284	0.029724553932307645	0.0876397072037663
40	15.306743403363248	40	14	spccomplrate_40tips_spr0.080_.0043.nex	0.08	submit1::20201122163118::8214138911638656353	0.06327380797602034	-26.96435504976657	0.034468821815930986	0.10512193044509878
40	34.782977301150474	40	22	spccomplrate_40tips_spr0.080_.0042.nex	0.08	submit1::20201122163118::8214138911638656353	0.08462233606704339	-26.44803691508839	0.052085965536989395	0.1300639093803399
40	24.774297334904546	40	19	spccomplrate_40tips_spr0.080_.0037.nex	0.08	submit1::20201122163118::8214138911638656353	0.07317192489282642	-22.013293952576404	0.04353383476292904	0.1149857766211665
40	28.159643771297453	40	20	spccomplrate_40tips_spr0.080_.0050.nex	0.08	submit1::20201122163118::8214138911638656353	0.07023520506463662	-31.755319492994218	0.042508457340026284	0.10872302161436846
40	19.932685405681937	40	20	spccomplrate_40tips_spr0.080_.0053.nex	0.08	submit1::20201122163118::8214138911638656353	0.08175222837485382	-29.70851850462361	0.049406995577023084	0.12682762098654057
40	29.078603342952796	40	18	spccomplrate_40tips_spr0.080_.0052.nex	0.08	submit1::20201122163118::8214138911638656353	0.0564300027929428	-33.84771498806554	0.03322689407611822	0.08898733118157838
40	28.214096450818978	40	12	spccomplrate_40tips_spr0.080_.0038.nex	0.08	submit1::20201122163118::8214138911638656353	0.05966089110603238	-21.75009975654222	0.03041180304969064	0.10424418672017777
40	24.2962850757086	40	20	spccomplrate_40tips_spr0.080_.0047.nex	0.08	submit1::20201122163118::8214138911638656353	0.0820214827559202	-22.351149339809584	0.049118923333623624	0.12900856465281188
40	44.45402081435143	40	19	spccomplrate_40tips_spr0.080_.0046.nex	0.08	submit1::20201122163118::8214138911638656353	0.06494196022899562	-17.61114945985636	0.038142663462490005	0.1039863628553914
40	27.949242656146065	40	10	spccomplrate_40tips_spr0.080_.0039.nex	0.08	submit1::20201122163118::8214138911638656353	0.044262722824804576	-22.19727774329587	0.021037986537985994	0.08054060934494836
40	25.791997367969856	40	18	spccomplrate_40tips_spr0.080_.0051.nex	0.08	submit1::20201122163118::8214138911638656353	0.05869470722786347	-25.796347085616755	0.0345377454089212	0.09265182312416927
40	27.328338013860268	40	14	spccomplrate_40tips_spr0.080_.0061.nex	0.08	submit1::20201122163118::8214138911638656353	0.06344279382446345	-25.266357824939302	0.034456168573769416	0.10585856735872895
40	34.17857549640745	40	23	spccomplrate_40tips_spr0.080_.0045.nex	0.08	submit1::20201122163118::8214138911638656353	0.06067814380129754	-29.48302116721394	0.03807067239466339	0.09152275886532182
40	35.39041148007857	40	23	spccomplrate_40tips_spr0.080_.0056.nex	0.08	submit1::20201122163118::8214138911638656353	0.07958639601359349	-25.418489341470792	0.04954708926092251	0.12134443034346991
40	42.31607353060399	40	19	spccomplrate_40tips_spr0.080_.0063.nex	0.08	submit1::20201122163118::8214138911638656353	0.053698002936935676	-24.445505037344095	0.03177510657791392	0.08505671309341513
40	44.47166383456056	40	20	spccomplrate_40tips_spr0.080_.0059.nex	0.08	submit1::20201122163118::8214138911638656353	0.05751293287246367	-28.0302723936192	0.03482610171017593	0.08896907934298673
40	42.61287451530515	40	21	spccomplrate_40tips_spr0.080_.0055.nex	0.08	submit1::20201122163118::8214138911638656353	0.05601691810044406	-30.55477028680841	0.034091803203504814	0.0867171296990575
40	37.975884934619046	40	23	spccomplrate_40tips_spr0.080_.0060.nex	0.08	submit1::20201122163118::8214138911638656353	0.10957334977400886	-20.293028969355724	0.06559600981384894	0.17509654650542855
40	24.78347394721032	40	18	spccomplrate_40tips_spr0.080_.0058.nex	0.08	submit1::20201122163118::8214138911638656353	0.06045715142814747	-31.882900891788758	0.035654413775084076	0.09511545212344757
40	24.75995092592516	40	19	spccomplrate_40tips_spr0.080_.0062.nex	0.08	submit1::20201122163118::8214138911638656353	0.06865977973087121	-32.50418890837546	0.04110784351079389	0.10688595534842692
40	26.601464088959528	40	15	spccomplrate_40tips_spr0.080_.0049.nex	0.08	submit1::20201122163118::8214138911638656353	0.048848191175203	-32.200554802035725	0.027229172430548305	0.07993259506596151
40	32.657596788282476	40	18	spccomplrate_40tips_spr0.080_.0054.nex	0.08	submit1::20201122163118::8214138911638656353	0.058747606228101684	-29.19484926351081	0.03460979757337746	0.09255878282262991
40	30.186239028088973	40	14	spccomplrate_40tips_spr0.080_.0098.nex	0.08	submit1::20201122163118::8214138911638656353	0.049208384675396365	-21.15799253597047	0.026713975816366562	0.0821852824585307
40	35.38367620432073	40	16	spccomplrate_40tips_spr0.100_.0023.nex	0.1	submit1::20201122163118::8214138911638656353	0.0495988742160751	-30.634578758986553	0.028144535561672616	0.08033351240605163
40	19.37069326438	40	23	spccomplrate_40tips_spr0.100_.0024.nex	0.1	submit1::20201122163118::8214138911638656353	0.10843478226465182	-23.01256391995932	0.06749136529206644	0.1655483944418609
40	24.913388396096604	40	23	spccomplrate_40tips_spr0.100_.0010.nex	0.1	submit1::20201122163118::8214138911638656353	0.09976414434924152	-25.881823701151788	0.06217829244431898	0.15175039849398556
40	23.1575635811447	40	13	spccomplrate_40tips_spr0.080_.0095.nex	0.08	submit1::20201122163118::8214138911638656353	0.04498507252702583	-28.985097724975013	0.023846036451463826	0.07616496087055082
40	26.829549737502788	40	18	spccomplrate_40tips_spr0.100_.0011.nex	0.1	submit1::20201122163118::8214138911638656353	0.056306005018733375	-30.143105330817498	0.03313882397877117	0.08884219293941382
40	25.356392767978686	40	17	spccomplrate_40tips_spr0.100_.0009.nex	0.1	submit1::20201122163118::8214138911638656353	0.08222912949942705	-20.713872557968774	0.04681699545034935	0.13442417629694592
40	30.638928481008	40	21	spccomplrate_40tips_spr0.100_.0083.nex	0.1	submit1::20201122163118::8214138911638656353	0.07660257145855902	-28.516860413473037	0.04664938444510104	0.11847530158266137
40	35.5608121297378	40	16	spccomplrate_40tips_spr0.080_.0093.nex	0.08	submit1::20201122163118::8214138911638656353	0.06592294258526209	-25.035218728637822	0.037123971382146556	0.10777001381355292
40	23.41609676478338	40	14	spccomplrate_40tips_spr0.080_.0092.nex	0.08	submit1::20201122163118::8214138911638656353	0.0504264677213461	-31.91959633035115	0.027469364375045564	0.08377385792655524
40	32.02360820340235	40	22	spccomplrate_40tips_spr0.100_.0030.nex	0.1	submit1::20201122163118::8214138911638656353	0.10004678229786416	-24.287744913089448	0.0604114167278848	0.1579084682846251
40	36.990407767839244	40	22	spccomplrate_40tips_spr0.100_.0033.nex	0.1	submit1::20201122163118::8214138911638656353	0.07237045232695959	-29.19453019641493	0.04468723313197672	0.11066697538296383
40	21.84607949197248	40	21	spccomplrate_40tips_spr0.100_.0084.nex	0.1	submit1::20201122163118::8214138911638656353	0.08278077552182794	-28.850319756157912	0.05070697402762813	0.12709143111074464
40	37.12522237842207	40	27	spccomplrate_40tips_spr0.100_.0031.nex	0.1	submit1::20201122163118::8214138911638656353	0.069744194538242	-26.05404634086899	0.04519178306666313	0.1030561040155232
40	31.43862889068203	40	17	spccomplrate_40tips_spr0.100_.0057.nex	0.1	submit1::20201122163118::8214138911638656353	0.06296676186117212	-27.802963342630594	0.03607132358186097	0.10204723816928583
40	24.41345048420836	40	20	spccomplrate_40tips_spr0.100_.0044.nex	0.1	submit1::20201122163118::8214138911638656353	0.07945687950493788	-31.889129098558023	0.048196958271332684	0.12260544598390652
40	25.89625544475439	40	18	spccomplrate_40tips_spr0.100_.0046.nex	0.1	submit1::20201122163118::8214138911638656353	0.06341565002664273	-28.249393131531082	0.03741611501888515	0.09971148826913856
40	36.239277101694334	40	17	spccomplrate_40tips_spr0.100_.0043.nex	0.1	submit1::20201122163118::8214138911638656353	0.0514690980648709	-24.397728249076785	0.029738441934599867	0.08236727267324549
40	23.495532885358905	40	20	spccomplrate_40tips_spr0.100_.0029.nex	0.1	submit1::20201122163118::8214138911638656353	0.0770499422657663	-26.26068545394274	0.04665288651350746	0.11923025222223045
40	23.257621063499304	40	14	spccomplrate_40tips_spr0.100_.0045.nex	0.1	submit1::20201122163118::8214138911638656353	0.05317932180850455	-30.314192572483453	0.02897961487733678	0.0883063052969163
40	27.214909646765474	40	15	spccomplrate_40tips_spr0.100_.0032.nex	0.1	submit1::20201122163118::8214138911638656353	0.05303812396533479	-21.94451405708012	0.029366860898954066	0.08763419160241315
40	33.707239912072325	40	18	spccomplrate_40tips_spr0.100_.0055.nex	0.1	submit1::20201122163118::8214138911638656353	0.09195478609442483	-28.974235086736172	0.05351080518488242	0.14694334719367144
40	26.928676234145545	40	26	spccomplrate_40tips_spr0.100_.0054.nex	0.1	submit1::20201122163118::8214138911638656353	0.10698937287376094	-23.730055904676433	0.06800853598431637	0.1615398056654843
40	38.3733140942696	40	19	spccomplrate_40tips_spr0.100_.0042.nex	0.1	submit1::20201122163118::8214138911638656353	0.05556933072407991	-31.208005856195165	0.03311208904037063	0.0869959508347258
40	32.85738265292102	40	22	spccomplrate_40tips_spr0.100_.0059.nex	0.1	submit1::20201122163118::8214138911638656353	0.09669543327623799	-19.73201724200099	0.05836445107330177	0.15262699284295297
40	26.814984820268222	40	17	spccomplrate_40tips_spr0.100_.0052.nex	0.1	submit1::20201122163118::8214138911638656353	0.07488215002404408	-33.49211722506555	0.04337335683887603	0.11939140964611564
40	32.667828353772805	40	24	spccomplrate_40tips_spr0.100_.0053.nex	0.1	submit1::20201122163118::8214138911638656353	0.09084876234593783	-26.523890919214526	0.05684074298052675	0.13820604488205887
40	21.667586577240368	40	21	spccomplrate_40tips_spr0.100_.0085.nex	0.1	submit1::20201122163118::8214138911638656353	0.0957694324097219	-29.952801743101148	0.05874234450002177	0.1467577764853865
40	20.336550488373717	40	18	spccomplrate_40tips_spr0.100_.0060.nex	0.1	submit1::20201122163118::8214138911638656353	0.063060791781598	-25.850481529515644	0.03712195287287938	0.09948382246823968
40	24.415847480117154	40	16	spccomplrate_40tips_spr0.100_.0056.nex	0.1	submit1::20201122163118::8214138911638656353	0.07066379255044376	-27.22262263356081	0.03987789866045895	0.11532589377018543
40	20.72359883352482	40	24	spccomplrate_40tips_spr0.100_.0058.nex	0.1	submit1::20201122163118::8214138911638656353	0.10259619579595208	-22.156094905803453	0.06445381521830701	0.15554895985352357
40	35.02629100621028	40	15	spccomplrate_40tips_spr0.100_.0086.nex	0.1	submit1::20201122163118::8214138911638656353	0.06596990886160473	-19.48309819998139	0.03576600985723427	0.11233125088208921
40	23.71101716497117	40	19	spccomplrate_40tips_spr0.100_.0038.nex	0.1	submit1::20201122163118::8214138911638656353	0.06281335014976401	-24.81134768151509	0.037439816618447024	0.09842180170575834
40	32.813083373488865	40	20	spccomplrate_40tips_spr0.100_.0061.nex	0.1	submit1::20201122163118::8214138911638656353	0.07112944445360952	-26.150706764414643	0.042818455362545485	0.11097094460917567
40	41.14885005027441	40	15	spccomplrate_40tips_spr0.080_.0094.nex	0.08	submit1::20201122163118::8214138911638656353	0.05078667672906941	-28.00175456577009	0.028137350841274538	0.08382524951044586
40	29.614503222890963	40	24	spccomplrate_40tips_spr0.100_.0026.nex	0.1	submit1::20201122163118::8214138911638656353	0.0889856492809368	-26.270038389215383	0.0560430597984545	0.13436603494705954
40	31.594510902987448	40	20	spccomplrate_40tips_spr0.100_.0013.nex	0.1	submit1::20201122163118::8214138911638656353	0.06527032192700352	-29.00929727734354	0.039459670430070384	0.10123972163025302
40	41.25353148142471	40	14	spccomplrate_40tips_spr0.100_.0022.nex	0.1	submit1::20201122163118::8214138911638656353	0.042701627403596315	-24.769340353302965	0.022939243912952993	0.07244474736872203
40	23.785614987462072	40	19	spccomplrate_40tips_spr0.100_.0012.nex	0.1	submit1::20201122163118::8214138911638656353	0.07809325575929438	-24.424702047863622	0.046450498935797536	0.12278307076841462
40	34.4807885465271	40	22	spccomplrate_40tips_spr0.100_.0039.nex	0.1	submit1::20201122163118::8214138911638656353	0.06987113680142056	-33.62119507614371	0.04323840617147332	0.10655349215750824
40	42.520004210669796	40	21	spccomplrate_40tips_spr0.100_.0028.nex	0.1	submit1::20201122163118::8214138911638656353	0.0731342305029257	-24.743455268581343	0.0440563216950603	0.11467465477551991
40	27.17550176349028	40	21	spccomplrate_40tips_spr0.100_.0025.nex	0.1	submit1::20201122163118::8214138911638656353	0.08611805417366147	-20.652330239607586	0.05201677608495973	0.13495713340370982
40	24.491389648852934	40	14	spccomplrate_40tips_spr0.100_.0092.nex	0.1	submit1::20201122163118::8214138911638656353	0.05602634062049761	-28.232085988796435	0.03049223830204092	0.09320802529851754
40	28.323815294318692	40	18	spccomplrate_40tips_spr0.100_.0017.nex	0.1	submit1::20201122163118::8214138911638656353	0.06591198393902142	-28.874987759568555	0.03876834376521743	0.10405242227513226
40	25.691450249909604	40	22	spccomplrate_40tips_spr0.100_.0074.nex	0.1	submit1::20201122163118::8214138911638656353	0.10446449987607674	-20.100950209504994	0.06382684219810542	0.16209930507197035
40	38.47898776764511	40	26	spccomplrate_40tips_spr0.100_.0020.nex	0.1	submit1::20201122163118::8214138911638656353	0.11637307302992121	-21.41809275464119	0.0724397122006069	0.17951981517218246
40	38.19617689089399	40	21	spccomplrate_40tips_spr0.100_.0070.nex	0.1	submit1::20201122163118::8214138911638656353	0.06550338319981885	-21.922128553107694	0.03966001211950755	0.10232821632805446
40	28.076526307917216	40	22	spccomplrate_40tips_spr0.100_.0066.nex	0.1	submit1::20201122163118::8214138911638656353	0.06957252415311015	-27.891789511850554	0.043004184036933533	0.10631142580071448
40	29.742076395820753	40	26	spccomplrate_40tips_spr0.100_.0062.nex	0.1	submit1::20201122163118::8214138911638656353	0.10143528413662076	-16.212022634861118	0.06319970011110099	0.15831128832707161
40	25.18209245425026	40	21	spccomplrate_40tips_spr0.100_.0065.nex	0.1	submit1::20201122163118::8214138911638656353	0.07622502854615903	-27.124387517125562	0.04672674165281537	0.1169310336858924
40	34.89865361937857	40	20	spccomplrate_40tips_spr0.100_.0016.nex	0.1	submit1::20201122163118::8214138911638656353	0.07574887314498328	-30.771315191301067	0.04566042721307862	0.11770483608412109
40	30.232376042783947	40	17	spccomplrate_40tips_spr0.100_.0021.nex	0.1	submit1::20201122163118::8214138911638656353	0.06294820957165916	-26.124063476203386	0.03635216100280887	0.10081777603896343
40	23.156700191568433	40	19	spccomplrate_40tips_spr0.100_.0027.nex	0.1	submit1::20201122163118::8214138911638656353	0.08648646581714864	-24.20358725508814	0.051212275047433926	0.13688697090715085
40	35.87749654194193	40	26	spccomplrate_40tips_spr0.100_.0091.nex	0.1	submit1::20201122163118::8214138911638656353	0.09118786162976025	-24.456907690356683	0.05765570049954915	0.13841526188087297
40	33.18860872217562	40	17	spccomplrate_40tips_spr0.100_.0098.nex	0.1	submit1::20201122163118::8214138911638656353	0.059476251541135144	-26.277703716103517	0.034295118329000736	0.09543751776645765
40	25.798145705536747	40	19	spccomplrate_40tips_spr0.100_.0099.nex	0.1	submit1::20201122163118::8214138911638656353	0.08072592801615693	-28.453176452502753	0.04826838805139896	0.12591436912785522
40	40.665198904731355	40	25	spccomplrate_40tips_spr0.100_.0100.nex	0.1	submit1::20201122163118::8214138911638656353	0.09133782641669129	-22.46323341531334	0.05744983649439913	0.13867002284124194
40	35.02753212753781	40	17	spccomplrate_40tips_spr0.100_.0069.nex	0.1	submit1::20201122163118::8214138911638656353	0.05534461966041916	-31.792179338024727	0.03204892954846707	0.08826023762419401
40	24.829341191215338	40	16	spccomplrate_40tips_spr0.080_.0097.nex	0.08	submit1::20201122163118::8214138911638656353	0.05719121117962785	-21.451049199001886	0.032314547171497586	0.09322856662434419
40	19.837976196773013	40	19	spccomplrate_40tips_spr0.100_.0073.nex	0.1	submit1::20201122163118::8214138911638656353	0.08437928808285378	-31.391045151499956	0.050411317559748633	0.1317797326809744
40	39.44539316800385	40	19	spccomplrate_40tips_spr0.100_.0072.nex	0.1	submit1::20201122163118::8214138911638656353	0.06649802676734506	-31.27903463945408	0.03944743982953709	0.10459884499949254
40	28.19165926755902	40	20	spccomplrate_40tips_spr0.100_.0067.nex	0.1	submit1::20201122163118::8214138911638656353	0.05767724617112709	-28.168392802568007	0.034965076977126974	0.08907902085664796
40	24.661563452674763	40	22	spccomplrate_40tips_spr0.100_.0071.nex	0.1	submit1::20201122163118::8214138911638656353	0.10260183075665502	-22.668085534721424	0.06278352275983345	0.15913753822977075
40	23.351107979358787	40	14	spccomplrate_40tips_spr0.100_.0005.nex	0.1	submit1::20201122163118::8214138911638656353	0.0509525910383128	-24.311318857608672	0.027705445197354947	0.08488172769173459
40	33.805441195835144	40	16	spccomplrate_40tips_spr0.100_.0068.nex	0.1	submit1::20201122163118::8214138911638656353	0.05315485554647154	-28.750458825423607	0.03022687645208214	0.08584033529969952
40	49.53064777814185	40	22	spccomplrate_40tips_spr0.100_.0094.nex	0.1	submit1::20201122163118::8214138911638656353	0.06552789727260966	-30.58799785431839	0.04005496996611114	0.10151835535933112
40	42.11300450259419	40	22	spccomplrate_40tips_spr0.100_.0001.nex	0.1	submit1::20201122163118::8214138911638656353	0.07546084380237239	-30.253529878384136	0.046604490885691977	0.1154500966594444
40	24.15772768572908	40	19	spccomplrate_40tips_spr0.100_.0014.nex	0.1	submit1::20201122163118::8214138911638656353	0.08167388626641614	-24.05134436069415	0.04828952954332961	0.12941233712607328
40	36.43808786173937	40	18	spccomplrate_40tips_spr0.100_.0095.nex	0.1	submit1::20201122163118::8214138911638656353	0.08215058106577906	-25.645688453770003	0.04711978361431037	0.13390036524182602
40	29.92076316487097	40	17	spccomplrate_40tips_spr0.100_.0097.nex	0.1	submit1::20201122163118::8214138911638656353	0.049944704256982456	-32.444822741372406	0.029017365728237845	0.07930371626500593
40	43.604760426296814	40	17	spccomplrate_40tips_spr0.100_.0096.nex	0.1	submit1::20201122163118::8214138911638656353	0.06412867084120259	-24.183708493450453	0.03646145262326561	0.1048157174483916
40	31.27517709710043	40	23	spccomplrate_40tips_spr0.100_.0003.nex	0.1	submit1::20201122163118::8214138911638656353	0.08818763667538577	-29.056655980972188	0.05455607216815888	0.13550149998950747
40	29.70472319058831	40	14	spccomplrate_40tips_spr0.100_.0093.nex	0.1	submit1::20201122163118::8214138911638656353	0.04747159531529698	-25.946123135347115	0.025745672686388457	0.07941967496460936
40	21.443557748132154	40	18	spccomplrate_40tips_spr0.100_.0040.nex	0.1	submit1::20201122163118::8214138911638656353	0.07176371859508769	-36.153571342809464	0.042438673004882514	0.11247365302742128
40	22.513437769700342	40	18	spccomplrate_40tips_spr0.100_.0079.nex	0.1	submit1::20201122163118::8214138911638656353	0.06552141823297536	-34.15190645514045	0.03870419584319276	0.10285618777280052
40	34.50986097997679	40	18	spccomplrate_40tips_spr0.080_.0099.nex	0.08	submit1::20201122163118::8214138911638656353	0.07412264251532047	-23.43870434058794	0.04330415095578596	0.11807003036148737
40	41.00536413181934	40	17	spccomplrate_40tips_spr0.100_.0063.nex	0.1	submit1::20201122163118::8214138911638656353	0.060239408656967815	-26.52970767838893	0.03489597370228355	0.09605167486515562
40	23.03276544275476	40	14	spccomplrate_40tips_spr0.080_.0096.nex	0.08	submit1::20201122163118::8214138911638656353	0.06745277135630161	-26.735348379653146	0.036624027651524026	0.1126037997310397
40	39.551622443693724	40	22	spccomplrate_40tips_spr0.100_.0047.nex	0.1	submit1::20201122163118::8214138911638656353	0.07835785339702446	-28.242823021738143	0.04796635717429946	0.12117513046301678
40	35.78681887732738	40	20	spccomplrate_40tips_spr0.100_.0015.nex	0.1	submit1::20201122163118::8214138911638656353	0.07503216539819198	-25.458478140796686	0.04527495255834394	0.11666658691654327
40	24.91372814918742	40	17	spccomplrate_40tips_spr0.100_.0075.nex	0.1	submit1::20201122163118::8214138911638656353	0.07330646765291654	-24.92838144991505	0.04230172612417242	0.11750080997990574
40	33.89737665573835	40	21	spccomplrate_40tips_spr0.100_.0006.nex	0.1	submit1::20201122163118::8214138911638656353	0.07194527657039838	-28.259895922945557	0.044001466487499245	0.11068670417231997
40	29.661626595779783	40	25	spccomplrate_40tips_spr0.080_.0100.nex	0.08	submit1::20201122163118::8214138911638656353	0.08894934735854275	-22.07266624195489	0.05613232125142307	0.1349603681355437
40	36.452564586616646	40	21	spccomplrate_40tips_spr0.100_.0002.nex	0.1	submit1::20201122163118::8214138911638656353	0.06623925160911161	-21.960217342653532	0.040129425748675715	0.1033582515832927
40	44.99834409440227	40	24	spccomplrate_40tips_spr0.100_.0004.nex	0.1	submit1::20201122163118::8214138911638656353	0.06387452106713315	-34.62981466347601	0.04042550289713653	0.09578111225454511
40	27.988692850913647	40	20	spccomplrate_40tips_spr0.100_.0041.nex	0.1	submit1::20201122163118::8214138911638656353	0.06195681581801988	-29.879705846998746	0.03754090132682262	0.09576338068927422
40	48.705216934662964	40	19	spccomplrate_40tips_spr0.100_.0080.nex	0.1	submit1::20201122163118::8214138911638656353	0.06440373685777	-28.014925030597144	0.03790964779974757	0.1022050757567779
40	49.10509298979041	40	20	spccomplrate_40tips_spr0.100_.0064.nex	0.1	submit1::20201122163118::8214138911638656353	0.06752653504950647	-26.21531729693131	0.040402605696922	0.10590560528342567
40	29.730158408542152	40	20	spccomplrate_40tips_spr0.100_.0081.nex	0.1	submit1::20201122163118::8214138911638656353	0.06676901303432711	-30.54154128624109	0.04052302201232364	0.10295467519619572
40	44.043429719475775	40	20	spccomplrate_40tips_spr0.100_.0078.nex	0.1	submit1::20201122163118::8214138911638656353	0.0679744577083981	-24.524537074655065	0.04071208060559128	0.10669036482599059
40	27.60579198324018	40	22	spccomplrate_40tips_spr0.100_.0076.nex	0.1	submit1::20201122163118::8214138911638656353	0.09341304235941558	-30.899854934919357	0.05817379305997656	0.14132965134829312
40	37.65929154213074	40	18	spccomplrate_40tips_spr0.100_.0082.nex	0.1	submit1::20201122163118::8214138911638656353	0.06521700844687309	-26.687793025458046	0.038120666858496306	0.10381712191637828
40	29.31109249580848	40	18	spccomplrate_40tips_spr0.100_.0007.nex	0.1	submit1::20201122163118::8214138911638656353	0.06543927685875804	-24.891669998673784	0.038384251152711886	0.1037983532239476
40	33.14043394932908	40	26	spccomplrate_40tips_spr0.100_.0077.nex	0.1	submit1::20201122163118::8214138911638656353	0.08352746573393513	-30.14205782158063	0.053604440865428676	0.12431777024334727
40	29.831089815369765	40	22	spccomplrate_40tips_spr0.100_.0008.nex	0.1	submit1::20201122163118::8214138911638656353	0.0922097520476753	-23.89032102606133	0.05642294126532985	0.14301909430091567
40	27.763807305471374	40	25	spccomplrate_40tips_spr0.100_.0034.nex	0.1	submit1::20201122163118::8214138911638656353	0.08994028109017627	-26.41982910368688	0.057214923332870156	0.13473068536389873
40	20.94556890343198	40	18	spccomplrate_40tips_spr0.100_.0035.nex	0.1	submit1::20201122163118::8214138911638656353	0.06934451936933286	-35.9038041718673	0.04084446880951199	0.1093024806353742
40	31.823923791161018	40	15	spccomplrate_40tips_spr0.100_.0036.nex	0.1	submit1::20201122163118::8214138911638656353	0.051863781093165244	-25.707449409940114	0.02861962267289707	0.08617873117867567
40	46.2239429138061	40	16	spccomplrate_40tips_spr0.100_.0037.nex	0.1	submit1::20201122163118::8214138911638656353	0.06858474482295453	-24.973246153099687	0.03794094995469372	0.11458850963734911
40	38.37800469655261	40	26	spccomplrate_40tips_spr0.100_.0050.nex	0.1	submit1::20201122163118::8214138911638656353	0.07617879710109558	-30.495924467977147	0.048537145786303366	0.11440817043545955
40	28.90574864945853	40	20	spccomplrate_40tips_spr0.100_.0048.nex	0.1	submit1::20201122163118::8214138911638656353	0.06075244350637619	-32.61776533813545	0.036910115605546905	0.09356822454821313
40	37.32438934139351	40	18	spccomplrate_40tips_spr0.100_.0051.nex	0.1	submit1::20201122163118::8214138911638656353	0.06757622279192825	-25.656968245962872	0.0392679878703546	0.10830297239186326
40	32.8169623544476	40	18	spccomplrate_40tips_spr0.100_.0049.nex	0.1	submit1::20201122163118::8214138911638656353	0.06601819600759964	-25.32539510545823	0.03872527335243544	0.10466767139123284
40	19.565449320097677	40	17	spccomplrate_40tips_spr0.100_.0018.nex	0.1	submit1::20201122163118::8214138911638656353	0.054604297525422604	-29.39709343889831	0.03166226477200115	0.08693433779843592
40	26.4014387159075	40	18	spccomplrate_40tips_spr0.100_.0089.nex	0.1	submit1::20201122163118::8214138911638656353	0.0764786053260768	-24.247435501712	0.04451804854167152	0.12245485262280768
40	28.683119178240787	40	23	spccomplrate_40tips_spr0.100_.0087.nex	0.1	submit1::20201122163118::8214138911638656353	0.0859314365496962	-27.356146958353683	0.053435941879654655	0.13121005998527657
40	40.24773134953041	40	24	spccomplrate_40tips_spr0.100_.0019.nex	0.1	submit1::20201122163118::8214138911638656353	0.071829937738141	-34.77984137722148	0.04527405789229457	0.10823827551940025
40	35.59806738964434	40	21	spccomplrate_40tips_spr0.100_.0090.nex	0.1	submit1::20201122163118::8214138911638656353	0.07316403553483242	-26.35799624036792	0.044051088026164496	0.11521447560204226
40	27.41292538114059	40	18	spccomplrate_40tips_spr0.100_.0088.nex	0.1	submit1::20201122163118::8214138911638656353	0.05250780112415358	-30.035207091234263	0.031000708082501844	0.08249480327287652
