# Supplementary material for: Incorporating the speciation process into species delimitation
Source: PLoS Comput Biol. 2021 May 13;17(5):e1008924. doi: 10.1371/journal.pcbi.1008924 (PMC8118268; doi:10.1371/journal.pcbi.1008924)
Supplement: S1 Data — This is an compressed archive that includes: scripts to simulate data, construct analysis pipelines, and cluster execution job files (delineate-performance-setup/bin); some notes on the parameter space we used (delineate-performance-setup/docs); scripts to collate, compile, and analyze results, as well as generate plots/figures from results data (delineate-performance-results/bin/); CSV/TSV files summarizing each replicate, including (true) parameters as well as inferred parameter values and probablities, as well as metadata such as analysis execution date/time, cluster location, etc. (delineate-performance-results/data/extracts); TSV files containing data simulation/generation logs, including random seeds etc. (delineate-performance-results/data/logs). Note that we omit the full (simulated) data sets due to size (> 5TB). However, these can be easily regenerated in identical detail using the same random seeds for the data generation (given in the “logs”) with the scripts found in the “setup” section above. Note also that the automatically generated logs provided above span a broad variety of studies and analyses, including not only the production runs reported here but also pilot runs, experimental studies, etc. Production run details relevant to this paper can be identified by correlating date/time/cluster with the information found in the “extracts” subdirectory above. (TBZ) [file pcbi.1008924.s002.tbz › delineate-performance-results/data/extracts/speciation-completion-rate/additional-data/2020-11-22-speciation-completion-rate-n080.tsv]

num_tips	root_age	num_lineages	num_species	src_filepath	true_speciation_completion_rate	batch_id	speciation_completion_rate	speciation_completion_rate_estimate_lnl	ci_low	ci_high
80	36.23140569631864	80	2	spccomplrate_80tips_spr0.001_.0009.nex	0.001	submit1::20201122163136::2797008851190857787	0.0014315954871526315	-5.221242847785334	7.978896759104e-05	0.006369037300229729
80	44.97480806767705	80	2	spccomplrate_80tips_spr0.001_.0031.nex	0.001	submit1::20201122163136::2797008851190857787	0.001186535475098696	-5.184680458831559	6.613224118369103e-05	0.005286994448178702
80	24.829889331134627	80	2	spccomplrate_80tips_spr0.001_.0032.nex	0.001	submit1::20201122163136::2797008851190857787	0.0013697767768766796	-5.08668213069284	7.63439289410458e-05	0.006103180033867256
80	47.30365644357093	80	2	spccomplrate_80tips_spr0.001_.0006.nex	0.001	submit1::20201122163136::2797008851190857787	0.001218813182452835	-6.041647038663493	6.793101616414329e-05	0.005430315588767153
80	43.7321245712447	80	3	spccomplrate_80tips_spr0.001_.0015.nex	0.001	submit1::20201122163136::2797008851190857787	0.0024870838248682308	-9.375520835692704	0.0004039039303728285	0.007753442258222381
80	40.571880404684904	80	2	spccomplrate_80tips_spr0.001_.0016.nex	0.001	submit1::20201122163136::2797008851190857787	0.0012913665093113136	-5.49966581211332	7.197427449317305e-05	0.005752832131540411
80	30.48711035085431	80	3	spccomplrate_80tips_spr0.001_.0003.nex	0.001	submit1::20201122163136::2797008851190857787	0.0027709277036174276	-9.782535329710463	0.0004499924197763515	0.008637189001384632
80	35.99785986134048	80	3	spccomplrate_80tips_spr0.001_.0004.nex	0.001	submit1::20201122163136::2797008851190857787	0.0031024801233715607	-9.203214942900606	0.0005038411888313757	0.009670396079049513
80	49.70478675827057	80	2	spccomplrate_80tips_spr0.001_.0041.nex	0.001	submit1::20201122163136::2797008851190857787	0.0011241796737699544	-5.579403748617459	6.265727147516833e-05	0.005006261022264352
80	31.577123824709616	80	3	spccomplrate_80tips_spr0.001_.0040.nex	0.001	submit1::20201122163136::2797008851190857787	0.0028301883568634034	-9.500045800751023	0.000459592478096687	0.008822252126780486
80	51.30661741367159	80	2	spccomplrate_80tips_spr0.001_.0044.nex	0.001	submit1::20201122163136::2797008851190857787	0.001282161251461353	-5.145937886160405	7.14612830552295e-05	0.005711235006893443
80	46.84818496969446	80	3	spccomplrate_80tips_spr0.001_.0042.nex	0.001	submit1::20201122163136::2797008851190857787	0.002631418798199307	-10.310964880008468	0.0004273958412482229	0.008205876758085918
80	44.65864706831686	80	3	spccomplrate_80tips_spr0.001_.0043.nex	0.001	submit1::20201122163136::2797008851190857787	0.002221746379926625	-9.415066542031662	0.0003608394496373101	0.006927432021920577
80	35.785401799275014	80	3	spccomplrate_80tips_spr0.001_.0005.nex	0.001	submit1::20201122163136::2797008851190857787	0.0023479386831003974	-10.668023618547062	0.00038146735463679	0.007321557884143471
80	32.94983116970926	80	3	spccomplrate_80tips_spr0.001_.0018.nex	0.001	submit1::20201122163136::2797008851190857787	0.002737175415298724	-10.242007775908341	0.000444449240630377	0.008529714723478451
80	41.42803546414018	80	2	spccomplrate_80tips_spr0.001_.0010.nex	0.001	submit1::20201122163136::2797008851190857787	0.001068708051599718	-5.193904028929524	5.956594392237274e-05	0.004755395641306756
80	35.37305151017958	80	3	spccomplrate_80tips_spr0.001_.0022.nex	0.001	submit1::20201122163136::2797008851190857787	0.0024466691995737675	-8.905928169166106	0.000397506784425968	0.007632106480945845
80	50.65849512270479	80	2	spccomplrate_80tips_spr0.001_.0019.nex	0.001	submit1::20201122163136::2797008851190857787	0.00121452957758382	-4.334563239584235	6.769229904647479e-05	0.005413762854020854
80	38.56391701114529	80	2	spccomplrate_80tips_spr0.001_.0028.nex	0.001	submit1::20201122163136::2797008851190857787	0.0012828683153898015	-6.117386416376204	7.150068637747042e-05	0.005714030616165962
80	33.85965414270726	80	3	spccomplrate_80tips_spr0.001_.0017.nex	0.001	submit1::20201122163136::2797008851190857787	0.002680896319530454	-10.258608463971777	0.00043544298488180645	0.008357170948207109
80	44.069358664680536	80	2	spccomplrate_80tips_spr0.001_.0037.nex	0.001	submit1::20201122163136::2797008851190857787	0.0010670361837244794	-4.602932359568907	5.947277391895191e-05	0.004747113728512123
80	33.456431222013556	80	2	spccomplrate_80tips_spr0.001_.0007.nex	0.001	submit1::20201122163136::2797008851190857787	0.0017842570489004467	-5.596779902968874	9.944212284395944e-05	0.007939311610534171
80	59.779025524962336	80	3	spccomplrate_80tips_spr0.001_.0025.nex	0.001	submit1::20201122163136::2797008851190857787	0.0021364285085638925	-10.105984156721412	0.0003470150449615734	0.006660180785540067
80	28.4103410170107	80	2	spccomplrate_80tips_spr0.001_.0001.nex	0.001	submit1::20201122163136::2797008851190857787	0.001431642703093392	-4.705439771065546	7.979159884523616e-05	0.006383151980702226
80	45.180753732241264	80	2	spccomplrate_80tips_spr0.001_.0023.nex	0.001	submit1::20201122163136::2797008851190857787	0.00128678046166491	-5.75601792489117	7.171870281718614e-05	0.005733730438123584
80	44.77999333176101	80	4	spccomplrate_80tips_spr0.001_.0030.nex	0.001	submit1::20201122163136::2797008851190857787	0.0037291764808439513	-13.401064686356408	0.0009094663394292573	0.009751670975551897
80	34.576845588880175	80	2	spccomplrate_80tips_spr0.001_.0020.nex	0.001	submit1::20201122163136::2797008851190857787	0.0014207439255489662	-5.330516806116833	7.918423078934124e-05	0.006322599261950658
80	32.25693923353385	80	2	spccomplrate_80tips_spr0.001_.0026.nex	0.001	submit1::20201122163136::2797008851190857787	0.0012126137915937363	-5.740359007950094	6.758553595239704e-05	0.0054009784059818565
80	49.13698827029484	80	2	spccomplrate_80tips_spr0.001_.0021.nex	0.001	submit1::20201122163136::2797008851190857787	0.0012896265699919754	-5.735836847644651	7.187731099818897e-05	0.005746082305742707
80	27.670501689609928	80	2	spccomplrate_80tips_spr0.001_.0008.nex	0.001	submit1::20201122163136::2797008851190857787	0.0014611428305158776	-5.109262863574758	8.143558460127273e-05	0.006511632535464108
80	38.753094641852904	80	2	spccomplrate_80tips_spr0.001_.0039.nex	0.001	submit1::20201122163136::2797008851190857787	0.0015554911522667014	-5.6407240423703735	8.669343636723096e-05	0.0069191375098542705
80	48.784760356070755	80	3	spccomplrate_80tips_spr0.001_.0029.nex	0.001	submit1::20201122163136::2797008851190857787	0.002188888843973428	-8.552284517634558	0.00035551884335982597	0.0068237921280318616
80	34.63584140003244	80	3	spccomplrate_80tips_spr0.001_.0038.nex	0.001	submit1::20201122163136::2797008851190857787	0.002424114161949142	-11.002178347868046	0.000393473834212985	0.007552251899238284
80	36.85301367625976	80	2	spccomplrate_80tips_spr0.001_.0036.nex	0.001	submit1::20201122163136::2797008851190857787	0.0013180460376318625	-6.063346623504349	7.346107364860057e-05	0.005870473243684071
80	59.470927437613554	80	2	spccomplrate_80tips_spr0.001_.0011.nex	0.001	submit1::20201122163136::2797008851190857787	0.001285726555733418	-6.693548595028362	7.165997065258352e-05	0.005729239740534563
80	36.74559722962906	80	3	spccomplrate_80tips_spr0.001_.0024.nex	0.001	submit1::20201122163136::2797008851190857787	0.0021735928869563554	-9.964188782039065	0.0003530544937122287	0.006777138206648228
80	55.30085383928338	80	3	spccomplrate_80tips_spr0.001_.0033.nex	0.001	submit1::20201122163136::2797008851190857787	0.00278020204342956	-11.696322940533722	0.00045150076986989133	0.008666272521877306
80	39.0000838699166	80	2	spccomplrate_80tips_spr0.001_.0013.nex	0.001	submit1::20201122163136::2797008851190857787	0.0010758392551928353	-6.682208740003128	5.996335227802431e-05	0.004787363399891132
80	45.36229108518462	80	3	spccomplrate_80tips_spr0.001_.0002.nex	0.001	submit1::20201122163136::2797008851190857787	0.002530446315311439	-11.028421253609984	0.00041079620380020637	0.007884681572502581
80	36.78740233379469	80	2	spccomplrate_80tips_spr0.001_.0012.nex	0.001	submit1::20201122163136::2797008851190857787	0.0012607772790162277	-4.9487648166576195	7.026959511423202e-05	0.00561696674819478
80	41.693685852989724	80	2	spccomplrate_80tips_spr0.001_.0014.nex	0.001	submit1::20201122163136::2797008851190857787	0.0013116365036999313	-6.744584667301606	7.310388256477848e-05	0.005845110968384907
80	43.441951329246066	80	3	spccomplrate_80tips_spr0.001_.0045.nex	0.001	submit1::20201122163136::2797008851190857787	0.0027427969378652616	-8.605405528925681	0.000445346689049064	0.00854990141741418
80	57.028487152047646	80	4	spccomplrate_80tips_spr0.001_.0027.nex	0.001	submit1::20201122163136::2797008851190857787	0.003183870594618013	-14.801677045110818	0.0007765121222231632	0.008326427900839041
80	46.966871792993224	80	2	spccomplrate_80tips_spr0.001_.0034.nex	0.001	submit1::20201122163136::2797008851190857787	0.001276944344438664	-6.499049529315544	7.117055479114304e-05	0.005689131156768244
80	40.34636377215051	80	2	spccomplrate_80tips_spr0.001_.0035.nex	0.001	submit1::20201122163136::2797008851190857787	0.001215966051365232	-4.720157382491503	6.777235098664914e-05	0.005415864939173479
80	37.15159331775844	80	2	spccomplrate_80tips_spr0.001_.0053.nex	0.001	submit1::20201122163136::2797008851190857787	0.00136492336029871	-5.005166685979577	7.607345730517717e-05	0.006080022044974077
80	40.64101027167749	80	2	spccomplrate_80tips_spr0.001_.0049.nex	0.001	submit1::20201122163136::2797008851190857787	0.0012678861871186673	-6.511521786023404	7.066576098477251e-05	0.005649032480258058
80	24.166018671509356	80	2	spccomplrate_80tips_spr0.001_.0046.nex	0.001	submit1::20201122163136::2797008851190857787	0.0016433714216061684	-6.892887774806919	9.159083592627894e-05	0.007324136995667073
80	32.378400417858614	80	3	spccomplrate_80tips_spr0.001_.0065.nex	0.001	submit1::20201122163136::2797008851190857787	0.002549941191094596	-11.288692428453425	0.00041393834904252734	0.007944118372946106
80	41.14957049801079	80	5	spccomplrate_80tips_spr0.001_.0047.nex	0.001	submit1::20201122163136::2797008851190857787	0.005000315083744376	-16.02484269140387	0.0015279149896439768	0.01170605422365765
80	27.66191103680968	80	2	spccomplrate_80tips_spr0.001_.0079.nex	0.001	submit1::20201122163136::2797008851190857787	0.0014354715355711378	-4.721494590127375	8.000497236615412e-05	0.006400740835692606
80	36.77200900859213	80	2	spccomplrate_80tips_spr0.001_.0080.nex	0.001	submit1::20201122163136::2797008851190857787	0.001214283159512433	-5.0607851030271895	6.767856663801469e-05	0.005412026908653309
80	42.24988492788783	80	2	spccomplrate_80tips_spr0.001_.0066.nex	0.001	submit1::20201122163136::2797008851190857787	0.0013919052031865168	-5.9427314417961785	7.757710387401741e-05	0.006199158008284966
80	42.65315855825928	80	4	spccomplrate_80tips_spr0.001_.0048.nex	0.001	submit1::20201122163136::2797008851190857787	0.0035626789075800546	-13.11371552803245	0.0008689980498081919	0.009316031804605029
80	37.07352435648632	80	2	spccomplrate_80tips_spr0.001_.0050.nex	0.001	submit1::20201122163136::2797008851190857787	0.0013163190137757577	-5.382303416871665	7.336482990771397e-05	0.005865596737457055
80	39.702682709101616	80	2	spccomplrate_80tips_spr0.001_.0086.nex	0.001	submit1::20201122163136::2797008851190857787	0.001200854516440732	-5.773865658719347	6.693021400832577e-05	0.005347887649488916
80	33.071947609775755	80	2	spccomplrate_80tips_spr0.001_.0051.nex	0.001	submit1::20201122163136::2797008851190857787	0.001538702728685755	-4.716589768559034	8.575784958693974e-05	0.006859436618833889
80	45.097961709937934	80	3	spccomplrate_80tips_spr0.001_.0085.nex	0.001	submit1::20201122163136::2797008851190857787	0.0030318685418647038	-11.854080253710137	0.000492375202040532	0.00944991411242849
80	47.16247169209271	80	2	spccomplrate_80tips_spr0.001_.0054.nex	0.001	submit1::20201122163136::2797008851190857787	0.0010947492440391818	-5.026699030226542	6.101716983836841e-05	0.004882579152187918
80	34.80528661647814	80	2	spccomplrate_80tips_spr0.001_.0087.nex	0.001	submit1::20201122163136::2797008851190857787	0.0012755531116922488	-5.475721490563582	7.10930240474387e-05	0.005683401760622398
80	40.10371851580189	80	2	spccomplrate_80tips_spr0.001_.0068.nex	0.001	submit1::20201122163136::2797008851190857787	0.0014948877924279315	-6.719643925962101	8.331612687578261e-05	0.006664434583338867
80	47.76135364523763	80	3	spccomplrate_80tips_spr0.001_.0069.nex	0.001	submit1::20201122163136::2797008851190857787	0.00242829419827923	-8.857918316549041	0.0003941212929171725	0.007566959114183256
80	47.49538147730736	80	2	spccomplrate_80tips_spr0.001_.0067.nex	0.001	submit1::20201122163136::2797008851190857787	0.001040832022757841	-6.058516930668101	5.8012466078206567e-05	0.0046319310929463725
80	39.94829890839054	80	2	spccomplrate_80tips_spr0.001_.0061.nex	0.001	submit1::20201122163136::2797008851190857787	0.0014884992683174261	-5.308726246230717	8.296010662917986e-05	0.006634603764052672
80	46.8662738425723	80	3	spccomplrate_80tips_spr0.001_.0052.nex	0.001	submit1::20201122163136::2797008851190857787	0.0021592024306222976	-8.816650619999878	0.0003507081114061869	0.0067331956234013305
80	27.707885058418952	80	2	spccomplrate_80tips_spr0.001_.0070.nex	0.001	submit1::20201122163136::2797008851190857787	0.0013343310891828866	-5.9613318728043945	7.43686084671044e-05	0.005943771997494062
80	30.712612093001002	80	3	spccomplrate_80tips_spr0.001_.0089.nex	0.001	submit1::20201122163136::2797008851190857787	0.0028247124225501117	-10.718812702273615	0.0004587169632612771	0.008804268417036194
80	42.82542293606183	80	2	spccomplrate_80tips_spr0.001_.0088.nex	0.001	submit1::20201122163136::2797008851190857787	0.0014388977919113704	-5.488183233378229	8.019591108784856e-05	0.006413017870228774
80	40.20523403841761	80	2	spccomplrate_80tips_spr0.001_.0076.nex	0.001	submit1::20201122163136::2797008851190857787	0.0013336048311284711	-6.240722226067913	7.43281354928841e-05	0.005940448204694659
80	37.06629342436813	80	2	spccomplrate_80tips_spr0.001_.0077.nex	0.001	submit1::20201122163136::2797008851190857787	0.0014800021876864298	-5.2693401578517785	8.248658055503126e-05	0.006592029743142189
80	46.26769121344116	80	2	spccomplrate_80tips_spr0.001_.0059.nex	0.001	submit1::20201122163136::2797008851190857787	0.001188618513404189	-5.6074321635620406	6.624832492985472e-05	0.005295253230706104
80	34.63255677274906	80	3	spccomplrate_80tips_spr0.001_.0062.nex	0.001	submit1::20201122163136::2797008851190857787	0.0027934085416344494	-9.638126516977954	0.0004536132029465139	0.008707206106471282
80	32.16112824419538	80	2	spccomplrate_80tips_spr0.001_.0074.nex	0.001	submit1::20201122163136::2797008851190857787	0.0015360320471268273	-6.734489677506189	8.560901760466022e-05	0.0068454317176298695
80	33.94791315330171	80	2	spccomplrate_80tips_spr0.001_.0098.nex	0.001	submit1::20201122163136::2797008851190857787	0.0013066923963648293	-5.792904700936427	7.282835690623411e-05	0.005819936538202759
80	46.905831125892036	80	2	spccomplrate_80tips_spr0.001_.0078.nex	0.001	submit1::20201122163136::2797008851190857787	0.001256747718924672	-5.170253980603518	7.004503542678603e-05	0.0055983199539027945
80	45.220860870332984	80	3	spccomplrate_80tips_spr0.001_.0082.nex	0.001	submit1::20201122163136::2797008851190857787	0.0025337087733322697	-10.86275107489659	0.00041120215341110126	0.007892997744586471
80	45.668405170488	80	3	spccomplrate_80tips_spr0.002_.0001.nex	0.002	submit1::20201122163136::2797008851190857787	0.002248880793518937	-9.726524201013104	0.00036523384588947323	0.007010689108014425
80	34.075890466911055	80	2	spccomplrate_80tips_spr0.001_.0100.nex	0.001	submit1::20201122163136::2797008851190857787	0.0012626834814000805	-6.785137517233602	7.03758241322392e-05	0.005626151681671451
80	57.12205749253883	80	2	spccomplrate_80tips_spr0.001_.0055.nex	0.001	submit1::20201122163136::2797008851190857787	0.0011315101796501496	-5.611406027208106	6.306578656661156e-05	0.00503687253522795
80	39.973219320638066	80	2	spccomplrate_80tips_spr0.001_.0099.nex	0.001	submit1::20201122163136::2797008851190857787	0.0011776349850078126	-4.299040593819233	6.563623387085467e-05	0.005245461510317372
80	34.60183137312873	80	3	spccomplrate_80tips_spr0.001_.0057.nex	0.001	submit1::20201122163136::2797008851190857787	0.002758322408247286	-7.517699080879295	0.00044789536788011875	0.008599870754350057
80	42.95906363208533	80	2	spccomplrate_80tips_spr0.001_.0083.nex	0.001	submit1::20201122163136::2797008851190857787	0.0013757192650083506	-5.718245139142299	7.66750924544765e-05	0.006128203278987536
80	36.258249796905865	80	3	spccomplrate_80tips_spr0.001_.0084.nex	0.001	submit1::20201122163136::2797008851190857787	0.0024418847286643065	-11.398560044491086	0.00039676484050205974	0.007617258062430666
80	39.46681020783036	80	2	spccomplrate_80tips_spr0.001_.0081.nex	0.001	submit1::20201122163136::2797008851190857787	0.001481345740545354	-5.459624789649665	8.256145418967427e-05	0.006600115432855951
80	38.44737311189529	80	3	spccomplrate_80tips_spr0.001_.0071.nex	0.001	submit1::20201122163136::2797008851190857787	0.0028947908488955077	-9.82505884924316	0.000469853463965034	0.009018115917087823
80	34.33096696377392	80	2	spccomplrate_80tips_spr0.001_.0063.nex	0.001	submit1::20201122163136::2797008851190857787	0.0014612613061149762	-6.405599472658887	8.144218702012219e-05	0.006511869542151542
80	29.645670599290078	80	3	spccomplrate_80tips_spr0.001_.0094.nex	0.001	submit1::20201122163136::2797008851190857787	0.002936463719336108	-10.35124717873475	0.00047704505478245505	0.009156591976665457
80	29.400944077844784	80	6	spccomplrate_80tips_spr0.002_.0009.nex	0.002	submit1::20201122163136::2797008851190857787	0.00614081974422	-19.799691050357655	0.002175806650133936	0.0132906943704232
80	27.615731003648495	80	2	spccomplrate_80tips_spr0.001_.0072.nex	0.001	submit1::20201122163136::2797008851190857787	0.0019253809752518296	-6.525427078018509	0.00010730668971294143	0.008575023726200197
80	43.38709858553641	80	2	spccomplrate_80tips_spr0.001_.0058.nex	0.001	submit1::20201122163136::2797008851190857787	0.001285578130487191	-6.248904199118453	7.165169919710337e-05	0.0057286372893148784
80	37.74460823947358	80	2	spccomplrate_80tips_spr0.002_.0007.nex	0.002	submit1::20201122163136::2797008851190857787	0.001342656131782752	-5.786615488816164	7.483254719037055e-05	0.005980610878868707
80	42.1416876053576	80	2	spccomplrate_80tips_spr0.001_.0073.nex	0.001	submit1::20201122163136::2797008851190857787	0.0013319999914744066	-6.306770916230573	7.423870084420547e-05	0.005935907569558982
80	30.79981853420071	80	3	spccomplrate_80tips_spr0.002_.0008.nex	0.002	submit1::20201122163136::2797008851190857787	0.0030230719267313644	-11.017053193360594	0.0004909328740573482	0.009424413855300245
80	51.072934958587865	80	2	spccomplrate_80tips_spr0.001_.0060.nex	0.001	submit1::20201122163136::2797008851190857787	0.001060775624218352	-6.945566267906331	5.9123884895338844e-05	0.00471958027692429
80	74.68345180473358	80	3	spccomplrate_80tips_spr0.002_.0010.nex	0.002	submit1::20201122163136::2797008851190857787	0.0020066913425091674	-8.944522903573201	0.0003258703217280908	0.006259149359903487
80	46.818629093853176	80	2	spccomplrate_80tips_spr0.002_.0012.nex	0.002	submit1::20201122163136::2797008851190857787	0.0013446124077417796	-4.656099820535584	7.49415667130817e-05	0.005992304420883551
80	39.327151967638244	80	3	spccomplrate_80tips_spr0.001_.0056.nex	0.001	submit1::20201122163136::2797008851190857787	0.0025711170123280196	-11.786623936603936	0.00041755712628018644	0.00801383910361351
80	33.90220284816289	80	5	spccomplrate_80tips_spr0.002_.0011.nex	0.002	submit1::20201122163136::2797008851190857787	0.005679528150525573	-14.337553735056009	0.0017380991970653496	0.01330290635328904
80	31.709132708422583	80	3	spccomplrate_80tips_spr0.002_.0028.nex	0.002	submit1::20201122163136::2797008851190857787	0.002882397514646748	-9.247148348918904	0.00046779013151450853	0.008982236891701684
80	45.73600740487213	80	5	spccomplrate_80tips_spr0.002_.0014.nex	0.002	submit1::20201122163136::2797008851190857787	0.0049585370562140125	-19.282720744300498	0.0015152199490199717	0.011606530571643434
80	53.32255774972974	80	3	spccomplrate_80tips_spr0.002_.0013.nex	0.002	submit1::20201122163136::2797008851190857787	0.0021811083792044436	-9.07730932415962	0.00035426798270118205	0.006802053031331541
80	47.82737172816825	80	2	spccomplrate_80tips_spr0.001_.0095.nex	0.001	submit1::20201122163136::2797008851190857787	0.0013115175746865179	-5.377283205103629	7.309725487801527e-05	0.00584468673790961
80	33.0005325605987	80	3	spccomplrate_80tips_spr0.002_.0015.nex	0.002	submit1::20201122163136::2797008851190857787	0.003127548026664696	-9.090067377132307	0.0005079182359579166	0.009749901131522746
80	35.81760076116149	80	4	spccomplrate_80tips_spr0.002_.0003.nex	0.002	submit1::20201122163136::2797008851190857787	0.003351171426637196	-15.196204401079006	0.0008174526855653886	0.00876317661774609
80	38.07724087689095	80	3	spccomplrate_80tips_spr0.002_.0029.nex	0.002	submit1::20201122163136::2797008851190857787	0.0030951482530879783	-10.426979466680164	0.0005026560852697581	0.009649540507801452
80	32.60602159383149	80	2	spccomplrate_80tips_spr0.002_.0004.nex	0.002	submit1::20201122163136::2797008851190857787	0.0013577074392200179	-5.445907997791991	7.567132780586482e-05	0.006047392217328507
80	35.498406594742974	80	4	spccomplrate_80tips_spr0.002_.0002.nex	0.002	submit1::20201122163136::2797008851190857787	0.003971366447997828	-15.053338971738832	0.0009684902088333945	0.0103833167531623
80	34.637479551170244	80	3	spccomplrate_80tips_spr0.002_.0006.nex	0.002	submit1::20201122163136::2797008851190857787	0.0025733952191030933	-9.638381310685698	0.0004179246471978497	0.008021630867728939
80	42.346722863621764	80	4	spccomplrate_80tips_spr0.001_.0064.nex	0.001	submit1::20201122163136::2797008851190857787	0.003406145270744939	-14.019668966379841	0.0008304230581823227	0.008902401102131207
80	42.527269201504296	80	2	spccomplrate_80tips_spr0.002_.0005.nex	0.002	submit1::20201122163136::2797008851190857787	0.0011785431618558109	-5.825798319442409	6.56868448319766e-05	0.0052484508004937355
80	41.470205235188295	80	2	spccomplrate_80tips_spr0.001_.0096.nex	0.001	submit1::20201122163136::2797008851190857787	0.001238526406898399	-5.349402128338638	6.902959651025248e-05	0.005515970068987255
80	35.564108263517156	80	3	spccomplrate_80tips_spr0.002_.0016.nex	0.002	submit1::20201122163136::2797008851190857787	0.0029510783968016434	-9.194921702355437	0.0004792426684419053	0.009202241520865215
80	36.98045994614093	80	2	spccomplrate_80tips_spr0.002_.0030.nex	0.002	submit1::20201122163136::2797008851190857787	0.0015111707947523315	-5.063433618523311	8.42235474948007e-05	0.00673546452088198
80	40.3722073478192	80	3	spccomplrate_80tips_spr0.002_.0031.nex	0.002	submit1::20201122163136::2797008851190857787	0.00266498423475692	-9.853886135327066	0.0004328559411618211	0.00830887898772341
80	49.43351305898349	80	2	spccomplrate_80tips_spr0.002_.0017.nex	0.002	submit1::20201122163136::2797008851190857787	0.0014019119512523426	-6.42957600879171	7.813476083084548e-05	0.0062405224007970606
80	37.510113773862955	80	2	spccomplrate_80tips_spr0.001_.0097.nex	0.001	submit1::20201122163136::2797008851190857787	0.0015211469883702731	-6.1357429678314155	8.477950171060718e-05	0.006779629530260187
80	27.16603395047676	80	2	spccomplrate_80tips_spr0.002_.0018.nex	0.002	submit1::20201122163136::2797008851190857787	0.0013983306304738406	-5.629626427233863	7.793518066417923e-05	0.006227059553439308
80	34.01094559148132	80	2	spccomplrate_80tips_spr0.002_.0020.nex	0.002	submit1::20201122163136::2797008851190857787	0.001369774666555927	-6.492936922837706	7.6343811336901e-05	0.006102958123477125
80	30.420575703700635	80	2	spccomplrate_80tips_spr0.002_.0026.nex	0.002	submit1::20201122163136::2797008851190857787	0.001428623805133882	-5.136048764696523	7.962336142804523e-05	0.0063713172812715525
80	25.132627672751404	80	2	spccomplrate_80tips_spr0.002_.0019.nex	0.002	submit1::20201122163136::2797008851190857787	0.0017296313064051046	-4.092718010655997	9.639793454981627e-05	0.007698797431605763
80	43.41530920156059	80	3	spccomplrate_80tips_spr0.002_.0021.nex	0.002	submit1::20201122163136::2797008851190857787	0.0023032750784075916	-9.570903755769706	0.0003740011934186793	0.00718061718097845
80	37.819334488181596	80	2	spccomplrate_80tips_spr0.002_.0022.nex	0.002	submit1::20201122163136::2797008851190857787	0.0013433909194880804	-4.922977963599193	7.48734955057446e-05	0.005983798522550116
80	55.864781782917184	80	2	spccomplrate_80tips_spr0.002_.0024.nex	0.002	submit1::20201122163136::2797008851190857787	0.001059681154520812	-4.285092626086808	5.906289218953114e-05	0.004715706390672079
80	33.9267916199802	80	3	spccomplrate_80tips_spr0.002_.0027.nex	0.002	submit1::20201122163136::2797008851190857787	0.00242866679035838	-10.318585062845363	0.0003941945256633712	0.007567369314173433
80	30.40456481586683	80	3	spccomplrate_80tips_spr0.002_.0023.nex	0.002	submit1::20201122163136::2797008851190857787	0.00255218825190426	-12.913704592741643	0.00041434986045880675	0.007951771034294161
80	40.1481013236512	80	4	spccomplrate_80tips_spr0.002_.0025.nex	0.002	submit1::20201122163136::2797008851190857787	0.0041648972319743415	-14.80876543738042	0.0010158603382602435	0.010891218707946789
80	36.52099016030283	80	3	spccomplrate_80tips_spr0.001_.0090.nex	0.001	submit1::20201122163136::2797008851190857787	0.0022153458614142247	-11.471417369713949	0.0003598163481336035	0.006907337791487264
80	37.42850613082327	80	2	spccomplrate_80tips_spr0.001_.0091.nex	0.001	submit1::20201122163136::2797008851190857787	0.0012737991314027018	-4.833680417600354	7.099527807600314e-05	0.005675694138786621
80	51.12433804523954	80	2	spccomplrate_80tips_spr0.001_.0075.nex	0.001	submit1::20201122163136::2797008851190857787	0.0011775832361222876	-5.450871791182837	6.56333500043047e-05	0.005244319311259853
80	41.91661404813086	80	5	spccomplrate_80tips_spr0.001_.0092.nex	0.001	submit1::20201122163136::2797008851190857787	0.004707996590200916	-18.52475036221411	0.0014386476266209263	0.011019330177661947
80	25.17095031167275	80	3	spccomplrate_80tips_spr0.002_.0038.nex	0.002	submit1::20201122163136::2797008851190857787	0.00273626255800318	-8.458941432928711	0.0004442851965930751	0.008527843714459547
80	39.70429731787547	80	2	spccomplrate_80tips_spr0.002_.0044.nex	0.002	submit1::20201122163136::2797008851190857787	0.0013791226993066065	-6.292853351242165	7.686475934736167e-05	0.006142009852427581
80	33.209128468521456	80	2	spccomplrate_80tips_spr0.001_.0093.nex	0.001	submit1::20201122163136::2797008851190857787	0.0013768629402053114	-5.755153354238349	7.673882728878447e-05	0.0061343589191721285
80	41.61213378269896	80	2	spccomplrate_80tips_spr0.002_.0043.nex	0.002	submit1::20201122163136::2797008851190857787	0.0012226352857660076	-6.037196897076297	6.814401468157227e-05	0.00544547128136079
80	30.295888007800155	80	3	spccomplrate_80tips_spr0.002_.0036.nex	0.002	submit1::20201122163136::2797008851190857787	0.0021372556681316947	-10.688533596934079	0.00034714395776310695	0.00666321345903532
80	41.361818988445286	80	2	spccomplrate_80tips_spr0.002_.0035.nex	0.002	submit1::20201122163136::2797008851190857787	0.0017597916740955918	-4.647301102421302	9.807871423493018e-05	0.007832423449581264
80	29.936055183791403	80	2	spccomplrate_80tips_spr0.002_.0032.nex	0.002	submit1::20201122163136::2797008851190857787	0.0014401136357934615	-4.974310660683978	8.02636677451367e-05	0.006420157053371731
80	45.64788900312194	80	5	spccomplrate_80tips_spr0.002_.0033.nex	0.002	submit1::20201122163136::2797008851190857787	0.004885817565192256	-14.276648369007754	0.0014926929293932697	0.011438290500539383
80	32.392032299838746	80	2	spccomplrate_80tips_spr0.002_.0053.nex	0.002	submit1::20201122163136::2797008851190857787	0.001524219512766511	-6.158007336886033	8.495072762669049e-05	0.006794921257572593
80	45.65385806301237	80	2	spccomplrate_80tips_spr0.002_.0058.nex	0.002	submit1::20201122163136::2797008851190857787	0.0012925087165300158	-4.840717422815221	7.20379275198565e-05	0.005758045595319993
80	37.872519834126	80	3	spccomplrate_80tips_spr0.002_.0052.nex	0.002	submit1::20201122163136::2797008851190857787	0.002653579148947736	-12.443551060173254	0.0004310088219954686	0.008272775398208837
80	36.14537938524643	80	2	spccomplrate_80tips_spr0.002_.0061.nex	0.002	submit1::20201122163136::2797008851190857787	0.0013261439046716706	-4.882140764507608	7.391235231180987e-05	0.005907887804659738
80	41.691681371350356	80	5	spccomplrate_80tips_spr0.002_.0055.nex	0.002	submit1::20201122163136::2797008851190857787	0.004812462872052147	-20.755699646029928	0.0014701589592918901	0.011258100737268205
80	50.51939852835486	80	2	spccomplrate_80tips_spr0.002_.0059.nex	0.002	submit1::20201122163136::2797008851190857787	0.0011822379789705997	-4.880645473333319	6.589274993268621e-05	0.005267210724260183
80	38.858541634299826	80	3	spccomplrate_80tips_spr0.002_.0054.nex	0.002	submit1::20201122163136::2797008851190857787	0.0028221529893607774	-9.220807347973759	0.00045829068301833984	0.008798230376338792
80	38.60812493666963	80	4	spccomplrate_80tips_spr0.002_.0057.nex	0.002	submit1::20201122163136::2797008851190857787	0.003914636596111334	-12.639694535711095	0.000954984983567798	0.010240928922307109
80	51.84464482840478	80	2	spccomplrate_80tips_spr0.002_.0056.nex	0.002	submit1::20201122163136::2797008851190857787	0.001161047915441263	-5.480786288589928	6.471186816519979e-05	0.00517440981641753
80	45.756215777404854	80	2	spccomplrate_80tips_spr0.002_.0060.nex	0.002	submit1::20201122163136::2797008851190857787	0.0012762882028301815	-6.7195114705859185	7.113398927253223e-05	0.005686378313518779
80	38.396608226239316	80	2	spccomplrate_80tips_spr0.002_.0051.nex	0.002	submit1::20201122163136::2797008851190857787	0.0014044998578153745	-5.518614125075641	7.827897992070389e-05	0.006254752060228177
80	41.01081895748575	80	3	spccomplrate_80tips_spr0.002_.0050.nex	0.002	submit1::20201122163136::2797008851190857787	0.0026035866677153368	-11.256983282450058	0.0004228650400361763	0.008118049265944905
80	45.36982993464079	80	2	spccomplrate_80tips_spr0.002_.0062.nex	0.002	submit1::20201122163136::2797008851190857787	0.0011030791152329667	-6.355325149835784	6.148137764995105e-05	0.0049185216171721766
80	33.8249388469069	80	3	spccomplrate_80tips_spr0.002_.0063.nex	0.002	submit1::20201122163136::2797008851190857787	0.0028950537813287017	-10.851162415585902	0.0004699075095115819	0.009018385109718363
80	43.95902961989091	80	2	spccomplrate_80tips_spr0.002_.0064.nex	0.002	submit1::20201122163136::2797008851190857787	0.0012628993838705999	-4.65100795994941	7.038785596454771e-05	0.005628026083811489
80	35.85603413952197	80	3	spccomplrate_80tips_spr0.002_.0065.nex	0.002	submit1::20201122163136::2797008851190857787	0.0029677793404545945	-8.46322614963482	0.00048176922153268684	0.0092489957569815
80	33.54550519310578	80	3	spccomplrate_80tips_spr0.002_.0041.nex	0.002	submit1::20201122163136::2797008851190857787	0.0026075692862285514	-10.10002248696503	0.0004235112457384985	0.00812993547083516
80	42.65166826964594	80	4	spccomplrate_80tips_spr0.002_.0042.nex	0.002	submit1::20201122163136::2797008851190857787	0.0037907625229551514	-13.806740592457327	0.0009243176449658514	0.009908549320842126
80	48.62692980636699	80	3	spccomplrate_80tips_spr0.002_.0047.nex	0.002	submit1::20201122163136::2797008851190857787	0.0023394830446645024	-8.803429974668724	0.0003796562232609291	0.007290104052407463
80	48.75402521262982	80	3	spccomplrate_80tips_spr0.002_.0045.nex	0.002	submit1::20201122163136::2797008851190857787	0.0023493318758337593	-9.740503894177108	0.0003816744045041865	0.007325597398115301
80	37.1580495630628	80	3	spccomplrate_80tips_spr0.002_.0048.nex	0.002	submit1::20201122163136::2797008851190857787	0.0028346817026795113	-10.432688717488743	0.00046033086031064386	0.008836808080333857
80	56.77786852051829	80	4	spccomplrate_80tips_spr0.002_.0046.nex	0.002	submit1::20201122163136::2797008851190857787	0.003386658860568919	-14.257503823726434	0.0008256323687598027	0.008852713535754928
80	30.87256724674501	80	2	spccomplrate_80tips_spr0.002_.0070.nex	0.002	submit1::20201122163136::2797008851190857787	0.0017127762120046316	-4.4839869273497595	9.5458632332094e-05	0.007624771925854385
80	32.108620195642615	80	2	spccomplrate_80tips_spr0.002_.0095.nex	0.002	submit1::20201122163136::2797008851190857787	0.0015189301824271389	-5.287673229141119	8.465596334949377e-05	0.006769391462579615
80	36.25027615590247	80	3	spccomplrate_80tips_spr0.002_.0094.nex	0.002	submit1::20201122163136::2797008851190857787	0.002667770335956018	-9.817624366031826	0.0004333004373290188	0.008318213087769604
80	29.24340779690441	80	3	spccomplrate_80tips_spr0.002_.0082.nex	0.002	submit1::20201122163136::2797008851190857787	0.0028802243599462423	-9.952300541836696	0.000467460849317916	0.008969204446409655
80	34.65765108279143	80	2	spccomplrate_80tips_spr0.002_.0066.nex	0.002	submit1::20201122163136::2797008851190857787	0.0012895944325305127	-5.134558839296088	7.187552003884418e-05	0.005746086245395412
80	51.420190916616164	80	2	spccomplrate_80tips_spr0.002_.0083.nex	0.002	submit1::20201122163136::2797008851190857787	0.0011398258024558335	-7.010597165978994	6.352920034273973e-05	0.005072401215390541
80	41.62394071596084	80	4	spccomplrate_80tips_spr0.002_.0037.nex	0.002	submit1::20201122163136::2797008851190857787	0.003574728525836789	-12.387350035916777	0.0008719047367338411	0.009348139681921547
80	40.79324799760772	80	2	spccomplrate_80tips_spr0.002_.0100.nex	0.002	submit1::20201122163136::2797008851190857787	0.0012724401189988307	-5.036995331695826	7.091954291044794e-05	0.00566785675806297
80	34.64394983143331	80	2	spccomplrate_80tips_spr0.004_.0013.nex	0.004	submit1::20201122163136::2797008851190857787	0.00126756422193857	-4.938363086686537	7.06478184802389e-05	0.0056475199128916045
80	45.44663031274929	80	6	spccomplrate_80tips_spr0.004_.0003.nex	0.004	submit1::20201122163136::2797008851190857787	0.005792057206239117	-21.34223734652226	0.002052234790174836	0.012536553829680106
80	52.96467668489497	80	3	spccomplrate_80tips_spr0.004_.0001.nex	0.004	submit1::20201122163136::2797008851190857787	0.0023459202873445753	-10.917793935524085	0.00038115448919387153	0.007315303430737485
80	47.97040067489188	80	4	spccomplrate_80tips_spr0.004_.0014.nex	0.004	submit1::20201122163136::2797008851190857787	0.004289797883172869	-12.47852883298324	0.0010459196716257873	0.011222353174279049
80	37.74223375145511	80	4	spccomplrate_80tips_spr0.004_.0002.nex	0.004	submit1::20201122163136::2797008851190857787	0.0038182248436150435	-13.199574829675706	0.0009314952617276517	0.009985509791227662
80	46.90017843897855	80	4	spccomplrate_80tips_spr0.004_.0004.nex	0.004	submit1::20201122163136::2797008851190857787	0.003579580776510833	-17.625069486180386	0.0008731460024874721	0.009358978956272964
80	37.84468967361215	80	8	spccomplrate_80tips_spr0.004_.0016.nex	0.004	submit1::20201122163136::2797008851190857787	0.009062247106131563	-23.027383618650617	0.0038543733782370883	0.017643073726785263
80	42.14716641796407	80	2	spccomplrate_80tips_spr0.004_.0015.nex	0.004	submit1::20201122163136::2797008851190857787	0.0011353155695873532	-5.5482562754570255	6.327785367952033e-05	0.005050408118283294
80	36.302369138458936	80	2	spccomplrate_80tips_spr0.002_.0039.nex	0.002	submit1::20201122163136::2797008851190857787	0.0013390690787380333	-7.847269779224087	7.463264757545668e-05	0.005966665099182246
80	37.686642249614486	80	3	spccomplrate_80tips_spr0.004_.0009.nex	0.004	submit1::20201122163136::2797008851190857787	0.003479552292305324	-8.542256899185258	0.0005651394486072657	0.01085110280348717
80	40.1780955643419	80	2	spccomplrate_80tips_spr0.002_.0084.nex	0.002	submit1::20201122163136::2797008851190857787	0.0012582450444826186	-5.47960204591831	7.012847852023983e-05	0.005605032033442086
80	44.3595209182469	80	4	spccomplrate_80tips_spr0.002_.0071.nex	0.002	submit1::20201122163136::2797008851190857787	0.004139847428403497	-12.682202538742056	0.0010096408312910536	0.010828135508590879
80	34.63088476736536	80	3	spccomplrate_80tips_spr0.002_.0086.nex	0.002	submit1::20201122163136::2797008851190857787	0.0026398082419938395	-9.768780909955693	0.00042876213583132276	0.008229011917707587
80	41.65405571351637	80	2	spccomplrate_80tips_spr0.002_.0087.nex	0.002	submit1::20201122163136::2797008851190857787	0.0012953052654988472	-5.132649921161352	7.219377385248328e-05	0.00577237397055
80	31.97938594798661	80	3	spccomplrate_80tips_spr0.002_.0040.nex	0.002	submit1::20201122163136::2797008851190857787	0.003282478414142508	-8.40755973999003	0.0005331087726490617	0.0102339141601081
80	31.448365397394227	80	2	spccomplrate_80tips_spr0.002_.0085.nex	0.002	submit1::20201122163136::2797008851190857787	0.0013798546704894027	-6.6919684182993375	7.690555070331457e-05	0.006145178684635068
80	37.96242744000723	80	2	spccomplrate_80tips_spr0.002_.0098.nex	0.002	submit1::20201122163136::2797008851190857787	0.00132719828594826	-6.136237807499895	7.397111096648684e-05	0.005914171775609292
80	49.69352797356619	80	3	spccomplrate_80tips_spr0.002_.0092.nex	0.002	submit1::20201122163136::2797008851190857787	0.0027490918736069922	-8.815730235899421	0.0004462637340957993	0.008576348447925437
80	52.83757100382012	80	4	spccomplrate_80tips_spr0.002_.0096.nex	0.002	submit1::20201122163136::2797008851190857787	0.003981179740231851	-14.310122521001679	0.0009707878795059173	0.010410273274686807
80	38.44254188223006	80	6	spccomplrate_80tips_spr0.004_.0010.nex	0.004	submit1::20201122163136::2797008851190857787	0.008635787971389555	-17.841370780476108	0.0030575977246027654	0.018697182522844143
80	40.50514998726219	80	2	spccomplrate_80tips_spr0.002_.0099.nex	0.002	submit1::20201122163136::2797008851190857787	0.001380006139554679	-4.809320754071506	7.691399178501661e-05	0.0061462283194755
80	29.66327469036691	80	3	spccomplrate_80tips_spr0.002_.0091.nex	0.002	submit1::20201122163136::2797008851190857787	0.0034734061301273955	-12.978278290612254	0.0005641757095025288	0.010829852212430139
80	37.316782691724924	80	2	spccomplrate_80tips_spr0.002_.0093.nex	0.002	submit1::20201122163136::2797008851190857787	0.001272489520097455	-4.999949024927256	7.092229593931823e-05	0.005668158851742184
80	43.16085393025382	80	2	spccomplrate_80tips_spr0.002_.0034.nex	0.002	submit1::20201122163136::2797008851190857787	0.0013848255094519655	-5.3378896690188915	7.718256606439994e-05	0.006167372508994276
80	43.817919507763705	80	2	spccomplrate_80tips_spr0.002_.0097.nex	0.002	submit1::20201122163136::2797008851190857787	0.001073214249252497	-4.7947706563748556	5.9817065710728376e-05	0.004774523767954344
80	37.54044767511583	80	2	spccomplrate_80tips_spr0.002_.0078.nex	0.002	submit1::20201122163136::2797008851190857787	0.0012470836594123524	-4.401646518007829	6.950647584850998e-05	0.005555421701519921
80	38.253498469863516	80	2	spccomplrate_80tips_spr0.002_.0076.nex	0.002	submit1::20201122163136::2797008851190857787	0.0010899381802113137	-5.638641424802027	6.074905844036918e-05	0.004859325224552655
80	51.86763377998611	80	4	spccomplrate_80tips_spr0.002_.0069.nex	0.002	submit1::20201122163136::2797008851190857787	0.00328644807549458	-14.066593138219549	0.0008016273662176612	0.008594637959703805
80	49.50620625517206	80	2	spccomplrate_80tips_spr0.002_.0067.nex	0.002	submit1::20201122163136::2797008851190857787	0.0012907640759332005	-5.796221257784283	7.194070203165806e-05	0.005750176405914198
80	37.72216787124866	80	3	spccomplrate_80tips_spr0.002_.0088.nex	0.002	submit1::20201122163136::2797008851190857787	0.002585393110115393	-10.439175666989273	0.0004198878537975825	0.008060677189180562
80	35.5194609093606	80	2	spccomplrate_80tips_spr0.002_.0068.nex	0.002	submit1::20201122163136::2797008851190857787	0.0011759098243800488	-5.700460775423835	6.554009396412476e-05	0.005236749576442401
80	47.125242422487794	80	2	spccomplrate_80tips_spr0.002_.0090.nex	0.002	submit1::20201122163136::2797008851190857787	0.0012159069326438032	-4.511337696674555	6.776905641322063e-05	0.005415839647132303
80	40.581353840902416	80	4	spccomplrate_80tips_spr0.002_.0074.nex	0.002	submit1::20201122163136::2797008851190857787	0.003735937328293426	-13.382852843687523	0.0009111272841168954	0.00976898754216935
80	44.704431310167266	80	4	spccomplrate_80tips_spr0.004_.0011.nex	0.004	submit1::20201122163136::2797008851190857787	0.003470773140602362	-12.6240308466968	0.0008466237193913312	0.009077186057506697
80	46.2832570360597	80	3	spccomplrate_80tips_spr0.002_.0089.nex	0.002	submit1::20201122163136::2797008851190857787	0.0024420362921829127	-11.524473496244676	0.0003963026378562519	0.007607841439787695
80	33.83928749055286	80	4	spccomplrate_80tips_spr0.002_.0072.nex	0.002	submit1::20201122163136::2797008851190857787	0.004218099835420165	-12.560927283768304	0.0010288463986670923	0.011031795357106201
80	44.88539676046687	80	3	spccomplrate_80tips_spr0.002_.0077.nex	0.002	submit1::20201122163136::2797008851190857787	0.002549746098442984	-10.324337308007985	0.00041390200042775306	0.007943480511949798
80	41.771632620978465	80	4	spccomplrate_80tips_spr0.002_.0079.nex	0.002	submit1::20201122163136::2797008851190857787	0.0035587231245922746	-13.971796601855248	0.0008680029511207938	0.009306672335393163
80	30.855739961516065	80	3	spccomplrate_80tips_spr0.002_.0075.nex	0.002	submit1::20201122163136::2797008851190857787	0.0025942613539191232	-9.550973348289725	0.0004213360443675408	0.008088597119206528
80	36.58827921244096	80	2	spccomplrate_80tips_spr0.002_.0073.nex	0.002	submit1::20201122163136::2797008851190857787	0.0012152608150172801	-5.493681034276887	6.773304951197863e-05	0.005415969417890573
80	46.50257674867351	80	4	spccomplrate_80tips_spr0.004_.0012.nex	0.004	submit1::20201122163136::2797008851190857787	0.003335644902645681	-11.526874318404886	0.000813495339122514	0.008726340437346963
80	28.160300463820118	80	3	spccomplrate_80tips_spr0.002_.0080.nex	0.002	submit1::20201122163136::2797008851190857787	0.002995352222592067	-9.776347498336769	0.0004864173195490555	0.00933544109724458
80	34.22163685283613	80	3	spccomplrate_80tips_spr0.002_.0081.nex	0.002	submit1::20201122163136::2797008851190857787	0.0027705070762590145	-9.728670794934835	0.00044991703655721736	0.008636246123655383
80	32.298360507085626	80	2	spccomplrate_80tips_spr0.004_.0005.nex	0.004	submit1::20201122163136::2797008851190857787	0.0012345117718012021	-5.125485509013777	6.880586856423533e-05	0.005500553255432281
80	43.57206115807886	80	3	spccomplrate_80tips_spr0.004_.0006.nex	0.004	submit1::20201122163136::2797008851190857787	0.0023474587264693133	-9.44836438338814	0.00038138944981614927	0.0073202984266345986
80	41.03694072158514	80	3	spccomplrate_80tips_spr0.004_.0007.nex	0.004	submit1::20201122163136::2797008851190857787	0.002869733267251434	-10.096998456259584	0.00046622023609511594	0.008952115579162886
80	43.179958963357535	80	7	spccomplrate_80tips_spr0.004_.0008.nex	0.004	submit1::20201122163136::2797008851190857787	0.006444083573178678	-22.712855140987358	0.002532620705194133	0.013143108247025427
80	34.14580879173047	80	3	spccomplrate_80tips_spr0.004_.0023.nex	0.004	submit1::20201122163136::2797008851190857787	0.0028048018773847543	-10.28318378519602	0.00045547101457317095	0.008740917093733654
80	65.63500114149261	80	6	spccomplrate_80tips_spr0.004_.0047.nex	0.004	submit1::20201122163136::2797008851190857787	0.006519644469145578	-21.80485452673488	0.002310390078005427	0.014110133149194147
80	36.81196301653314	80	5	spccomplrate_80tips_spr0.004_.0048.nex	0.004	submit1::20201122163136::2797008851190857787	0.004539796734267557	-14.70261154666357	0.00138763192936117	0.01063195110084972
80	51.98437595345693	80	5	spccomplrate_80tips_spr0.004_.0020.nex	0.004	submit1::20201122163136::2797008851190857787	0.004903095118224418	-17.512933804681712	0.0014981975630148755	0.011476397616331126
80	33.29876523831449	80	3	spccomplrate_80tips_spr0.004_.0034.nex	0.004	submit1::20201122163136::2797008851190857787	0.0028799464782218133	-11.20583313278684	0.00046740664884614464	0.008968838317381945
80	37.973182004852056	80	3	spccomplrate_80tips_spr0.004_.0035.nex	0.004	submit1::20201122163136::2797008851190857787	0.002474410206292888	-10.907521420841448	0.00040187947786008744	0.007716003023260514
80	35.380482425374424	80	3	spccomplrate_80tips_spr0.004_.0017.nex	0.004	submit1::20201122163136::2797008851190857787	0.002824397848460739	-8.856363364725294	0.000458651883824335	0.008804028910735172
80	59.2610889318271	80	6	spccomplrate_80tips_spr0.004_.0018.nex	0.004	submit1::20201122163136::2797008851190857787	0.006295805550198007	-23.231776626330973	0.0022311743927657824	0.01362994087288767
80	38.046664707040726	80	5	spccomplrate_80tips_spr0.004_.0063.nex	0.004	submit1::20201122163136::2797008851190857787	0.005661958489002793	-16.130047544154557	0.001733205916993674	0.01325763288153319
80	31.486482586407178	80	3	spccomplrate_80tips_spr0.004_.0061.nex	0.004	submit1::20201122163136::2797008851190857787	0.0025395615407387104	-9.779890334957344	0.0004125910937158727	0.007919603189082783
80	36.37794521805391	80	2	spccomplrate_80tips_spr0.004_.0064.nex	0.004	submit1::20201122163136::2797008851190857787	0.001489517760707314	-5.952418594101423	8.301686526474868e-05	0.006639363089964941
80	39.94717260675826	80	3	spccomplrate_80tips_spr0.004_.0062.nex	0.004	submit1::20201122163136::2797008851190857787	0.0024259416697175245	-8.565063544575821	0.00039373993009425855	0.0075577436282525225
80	29.31446223225404	80	5	spccomplrate_80tips_spr0.004_.0074.nex	0.004	submit1::20201122163136::2797008851190857787	0.005824942712179563	-18.603562729439968	0.0017826400532105296	0.013637632918682889
80	41.53356529250813	80	7	spccomplrate_80tips_spr0.004_.0060.nex	0.004	submit1::20201122163136::2797008851190857787	0.008319895063835897	-21.29387549108511	0.0032696338830103724	0.01697467872139073
80	37.72692866033631	80	6	spccomplrate_80tips_spr0.004_.0075.nex	0.004	submit1::20201122163136::2797008851190857787	0.007697131539884419	-19.784647013685447	0.0027277191371063536	0.01666243734767974
80	45.23424100523243	80	5	spccomplrate_80tips_spr0.004_.0082.nex	0.004	submit1::20201122163136::2797008851190857787	0.0051202436698698246	-16.181538779828053	0.0015645003575281214	0.011988015760721872
80	52.226937960616915	80	5	spccomplrate_80tips_spr0.004_.0084.nex	0.004	submit1::20201122163136::2797008851190857787	0.004365441440853937	-16.675881158297702	0.0013346615648031027	0.010222168012709035
80	37.69940057585616	80	2	spccomplrate_80tips_spr0.004_.0073.nex	0.004	submit1::20201122163136::2797008851190857787	0.0013526743787737451	-7.580748446256661	7.539084496033526e-05	0.006025637977423548
80	26.693382291405012	80	2	spccomplrate_80tips_spr0.004_.0088.nex	0.004	submit1::20201122163136::2797008851190857787	0.001607876985361996	-7.531954777957099	8.961279878873457e-05	0.007150917257325572
80	36.68956169848998	80	6	spccomplrate_80tips_spr0.004_.0076.nex	0.004	submit1::20201122163136::2797008851190857787	0.006513212254108716	-18.980729097732493	0.0023077831120685705	0.014101133968286942
80	47.17365790142625	80	3	spccomplrate_80tips_spr0.004_.0085.nex	0.004	submit1::20201122163136::2797008851190857787	0.0024859787382273163	-10.065590120900973	0.000403729922997646	0.007749862866209904
80	43.58164537240167	80	2	spccomplrate_80tips_spr0.004_.0083.nex	0.004	submit1::20201122163136::2797008851190857787	0.0013003697133678225	-4.713076613368314	7.247600585913013e-05	0.00579302452084629
80	31.97544927574368	80	4	spccomplrate_80tips_spr0.004_.0086.nex	0.004	submit1::20201122163136::2797008851190857787	0.004539419438986367	-14.75955048809198	0.0011070861343459128	0.01186875600220879
80	32.56456492575644	80	5	spccomplrate_80tips_spr0.004_.0090.nex	0.004	submit1::20201122163136::2797008851190857787	0.00520771546541192	-16.01217905175898	0.0015912016930578908	0.01219060965307142
80	45.89397487640066	80	4	spccomplrate_80tips_spr0.004_.0089.nex	0.004	submit1::20201122163136::2797008851190857787	0.003561210876612955	-13.245843081062631	0.0008686383366861924	0.009312325627210835
80	28.685719222130555	80	2	spccomplrate_80tips_spr0.004_.0087.nex	0.004	submit1::20201122163136::2797008851190857787	0.0015615318934050577	-4.81721245607797	8.703007533306106e-05	0.0069545897012600316
80	42.273477605074184	80	4	spccomplrate_80tips_spr0.004_.0019.nex	0.004	submit1::20201122163136::2797008851190857787	0.0036867183025728672	-14.123763019087699	0.0008991730311361117	0.009640121904221744
80	29.566272720187033	80	3	spccomplrate_80tips_spr0.004_.0069.nex	0.004	submit1::20201122163136::2797008851190857787	0.002629078924125328	-8.341991313041676	0.0004269945314072176	0.008199578214862805
80	37.705058135084656	80	2	spccomplrate_80tips_spr0.004_.0091.nex	0.004	submit1::20201122163136::2797008851190857787	0.0011455681321676284	-6.958323931201672	6.384920940973316e-05	0.005100399112190867
80	46.01215680219352	80	4	spccomplrate_80tips_spr0.004_.0054.nex	0.004	submit1::20201122163136::2797008851190857787	0.0032849575466404567	-14.071460556922112	0.0008012502677198543	0.008590951752122072
80	31.321372142934216	80	3	spccomplrate_80tips_spr0.004_.0024.nex	0.004	submit1::20201122163136::2797008851190857787	0.0025051511148039556	-9.647631034956339	0.00040679665617377364	0.007809648236224323
80	39.50866423344047	80	6	spccomplrate_80tips_spr0.004_.0046.nex	0.004	submit1::20201122163136::2797008851190857787	0.0069507602214192825	-18.739442996886428	0.002460798662055947	0.015043786691514665
80	42.30389890345819	80	4	spccomplrate_80tips_spr0.004_.0044.nex	0.004	submit1::20201122163136::2797008851190857787	0.0038678644418434693	-12.829631220386162	0.000943157482886073	0.010114141935823147
80	35.66983237855213	80	7	spccomplrate_80tips_spr0.004_.0056.nex	0.004	submit1::20201122163136::2797008851190857787	0.00890833042496679	-26.27573042074636	0.0035014588139524573	0.018168425690867625
80	42.19063575014651	80	3	spccomplrate_80tips_spr0.004_.0052.nex	0.004	submit1::20201122163136::2797008851190857787	0.002570377543837559	-9.529075331947645	0.0004173949548692256	0.008013627210248665
80	46.78140617276041	80	3	spccomplrate_80tips_spr0.004_.0045.nex	0.004	submit1::20201122163136::2797008851190857787	0.0025328594314599426	-7.472832220238918	0.0004114022278897502	0.007902480681328584
80	46.37512889898511	80	3	spccomplrate_80tips_spr0.004_.0058.nex	0.004	submit1::20201122163136::2797008851190857787	0.0023233383750217262	-10.030542697593342	0.00037714377058970926	0.007237869856992834
80	39.92598728674596	80	3	spccomplrate_80tips_spr0.004_.0036.nex	0.004	submit1::20201122163136::2797008851190857787	0.0026546546911500996	-9.455159393180587	0.0004311748404006211	0.008276628135748143
80	30.448387128746944	80	3	spccomplrate_80tips_spr0.004_.0079.nex	0.004	submit1::20201122163136::2797008851190857787	0.002908248708921007	-12.500969661995798	0.00047208363511923584	0.009063377167714508
80	55.29136752119673	80	3	spccomplrate_80tips_spr0.004_.0053.nex	0.004	submit1::20201122163136::2797008851190857787	0.002450068479776256	-10.397742669453573	0.0003980596484680365	0.0076386490382300215
80	37.460385012480224	80	5	spccomplrate_80tips_spr0.004_.0037.nex	0.004	submit1::20201122163136::2797008851190857787	0.0051295239540484466	-17.03766921464273	0.001567370298963487	0.012007489171272596
80	40.25794016279794	80	3	spccomplrate_80tips_spr0.004_.0040.nex	0.004	submit1::20201122163136::2797008851190857787	0.0032244880372849114	-8.301267589711099	0.0005236628179862573	0.010055951176285653
80	35.072442099738765	80	5	spccomplrate_80tips_spr0.004_.0041.nex	0.004	submit1::20201122163136::2797008851190857787	0.005402156588477664	-15.208036194290306	0.0016538298435122766	0.012647904743343243
80	35.40384751218703	80	2	spccomplrate_80tips_spr0.004_.0070.nex	0.004	submit1::20201122163136::2797008851190857787	0.0014442325998285975	-5.702446352682818	8.049320974359699e-05	0.0064373828210275204
80	31.05885241481021	80	4	spccomplrate_80tips_spr0.004_.0077.nex	0.004	submit1::20201122163136::2797008851190857787	0.004735542132684861	-13.605618440534071	0.0011584461219356407	0.012385983885523361
80	41.38593307459801	80	3	spccomplrate_80tips_spr0.004_.0092.nex	0.004	submit1::20201122163136::2797008851190857787	0.0027983394281170465	-9.654323183728668	0.00045442018601216523	0.00872442097891983
80	40.19999725846556	80	5	spccomplrate_80tips_spr0.004_.0078.nex	0.004	submit1::20201122163136::2797008851190857787	0.0052314287705976775	-15.434415346401657	0.0015984229105076796	0.012246739055046446
80	38.183370123458964	80	2	spccomplrate_80tips_spr0.004_.0081.nex	0.004	submit1::20201122163136::2797008851190857787	0.0013424851123320291	-6.036938552130428	7.482301660302875e-05	0.005979908960943414
80	45.28422888351125	80	2	spccomplrate_80tips_spr0.004_.0055.nex	0.004	submit1::20201122163136::2797008851190857787	0.0012994258668248815	-7.444425087887049	7.242340709403811e-05	0.005788379728521812
80	42.241492339434906	80	2	spccomplrate_80tips_spr0.004_.0057.nex	0.004	submit1::20201122163136::2797008851190857787	0.00120038453032587	-5.435743129225388	6.69040225798176e-05	0.005346628393825744
80	34.90851413769853	80	6	spccomplrate_80tips_spr0.004_.0099.nex	0.004	submit1::20201122163136::2797008851190857787	0.0071276814193778175	-21.1116304286637	0.00252577256960369	0.015424525736420763
80	44.01358081280629	80	4	spccomplrate_80tips_spr0.004_.0049.nex	0.004	submit1::20201122163136::2797008851190857787	0.003936235259400686	-13.34691452096574	0.0009601218926142937	0.010294246772026769
80	34.215648860266235	80	3	spccomplrate_80tips_spr0.004_.0059.nex	0.004	submit1::20201122163136::2797008851190857787	0.002355681870553282	-10.881033460101758	0.000382692383243857	0.0073462332053586404
80	45.244791059006474	80	5	spccomplrate_80tips_spr0.004_.0080.nex	0.004	submit1::20201122163136::2797008851190857787	0.0051969617398177105	-16.080078900274447	0.0015879359183242092	0.012165105198444858
80	45.121524404188264	80	3	spccomplrate_80tips_spr0.004_.0025.nex	0.004	submit1::20201122163136::2797008851190857787	0.0024590795904133778	-10.63488136638396	0.00039948705860181125	0.007667287841665863
80	40.110998079691676	80	3	spccomplrate_80tips_spr0.004_.0030.nex	0.004	submit1::20201122163136::2797008851190857787	0.0023610760558014712	-10.468247054622724	0.0003835406574983453	0.007362186256999213
80	30.934987612160022	80	5	spccomplrate_80tips_spr0.004_.0022.nex	0.004	submit1::20201122163136::2797008851190857787	0.005110852404481143	-15.767715501701865	0.0015615092894528898	0.01196487007555587
80	44.43270534765432	80	4	spccomplrate_80tips_spr0.004_.0028.nex	0.004	submit1::20201122163136::2797008851190857787	0.0031680178415962068	-12.49943798790494	0.000772677935819187	0.008283545480296946
80	37.997291872302206	80	2	spccomplrate_80tips_spr0.004_.0026.nex	0.004	submit1::20201122163136::2797008851190857787	0.001256569624480844	-7.585988980567816	7.003511056359172e-05	0.005597319047589208
80	35.426672949469925	80	5	spccomplrate_80tips_spr0.004_.0038.nex	0.004	submit1::20201122163136::2797008851190857787	0.004871150406512648	-16.383948458762383	0.001488315368732139	0.011401990615820964
80	37.24820551717959	80	2	spccomplrate_80tips_spr0.004_.0021.nex	0.004	submit1::20201122163136::2797008851190857787	0.0013318924150550573	-4.2597588258868955	7.423270581582601e-05	0.005936341514026977
80	40.26985232277064	80	4	spccomplrate_80tips_spr0.004_.0039.nex	0.004	submit1::20201122163136::2797008851190857787	0.003696523512861896	-12.539756839011833	0.0009014661682872855	0.009667598719604445
80	26.212057223180473	80	2	spccomplrate_80tips_spr0.004_.0095.nex	0.004	submit1::20201122163136::2797008851190857787	0.001328787269478858	-5.757018240470191	7.405966198368986e-05	0.00592104696558079
80	40.22086683074829	80	5	spccomplrate_80tips_spr0.004_.0071.nex	0.004	submit1::20201122163136::2797008851190857787	0.004474378979346228	-19.242859680353657	0.001367924236475878	0.010476155567678119
80	38.09785455958168	80	7	spccomplrate_80tips_spr0.004_.0100.nex	0.004	submit1::20201122163136::2797008851190857787	0.008411320470550057	-25.635479453620327	0.0033059180049981895	0.017157678855095258
80	33.40118222762014	80	8	spccomplrate_80tips_spr0.004_.0093.nex	0.004	submit1::20201122163136::2797008851190857787	0.008110816622977133	-26.579292943382278	0.0034517700605400893	0.01578683129952003
80	23.546752253887114	80	3	spccomplrate_80tips_spr0.004_.0029.nex	0.004	submit1::20201122163136::2797008851190857787	0.002967934686326836	-8.695028456643845	0.0004817983684802609	0.009249149661114986
80	31.15332568247144	80	2	spccomplrate_80tips_spr0.004_.0027.nex	0.004	submit1::20201122163136::2797008851190857787	0.0014301810828588888	-7.220173569603454	7.971014554126069e-05	0.0063620845477549755
80	25.338499955263025	80	8	spccomplrate_80tips_spr0.004_.0031.nex	0.004	submit1::20201122163136::2797008851190857787	0.009895586830765099	-25.822280297307056	0.004209553913025575	0.019259850080496493
80	27.298699151132222	80	3	spccomplrate_80tips_spr0.004_.0097.nex	0.004	submit1::20201122163136::2797008851190857787	0.0025597378065045358	-10.318245573285633	0.0004156166736263803	0.007979308460139615
80	48.45677384746946	80	6	spccomplrate_80tips_spr0.004_.0094.nex	0.004	submit1::20201122163136::2797008851190857787	0.006079513303719105	-19.93777741841397	0.0021540824014846575	0.013158936582582438
80	42.306728775104844	80	3	spccomplrate_80tips_spr0.004_.0096.nex	0.004	submit1::20201122163136::2797008851190857787	0.002254753559963113	-9.831015903189199	0.0003661891061925849	0.007030568446885221
80	41.13600393453686	80	3	spccomplrate_80tips_spr0.004_.0098.nex	0.004	submit1::20201122163136::2797008851190857787	0.00328500646051379	-9.750927993759428	0.0005335431757261375	0.01024055259500847
80	42.524900876414094	80	3	spccomplrate_80tips_spr0.004_.0032.nex	0.004	submit1::20201122163136::2797008851190857787	0.0023009549431276498	-11.868062936218978	0.00037364249833162275	0.007170217978881078
80	31.574065624356617	80	3	spccomplrate_80tips_spr0.004_.0033.nex	0.004	submit1::20201122163136::2797008851190857787	0.002661783733426349	-10.67431172188684	0.00043233938153105806	0.008298655532327295
80	50.97837677182094	80	4	spccomplrate_80tips_spr0.004_.0065.nex	0.004	submit1::20201122163136::2797008851190857787	0.003631990692217931	-14.172397067632971	0.0008857751754826688	0.009498532603796024
80	41.52666345916185	80	6	spccomplrate_80tips_spr0.004_.0066.nex	0.004	submit1::20201122163136::2797008851190857787	0.006735659699478747	-16.663860899937127	0.0023846777974596734	0.01459399090462987
80	44.72236776127508	80	3	spccomplrate_80tips_spr0.004_.0067.nex	0.004	submit1::20201122163136::2797008851190857787	0.002516609380463303	-7.97411244286641	0.0004085723926319948	0.00784846754807383
80	56.6360558925216	80	6	spccomplrate_80tips_spr0.004_.0068.nex	0.004	submit1::20201122163136::2797008851190857787	0.00541435470455705	-17.930437707121545	0.001917932873524913	0.011721416242593713
80	36.27248985879601	80	4	spccomplrate_80tips_spr0.004_.0050.nex	0.004	submit1::20201122163136::2797008851190857787	0.004174469987706291	-13.223275869799389	0.001018144869150866	0.010917827659907361
80	46.79249996159439	80	3	spccomplrate_80tips_spr0.004_.0051.nex	0.004	submit1::20201122163136::2797008851190857787	0.0023443418313313	-11.142553874884815	0.00038091329458159184	0.0073103700830984015
80	27.220009987500926	80	4	spccomplrate_80tips_spr0.004_.0042.nex	0.004	submit1::20201122163136::2797008851190857787	0.004027565161268384	-15.743616629856735	0.0009822683066368352	0.010531879379685792
80	52.6315876165758	80	6	spccomplrate_80tips_spr0.004_.0043.nex	0.004	submit1::20201122163136::2797008851190857787	0.0064373913164592015	-24.04368163438895	0.0022810378131241267	0.01392983967105049
80	55.49176780261971	80	5	spccomplrate_80tips_spr0.008_.0009.nex	0.008	submit1::20201122163136::2797008851190857787	0.0051051102106813235	-16.11442047497381	0.0015598546336738825	0.011950966386173522
80	43.40106652999746	80	8	spccomplrate_80tips_spr0.008_.0031.nex	0.008	submit1::20201122163136::2797008851190857787	0.008969541027492464	-22.65353082467258	0.00381544725745362	0.0174625234103274
80	33.52198541448722	80	8	spccomplrate_80tips_spr0.008_.0030.nex	0.008	submit1::20201122163136::2797008851190857787	0.009741808233938241	-26.64430428875231	0.00414406962031997	0.01895800945465347
80	45.31735654039274	80	7	spccomplrate_80tips_spr0.008_.0020.nex	0.008	submit1::20201122163136::2797008851190857787	0.007035234822531554	-23.363527598078488	0.0027646606733867955	0.014348483955039808
80	46.74437264381493	80	9	spccomplrate_80tips_spr0.008_.0005.nex	0.008	submit1::20201122163136::2797008851190857787	0.011005774524893588	-28.13569894262966	0.004984638620097679	0.020617628318337876
80	24.869694726383273	80	5	spccomplrate_80tips_spr0.008_.0021.nex	0.008	submit1::20201122163136::2797008851190857787	0.006290907422194729	-18.527740790908428	0.0019251719009829482	0.014726932579441647
80	44.468526353002574	80	6	spccomplrate_80tips_spr0.008_.0083.nex	0.008	submit1::20201122163136::2797008851190857787	0.006370843782607519	-21.866239635599566	0.002257318459702336	0.013789130794559299
80	43.30581760353415	80	6	spccomplrate_80tips_spr0.008_.0084.nex	0.008	submit1::20201122163136::2797008851190857787	0.006194921657310182	-23.636987902409658	0.002193178237836519	0.013405307557574452
80	41.736356180474765	80	7	spccomplrate_80tips_spr0.008_.0003.nex	0.008	submit1::20201122163136::2797008851190857787	0.008743686119473074	-20.574009425504645	0.0034364413747459037	0.01783750360042748
80	46.582094867166255	80	4	spccomplrate_80tips_spr0.008_.0002.nex	0.008	submit1::20201122163136::2797008851190857787	0.0037741874300025674	-13.480742308032092	0.000920380535411185	0.009867831844551143
80	32.84344820476125	80	9	spccomplrate_80tips_spr0.008_.0040.nex	0.008	submit1::20201122163136::2797008851190857787	0.010021920731677717	-25.12173580672402	0.0045381688154701345	0.018778305765792695
80	36.30614782503993	80	3	spccomplrate_80tips_spr0.008_.0042.nex	0.008	submit1::20201122163136::2797008851190857787	0.0024799549030365014	-9.86425708871339	0.00040276422205162677	0.0077307035027757934
80	44.23041531549651	80	6	spccomplrate_80tips_spr0.008_.0041.nex	0.008	submit1::20201122163136::2797008851190857787	0.00568100644667658	-19.920922631577923	0.0020129709719243537	0.012296844205276325
80	41.30926903397596	80	6	spccomplrate_80tips_spr0.008_.0043.nex	0.008	submit1::20201122163136::2797008851190857787	0.006372781857609206	-17.780089476896073	0.0022562736228404897	0.013796852929646426
80	37.962788256344226	80	5	spccomplrate_80tips_spr0.008_.0044.nex	0.008	submit1::20201122163136::2797008851190857787	0.004574882615304433	-17.70147544021046	0.0013980661732324467	0.010707133413744567
80	31.652362097373185	80	6	spccomplrate_80tips_spr0.008_.0055.nex	0.008	submit1::20201122163136::2797008851190857787	0.00759975769627378	-23.44686333632448	0.002693486146605857	0.016448341812337345
80	37.004309172532594	80	7	spccomplrate_80tips_spr0.008_.0053.nex	0.008	submit1::20201122163136::2797008851190857787	0.00790576600280756	-23.836676811565514	0.0031072326046531333	0.01612255699190266
80	47.29694014288242	80	10	spccomplrate_80tips_spr0.008_.0054.nex	0.008	submit1::20201122163136::2797008851190857787	0.010768028222938375	-27.835366091691547	0.0051259264785160534	0.019528528962963723
80	44.17117455117205	80	7	spccomplrate_80tips_spr0.008_.0068.nex	0.008	submit1::20201122163136::2797008851190857787	0.00802132198011022	-22.61499518163405	0.0031527291903248726	0.01636363442541984
80	46.22100919518065	80	12	spccomplrate_80tips_spr0.008_.0064.nex	0.008	submit1::20201122163136::2797008851190857787	0.013421731235436994	-39.563829999375834	0.006916056128122228	0.023109249658468407
80	50.13161887576116	80	7	spccomplrate_80tips_spr0.008_.0070.nex	0.008	submit1::20201122163136::2797008851190857787	0.007550835729800811	-22.313869193062025	0.002967817554967271	0.015402570184600917
80	44.760108384434886	80	5	spccomplrate_80tips_spr0.008_.0066.nex	0.008	submit1::20201122163136::2797008851190857787	0.005446896384475671	-18.027553225239682	0.0016670685432728658	0.012751648579794354
80	40.25797762990215	80	6	spccomplrate_80tips_spr0.008_.0067.nex	0.008	submit1::20201122163136::2797008851190857787	0.006628576236013337	-20.395922839111535	0.0023486897940897893	0.014346211003436101
80	38.19878832001171	80	9	spccomplrate_80tips_spr0.008_.0062.nex	0.008	submit1::20201122163136::2797008851190857787	0.008575924384251048	-29.351691995681104	0.003883510095419022	0.01606321203613883
80	41.40530963708291	80	2	spccomplrate_80tips_spr0.008_.0065.nex	0.008	submit1::20201122163136::2797008851190857787	0.0013270707101083355	-5.1702821775023695	7.39640014085976e-05	0.005913625270706515
80	35.52812916901578	80	7	spccomplrate_80tips_spr0.008_.0056.nex	0.008	submit1::20201122163136::2797008851190857787	0.008992163404505255	-21.820378115004026	0.003533595565091854	0.01835044909721706
80	38.06472083519824	80	3	spccomplrate_80tips_spr0.008_.0063.nex	0.008	submit1::20201122163136::2797008851190857787	0.0025396609959482588	-9.259939496696347	0.0004126049448964661	0.007920186314453603
80	34.63005036825414	80	5	spccomplrate_80tips_spr0.008_.0069.nex	0.008	submit1::20201122163136::2797008851190857787	0.005575228465019729	-18.58603958402148	0.0017068668148852346	0.01305043985479984
80	32.66198480664244	80	4	spccomplrate_80tips_spr0.008_.0085.nex	0.008	submit1::20201122163136::2797008851190857787	0.0037685963027129753	-15.54932487423467	0.0009190589766247433	0.009855569533830669
80	39.66804715923149	80	9	spccomplrate_80tips_spr0.008_.0004.nex	0.008	submit1::20201122163136::2797008851190857787	0.010138892940483294	-26.085276501827437	0.004591167166880888	0.018996834001228747
80	33.80932430695123	80	9	spccomplrate_80tips_spr0.008_.0049.nex	0.008	submit1::20201122163136::2797008851190857787	0.01174814005224739	-28.52388460929005	0.005320505238469695	0.02200079137623049
80	58.36254613706816	80	8	spccomplrate_80tips_spr0.008_.0027.nex	0.008	submit1::20201122163136::2797008851190857787	0.00930454590528845	-26.832902488780984	0.0039578231543661545	0.018111276634387993
80	48.23101004011518	80	4	spccomplrate_80tips_spr0.008_.0071.nex	0.008	submit1::20201122163136::2797008851190857787	0.003476562939598181	-15.129640348707811	0.0008480240967657721	0.009093225240402633
80	42.59457228018447	80	6	spccomplrate_80tips_spr0.008_.0001.nex	0.008	submit1::20201122163136::2797008851190857787	0.006152314720592302	-20.164601884920867	0.002179832670202572	0.013315904223448269
80	48.31606495323006	80	9	spccomplrate_80tips_spr0.008_.0032.nex	0.008	submit1::20201122163136::2797008851190857787	0.009927315446618703	-29.51727070238268	0.004495634735914834	0.018592653084950596
80	39.15903079484704	80	8	spccomplrate_80tips_spr0.008_.0028.nex	0.008	submit1::20201122163136::2797008851190857787	0.009010924094331099	-27.358609995852827	0.0038332246136479173	0.017535527349499022
80	58.57003761027026	80	2	spccomplrate_80tips_spr0.008_.0023.nex	0.008	submit1::20201122163136::2797008851190857787	0.0013247704621388552	-6.545362100861857	7.383581298273014e-05	0.005901701461415915
80	25.55273744729111	80	7	spccomplrate_80tips_spr0.008_.0016.nex	0.008	submit1::20201122163136::2797008851190857787	0.00857327389399347	-26.040460651881155	0.0033696559785672126	0.017486890773435695
80	34.218065934516495	80	8	spccomplrate_80tips_spr0.008_.0029.nex	0.008	submit1::20201122163136::2797008851190857787	0.010168138451568647	-30.86227558903919	0.004325707615550735	0.019784321053090335
80	35.89826126774284	80	11	spccomplrate_80tips_spr0.008_.0033.nex	0.008	submit1::20201122163136::2797008851190857787	0.01289491759493409	-32.239436025126636	0.006407593129005545	0.022753942810881184
80	55.68198315813781	80	10	spccomplrate_80tips_spr0.008_.0038.nex	0.008	submit1::20201122163136::2797008851190857787	0.011568223750284252	-25.11548311795606	0.005505465194965113	0.021015186443833482
80	30.448360941530098	80	8	spccomplrate_80tips_spr0.008_.0022.nex	0.008	submit1::20201122163136::2797008851190857787	0.010615119279979	-27.270323135065347	0.004515403701671922	0.020661212050314792
80	34.13416642513856	80	8	spccomplrate_80tips_spr0.008_.0034.nex	0.008	submit1::20201122163136::2797008851190857787	0.00924584716711139	-24.83482792528185	0.003933135598126122	0.017994887937406688
80	37.39346887173598	80	5	spccomplrate_80tips_spr0.008_.0035.nex	0.008	submit1::20201122163136::2797008851190857787	0.004916628376491954	-18.921197704252084	0.0015024335377211242	0.011509629314807849
80	36.03977700694155	80	3	spccomplrate_80tips_spr0.008_.0037.nex	0.008	submit1::20201122163136::2797008851190857787	0.0025336284155282507	-9.599420223398607	0.0004115746924136588	0.007900282663957786
80	29.827253680186214	80	5	spccomplrate_80tips_spr0.008_.0039.nex	0.008	submit1::20201122163136::2797008851190857787	0.005973881485180769	-14.621996791976795	0.001827863349360126	0.013986905077081701
80	32.26697194443741	80	5	spccomplrate_80tips_spr0.008_.0050.nex	0.008	submit1::20201122163136::2797008851190857787	0.005062689786697681	-16.96554477198979	0.0015470092331358906	0.01185073722618706
80	44.38047926718621	80	4	spccomplrate_80tips_spr0.008_.0061.nex	0.008	submit1::20201122163136::2797008851190857787	0.00357768487009618	-14.740458252421888	0.000872663169082386	0.009354749171026688
80	49.260330865562246	80	5	spccomplrate_80tips_spr0.008_.0026.nex	0.008	submit1::20201122163136::2797008851190857787	0.004508899519718575	-16.203554943588344	0.0013782002872309124	0.010560077270118194
80	44.776339882021695	80	6	spccomplrate_80tips_spr0.008_.0007.nex	0.008	submit1::20201122163136::2797008851190857787	0.005597079463806009	-24.003262485540343	0.001983222696937148	0.012115082142965933
80	42.77301735226378	80	11	spccomplrate_80tips_spr0.008_.0073.nex	0.008	submit1::20201122163136::2797008851190857787	0.010684553240640032	-37.19359562470368	0.005309574505614992	0.018842832940538963
80	32.21898347759873	80	3	spccomplrate_80tips_spr0.008_.0025.nex	0.008	submit1::20201122163136::2797008851190857787	0.0029345344532622675	-10.6601841731252	0.0004767530458629261	0.00914996859496723
80	38.13186923775229	80	5	spccomplrate_80tips_spr0.008_.0036.nex	0.008	submit1::20201122163136::2797008851190857787	0.005224080192866816	-14.692167671199336	0.001596087005753993	0.012230770944532003
80	37.99832636696853	80	7	spccomplrate_80tips_spr0.008_.0060.nex	0.008	submit1::20201122163136::2797008851190857787	0.00757696845210814	-22.14292790406624	0.002977674880554048	0.015460012697583715
80	37.30732764830269	80	5	spccomplrate_80tips_spr0.008_.0012.nex	0.008	submit1::20201122163136::2797008851190857787	0.005383846310971989	-21.353468889269415	0.0016484593875442251	0.012602503041295388
80	31.880787506921344	80	9	spccomplrate_80tips_spr0.008_.0006.nex	0.008	submit1::20201122163136::2797008851190857787	0.01112727365922278	-27.904564146118286	0.0050386547342221154	0.020842415793375854
80	29.58365506549368	80	7	spccomplrate_80tips_spr0.008_.0010.nex	0.008	submit1::20201122163136::2797008851190857787	0.00767597766858192	-22.836051773234203	0.0030170048453349164	0.015654660624300678
80	43.107018435593474	80	7	spccomplrate_80tips_spr0.008_.0057.nex	0.008	submit1::20201122163136::2797008851190857787	0.007826588242221278	-23.29060615984219	0.0030754482061283997	0.015961129869398894
80	32.21621546947203	80	6	spccomplrate_80tips_spr0.008_.0059.nex	0.008	submit1::20201122163136::2797008851190857787	0.006262357105436714	-20.32174237136837	0.002217099346748419	0.01355389127929862
80	42.40697785134488	80	8	spccomplrate_80tips_spr0.008_.0014.nex	0.008	submit1::20201122163136::2797008851190857787	0.009215768166526675	-26.023888321224067	0.003920029877375797	0.017941302619785788
80	50.06280102793405	80	6	spccomplrate_80tips_spr0.008_.0058.nex	0.008	submit1::20201122163136::2797008851190857787	0.006499714665211694	-19.200638207734126	0.0023031534257586415	0.01407151792771291
80	39.50999878728649	80	9	spccomplrate_80tips_spr0.008_.0075.nex	0.008	submit1::20201122163136::2797008851190857787	0.009783969856778709	-24.503275548397635	0.004430067076403183	0.018337395489048298
80	31.721982356507986	80	7	spccomplrate_80tips_spr0.008_.0024.nex	0.008	submit1::20201122163136::2797008851190857787	0.007640485030548894	-21.707720790322686	0.0030030124594565993	0.015585889981261007
80	48.92237077536965	80	3	spccomplrate_80tips_spr0.008_.0077.nex	0.008	submit1::20201122163136::2797008851190857787	0.002789421405821319	-8.82517543331272	0.00045296275997851697	0.008694521349999243
80	46.426403618556904	80	8	spccomplrate_80tips_spr0.008_.0051.nex	0.008	submit1::20201122163136::2797008851190857787	0.008621378609574393	-24.935587144818378	0.0036682717462072187	0.01677987588656894
80	39.54890960649626	80	4	spccomplrate_80tips_spr0.008_.0008.nex	0.008	submit1::20201122163136::2797008851190857787	0.0036292929083508608	-13.265631933699336	0.0008852021371864566	0.009488805953166996
80	57.923937979473976	80	9	spccomplrate_80tips_spr0.008_.0081.nex	0.008	submit1::20201122163136::2797008851190857787	0.00882748439486496	-30.440219076233866	0.003998010298415116	0.01652960278533839
80	48.399613681719465	80	4	spccomplrate_80tips_spr0.008_.0072.nex	0.008	submit1::20201122163136::2797008851190857787	0.0041067678274547045	-13.401107585671811	0.001001555190376593	0.010738310489003419
80	36.82413654318784	80	6	spccomplrate_80tips_spr0.008_.0017.nex	0.008	submit1::20201122163136::2797008851190857787	0.007526136082937063	-20.951972376235307	0.002667324456687844	0.016291338746086577
80	29.76942111722979	80	3	spccomplrate_80tips_spr0.008_.0013.nex	0.008	submit1::20201122163136::2797008851190857787	0.0025323339938957564	-8.822396462697968	0.0004113999157904476	0.00789770097205258
80	41.83036069132965	80	11	spccomplrate_80tips_spr0.008_.0076.nex	0.008	submit1::20201122163136::2797008851190857787	0.012167441760966216	-27.428599938981826	0.006043418944466145	0.02147856637391884
80	32.28153912184957	80	4	spccomplrate_80tips_spr0.008_.0011.nex	0.008	submit1::20201122163136::2797008851190857787	0.004190196778698805	-13.61073120563402	0.0010220553226256226	0.010958161455818518
80	35.91667878734468	80	5	spccomplrate_80tips_spr0.008_.0052.nex	0.008	submit1::20201122163136::2797008851190857787	0.005079352038934922	-16.26337456917087	0.001552055921201466	0.011889968200618821
80	41.72385199487961	80	7	spccomplrate_80tips_spr0.008_.0074.nex	0.008	submit1::20201122163136::2797008851190857787	0.00984213303620726	-20.91297301120697	0.0038679915680085927	0.02008089777588625
80	34.594155834660825	80	6	spccomplrate_80tips_spr0.008_.0015.nex	0.008	submit1::20201122163136::2797008851190857787	0.007087781753384573	-19.959206367357893	0.0025114185174700565	0.015341561863416401
80	50.843026674003156	80	3	spccomplrate_80tips_spr0.008_.0082.nex	0.008	submit1::20201122163136::2797008851190857787	0.0027865505955011437	-9.682533319417209	0.00045249299732633293	0.008684940877688495
80	49.647013405879306	80	9	spccomplrate_80tips_spr0.008_.0078.nex	0.008	submit1::20201122163136::2797008851190857787	0.009212580954655814	-30.123700394281858	0.004172066012061195	0.017253881719254256
80	54.31745231061581	80	6	spccomplrate_80tips_spr0.008_.0079.nex	0.008	submit1::20201122163136::2797008851190857787	0.007123615966400395	-17.14440748998154	0.0025212093448175087	0.015431370858839649
80	38.212803749031636	80	9	spccomplrate_80tips_spr0.008_.0018.nex	0.008	submit1::20201122163136::2797008851190857787	0.010179145542694432	-27.91739790971448	0.0046097700775204736	0.01906075948380013
80	46.35680582565232	80	8	spccomplrate_80tips_spr0.008_.0080.nex	0.008	submit1::20201122163136::2797008851190857787	0.010802662679154197	-21.2029308440413	0.0045846410039199785	0.02108999293447655
80	42.52153212976508	80	4	spccomplrate_80tips_spr0.008_.0045.nex	0.008	submit1::20201122163136::2797008851190857787	0.004205137430911389	-12.250095099025538	0.0010256762857940086	0.01099895854752537
80	45.119152143322104	80	11	spccomplrate_80tips_spr0.008_.0019.nex	0.008	submit1::20201122163136::2797008851190857787	0.012432533692281696	-31.318843744781343	0.006176154558868441	0.021940383631264895
80	34.59644531718369	80	4	spccomplrate_80tips_spr0.008_.0047.nex	0.008	submit1::20201122163136::2797008851190857787	0.0037109126873652257	-17.84915680870983	0.000905072784319508	0.009701180316038099
80	38.436630233630524	80	5	spccomplrate_80tips_spr0.008_.0048.nex	0.008	submit1::20201122163136::2797008851190857787	0.004964877408295442	-16.32263017681427	0.0015170910535071394	0.011623033664468785
80	40.544215171022024	80	7	spccomplrate_80tips_spr0.008_.0046.nex	0.008	submit1::20201122163136::2797008851190857787	0.007142657652621347	-23.755994154397325	0.002807045656003891	0.014568242896495822
80	27.10400315785388	80	6	spccomplrate_80tips_spr0.008_.0092.nex	0.008	submit1::20201122163136::2797008851190857787	0.0070180859736248356	-18.745795910443682	0.0024867297298424764	0.01518665972181848
80	47.33038283758388	80	6	spccomplrate_80tips_spr0.010_.0016.nex	0.01	submit1::20201122163136::2797008851190857787	0.006051228047898418	-19.305314322362474	0.002143911180714767	0.013098868084139246
80	39.569116607138675	80	6	spccomplrate_80tips_spr0.010_.0017.nex	0.01	submit1::20201122163136::2797008851190857787	0.005916286980597781	-19.580679772718362	0.0020962109677544	0.012805294372109498
80	33.5981571453252	80	2	spccomplrate_80tips_spr0.008_.0089.nex	0.008	submit1::20201122163136::2797008851190857787	0.001270639151320807	-5.005924854052641	7.081917842159845e-05	0.005661469313092944
80	30.271154195476292	80	13	spccomplrate_80tips_spr0.010_.0003.nex	0.01	submit1::20201122163136::2797008851190857787	0.02033179378238904	-37.841724526545015	0.010803316101281622	0.03431135674841174
80	40.96696401434366	80	5	spccomplrate_80tips_spr0.010_.0072.nex	0.01	submit1::20201122163136::2797008851190857787	0.004635151928444006	-15.981148538843776	0.0014164605349332052	0.010852003330073443
80	48.838280529424004	80	7	spccomplrate_80tips_spr0.010_.0004.nex	0.01	submit1::20201122163136::2797008851190857787	0.007569202926033217	-23.609107458096265	0.0029751506855775624	0.015440223343994653
80	63.42969424695579	80	4	spccomplrate_80tips_spr0.008_.0087.nex	0.008	submit1::20201122163136::2797008851190857787	0.00331605318492434	-16.011766437674122	0.0008088736321248521	0.008670444036186862
80	53.432404022253216	80	9	spccomplrate_80tips_spr0.008_.0086.nex	0.008	submit1::20201122163136::2797008851190857787	0.009505055021879491	-26.1567277615199	0.004304361761488511	0.017809293404722055
80	35.179209252827704	80	6	spccomplrate_80tips_spr0.010_.0073.nex	0.01	submit1::20201122163136::2797008851190857787	0.006161967369721727	-19.534680469437582	0.002183056198256385	0.013338927130299336
80	27.073938743914393	80	4	spccomplrate_80tips_spr0.010_.0033.nex	0.01	submit1::20201122163136::2797008851190857787	0.005035107103860383	-12.335028234602868	0.001231224076395393	0.013171412584498046
80	35.45164007067395	80	8	spccomplrate_80tips_spr0.010_.0030.nex	0.01	submit1::20201122163136::2797008851190857787	0.009434329892109475	-23.547718496822554	0.0040128263920404614	0.018365897351108284
80	38.7343629332493	80	8	spccomplrate_80tips_spr0.010_.0053.nex	0.01	submit1::20201122163136::2797008851190857787	0.008484107211921136	-24.54143278652781	0.0036072295413467196	0.0165168670915346
80	42.932931394862784	80	7	spccomplrate_80tips_spr0.010_.0043.nex	0.01	submit1::20201122163136::2797008851190857787	0.007875344168013452	-20.09000683496478	0.0030951697099590144	0.01607262609531798
80	29.619701904571635	80	2	spccomplrate_80tips_spr0.010_.0042.nex	0.01	submit1::20201122163136::2797008851190857787	0.0013800642193649297	-5.996382442177403	7.691722846190949e-05	0.006146086565677986
80	33.821342151770565	80	3	spccomplrate_80tips_spr0.010_.0044.nex	0.01	submit1::20201122163136::2797008851190857787	0.00284083443580879	-10.415082583589626	0.00046134586066351766	0.008853745179031943
80	32.4223085268663	80	11	spccomplrate_80tips_spr0.010_.0031.nex	0.01	submit1::20201122163136::2797008851190857787	0.01322342235100635	-33.97481943164182	0.0065704277704520244	0.02332216454526942
80	51.44594923625287	80	3	spccomplrate_80tips_spr0.010_.0057.nex	0.01	submit1::20201122163136::2797008851190857787	0.0023433513645095727	-8.231462186644968	0.00038026194813052766	0.007299142178345167
80	35.931735214769084	80	8	spccomplrate_80tips_spr0.010_.0052.nex	0.01	submit1::20201122163136::2797008851190857787	0.008842981662984098	-23.37627254618057	0.0037613947855006996	0.017211840942456563
80	55.56478101752562	80	12	spccomplrate_80tips_spr0.010_.0074.nex	0.01	submit1::20201122163136::2797008851190857787	0.016374114968504817	-32.11659532103526	0.008432269040844714	0.028219087144535755
80	35.50100964497528	80	7	spccomplrate_80tips_spr0.010_.0045.nex	0.01	submit1::20201122163136::2797008851190857787	0.00863885998402226	-24.779627958510197	0.0033955701068907624	0.01761817331130924
80	26.436378784987845	80	10	spccomplrate_80tips_spr0.010_.0055.nex	0.01	submit1::20201122163136::2797008851190857787	0.013892086514171245	-32.17264185842718	0.006619889318824622	0.025187320503438613
80	32.82267300222002	80	7	spccomplrate_80tips_spr0.010_.0029.nex	0.01	submit1::20201122163136::2797008851190857787	0.009050391898523177	-23.780982691494966	0.003557456665350552	0.018464364217436836
80	35.071068504446345	80	9	spccomplrate_80tips_spr0.010_.0059.nex	0.01	submit1::20201122163136::2797008851190857787	0.012030879806683794	-28.729931859234036	0.005447868774531737	0.02253539260213369
80	40.562699191210136	80	9	spccomplrate_80tips_spr0.010_.0054.nex	0.01	submit1::20201122163136::2797008851190857787	0.008760014659247006	-26.599179137203517	0.003967034440211313	0.016407452029533483
80	57.71767428801311	80	4	spccomplrate_80tips_spr0.010_.0051.nex	0.01	submit1::20201122163136::2797008851190857787	0.0037646284458377984	-14.23678489874774	0.0009181190146128729	0.009844412493313035
80	46.20404253473143	80	10	spccomplrate_80tips_spr0.010_.0056.nex	0.01	submit1::20201122163136::2797008851190857787	0.011458649134581333	-36.50523179353262	0.0054582401762504245	0.020770553152220643
80	45.94224174644181	80	10	spccomplrate_80tips_spr0.010_.0032.nex	0.01	submit1::20201122163136::2797008851190857787	0.010838223055920087	-30.049333306178042	0.00515383402971243	0.019691561810911994
80	38.704683110073844	80	8	spccomplrate_80tips_spr0.010_.0058.nex	0.01	submit1::20201122163136::2797008851190857787	0.008753631658107233	-22.772657063117784	0.0037240597860028718	0.017044118918540185
80	34.077475516791395	80	7	spccomplrate_80tips_spr0.008_.0088.nex	0.008	submit1::20201122163136::2797008851190857787	0.00745403004285411	-22.469896378937904	0.0029292636882352874	0.015204707329175698
80	36.39185310437108	80	5	spccomplrate_80tips_spr0.010_.0075.nex	0.01	submit1::20201122163136::2797008851190857787	0.005170414030677763	-17.876733203127532	0.0015798904836506133	0.01210188403244064
80	32.022225201521856	80	9	spccomplrate_80tips_spr0.010_.0038.nex	0.01	submit1::20201122163136::2797008851190857787	0.012473818117820518	-28.72217000855551	0.005649284363223137	0.023359853946742986
80	49.81521580814346	80	9	spccomplrate_80tips_spr0.010_.0013.nex	0.01	submit1::20201122163136::2797008851190857787	0.012450953627088628	-28.10678623358261	0.00563830588677139	0.023320975536917095
80	44.152427942731585	80	10	spccomplrate_80tips_spr0.010_.0060.nex	0.01	submit1::20201122163136::2797008851190857787	0.01079571115908884	-29.782323569603104	0.005140572349071001	0.019573625861772276
80	43.76114224448233	80	11	spccomplrate_80tips_spr0.010_.0009.nex	0.01	submit1::20201122163136::2797008851190857787	0.01507840912036068	-32.118877649730955	0.007489436525574741	0.02660794776727368
80	31.987869753627177	80	7	spccomplrate_80tips_spr0.010_.0023.nex	0.01	submit1::20201122163136::2797008851190857787	0.008202981037567982	-24.50678854671142	0.003224326504203989	0.01673248025096562
80	51.42717389960093	80	8	spccomplrate_80tips_spr0.010_.0021.nex	0.01	submit1::20201122163136::2797008851190857787	0.008116563440748884	-25.222374839170097	0.0034536823862805557	0.01579895152296598
80	38.98930939538654	80	10	spccomplrate_80tips_spr0.010_.0015.nex	0.01	submit1::20201122163136::2797008851190857787	0.013074311961557466	-26.449140596409613	0.00622723020617102	0.023720194164024492
80	49.1367322084497	80	6	spccomplrate_80tips_spr0.010_.0022.nex	0.01	submit1::20201122163136::2797008851190857787	0.006279868621969531	-21.238673406159926	0.002223314704787345	0.013589449964957628
80	36.40170007958688	80	6	spccomplrate_80tips_spr0.010_.0026.nex	0.01	submit1::20201122163136::2797008851190857787	0.007975509668678186	-19.791732902943863	0.002826953697458628	0.017265444378329057
80	33.24131459134323	80	9	spccomplrate_80tips_spr0.010_.0024.nex	0.01	submit1::20201122163136::2797008851190857787	0.010361166220104471	-28.65698220242431	0.00469177515370195	0.019398433340551812
80	31.655118500500343	80	4	spccomplrate_80tips_spr0.010_.0050.nex	0.01	submit1::20201122163136::2797008851190857787	0.0038117281726555126	-12.539993460420817	0.000929232720001916	0.009962458205321817
80	33.35545698795398	80	4	spccomplrate_80tips_spr0.010_.0005.nex	0.01	submit1::20201122163136::2797008851190857787	0.003971887030077761	-12.381986941750068	0.0009685800030748492	0.01038520792770708
80	22.345185232008433	80	7	spccomplrate_80tips_spr0.010_.0049.nex	0.01	submit1::20201122163136::2797008851190857787	0.011210703880327626	-19.638796454580152	0.0044051989281623846	0.022878962703580502
80	34.794034399235045	80	7	spccomplrate_80tips_spr0.008_.0099.nex	0.008	submit1::20201122163136::2797008851190857787	0.00852565365357065	-19.911398131116304	0.003349965425755568	0.017401456104224906
80	29.751831810518105	80	6	spccomplrate_80tips_spr0.010_.0046.nex	0.01	submit1::20201122163136::2797008851190857787	0.008142879391926068	-20.7003513208213	0.0028863645760570035	0.017624772005795247
80	37.7186262763305	80	6	spccomplrate_80tips_spr0.010_.0010.nex	0.01	submit1::20201122163136::2797008851190857787	0.006465132716300341	-21.15602546501487	0.0022909656864876808	0.013996708163333763
80	27.301606967571484	80	7	spccomplrate_80tips_spr0.010_.0006.nex	0.01	submit1::20201122163136::2797008851190857787	0.009577613806870285	-28.267968550975592	0.0037648755109168618	0.019533622117494338
80	35.93741949608079	80	11	spccomplrate_80tips_spr0.010_.0039.nex	0.01	submit1::20201122163136::2797008851190857787	0.014237031053987001	-34.57340274449346	0.007074661778200674	0.025113123754036935
80	37.56464582594618	80	6	spccomplrate_80tips_spr0.010_.0027.nex	0.01	submit1::20201122163136::2797008851190857787	0.007195927324317409	-16.82671479420221	0.0025474487562685607	0.015577538622204727
80	28.12460339641505	80	12	spccomplrate_80tips_spr0.010_.0061.nex	0.01	submit1::20201122163136::2797008851190857787	0.016108779926594693	-32.46174772212055	0.008297134998172083	0.02774928355260854
80	34.80823258116237	80	10	spccomplrate_80tips_spr0.010_.0028.nex	0.01	submit1::20201122163136::2797008851190857787	0.013770044459496313	-27.671646265045695	0.006560137308506998	0.024976886360439782
80	52.63262239347864	80	6	spccomplrate_80tips_spr0.008_.0090.nex	0.008	submit1::20201122163136::2797008851190857787	0.0062901900615258445	-17.53432714558133	0.002228832430166684	0.013624154794950924
80	34.740755230257555	80	7	spccomplrate_80tips_spr0.010_.0081.nex	0.01	submit1::20201122163136::2797008851190857787	0.008090817346028005	-20.94130748551639	0.0031800068005593796	0.016507824208317607
80	35.89114142904434	80	10	spccomplrate_80tips_spr0.010_.0086.nex	0.01	submit1::20201122163136::2797008851190857787	0.012853738956117867	-31.667091703728914	0.00612256478152238	0.023318724134063235
80	66.23853426888874	80	6	spccomplrate_80tips_spr0.008_.0091.nex	0.008	submit1::20201122163136::2797008851190857787	0.005496444235607279	-19.747757685376744	0.0019470542134684488	0.01189552569733983
80	31.966963555964945	80	8	spccomplrate_80tips_spr0.010_.0047.nex	0.01	submit1::20201122163136::2797008851190857787	0.010282713417716395	-24.067198688208798	0.004372982601403417	0.020022869465521547
80	68.49233424219571	80	7	spccomplrate_80tips_spr0.010_.0080.nex	0.01	submit1::20201122163136::2797008851190857787	0.006811258892490529	-19.700420614888884	0.0026759603273077393	0.013900338428919475
80	32.78588443491276	80	4	spccomplrate_80tips_spr0.010_.0014.nex	0.01	submit1::20201122163136::2797008851190857787	0.004430360030236695	-13.196887217982146	0.0010807425442975994	0.011587118242032898
80	38.94696380772693	80	11	spccomplrate_80tips_spr0.010_.0025.nex	0.01	submit1::20201122163136::2797008851190857787	0.012432367549242238	-31.35181229015793	0.006176687408115355	0.02193671173192356
80	47.78846349124137	80	10	spccomplrate_80tips_spr0.010_.0082.nex	0.01	submit1::20201122163136::2797008851190857787	0.011748906139526793	-29.168084264699115	0.005594467421974379	0.021310032939638412
80	44.46975952115967	80	3	spccomplrate_80tips_spr0.008_.0100.nex	0.008	submit1::20201122163136::2797008851190857787	0.002417008254092524	-10.423830233015526	0.00039235092099251486	0.007531987582809592
80	40.55091803799219	80	9	spccomplrate_80tips_spr0.010_.0048.nex	0.01	submit1::20201122163136::2797008851190857787	0.011053681085856385	-28.05775839960051	0.005005384924182315	0.020702591425986863
80	33.2011420144638	80	9	spccomplrate_80tips_spr0.010_.0084.nex	0.01	submit1::20201122163136::2797008851190857787	0.01157871009589169	-28.784170775040526	0.005239523991051811	0.021687896768701295
80	36.20691839290456	80	7	spccomplrate_80tips_spr0.008_.0097.nex	0.008	submit1::20201122163136::2797008851190857787	0.008088440859120897	-21.968733601330527	0.0031787027002625552	0.016507416625515657
80	31.51776292714333	80	11	spccomplrate_80tips_spr0.010_.0085.nex	0.01	submit1::20201122163136::2797008851190857787	0.011512610462445805	-32.02914862216889	0.005720419416490163	0.020309257933053618
80	36.19714776345592	80	10	spccomplrate_80tips_spr0.010_.0018.nex	0.01	submit1::20201122163136::2797008851190857787	0.012992144703058981	-30.791016900991515	0.006190451136745952	0.023562071760326687
80	44.15101911414212	80	11	spccomplrate_80tips_spr0.010_.0007.nex	0.01	submit1::20201122163136::2797008851190857787	0.011690523288139904	-34.1794467308586	0.005809198818652889	0.020620843675005218
80	39.90422713700752	80	10	spccomplrate_80tips_spr0.010_.0083.nex	0.01	submit1::20201122163136::2797008851190857787	0.010497224364908075	-30.55650357674975	0.0049971915228979105	0.01903852709848797
80	33.35561083473793	80	4	spccomplrate_80tips_spr0.010_.0064.nex	0.01	submit1::20201122163136::2797008851190857787	0.004543858847931035	-12.655120061843654	0.001108098352239552	0.011882422554483765
80	31.857832758286566	80	5	spccomplrate_80tips_spr0.008_.0093.nex	0.008	submit1::20201122163136::2797008851190857787	0.005770604107268149	-15.997548392473538	0.001766192030705062	0.01350972502157312
80	36.35545977391547	80	8	spccomplrate_80tips_spr0.010_.0068.nex	0.01	submit1::20201122163136::2797008851190857787	0.009995514694894599	-22.965498889993356	0.004250141987710731	0.019469749647882097
80	49.88297826203301	80	5	spccomplrate_80tips_spr0.010_.0040.nex	0.01	submit1::20201122163136::2797008851190857787	0.0047832735596215125	-17.328973146767463	0.001460988371561559	0.011193936780221023
80	31.713858662668024	80	8	spccomplrate_80tips_spr0.010_.0066.nex	0.01	submit1::20201122163136::2797008851190857787	0.012736637182081793	-22.311257247526452	0.00541591916197264	0.02480502555232332
80	41.1896013771241	80	12	spccomplrate_80tips_spr0.010_.0062.nex	0.01	submit1::20201122163136::2797008851190857787	0.014328550423604243	-33.66651585019941	0.007379706904735904	0.02468715595491537
80	30.218913544552255	80	8	spccomplrate_80tips_spr0.010_.0008.nex	0.01	submit1::20201122163136::2797008851190857787	0.010242356069217723	-22.119507719836122	0.004356017349615384	0.01994233385983671
80	35.594149604067326	80	9	spccomplrate_80tips_spr0.010_.0001.nex	0.01	submit1::20201122163136::2797008851190857787	0.012056942081887687	-23.700978960531543	0.005459382048062499	0.022596604968359787
80	54.66949671589305	80	7	spccomplrate_80tips_spr0.008_.0094.nex	0.008	submit1::20201122163136::2797008851190857787	0.007415216740237862	-21.564956363457824	0.002913664648549478	0.015127705087626134
80	29.553551727803605	80	4	spccomplrate_80tips_spr0.008_.0095.nex	0.008	submit1::20201122163136::2797008851190857787	0.004202989520226311	-14.65972234334982	0.001025199597391318	0.010992310918531268
80	38.58454949827346	80	5	spccomplrate_80tips_spr0.010_.0069.nex	0.01	submit1::20201122163136::2797008851190857787	0.005639160625781899	-15.502840909984215	0.001726196036291093	0.013204206331910846
80	38.00398870406658	80	10	spccomplrate_80tips_spr0.008_.0098.nex	0.008	submit1::20201122163136::2797008851190857787	0.011086674124086848	-27.35974608042054	0.005277683358952545	0.020113790295152752
80	41.57017942544715	80	8	spccomplrate_80tips_spr0.010_.0041.nex	0.01	submit1::20201122163136::2797008851190857787	0.00800876027718647	-24.806940062975627	0.0034082530786797333	0.015588708323831826
80	49.2043803350512	80	12	spccomplrate_80tips_spr0.010_.0070.nex	0.01	submit1::20201122163136::2797008851190857787	0.013302270870033897	-33.50189359542051	0.006850548738254446	0.02292685625915768
80	52.207946435012225	80	12	spccomplrate_80tips_spr0.010_.0063.nex	0.01	submit1::20201122163136::2797008851190857787	0.014523302352836697	-34.91344701241868	0.007478434424614547	0.02503044341063287
80	30.450113661379472	80	5	spccomplrate_80tips_spr0.010_.0067.nex	0.01	submit1::20201122163136::2797008851190857787	0.005549807468678917	-16.356309636117818	0.0016986331423918795	0.012990762220180595
80	35.05654633201214	80	3	spccomplrate_80tips_spr0.010_.0065.nex	0.01	submit1::20201122163136::2797008851190857787	0.0027926063546114734	-8.70903159899672	0.00045347637021620927	0.008705387190175743
80	37.02922510829895	80	8	spccomplrate_80tips_spr0.008_.0096.nex	0.008	submit1::20201122163136::2797008851190857787	0.00901647155273366	-22.19948448222838	0.0038354474053669666	0.01755602412102427
80	25.497995910394586	80	6	spccomplrate_80tips_spr0.010_.0071.nex	0.01	submit1::20201122163136::2797008851190857787	0.008557114402586781	-20.889089581242782	0.0030300381676985426	0.018521261303968153
80	42.76800805947428	80	11	spccomplrate_80tips_spr0.010_.0002.nex	0.01	submit1::20201122163136::2797008851190857787	0.012364031832132732	-29.354972513197406	0.006140353664125382	0.02183061722627262
80	40.98111336402413	80	7	spccomplrate_80tips_spr0.010_.0034.nex	0.01	submit1::20201122163136::2797008851190857787	0.008915016571140853	-26.329521622228047	0.003504179556562883	0.018181012161271017
80	32.29967140575447	80	7	spccomplrate_80tips_spr0.010_.0035.nex	0.01	submit1::20201122163136::2797008851190857787	0.008462941137720476	-22.227654357557178	0.0033260486639428636	0.01726328034218972
80	32.14431477086351	80	11	spccomplrate_80tips_spr0.010_.0036.nex	0.01	submit1::20201122163136::2797008851190857787	0.014836285784676807	-30.441414089746175	0.007368322290254821	0.02619740688652767
80	35.79347812494481	80	9	spccomplrate_80tips_spr0.010_.0037.nex	0.01	submit1::20201122163136::2797008851190857787	0.012229428045512705	-26.872482117770737	0.0055339227829392075	0.022908814772827638
80	37.97771889556173	80	11	spccomplrate_80tips_spr0.010_.0019.nex	0.01	submit1::20201122163136::2797008851190857787	0.014553159066904948	-36.61081211571175	0.007230499897662321	0.02567821117509298
80	39.173684454409226	80	8	spccomplrate_80tips_spr0.010_.0020.nex	0.01	submit1::20201122163136::2797008851190857787	0.009573972829213523	-29.209949527797196	0.004072826807216536	0.018632256047391656
80	38.62762227556338	80	3	spccomplrate_80tips_spr0.010_.0011.nex	0.01	submit1::20201122163136::2797008851190857787	0.002951563232731942	-10.13724305277655	0.00047932948545233525	0.009203023876513863
80	28.927020866923776	80	3	spccomplrate_80tips_spr0.010_.0078.nex	0.01	submit1::20201122163136::2797008851190857787	0.0029160760888259827	-11.005760984451337	0.00047337145859323136	0.009084746437176447
80	40.24450548171278	80	8	spccomplrate_80tips_spr0.010_.0076.nex	0.01	submit1::20201122163136::2797008851190857787	0.00880907481534808	-26.61424867820803	0.003747024002582863	0.017146840883721086
80	35.1485402517101	80	6	spccomplrate_80tips_spr0.010_.0012.nex	0.01	submit1::20201122163136::2797008851190857787	0.0065501175450161375	-17.38088299321895	0.0023208527041486977	0.014181261804037532
80	41.69775441909989	80	14	spccomplrate_80tips_spr0.010_.0079.nex	0.01	submit1::20201122163136::2797008851190857787	0.015769399787112136	-44.00064372478809	0.008612009433295932	0.026100567458009965
80	31.728640426501766	80	9	spccomplrate_80tips_spr0.010_.0077.nex	0.01	submit1::20201122163136::2797008851190857787	0.013631283099762335	-27.37082221673175	0.006172600519894096	0.025529882456755734
80	29.288796753759904	80	4	spccomplrate_80tips_spr0.010_.0095.nex	0.01	submit1::20201122163136::2797008851190857787	0.0043181746794249175	-11.83375726572473	0.001053203158504711	0.011296843723815385
80	42.23141389679947	80	17	spccomplrate_80tips_spr0.020_.0017.nex	0.02	submit1::20201122163136::2797008851190857787	0.021182541070254964	-46.02086645404235	0.012338047653394128	0.033511158874019155
80	39.14816019019187	80	13	spccomplrate_80tips_spr0.020_.0016.nex	0.02	submit1::20201122163136::2797008851190857787	0.018825241952570033	-33.83331850643599	0.009999778283245737	0.03177585363721453
80	41.17734133729627	80	12	spccomplrate_80tips_spr0.020_.0006.nex	0.02	submit1::20201122163136::2797008851190857787	0.0137691618215181	-37.06159601233583	0.007091456955240049	0.02372418202756461
80	29.281735806810126	80	18	spccomplrate_80tips_spr0.020_.0056.nex	0.02	submit1::20201122163136::2797008851190857787	0.02589544839994383	-44.05762431868917	0.015340867972852255	0.040481504353751696
80	33.718296878145956	80	9	spccomplrate_80tips_spr0.010_.0091.nex	0.01	submit1::20201122163136::2797008851190857787	0.01089802577644646	-26.459512765360795	0.004935903418812365	0.020412099917630086
80	26.8758170472168	80	9	spccomplrate_80tips_spr0.020_.0007.nex	0.02	submit1::20201122163136::2797008851190857787	0.013924743394313956	-25.30507266698112	0.006305617306786905	0.02608458143010653
80	28.31917719252045	80	12	spccomplrate_80tips_spr0.010_.0088.nex	0.01	submit1::20201122163136::2797008851190857787	0.017132035801454757	-33.191163579392416	0.008829410495197743	0.029512077037139116
80	39.20778665020642	80	8	spccomplrate_80tips_spr0.010_.0089.nex	0.01	submit1::20201122163136::2797008851190857787	0.008163004898604423	-29.46260522465545	0.0034740752514768724	0.015886070144698467
80	40.925925131022076	80	14	spccomplrate_80tips_spr0.020_.0057.nex	0.02	submit1::20201122163136::2797008851190857787	0.01681930837157883	-39.85322395261845	0.009177846551385451	0.02787889897949334
80	38.73543715233547	80	14	spccomplrate_80tips_spr0.020_.0029.nex	0.02	submit1::20201122163136::2797008851190857787	0.01899594142789118	-38.13348249033581	0.010370163986347084	0.03146075197305034
80	64.18019368818585	80	18	spccomplrate_80tips_spr0.020_.0030.nex	0.02	submit1::20201122163136::2797008851190857787	0.022600713861625807	-36.026569870238774	0.013335601184475352	0.035541861717725914
80	39.06618249758037	80	13	spccomplrate_80tips_spr0.020_.0039.nex	0.02	submit1::20201122163136::2797008851190857787	0.017919918390082792	-41.28136615217333	0.009521794240243443	0.030229330463321206
80	29.448931175553383	80	19	spccomplrate_80tips_spr0.020_.0040.nex	0.02	submit1::20201122163136::2797008851190857787	0.02625167741880863	-53.613708240931466	0.015814315737748774	0.040525160918028894
80	32.805485688029556	80	15	spccomplrate_80tips_spr0.020_.0027.nex	0.02	submit1::20201122163136::2797008851190857787	0.024631809742072647	-37.03436891343145	0.013760468965252393	0.040168424946132535
80	42.86708766625427	80	11	spccomplrate_80tips_spr0.020_.0028.nex	0.02	submit1::20201122163136::2797008851190857787	0.013097256861619127	-34.99709713693477	0.006507870495290361	0.02309607386596111
80	41.121300184902246	80	8	spccomplrate_80tips_spr0.020_.0041.nex	0.02	submit1::20201122163136::2797008851190857787	0.009345248782229696	-28.861038060803622	0.003975681807643004	0.018185965135996098
80	37.376841350834255	80	13	spccomplrate_80tips_spr0.020_.0042.nex	0.02	submit1::20201122163136::2797008851190857787	0.01879799352687312	-35.86953333546258	0.009987309202000142	0.031713287813519994
80	43.793677311512866	80	16	spccomplrate_80tips_spr0.020_.0066.nex	0.02	submit1::20201122163136::2797008851190857787	0.022335379613843954	-39.21140000195262	0.0127563779194901	0.03584721940329799
80	41.79221316983386	80	17	spccomplrate_80tips_spr0.020_.0026.nex	0.02	submit1::20201122163136::2797008851190857787	0.021186054796813077	-46.69205349565895	0.012340303226544886	0.03351602588836155
80	39.821689381306854	80	17	spccomplrate_80tips_spr0.020_.0062.nex	0.02	submit1::20201122163136::2797008851190857787	0.023207841441039195	-43.572760392291464	0.013517165656668068	0.036718255285963466
80	39.80905848954284	80	11	spccomplrate_80tips_spr0.020_.0064.nex	0.02	submit1::20201122163136::2797008851190857787	0.017275229354328844	-30.233423929712995	0.00857630766702854	0.030518584154342995
80	43.33007758952084	80	13	spccomplrate_80tips_spr0.020_.0058.nex	0.02	submit1::20201122163136::2797008851190857787	0.017149081744006745	-39.044112414255906	0.00911560253423603	0.02892582887649384
80	33.20472312399868	80	10	spccomplrate_80tips_spr0.020_.0065.nex	0.02	submit1::20201122163136::2797008851190857787	0.012127252598326331	-31.352121866522335	0.005777897494570055	0.021994749886167234
80	53.165879616300884	80	14	spccomplrate_80tips_spr0.020_.0068.nex	0.02	submit1::20201122163136::2797008851190857787	0.01651653333433489	-37.80780260873458	0.009011372163096339	0.02738065492161507
80	37.25939214504537	80	12	spccomplrate_80tips_spr0.020_.0063.nex	0.02	submit1::20201122163136::2797008851190857787	0.014132839518302352	-31.204957684132218	0.007278518656101991	0.02435080924841581
80	35.50591314518356	80	9	spccomplrate_80tips_spr0.020_.0060.nex	0.02	submit1::20201122163136::2797008851190857787	0.011466926917769758	-26.511713408969765	0.0051933333363101295	0.02148254822423445
80	50.36346284213215	80	17	spccomplrate_80tips_spr0.020_.0061.nex	0.02	submit1::20201122163136::2797008851190857787	0.019899060678943727	-41.72118287635951	0.01158345062981288	0.03150668894730592
80	47.414419129069216	80	13	spccomplrate_80tips_spr0.020_.0067.nex	0.02	submit1::20201122163136::2797008851190857787	0.016678637654758063	-38.8631987742599	0.00886248889201182	0.02813757537795189
80	33.17490547393939	80	5	spccomplrate_80tips_spr0.010_.0090.nex	0.01	submit1::20201122163136::2797008851190857787	0.006266123787802896	-16.92723549501805	0.0019167440522800776	0.014663558821030587
80	43.59865359741856	80	14	spccomplrate_80tips_spr0.020_.0069.nex	0.02	submit1::20201122163136::2797008851190857787	0.01783403322034755	-39.376338360939926	0.009741043258561441	0.029514058757518072
80	44.74384478478568	80	10	spccomplrate_80tips_spr0.020_.0035.nex	0.02	submit1::20201122163136::2797008851190857787	0.013084340395984894	-28.393858144197612	0.006229318584303977	0.023752599220535464
80	34.9168450838974	80	7	spccomplrate_80tips_spr0.020_.0059.nex	0.02	submit1::20201122163136::2797008851190857787	0.008471182314713376	-20.321465931037086	0.0033292723220552183	0.017280638979816944
80	36.665227983294756	80	14	spccomplrate_80tips_spr0.020_.0023.nex	0.02	submit1::20201122163136::2797008851190857787	0.020681570829120234	-36.02651611257046	0.011290206616722986	0.03425433090097308
80	35.02496945579247	80	6	spccomplrate_80tips_spr0.010_.0087.nex	0.01	submit1::20201122163136::2797008851190857787	0.006367738344857456	-22.68637511769319	0.002256299267804588	0.013781407171920087
80	42.21122275789315	80	13	spccomplrate_80tips_spr0.020_.0020.nex	0.02	submit1::20201122163136::2797008851190857787	0.015551029030394542	-38.04251736126551	0.008260170666440353	0.026236188523524974
80	45.660806743010596	80	14	spccomplrate_80tips_spr0.020_.0036.nex	0.02	submit1::20201122163136::2797008851190857787	0.016757558762117684	-37.05544627242835	0.009147585180667415	0.027758473393057426
80	43.0214330955113	80	8	spccomplrate_80tips_spr0.020_.0013.nex	0.02	submit1::20201122163136::2797008851190857787	0.008003860536765441	-23.991245225842896	0.003406142984532408	0.015578427601477778
80	35.87889536971867	80	12	spccomplrate_80tips_spr0.020_.0018.nex	0.02	submit1::20201122163136::2797008851190857787	0.015382671278818707	-35.44275842713082	0.007922299665777455	0.026498589864810653
80	31.79264534225151	80	8	spccomplrate_80tips_spr0.020_.0009.nex	0.02	submit1::20201122163136::2797008851190857787	0.010068104431641665	-24.52245116994558	0.004282723697443401	0.019595782371317615
80	35.653888096197015	80	11	spccomplrate_80tips_spr0.020_.0021.nex	0.02	submit1::20201122163136::2797008851190857787	0.01533025712989386	-34.512818759061254	0.007614067199868693	0.0270564663761099
80	36.912146034671565	80	10	spccomplrate_80tips_spr0.020_.0022.nex	0.02	submit1::20201122163136::2797008851190857787	0.013547723621737425	-27.636663105970346	0.006451198324224148	0.02457916879972566
80	32.85069085871318	80	9	spccomplrate_80tips_spr0.020_.0047.nex	0.02	submit1::20201122163136::2797008851190857787	0.011723710601162207	-29.829589599685953	0.00530917570997171	0.02195476800059508
80	34.545501685685586	80	14	spccomplrate_80tips_spr0.020_.0025.nex	0.02	submit1::20201122163136::2797008851190857787	0.018591021613943975	-38.653336665038154	0.010154121357143284	0.030770131609637347
80	32.799967051627426	80	13	spccomplrate_80tips_spr0.020_.0015.nex	0.02	submit1::20201122163136::2797008851190857787	0.016908494149395832	-34.620011673409415	0.008982021980173954	0.02853793445924683
80	36.641232091073604	80	16	spccomplrate_80tips_spr0.020_.0014.nex	0.02	submit1::20201122163136::2797008851190857787	0.023008536673929825	-34.39230575479849	0.013133501428840807	0.03695431732043994
80	54.979130737287406	80	10	spccomplrate_80tips_spr0.020_.0024.nex	0.02	submit1::20201122163136::2797008851190857787	0.01183241525996415	-32.23193729693415	0.005633500510964888	0.0214620743692272
80	40.131503122163615	80	15	spccomplrate_80tips_spr0.020_.0008.nex	0.02	submit1::20201122163136::2797008851190857787	0.019550506022690234	-43.02173872323249	0.010935759687158113	0.03182496095687828
80	47.52867702583171	80	17	spccomplrate_80tips_spr0.020_.0070.nex	0.02	submit1::20201122163136::2797008851190857787	0.021040756838855378	-51.81002086339516	0.012262459002084176	0.03326461142215143
80	64.16938808593625	80	9	spccomplrate_80tips_spr0.020_.0019.nex	0.02	submit1::20201122163136::2797008851190857787	0.009893720913887318	-25.477203924366076	0.004480482031285569	0.018537050614417037
80	38.81998556577223	80	13	spccomplrate_80tips_spr0.020_.0046.nex	0.02	submit1::20201122163136::2797008851190857787	0.019297474776435182	-32.229087751116744	0.010245577806119859	0.032594986145796485
80	41.84303448562336	80	16	spccomplrate_80tips_spr0.020_.0002.nex	0.02	submit1::20201122163136::2797008851190857787	0.020166257607193937	-40.87957043357675	0.011519607362855658	0.03235174807041996
80	31.479768459695244	80	13	spccomplrate_80tips_spr0.020_.0045.nex	0.02	submit1::20201122163136::2797008851190857787	0.017830755059431384	-34.83865199434457	0.009474395356158034	0.03008168997602605
80	35.9623983319869	80	11	spccomplrate_80tips_spr0.020_.0003.nex	0.02	submit1::20201122163136::2797008851190857787	0.014172288493497021	-34.07000760953398	0.007041454879031112	0.025006074364329632
80	31.757922685031424	80	15	spccomplrate_80tips_spr0.010_.0100.nex	0.01	submit1::20201122163136::2797008851190857787	0.02255144813997344	-39.713695921493255	0.012607714716419798	0.03674149253761941
80	32.24200633276726	80	14	spccomplrate_80tips_spr0.020_.0044.nex	0.02	submit1::20201122163136::2797008851190857787	0.02294584509518122	-44.13727760901547	0.012531824781701268	0.03798263686638452
80	50.09813488449929	80	11	spccomplrate_80tips_spr0.020_.0043.nex	0.02	submit1::20201122163136::2797008851190857787	0.013500021603903562	-32.507732676814314	0.006707634278332595	0.023815795202587458
80	39.17124007943575	80	5	spccomplrate_80tips_spr0.010_.0094.nex	0.01	submit1::20201122163136::2797008851190857787	0.005819230014166383	-14.329434671759353	0.0017809100208351415	0.013625509874392401
80	33.958009412742015	80	14	spccomplrate_80tips_spr0.020_.0010.nex	0.02	submit1::20201122163136::2797008851190857787	0.023808546022205737	-38.77240074698562	0.013002079826034308	0.03940773056828912
80	33.513596851154944	80	10	spccomplrate_80tips_spr0.020_.0038.nex	0.02	submit1::20201122163136::2797008851190857787	0.012471729727729091	-33.03938356334768	0.005940208231881301	0.022613937478522236
80	34.97295817660388	80	21	spccomplrate_80tips_spr0.020_.0048.nex	0.02	submit1::20201122163136::2797008851190857787	0.029057470834825495	-52.162394345481246	0.01799271102461596	0.04396988493319074
80	47.87611402195294	80	4	spccomplrate_80tips_spr0.010_.0096.nex	0.01	submit1::20201122163136::2797008851190857787	0.0033428305533829677	-13.952196187038224	0.0008153684682696154	0.008742372543912611
80	53.37712385952686	80	9	spccomplrate_80tips_spr0.020_.0071.nex	0.02	submit1::20201122163136::2797008851190857787	0.011100001225861574	-23.711813370807224	0.00502234182733096	0.02082886942731613
80	45.6206916410311	80	8	spccomplrate_80tips_spr0.010_.0093.nex	0.01	submit1::20201122163136::2797008851190857787	0.008678117000534072	-23.19807671202508	0.0036895039050725905	0.016901425776808362
80	32.022407076311985	80	13	spccomplrate_80tips_spr0.020_.0052.nex	0.02	submit1::20201122163136::2797008851190857787	0.0186728629229326	-40.96978608172286	0.009925123486630556	0.03148366500194461
80	35.209345444792014	80	15	spccomplrate_80tips_spr0.020_.0011.nex	0.02	submit1::20201122163136::2797008851190857787	0.020403254492688035	-33.93467400625605	0.011399137576342023	0.03327118317337843
80	63.65442836776762	80	11	spccomplrate_80tips_spr0.010_.0092.nex	0.01	submit1::20201122163136::2797008851190857787	0.012074521091533967	-32.90036171884826	0.005999091390041944	0.021296523476248073
80	39.87607311095234	80	19	spccomplrate_80tips_spr0.020_.0001.nex	0.02	submit1::20201122163136::2797008851190857787	0.027161712375813774	-46.01826458153956	0.016342552626796472	0.04199446189668078
80	40.95529803212618	80	14	spccomplrate_80tips_spr0.020_.0050.nex	0.02	submit1::20201122163136::2797008851190857787	0.018942621783388982	-31.72067395073686	0.010333011815858382	0.03141236898093014
80	41.245079533551916	80	10	spccomplrate_80tips_spr0.020_.0054.nex	0.02	submit1::20201122163136::2797008851190857787	0.01043024169873461	-27.306745351779576	0.004966065512151652	0.018917428268823738
80	36.73528901276275	80	14	spccomplrate_80tips_spr0.020_.0012.nex	0.02	submit1::20201122163136::2797008851190857787	0.018420171151437466	-36.072330556929664	0.010056065902188693	0.030509045511812903
80	44.177677211219915	80	3	spccomplrate_80tips_spr0.010_.0098.nex	0.01	submit1::20201122163136::2797008851190857787	0.002598859475321998	-10.150665415301104	0.00042209070635410126	0.008103098528438013
80	39.07149770358177	80	14	spccomplrate_80tips_spr0.020_.0049.nex	0.02	submit1::20201122163136::2797008851190857787	0.01784076158739772	-38.968561834112336	0.009744168607970753	0.029527236356255395
80	37.361921586369746	80	4	spccomplrate_80tips_spr0.010_.0097.nex	0.01	submit1::20201122163136::2797008851190857787	0.004495039958606256	-11.731608836564845	0.001096031141939847	0.011756340250970743
80	33.604774922094435	80	11	spccomplrate_80tips_spr0.020_.0053.nex	0.02	submit1::20201122163136::2797008851190857787	0.013024952175082118	-31.446972997340946	0.006469927381604782	0.022988931467498808
80	56.32222686267149	80	14	spccomplrate_80tips_spr0.020_.0051.nex	0.02	submit1::20201122163136::2797008851190857787	0.0167184431335728	-39.1488927128736	0.009131090146797681	0.027672841265985893
80	41.33450202139899	80	9	spccomplrate_80tips_spr0.020_.0055.nex	0.02	submit1::20201122163136::2797008851190857787	0.010678431233001913	-26.213552639270077	0.004835452520274189	0.020000117705633372
80	34.04135296290656	80	7	spccomplrate_80tips_spr0.010_.0099.nex	0.01	submit1::20201122163136::2797008851190857787	0.007759232257097059	-21.232943156801788	0.003049355277582692	0.015829705683063043
80	34.80317861011321	80	10	spccomplrate_80tips_spr0.020_.0004.nex	0.02	submit1::20201122163136::2797008851190857787	0.011261990435483366	-30.175935592349056	0.005362080885732442	0.02042938477386444
80	28.98240727634897	80	9	spccomplrate_80tips_spr0.020_.0005.nex	0.02	submit1::20201122163136::2797008851190857787	0.013609720871159123	-28.442853730102346	0.006163467877301388	0.025486112843542234
80	31.836679580825592	80	11	spccomplrate_80tips_spr0.020_.0031.nex	0.02	submit1::20201122163136::2797008851190857787	0.014331335446250617	-33.8304826630912	0.00712141655205127	0.025278409253811453
80	34.76993285668515	80	14	spccomplrate_80tips_spr0.020_.0032.nex	0.02	submit1::20201122163136::2797008851190857787	0.016840525951730974	-39.001791412694146	0.009195478312673713	0.027884883400842282
80	42.088092315035524	80	13	spccomplrate_80tips_spr0.020_.0033.nex	0.02	submit1::20201122163136::2797008851190857787	0.016314334044358513	-40.075535098701316	0.008672429870191498	0.027512648720094242
80	40.607002614185475	80	17	spccomplrate_80tips_spr0.020_.0034.nex	0.02	submit1::20201122163136::2797008851190857787	0.021687824550170435	-38.9032536431262	0.012619223614234315	0.034368781453800575
80	34.97567497424737	80	14	spccomplrate_80tips_spr0.020_.0037.nex	0.02	submit1::20201122163136::2797008851190857787	0.018346849401443835	-38.71390700514718	0.010014556665549285	0.03039204111547973
80	35.14045851195392	80	12	spccomplrate_80tips_spr0.020_.0078.nex	0.02	submit1::20201122163136::2797008851190857787	0.01652583314865239	-28.834319770812602	0.008503959066098054	0.02850629173363394
80	34.2895439364063	80	15	spccomplrate_80tips_spr0.040_.0003.nex	0.04	submit1::20201122163136::2797008851190857787	0.020093065986766516	-36.35867788272229	0.011230877954823904	0.03274141588675101
80	49.668264177983836	80	25	spccomplrate_80tips_spr0.040_.0002.nex	0.04	submit1::20201122163136::2797008851190857787	0.033804177885794165	-56.29916373633316	0.021854992029290875	0.04955117446658254
80	36.522680508511485	80	10	spccomplrate_80tips_spr0.020_.0089.nex	0.02	submit1::20201122163136::2797008851190857787	0.014793945802130393	-26.441256735024925	0.007043260045578052	0.026849719680851
80	35.258018759689314	80	13	spccomplrate_80tips_spr0.020_.0075.nex	0.02	submit1::20201122163136::2797008851190857787	0.01826204857891858	-34.79823074962444	0.009702844578625091	0.030809047074927084
80	39.21463428603205	80	10	spccomplrate_80tips_spr0.020_.0090.nex	0.02	submit1::20201122163136::2797008851190857787	0.013549782182203856	-36.31881704211999	0.0064555807317600526	0.02456640631188583
80	40.21245329889657	80	14	spccomplrate_80tips_spr0.020_.0073.nex	0.02	submit1::20201122163136::2797008851190857787	0.01702636837733129	-38.893705041068266	0.00929383485669295	0.028202340732418486
80	41.26110083576511	80	12	spccomplrate_80tips_spr0.020_.0072.nex	0.02	submit1::20201122163136::2797008851190857787	0.016372406467242775	-29.753911290985496	0.008421914757196978	0.028264674758362345
80	66.97689574910873	80	21	spccomplrate_80tips_spr0.040_.0016.nex	0.04	submit1::20201122163136::2797008851190857787	0.025105056556220463	-50.35661102274745	0.015508024031937656	0.038099295278383565
80	36.42974757001312	80	23	spccomplrate_80tips_spr0.040_.0029.nex	0.04	submit1::20201122163136::2797008851190857787	0.033823532632023944	-48.60047092979237	0.021387864794723297	0.05045313684742558
80	43.320562476760855	80	21	spccomplrate_80tips_spr0.040_.0041.nex	0.04	submit1::20201122163136::2797008851190857787	0.026418982923236325	-47.804701540447795	0.016335431053269497	0.04005262953409284
80	27.17238117220344	80	23	spccomplrate_80tips_spr0.040_.0019.nex	0.04	submit1::20201122163136::2797008851190857787	0.037131168548881745	-48.37730817808601	0.02352916257317626	0.05524378279586855
80	45.98471941887215	80	21	spccomplrate_80tips_spr0.040_.0017.nex	0.04	submit1::20201122163136::2797008851190857787	0.024644419000078473	-44.5518018040395	0.015224419095918158	0.0374073506056017
80	37.60113018984544	80	26	spccomplrate_80tips_spr0.040_.0039.nex	0.04	submit1::20201122163136::2797008851190857787	0.041327481099301754	-57.56722516842902	0.026943340634205955	0.06022392988730776
80	30.815218842641233	80	17	spccomplrate_80tips_spr0.040_.0038.nex	0.04	submit1::20201122163136::2797008851190857787	0.028940551599206162	-39.02995842434115	0.016838565413134488	0.04586004256858231
80	28.490041403938385	80	18	spccomplrate_80tips_spr0.040_.0015.nex	0.04	submit1::20201122163136::2797008851190857787	0.025300208276132646	-48.4099135949469	0.01500183085259475	0.03951278932729632
80	48.664982491594685	80	17	spccomplrate_80tips_spr0.040_.0030.nex	0.04	submit1::20201122163136::2797008851190857787	0.02460680267720195	-41.71128196229633	0.01432452533589273	0.03896783905036865
80	47.87653052938273	80	25	spccomplrate_80tips_spr0.040_.0028.nex	0.04	submit1::20201122163136::2797008851190857787	0.03705821443936471	-41.27675252517898	0.023866655208551447	0.05461932341593733
80	33.327651138095774	80	21	spccomplrate_80tips_spr0.040_.0018.nex	0.04	submit1::20201122163136::2797008851190857787	0.033611403967734994	-46.70236119899726	0.02080727832908636	0.05087950884096029
80	42.23652710682243	80	27	spccomplrate_80tips_spr0.040_.0045.nex	0.04	submit1::20201122163136::2797008851190857787	0.031876386190103884	-50.865645624135226	0.020965124479058368	0.04613301378617963
80	27.569622471559914	80	24	spccomplrate_80tips_spr0.040_.0043.nex	0.04	submit1::20201122163136::2797008851190857787	0.042888271272224644	-38.90745249145775	0.02739717633427781	0.06353002789773572
80	36.78333319311879	80	25	spccomplrate_80tips_spr0.040_.0037.nex	0.04	submit1::20201122163136::2797008851190857787	0.03413293915438579	-63.79667592126012	0.022102585774908874	0.04993081010973697
80	54.75452499318716	80	26	spccomplrate_80tips_spr0.040_.0042.nex	0.04	submit1::20201122163136::2797008851190857787	0.040844306872785646	-60.56722040905606	0.026668845694600558	0.059405297988073695
80	56.52334783644935	80	28	spccomplrate_80tips_spr0.040_.0031.nex	0.04	submit1::20201122163136::2797008851190857787	0.03914630871642052	-47.29275749900399	0.02593592837443683	0.05637094025114686
80	44.73057199569927	80	29	spccomplrate_80tips_spr0.040_.0040.nex	0.04	submit1::20201122163136::2797008851190857787	0.03651758833856304	-57.199686098606556	0.02444416186154761	0.052102988006723285
80	31.96840334916532	80	16	spccomplrate_80tips_spr0.040_.0044.nex	0.04	submit1::20201122163136::2797008851190857787	0.023069652295882228	-42.63984856714774	0.01318332480334236	0.03699466744734523
80	30.2074886654103	80	14	spccomplrate_80tips_spr0.020_.0074.nex	0.02	submit1::20201122163136::2797008851190857787	0.01787841930610674	-33.54208311262072	0.009757752792062728	0.02962113768633133
80	36.049656555157256	80	24	spccomplrate_80tips_spr0.040_.0024.nex	0.04	submit1::20201122163136::2797008851190857787	0.036964114495558954	-56.676447267778386	0.023682649428129723	0.05453352459310359
80	30.130630077588037	80	21	spccomplrate_80tips_spr0.040_.0046.nex	0.04	submit1::20201122163136::2797008851190857787	0.03249331763394939	-52.29229689470514	0.020118313467806515	0.04917634203826627
80	42.67030807985647	80	20	spccomplrate_80tips_spr0.040_.0033.nex	0.04	submit1::20201122163136::2797008851190857787	0.02463197372561558	-48.115703714979325	0.015048158599963639	0.03765223554332082
80	48.357435930129995	80	28	spccomplrate_80tips_spr0.040_.0013.nex	0.04	submit1::20201122163136::2797008851190857787	0.0369479992674272	-55.421485576326376	0.024492449598049585	0.05316574303088357
80	38.12861845482063	80	11	spccomplrate_80tips_spr0.020_.0092.nex	0.02	submit1::20201122163136::2797008851190857787	0.013791824710840204	-36.72132876091902	0.006854063857109303	0.02432338980875878
80	33.23259793560193	80	11	spccomplrate_80tips_spr0.020_.0100.nex	0.02	submit1::20201122163136::2797008851190857787	0.015185153358290189	-28.40060468030916	0.0075426004660032134	0.02679932543052377
80	29.953107193284893	80	20	spccomplrate_80tips_spr0.040_.0034.nex	0.04	submit1::20201122163136::2797008851190857787	0.027846841029668216	-43.63968854646791	0.016989052530337712	0.04263027407740384
80	50.094568368387705	80	26	spccomplrate_80tips_spr0.040_.0036.nex	0.04	submit1::20201122163136::2797008851190857787	0.03562744455877977	-55.35095560460526	0.023192039142475446	0.052003793187502645
80	44.39433960211271	80	13	spccomplrate_80tips_spr0.020_.0096.nex	0.02	submit1::20201122163136::2797008851190857787	0.016515608030386125	-36.32599717813618	0.008776259177177708	0.02786044373017156
80	39.87698268390011	80	20	spccomplrate_80tips_spr0.040_.0008.nex	0.04	submit1::20201122163136::2797008851190857787	0.02667767362797004	-48.36230684370682	0.016288052103881668	0.040811420032417
80	36.30717737995303	80	22	spccomplrate_80tips_spr0.040_.0012.nex	0.04	submit1::20201122163136::2797008851190857787	0.031654062999982094	-51.731367805759845	0.01983691117747514	0.047483772852999775
80	57.857046338578755	80	10	spccomplrate_80tips_spr0.020_.0093.nex	0.02	submit1::20201122163136::2797008851190857787	0.009929697190362725	-28.09145422768563	0.004726459102570105	0.018013357667965385
80	50.431312935208595	80	19	spccomplrate_80tips_spr0.040_.0011.nex	0.04	submit1::20201122163136::2797008851190857787	0.03010083930294837	-35.78179792878942	0.01801106206744038	0.04691298839846798
80	36.40243957772771	80	14	spccomplrate_80tips_spr0.020_.0099.nex	0.02	submit1::20201122163136::2797008851190857787	0.01750630853436065	-36.627002618020775	0.009559228475421275	0.028985731186601325
80	43.90164356471056	80	20	spccomplrate_80tips_spr0.040_.0001.nex	0.04	submit1::20201122163136::2797008851190857787	0.027764704394882767	-49.3832722264677	0.01694076259208854	0.04249407154070165
80	33.943789477429995	80	20	spccomplrate_80tips_spr0.040_.0007.nex	0.04	submit1::20201122163136::2797008851190857787	0.0305645779743677	-45.37642394550045	0.018669174806354327	0.046724298902465856
80	44.37473943675826	80	15	spccomplrate_80tips_spr0.020_.0077.nex	0.02	submit1::20201122163136::2797008851190857787	0.01675592997538015	-40.87354311278584	0.009373014634602238	0.02728198648987618
80	31.27003260219645	80	21	spccomplrate_80tips_spr0.040_.0009.nex	0.04	submit1::20201122163136::2797008851190857787	0.03217984758844474	-51.21985723549885	0.01993121815514171	0.04867809620667226
80	42.946840346302885	80	22	spccomplrate_80tips_spr0.040_.0025.nex	0.04	submit1::20201122163136::2797008851190857787	0.030500354838111955	-45.027461494692304	0.01906867459504163	0.045904719424980214
80	48.45646719665123	80	11	spccomplrate_80tips_spr0.020_.0091.nex	0.02	submit1::20201122163136::2797008851190857787	0.01358792669080225	-28.815178603809645	0.006750124710843979	0.02398079504574468
80	38.864757124028216	80	24	spccomplrate_80tips_spr0.040_.0014.nex	0.04	submit1::20201122163136::2797008851190857787	0.035001642644817664	-51.953830742217605	0.022386478709279074	0.05175555827247445
80	30.869202067409798	80	30	spccomplrate_80tips_spr0.040_.0010.nex	0.04	submit1::20201122163136::2797008851190857787	0.050225304360756416	-61.19131009142556	0.03384526608496797	0.07129509580958017
80	34.52485886166263	80	29	spccomplrate_80tips_spr0.040_.0032.nex	0.04	submit1::20201122163136::2797008851190857787	0.04047932860096989	-52.891283249478995	0.027045453584150756	0.057892667808368506
80	44.563317459630284	80	28	spccomplrate_80tips_spr0.040_.0047.nex	0.04	submit1::20201122163136::2797008851190857787	0.04390828383141663	-53.13690742347784	0.029054800481888198	0.06332140677826904
80	48.00764483402098	80	28	spccomplrate_80tips_spr0.040_.0035.nex	0.04	submit1::20201122163136::2797008851190857787	0.03293804826986065	-58.8897324081204	0.021860692475465765	0.0473211663164505
80	64.34786918122708	80	9	spccomplrate_80tips_spr0.020_.0085.nex	0.02	submit1::20201122163136::2797008851190857787	0.010874021134294606	-24.84505679842728	0.004924272925333935	0.020371757397472018
80	25.067921668479485	80	23	spccomplrate_80tips_spr0.020_.0079.nex	0.02	submit1::20201122163136::2797008851190857787	0.0393397823950753	-49.22197626444519	0.024936440513623696	0.058508182735257
80	33.43651349919275	80	16	spccomplrate_80tips_spr0.040_.0050.nex	0.04	submit1::20201122163136::2797008851190857787	0.021749013694477473	-40.69681486118277	0.012423001140363193	0.03490045696138069
80	33.41578874191106	80	17	spccomplrate_80tips_spr0.020_.0083.nex	0.02	submit1::20201122163136::2797008851190857787	0.02263467571689879	-47.18483302908097	0.01319145346851212	0.03578479273632379
80	32.30921613154702	80	10	spccomplrate_80tips_spr0.020_.0076.nex	0.02	submit1::20201122163136::2797008851190857787	0.013249463875819888	-30.070332005139612	0.00631098655140275	0.024040569153359254
80	53.799093916506976	80	16	spccomplrate_80tips_spr0.020_.0095.nex	0.02	submit1::20201122163136::2797008851190857787	0.01814602333921735	-38.294127669065	0.010357340505985389	0.02914897767448872
80	38.220963608383784	80	11	spccomplrate_80tips_spr0.020_.0081.nex	0.02	submit1::20201122163136::2797008851190857787	0.0133580056117228	-35.226337890121606	0.0066385860289791395	0.023562037654956416
80	27.81054818747267	80	16	spccomplrate_80tips_spr0.040_.0026.nex	0.04	submit1::20201122163136::2797008851190857787	0.02725369704945973	-37.66575432029235	0.015566561681229238	0.04373663870271943
80	41.56055605997018	80	14	spccomplrate_80tips_spr0.020_.0080.nex	0.02	submit1::20201122163136::2797008851190857787	0.017338302564141882	-33.249326447471	0.00946182684782395	0.028733781587589057
80	39.482970112834046	80	26	spccomplrate_80tips_spr0.040_.0048.nex	0.04	submit1::20201122163136::2797008851190857787	0.04056009003004308	-56.42161389364271	0.026456159651856194	0.05905784061766376
80	48.8554206854675	80	12	spccomplrate_80tips_spr0.020_.0094.nex	0.02	submit1::20201122163136::2797008851190857787	0.014826215419084122	-31.744459387350986	0.007635734642079177	0.02554239137134494
80	41.56986755024231	80	18	spccomplrate_80tips_spr0.040_.0004.nex	0.04	submit1::20201122163136::2797008851190857787	0.02273489939391457	-40.91460706233911	0.01347353521449775	0.03553305866893194
80	33.45251139593216	80	17	spccomplrate_80tips_spr0.020_.0086.nex	0.02	submit1::20201122163136::2797008851190857787	0.021606029675602344	-46.937475586716765	0.012585998857297763	0.03418019336566598
80	31.465035633168135	80	14	spccomplrate_80tips_spr0.020_.0082.nex	0.02	submit1::20201122163136::2797008851190857787	0.015727977558723575	-43.71466250916056	0.008590942185679408	0.02602203128196954
80	36.90658356912194	80	12	spccomplrate_80tips_spr0.020_.0084.nex	0.02	submit1::20201122163136::2797008851190857787	0.01967591518121695	-31.78388433733275	0.01012703379750382	0.03392611546441025
80	38.40195522893493	80	20	spccomplrate_80tips_spr0.040_.0051.nex	0.04	submit1::20201122163136::2797008851190857787	0.02722407137409511	-39.62026805258363	0.016607361034648917	0.041685837592955445
80	38.63195149944056	80	22	spccomplrate_80tips_spr0.040_.0027.nex	0.04	submit1::20201122163136::2797008851190857787	0.03017970284094035	-42.26620552787649	0.01888838513997057	0.04534304013334436
80	35.043687690873234	80	24	spccomplrate_80tips_spr0.040_.0049.nex	0.04	submit1::20201122163136::2797008851190857787	0.03644958416836916	-41.899871448173386	0.023263286471385636	0.05405969438879435
80	31.9981677875162	80	12	spccomplrate_80tips_spr0.020_.0088.nex	0.02	submit1::20201122163136::2797008851190857787	0.01819266337993882	-32.28087186529916	0.009366761193534683	0.03136076585473836
80	36.46345882541235	80	23	spccomplrate_80tips_spr0.040_.0020.nex	0.04	submit1::20201122163136::2797008851190857787	0.032273817234401245	-53.96197802070862	0.0204556317266717	0.04800144518270476
80	43.35144047919228	80	21	spccomplrate_80tips_spr0.040_.0021.nex	0.04	submit1::20201122163136::2797008851190857787	0.028646944989878416	-50.591187509726375	0.01773812210992921	0.043352280168545004
80	34.14975591562141	80	33	spccomplrate_80tips_spr0.040_.0022.nex	0.04	submit1::20201122163136::2797008851190857787	0.04923401794686914	-53.45855251193572	0.03372478813587272	0.06911818415771086
80	29.804590658288838	80	23	spccomplrate_80tips_spr0.040_.0023.nex	0.04	submit1::20201122163136::2797008851190857787	0.03802325195582724	-51.64183043357659	0.024086262605484462	0.0565879574547645
80	33.11775788283624	80	14	spccomplrate_80tips_spr0.020_.0087.nex	0.02	submit1::20201122163136::2797008851190857787	0.020584180757000716	-35.80221622174324	0.011235220284546512	0.03410200243765189
80	44.093612540717864	80	26	spccomplrate_80tips_spr0.040_.0005.nex	0.04	submit1::20201122163136::2797008851190857787	0.033196346863683515	-45.9766410940128	0.02162872240213286	0.048412502701941605
80	41.005402258589456	80	22	spccomplrate_80tips_spr0.040_.0006.nex	0.04	submit1::20201122163136::2797008851190857787	0.03410341068627111	-51.187834642576895	0.021347496792470305	0.05123485430271531
80	24.67428931676803	80	12	spccomplrate_80tips_spr0.020_.0098.nex	0.02	submit1::20201122163136::2797008851190857787	0.020802115437173183	-32.274787054146685	0.010712389878649944	0.0358496470370694
80	32.30919227109547	80	10	spccomplrate_80tips_spr0.020_.0097.nex	0.02	submit1::20201122163136::2797008851190857787	0.012919804280117634	-30.993892360413586	0.006156183817087035	0.02342779402166032
80	32.76389432041357	80	21	spccomplrate_80tips_spr0.040_.0060.nex	0.04	submit1::20201122163136::2797008851190857787	0.0318750485857838	-46.785899790429234	0.019726445104070484	0.04825708655705677
80	55.19772291570449	80	21	spccomplrate_80tips_spr0.040_.0083.nex	0.04	submit1::20201122163136::2797008851190857787	0.031636622528386074	-50.69472519633647	0.019466771029616813	0.04826262840851449
80	30.169459158388555	80	18	spccomplrate_80tips_spr0.040_.0082.nex	0.04	submit1::20201122163136::2797008851190857787	0.02883470822925259	-46.622391801398216	0.01709047312191665	0.04505783811837933
80	39.813152059071115	80	23	spccomplrate_80tips_spr0.040_.0072.nex	0.04	submit1::20201122163136::2797008851190857787	0.030611993052106913	-44.486177127620316	0.019375425465012336	0.04561098160340182
80	39.76489398898874	80	36	spccomplrate_80tips_spr0.080_.0035.nex	0.08	submit1::20201122163136::2797008851190857787	0.06408966832020893	-56.48163753844747	0.044450165855958394	0.08927326112375066
80	29.4758568304267	80	17	spccomplrate_80tips_spr0.040_.0071.nex	0.04	submit1::20201122163136::2797008851190857787	0.02798122773518048	-42.73759952469124	0.016295199512630764	0.04428651558894095
80	28.71165521668288	80	20	spccomplrate_80tips_spr0.040_.0056.nex	0.04	submit1::20201122163136::2797008851190857787	0.028687121947885384	-48.951948616539894	0.01752518433000113	0.04384980294669655
80	40.59313620282964	80	30	spccomplrate_80tips_spr0.040_.0073.nex	0.04	submit1::20201122163136::2797008851190857787	0.04038534914624536	-56.395260144977726	0.027192330236041954	0.05739783626743224
80	66.3289472584523	80	15	spccomplrate_80tips_spr0.040_.0054.nex	0.04	submit1::20201122163136::2797008851190857787	0.01838936581601175	-37.483364469177246	0.010276594885135926	0.029974614395385846
80	29.514059328367495	80	19	spccomplrate_80tips_spr0.040_.0053.nex	0.04	submit1::20201122163136::2797008851190857787	0.03312616912494355	-46.2070153755563	0.01993532567121398	0.0512108503810585
80	38.75090140302225	80	37	spccomplrate_80tips_spr0.080_.0036.nex	0.08	submit1::20201122163136::2797008851190857787	0.07180259263561034	-43.94924211729516	0.04972940124039673	0.10052791446091208
80	48.48272252019417	80	23	spccomplrate_80tips_spr0.040_.0093.nex	0.04	submit1::20201122163136::2797008851190857787	0.031545097964602344	-38.788013758977236	0.019903270130291428	0.04719998350498482
80	41.83654499965253	80	22	spccomplrate_80tips_spr0.040_.0096.nex	0.04	submit1::20201122163136::2797008851190857787	0.027841524410383737	-52.27651814938803	0.01744635645814076	0.04176803390332029
80	49.281623136596174	80	31	spccomplrate_80tips_spr0.040_.0094.nex	0.04	submit1::20201122163136::2797008851190857787	0.03858557620926497	-62.298286372854726	0.026186223539724274	0.054473835826163136
80	40.16115436766242	80	42	spccomplrate_80tips_spr0.080_.0005.nex	0.08	submit1::20201122163136::2797008851190857787	0.06868336665286591	-67.96797095953166	0.0491810138903157	0.09306105404631602
80	34.30885772902631	80	39	spccomplrate_80tips_spr0.080_.0007.nex	0.08	submit1::20201122163136::2797008851190857787	0.06954617060132336	-57.12334494577834	0.049057891193310936	0.09547971612503109
80	47.98056904042504	80	21	spccomplrate_80tips_spr0.040_.0092.nex	0.04	submit1::20201122163136::2797008851190857787	0.02687072995843523	-55.06914000142558	0.01663607364726213	0.040667809485482494
80	43.658551076724244	80	39	spccomplrate_80tips_spr0.080_.0006.nex	0.08	submit1::20201122163136::2797008851190857787	0.07226802037901615	-59.298760994395295	0.05102447165124408	0.09909173711709862
80	42.0578621822021	80	23	spccomplrate_80tips_spr0.040_.0095.nex	0.04	submit1::20201122163136::2797008851190857787	0.029254649929002875	-55.21048492551288	0.01853795316337458	0.04352976511625747
80	51.52781744781875	80	34	spccomplrate_80tips_spr0.080_.0022.nex	0.08	submit1::20201122163136::2797008851190857787	0.05659652672591645	-45.061948505159066	0.03858875154664557	0.08020126111078006
80	48.18282978236945	80	40	spccomplrate_80tips_spr0.080_.0019.nex	0.08	submit1::20201122163136::2797008851190857787	0.07240247173964028	-53.79473264112079	0.051147152552751214	0.09941895962635347
80	41.503684583179854	80	37	spccomplrate_80tips_spr0.080_.0016.nex	0.08	submit1::20201122163136::2797008851190857787	0.0648771526963998	-46.05260723680107	0.04508956521770337	0.09037668977888143
80	29.39107494234519	80	33	spccomplrate_80tips_spr0.080_.0015.nex	0.08	submit1::20201122163136::2797008851190857787	0.0659120912847353	-62.533881783495055	0.04524189882310057	0.09228734797374948
80	30.459982708146295	80	28	spccomplrate_80tips_spr0.080_.0020.nex	0.08	submit1::20201122163136::2797008851190857787	0.04774030550736048	-58.4764510815221	0.03167410677633116	0.06861384973505756
80	55.6104172668835	80	35	spccomplrate_80tips_spr0.080_.0008.nex	0.08	submit1::20201122163136::2797008851190857787	0.04853899855853899	-57.673902194421004	0.03357198806814059	0.06767556118436654
80	36.41334103482044	80	36	spccomplrate_80tips_spr0.080_.0018.nex	0.08	submit1::20201122163136::2797008851190857787	0.06619818790485839	-52.45585672538739	0.04604724392463791	0.0918774461534369
80	30.672119223308066	80	39	spccomplrate_80tips_spr0.080_.0021.nex	0.08	submit1::20201122163136::2797008851190857787	0.06849670828364508	-58.484650937488304	0.04843343313603372	0.0937619059964726
80	29.582876110171874	80	33	spccomplrate_80tips_spr0.080_.0017.nex	0.08	submit1::20201122163136::2797008851190857787	0.055656359024315136	-57.92939910752623	0.038165103090170835	0.07802671159099248
80	36.313734427103114	80	30	spccomplrate_80tips_spr0.080_.0014.nex	0.08	submit1::20201122163136::2797008851190857787	0.05636727335613296	-54.163559904123616	0.037923204826794725	0.08018561302713169
80	47.72513819217442	80	39	spccomplrate_80tips_spr0.080_.0037.nex	0.08	submit1::20201122163136::2797008851190857787	0.06446408092715777	-60.23004704770272	0.04535760604855831	0.08870546389523541
80	33.890362936575	80	22	spccomplrate_80tips_spr0.040_.0055.nex	0.04	submit1::20201122163136::2797008851190857787	0.03538660979182369	-55.72397613071252	0.022181912951329246	0.05305734753350882
80	37.373190275280834	80	33	spccomplrate_80tips_spr0.080_.0038.nex	0.08	submit1::20201122163136::2797008851190857787	0.05358456495803326	-61.79041539308097	0.036740174870895356	0.07513588746198997
80	39.63349397688565	80	30	spccomplrate_80tips_spr0.040_.0085.nex	0.04	submit1::20201122163136::2797008851190857787	0.0409225658787213	-56.467056891745024	0.02751809934517263	0.058253968675749584
80	34.13256094076794	80	32	spccomplrate_80tips_spr0.080_.0001.nex	0.08	submit1::20201122163136::2797008851190857787	0.05766578917538906	-55.62247302289038	0.03928569397376919	0.08127053643047229
80	33.63314715909017	80	19	spccomplrate_80tips_spr0.040_.0074.nex	0.04	submit1::20201122163136::2797008851190857787	0.02985943208159756	-55.63456926990527	0.01799028960119917	0.046084277228864955
80	29.20722709540917	80	27	spccomplrate_80tips_spr0.040_.0084.nex	0.04	submit1::20201122163136::2797008851190857787	0.053081282256371404	-58.9603196317504	0.034904468019531884	0.0768407104376753
80	26.48829210546887	80	18	spccomplrate_80tips_spr0.040_.0087.nex	0.04	submit1::20201122163136::2797008851190857787	0.029402307263771854	-45.23495257316306	0.017426158108171504	0.04593899763882484
80	32.404322180703666	80	24	spccomplrate_80tips_spr0.040_.0091.nex	0.04	submit1::20201122163136::2797008851190857787	0.03354632387932999	-51.38067067225206	0.02149016943382031	0.04949334228410474
80	48.74635784225595	80	15	spccomplrate_80tips_spr0.040_.0059.nex	0.04	submit1::20201122163136::2797008851190857787	0.02093428251406747	-38.953456627651704	0.011702808474718438	0.0341072507509481
80	56.48692981594478	80	25	spccomplrate_80tips_spr0.040_.0090.nex	0.04	submit1::20201122163136::2797008851190857787	0.033721106577923446	-55.85614078473792	0.021781902672885402	0.04947173315414535
80	40.20453912037549	80	22	spccomplrate_80tips_spr0.040_.0052.nex	0.04	submit1::20201122163136::2797008851190857787	0.030776744495588017	-44.38427134727546	0.01924579506344171	0.046297693231983864
80	28.215464156567243	80	32	spccomplrate_80tips_spr0.080_.0009.nex	0.08	submit1::20201122163136::2797008851190857787	0.0544338979020942	-59.235891156063246	0.03716014763686751	0.0765133147360839
80	59.44295599668347	80	25	spccomplrate_80tips_spr0.040_.0088.nex	0.04	submit1::20201122163136::2797008851190857787	0.032777834567611464	-47.4584041975322	0.021135132999647265	0.04820847336935522
80	37.105376916611064	80	21	spccomplrate_80tips_spr0.040_.0080.nex	0.04	submit1::20201122163136::2797008851190857787	0.027885372453288083	-49.39347619309354	0.017256775245867523	0.04222078520763754
80	27.79970616488182	80	27	spccomplrate_80tips_spr0.080_.0023.nex	0.08	submit1::20201122163136::2797008851190857787	0.051020913872413115	-50.07611944284609	0.03350715130863519	0.07399784940650025
80	43.021087152857355	80	19	spccomplrate_80tips_spr0.040_.0081.nex	0.04	submit1::20201122163136::2797008851190857787	0.02641058964852665	-44.635672057784795	0.015891480082051188	0.04083275646434282
80	36.18999344438514	80	35	spccomplrate_80tips_spr0.080_.0011.nex	0.08	submit1::20201122163136::2797008851190857787	0.05597351440924178	-49.75454316531689	0.038708489852181616	0.07806550850896721
80	33.67722981797766	80	41	spccomplrate_80tips_spr0.080_.0010.nex	0.08	submit1::20201122163136::2797008851190857787	0.0679545531217607	-59.564663076062274	0.04846118768235671	0.09238610429259136
80	33.1240661426829	80	25	spccomplrate_80tips_spr0.040_.0061.nex	0.04	submit1::20201122163136::2797008851190857787	0.03859481599388973	-49.99878425794713	0.024948361133016957	0.056588401671476406
80	34.16956334360384	80	28	spccomplrate_80tips_spr0.040_.0075.nex	0.04	submit1::20201122163136::2797008851190857787	0.04176842432792509	-55.39677090405391	0.027686281217411218	0.060107137755353195
80	35.593796841816	80	34	spccomplrate_80tips_spr0.080_.0003.nex	0.08	submit1::20201122163136::2797008851190857787	0.05869685020477067	-52.54301653385941	0.04039555220190361	0.08213927073225763
80	50.4240175150958	80	20	spccomplrate_80tips_spr0.040_.0079.nex	0.04	submit1::20201122163136::2797008851190857787	0.024929551326794284	-45.239919202570455	0.015210223304748012	0.038160978452640125
80	36.71236412922781	80	35	spccomplrate_80tips_spr0.080_.0013.nex	0.08	submit1::20201122163136::2797008851190857787	0.06343825872216963	-52.73534432998773	0.04389142969737955	0.08842023741900162
80	44.044794757007544	80	25	spccomplrate_80tips_spr0.040_.0067.nex	0.04	submit1::20201122163136::2797008851190857787	0.031994120474323574	-57.61050364616491	0.020705268831603424	0.04683697665669838
80	30.545239454807334	80	26	spccomplrate_80tips_spr0.040_.0089.nex	0.04	submit1::20201122163136::2797008851190857787	0.03777525106824737	-52.593262478306066	0.024665087160237725	0.05494218652600262
80	48.536656233201384	80	25	spccomplrate_80tips_spr0.040_.0065.nex	0.04	submit1::20201122163136::2797008851190857787	0.03454988872735896	-54.81704736598954	0.02233703029887246	0.05064774170393381
80	39.05781564825752	80	24	spccomplrate_80tips_spr0.040_.0086.nex	0.04	submit1::20201122163136::2797008851190857787	0.03883710477084774	-48.30037157960586	0.024819218811986395	0.05749410969297256
80	33.88683161328376	80	27	spccomplrate_80tips_spr0.040_.0068.nex	0.04	submit1::20201122163136::2797008851190857787	0.03904059581588493	-60.399541765221606	0.025669307316035412	0.05653261740334923
80	43.160470773624034	80	34	spccomplrate_80tips_spr0.080_.0012.nex	0.08	submit1::20201122163136::2797008851190857787	0.06035008984066314	-45.62755317895385	0.041347798809036114	0.08497106414397121
80	43.61262628146427	80	27	spccomplrate_80tips_spr0.040_.0057.nex	0.04	submit1::20201122163136::2797008851190857787	0.03670504700425261	-59.91079136869452	0.024179578194145235	0.05301915019449136
80	43.56297111952408	80	29	spccomplrate_80tips_spr0.040_.0078.nex	0.04	submit1::20201122163136::2797008851190857787	0.03848062609643682	-54.63127989913331	0.02569928973482095	0.055051927599850205
80	38.616568265798946	80	39	spccomplrate_80tips_spr0.080_.0024.nex	0.08	submit1::20201122163136::2797008851190857787	0.06698325711534646	-57.65368282707539	0.047236765491276866	0.09202367198735502
80	31.893966978454415	80	20	spccomplrate_80tips_spr0.040_.0077.nex	0.04	submit1::20201122163136::2797008851190857787	0.02512763120850763	-49.40595083438811	0.015353395532625548	0.03839908545808864
80	34.456922716217946	80	36	spccomplrate_80tips_spr0.080_.0031.nex	0.08	submit1::20201122163136::2797008851190857787	0.05603287645000899	-56.82878598469955	0.039094987654273806	0.07747250659230577
80	49.39140760122582	80	20	spccomplrate_80tips_spr0.040_.0063.nex	0.04	submit1::20201122163136::2797008851190857787	0.023711032409779544	-51.36911360613721	0.014483078274404003	0.036246225367449605
80	45.90428304908021	80	19	spccomplrate_80tips_spr0.040_.0066.nex	0.04	submit1::20201122163136::2797008851190857787	0.025126678935376193	-46.629857911387425	0.01512128296227667	0.03883661351517211
80	38.59632732520237	80	32	spccomplrate_80tips_spr0.080_.0002.nex	0.08	submit1::20201122163136::2797008851190857787	0.047534808018846374	-62.477747260708824	0.032455517218259344	0.0668035369031671
80	31.427062525698823	80	17	spccomplrate_80tips_spr0.040_.0058.nex	0.04	submit1::20201122163136::2797008851190857787	0.023541559137821248	-49.6476769608139	0.013704871581055449	0.03726259902561065
80	30.67354616424537	80	34	spccomplrate_80tips_spr0.080_.0027.nex	0.08	submit1::20201122163136::2797008851190857787	0.06314483552168455	-41.488416298231606	0.04334839264245289	0.08867203420314367
80	30.5532071090126	80	21	spccomplrate_80tips_spr0.040_.0076.nex	0.04	submit1::20201122163136::2797008851190857787	0.03325894984268313	-49.93423936233585	0.020590858011773804	0.05033897479018226
80	28.376457784512176	80	35	spccomplrate_80tips_spr0.080_.0029.nex	0.08	submit1::20201122163136::2797008851190857787	0.058260697914563606	-51.141499763334366	0.04039629789377388	0.08100278214922858
80	40.46410044160133	80	34	spccomplrate_80tips_spr0.080_.0033.nex	0.08	submit1::20201122163136::2797008851190857787	0.05051660094957659	-54.82406561504585	0.034800090821515334	0.07060971776277115
80	41.03783138730012	80	22	spccomplrate_80tips_spr0.040_.0062.nex	0.04	submit1::20201122163136::2797008851190857787	0.034056122669176535	-44.98901856477012	0.021302422538252954	0.05121461262143491
80	30.62353103412447	80	27	spccomplrate_80tips_spr0.080_.0032.nex	0.08	submit1::20201122163136::2797008851190857787	0.04482814215000628	-51.91344316130605	0.02945354334996344	0.06496858559335367
80	32.4596941626441	80	28	spccomplrate_80tips_spr0.080_.0004.nex	0.08	submit1::20201122163136::2797008851190857787	0.05448010796287238	-48.8112748414228	0.036041198409861065	0.07859649611676466
80	45.7945347902437	80	35	spccomplrate_80tips_spr0.080_.0025.nex	0.08	submit1::20201122163136::2797008851190857787	0.06378308589988071	-55.77552968562279	0.043943978486349386	0.08936595538655939
80	41.38166944933887	80	25	spccomplrate_80tips_spr0.040_.0064.nex	0.04	submit1::20201122163136::2797008851190857787	0.03678300694645756	-56.01405193943732	0.023745036488246232	0.054023433365248695
80	34.467361635074695	80	32	spccomplrate_80tips_spr0.080_.0030.nex	0.08	submit1::20201122163136::2797008851190857787	0.05973158174936388	-59.61361742289744	0.040695239466488224	0.08417687205006733
80	27.18724954268838	80	23	spccomplrate_80tips_spr0.080_.0034.nex	0.08	submit1::20201122163136::2797008851190857787	0.0535511368565861	-50.825642725768525	0.033934667913042796	0.07966882721886624
80	28.140081134112148	80	33	spccomplrate_80tips_spr0.080_.0028.nex	0.08	submit1::20201122163136::2797008851190857787	0.060034111267492814	-59.06041543678725	0.041180734702554	0.08412813970531835
80	31.940342958359707	80	19	spccomplrate_80tips_spr0.040_.0069.nex	0.04	submit1::20201122163136::2797008851190857787	0.03091663170078	-44.317827046983034	0.018606617495795102	0.047795023137458655
80	39.58674605511458	80	34	spccomplrate_80tips_spr0.080_.0026.nex	0.08	submit1::20201122163136::2797008851190857787	0.06520141723043389	-50.47967176034081	0.04476235852209318	0.09153053067911783
80	44.38520329403366	80	21	spccomplrate_80tips_spr0.040_.0070.nex	0.04	submit1::20201122163136::2797008851190857787	0.028102415579394562	-42.857020213679	0.017373430270084964	0.04261232442392994
80	38.31612397559544	80	24	spccomplrate_80tips_spr0.040_.0097.nex	0.04	submit1::20201122163136::2797008851190857787	0.031621711366375885	-53.54362752838874	0.020251981739659204	0.04667363958547743
80	38.27325206857832	80	19	spccomplrate_80tips_spr0.040_.0098.nex	0.04	submit1::20201122163136::2797008851190857787	0.0268252557446667	-50.11230527659755	0.016161179794783383	0.04141275315163026
80	32.82867065027743	80	19	spccomplrate_80tips_spr0.040_.0099.nex	0.04	submit1::20201122163136::2797008851190857787	0.029548641302986726	-41.09100246781381	0.01777949661874524	0.045691437955646806
80	31.089472694145883	80	25	spccomplrate_80tips_spr0.040_.0100.nex	0.04	submit1::20201122163136::2797008851190857787	0.03630958394439096	-48.01295735823836	0.023450207873690548	0.05330166172935938
80	29.75769962279067	80	42	spccomplrate_80tips_spr0.080_.0039.nex	0.08	submit1::20201122163136::2797008851190857787	0.07281095186439514	-60.34668581582654	0.052095018693565004	0.09878965495054969
80	54.96475560792017	80	32	spccomplrate_80tips_spr0.080_.0052.nex	0.08	submit1::20201122163136::2797008851190857787	0.044807654918416824	-53.79427316767132	0.0304743252552659	0.06328534312425983
80	43.869471506709544	80	35	spccomplrate_80tips_spr0.080_.0053.nex	0.08	submit1::20201122163136::2797008851190857787	0.06002265036812533	-53.68435181485843	0.041356346364348165	0.08415345284865523
80	34.248277155925116	80	37	spccomplrate_80tips_spr0.080_.0045.nex	0.08	submit1::20201122163136::2797008851190857787	0.06716996037886185	-57.72519799303416	0.047036319837503456	0.09265997895077109
80	36.99132671687756	80	43	spccomplrate_80tips_spr0.080_.0043.nex	0.08	submit1::20201122163136::2797008851190857787	0.07117932647088338	-48.87036010948798	0.05081434749533365	0.09705314180930803
80	54.60932614734156	80	32	spccomplrate_80tips_spr0.080_.0047.nex	0.08	submit1::20201122163136::2797008851190857787	0.0467008007890489	-57.921142666646126	0.03174536749451289	0.06598217481664143
80	35.327620249951366	80	46	spccomplrate_80tips_spr0.080_.0042.nex	0.08	submit1::20201122163136::2797008851190857787	0.07176221790119972	-47.851326349686694	0.051673817708032324	0.0972836160647162
80	47.675859364855214	80	39	spccomplrate_80tips_spr0.080_.0057.nex	0.08	submit1::20201122163136::2797008851190857787	0.05227277128599077	-59.18082264410757	0.03691448153206712	0.07167857899785375
80	37.36075861121235	80	36	spccomplrate_80tips_spr0.080_.0058.nex	0.08	submit1::20201122163136::2797008851190857787	0.06281373933511067	-52.358345531491786	0.04370499076375917	0.08716836761640252
80	51.81801149661151	80	34	spccomplrate_80tips_spr0.080_.0061.nex	0.08	submit1::20201122163136::2797008851190857787	0.05664927364603382	-48.72022172912633	0.03870637507679258	0.08001117964331612
80	50.59094080543697	80	37	spccomplrate_80tips_spr0.080_.0060.nex	0.08	submit1::20201122163136::2797008851190857787	0.06550708987448764	-67.97245082032751	0.04587946161037417	0.09034209937267723
80	46.509245939055894	80	36	spccomplrate_80tips_spr0.080_.0059.nex	0.08	submit1::20201122163136::2797008851190857787	0.06799713688622838	-45.43770105258678	0.04718063917208438	0.09466303452935555
80	42.2371064886448	80	41	spccomplrate_80tips_spr0.080_.0062.nex	0.08	submit1::20201122163136::2797008851190857787	0.06906214957880033	-50.002674483967944	0.04889413299878248	0.09475375204263424
80	30.705752192534796	80	34	spccomplrate_80tips_spr0.080_.0064.nex	0.08	submit1::20201122163136::2797008851190857787	0.056308107784060306	-55.278863757373706	0.03879426080363665	0.07868147840887216
80	34.97499918427615	80	45	spccomplrate_80tips_spr0.080_.0063.nex	0.08	submit1::20201122163136::2797008851190857787	0.07511433352483403	-51.80596611894055	0.054306440349878644	0.1011205960276409
80	49.78832496714725	80	36	spccomplrate_80tips_spr0.080_.0065.nex	0.08	submit1::20201122163136::2797008851190857787	0.05690844768987925	-67.58690191157767	0.039644949707864	0.07883249300593237
80	43.873796590652766	80	35	spccomplrate_80tips_spr0.080_.0054.nex	0.08	submit1::20201122163136::2797008851190857787	0.05753685698918428	-49.094371275164356	0.039769479343023544	0.0803095688652367
80	40.508452527395306	80	31	spccomplrate_80tips_spr0.080_.0050.nex	0.08	submit1::20201122163136::2797008851190857787	0.05457327661649057	-56.71253512458204	0.036937369211341206	0.07731564726776825
80	38.511687974620266	80	39	spccomplrate_80tips_spr0.080_.0055.nex	0.08	submit1::20201122163136::2797008851190857787	0.06865047172856631	-51.736118693475376	0.04822671975152321	0.09475333788823397
80	44.26421552001074	80	40	spccomplrate_80tips_spr0.080_.0051.nex	0.08	submit1::20201122163136::2797008851190857787	0.06165859509266078	-45.78108925385483	0.043396542807715356	0.08508637431748123
80	36.0877161861448	80	36	spccomplrate_80tips_spr0.080_.0056.nex	0.08	submit1::20201122163136::2797008851190857787	0.05849759473637847	-54.72366918331383	0.04072937744028962	0.08110809360936715
80	33.278298967139754	80	33	spccomplrate_80tips_spr0.080_.0048.nex	0.08	submit1::20201122163136::2797008851190857787	0.058646931513719996	-51.380306232931765	0.04016364250473556	0.08236140748343061
80	34.94393660732933	80	37	spccomplrate_80tips_spr0.080_.0049.nex	0.08	submit1::20201122163136::2797008851190857787	0.051767614235841995	-57.62350444091886	0.036280527036718746	0.07134486379791913
80	45.34579362275357	80	35	spccomplrate_80tips_spr0.080_.0070.nex	0.08	submit1::20201122163136::2797008851190857787	0.05897496399997778	-63.48159011317329	0.0409747271995113	0.08177004087405992
80	30.41832417220164	80	37	spccomplrate_80tips_spr0.080_.0100.nex	0.08	submit1::20201122163136::2797008851190857787	0.06769321583701163	-51.71718144751478	0.04735396258685499	0.0935081673491853
80	51.64349615278976	80	33	spccomplrate_80tips_spr0.100_.0001.nex	0.1	submit1::20201122163136::2797008851190857787	0.06065596645359884	-40.411191616721545	0.04073984359160678	0.08738686768501205
80	39.78880923686001	80	36	spccomplrate_80tips_spr0.080_.0094.nex	0.08	submit1::20201122163136::2797008851190857787	0.06350337557085436	-54.36181555805703	0.043872709096195235	0.08891560281753196
80	37.69091303829208	80	34	spccomplrate_80tips_spr0.080_.0082.nex	0.08	submit1::20201122163136::2797008851190857787	0.052089784973786246	-58.74644639909452	0.035948099495496086	0.0726476230075564
80	39.26407758961889	80	32	spccomplrate_80tips_spr0.080_.0069.nex	0.08	submit1::20201122163136::2797008851190857787	0.04833895051155176	-68.56992663420468	0.03303116059331175	0.06787220335274774
80	41.84751773165413	80	42	spccomplrate_80tips_spr0.080_.0095.nex	0.08	submit1::20201122163136::2797008851190857787	0.06465643299578025	-69.67903778821214	0.04632330432275187	0.08756257521183658
80	43.28588743770313	80	34	spccomplrate_80tips_spr0.080_.0096.nex	0.08	submit1::20201122163136::2797008851190857787	0.06418835110138463	-48.06264296793543	0.043992691721406234	0.09031795906542228
80	43.22411545275374	80	30	spccomplrate_80tips_spr0.080_.0041.nex	0.08	submit1::20201122163136::2797008851190857787	0.04440638739688096	-56.2746431168657	0.029820380346661405	0.06331177448529285
80	34.96587011625237	80	29	spccomplrate_80tips_spr0.080_.0044.nex	0.08	submit1::20201122163136::2797008851190857787	0.0510447251618493	-54.754149731230086	0.03412821427198149	0.07292659415244422
80	38.98276413147147	80	44	spccomplrate_80tips_spr0.100_.0004.nex	0.1	submit1::20201122163136::2797008851190857787	0.0752646205316808	-60.33879394926343	0.05420991104290473	0.10159348514415055
80	36.700037051439004	80	40	spccomplrate_80tips_spr0.100_.0002.nex	0.1	submit1::20201122163136::2797008851190857787	0.07218562401497228	-55.2176823529044	0.0511030999637164	0.09889338905869405
80	27.766471696874014	80	37	spccomplrate_80tips_spr0.100_.0003.nex	0.1	submit1::20201122163136::2797008851190857787	0.08017866799440482	-56.45069478228706	0.05607663730399538	0.11079180880291674
80	32.59516143138492	80	31	spccomplrate_80tips_spr0.100_.0020.nex	0.1	submit1::20201122163136::2797008851190857787	0.07003957020641653	-48.38827209534005	0.04723626912744075	0.09965308228695917
80	49.268456666628964	80	35	spccomplrate_80tips_spr0.100_.0019.nex	0.1	submit1::20201122163136::2797008851190857787	0.061806183523487206	-49.067787884345904	0.042513530495163425	0.08679874539717494
80	40.321757741276386	80	42	spccomplrate_80tips_spr0.100_.0018.nex	0.1	submit1::20201122163136::2797008851190857787	0.0862816605831492	-60.11067168904446	0.0616690007707268	0.11716435080668519
80	30.626640028799894	80	32	spccomplrate_80tips_spr0.100_.0017.nex	0.1	submit1::20201122163136::2797008851190857787	0.06049564640126068	-47.52211432353122	0.04105291692878702	0.0856796011717896
80	37.537581642501635	80	43	spccomplrate_80tips_spr0.100_.0005.nex	0.1	submit1::20201122163136::2797008851190857787	0.07576361250238581	-60.44849164936637	0.05431173632806028	0.10270780331793236
80	48.054754071122844	80	42	spccomplrate_80tips_spr0.080_.0046.nex	0.08	submit1::20201122163136::2797008851190857787	0.07193729454648512	-53.7994437810268	0.051026481547981443	0.09865143751546547
80	34.77081458910308	80	32	spccomplrate_80tips_spr0.080_.0097.nex	0.08	submit1::20201122163136::2797008851190857787	0.05160238385615907	-61.00077448964106	0.035221081185012056	0.0725557552208742
80	38.96648218866504	80	39	spccomplrate_80tips_spr0.100_.0006.nex	0.1	submit1::20201122163136::2797008851190857787	0.06421389679934808	-53.945057490723464	0.04516723887175955	0.08849966662173367
80	46.07048704247935	80	44	spccomplrate_80tips_spr0.080_.0090.nex	0.08	submit1::20201122163136::2797008851190857787	0.07159612307282323	-53.59552617167258	0.051355911754307836	0.0971638254560752
80	41.51154304476931	80	43	spccomplrate_80tips_spr0.100_.0015.nex	0.1	submit1::20201122163136::2797008851190857787	0.08352383720860762	-54.70046807966552	0.05947662101743568	0.11405880562405254
80	42.544061831298265	80	34	spccomplrate_80tips_spr0.100_.0016.nex	0.1	submit1::20201122163136::2797008851190857787	0.06060078932964326	-43.345328861061326	0.041577763792138525	0.08515523027639824
80	45.131173708313355	80	41	spccomplrate_80tips_spr0.100_.0009.nex	0.1	submit1::20201122163136::2797008851190857787	0.062189385414761454	-57.67044760128385	0.04415007713890394	0.08506005378380083
80	37.00518182488857	80	32	spccomplrate_80tips_spr0.080_.0040.nex	0.08	submit1::20201122163136::2797008851190857787	0.052376922694196484	-54.19878779068129	0.035670107944345976	0.07385934818244815
80	36.682742772919696	80	38	spccomplrate_80tips_spr0.080_.0071.nex	0.08	submit1::20201122163136::2797008851190857787	0.06278814152121048	-48.06242370832995	0.04402598039653261	0.0867024221547439
80	46.82828133385043	80	38	spccomplrate_80tips_spr0.100_.0014.nex	0.1	submit1::20201122163136::2797008851190857787	0.06712355529401196	-59.844977739532006	0.046981581637582565	0.0928042665933931
80	43.48495776651327	80	38	spccomplrate_80tips_spr0.080_.0098.nex	0.08	submit1::20201122163136::2797008851190857787	0.06019730067802108	-59.20708765483384	0.04219007645082951	0.08316048681749481
80	43.927479432866456	80	46	spccomplrate_80tips_spr0.100_.0011.nex	0.1	submit1::20201122163136::2797008851190857787	0.07542241833741048	-47.755458005119074	0.054212418800768165	0.10241990485846059
80	40.52629762515987	80	38	spccomplrate_80tips_spr0.080_.0085.nex	0.08	submit1::20201122163136::2797008851190857787	0.06694597968846663	-55.39667605098814	0.04681881346824186	0.09267163153679385
80	40.116764715013254	80	41	spccomplrate_80tips_spr0.100_.0010.nex	0.1	submit1::20201122163136::2797008851190857787	0.0684512220778052	-69.39379223077023	0.04883859082424815	0.09299695445496722
80	35.02318019746069	80	33	spccomplrate_80tips_spr0.080_.0089.nex	0.08	submit1::20201122163136::2797008851190857787	0.05737202957580442	-62.34009569622029	0.039336769226175614	0.0804470548564195
80	39.43101807759331	80	39	spccomplrate_80tips_spr0.080_.0067.nex	0.08	submit1::20201122163136::2797008851190857787	0.06885912599928552	-61.58992181411742	0.04868831581384507	0.09425420617799429
80	34.271497357432665	80	31	spccomplrate_80tips_spr0.100_.0013.nex	0.1	submit1::20201122163136::2797008851190857787	0.059119796135475716	-59.62482522565364	0.04010175518037904	0.08351777095328854
80	40.062573939279346	80	39	spccomplrate_80tips_spr0.100_.0012.nex	0.1	submit1::20201122163136::2797008851190857787	0.06970107547954618	-52.44755748871543	0.049071251040094334	0.09592696454376926
80	30.253098997095417	80	30	spccomplrate_80tips_spr0.080_.0078.nex	0.08	submit1::20201122163136::2797008851190857787	0.05136595119229782	-53.258682377968505	0.034579169057996545	0.0730195331645571
80	30.852775400820732	80	37	spccomplrate_80tips_spr0.080_.0099.nex	0.08	submit1::20201122163136::2797008851190857787	0.068773284608684	-63.27918712415255	0.0482452941208672	0.09466238467464994
80	36.04391183561047	80	45	spccomplrate_80tips_spr0.080_.0087.nex	0.08	submit1::20201122163136::2797008851190857787	0.07208855312924634	-63.66665543256666	0.052136630190188965	0.09695391124356775
80	40.27420566160475	80	43	spccomplrate_80tips_spr0.080_.0076.nex	0.08	submit1::20201122163136::2797008851190857787	0.0660722454629842	-59.559412505554754	0.04727988013693965	0.08975491028572542
80	27.530606110579033	80	31	spccomplrate_80tips_spr0.080_.0083.nex	0.08	submit1::20201122163136::2797008851190857787	0.047434376234516025	-62.06710987879862	0.03219855261823706	0.06694641768366343
80	34.08738447672798	80	31	spccomplrate_80tips_spr0.080_.0066.nex	0.08	submit1::20201122163136::2797008851190857787	0.05721124711262807	-59.314874720633675	0.038754967243961054	0.08094743070877496
80	32.43479384823509	80	39	spccomplrate_80tips_spr0.080_.0093.nex	0.08	submit1::20201122163136::2797008851190857787	0.07854448097484243	-58.179593159012455	0.05548128890434335	0.10764577194315139
80	34.25214197556028	80	32	spccomplrate_80tips_spr0.080_.0092.nex	0.08	submit1::20201122163136::2797008851190857787	0.055363305503079635	-47.44807277980956	0.03764879133079612	0.07820295726330094
80	26.89732160593946	80	34	spccomplrate_80tips_spr0.080_.0086.nex	0.08	submit1::20201122163136::2797008851190857787	0.06407825039114284	-51.45729230692727	0.04413175547386748	0.0895999545950786
80	40.84131741454792	80	30	spccomplrate_80tips_spr0.080_.0072.nex	0.08	submit1::20201122163136::2797008851190857787	0.04757226045729285	-53.039292955516586	0.032013245760655736	0.06765857839071407
80	51.414131609967875	80	40	spccomplrate_80tips_spr0.080_.0091.nex	0.08	submit1::20201122163136::2797008851190857787	0.06147863834429823	-47.133569087022664	0.04317910519604588	0.08505541885264209
80	34.9548792291734	80	34	spccomplrate_80tips_spr0.080_.0074.nex	0.08	submit1::20201122163136::2797008851190857787	0.06267271893462847	-61.11002314176271	0.04320266714547167	0.08752296901530357
80	41.34121736950913	80	39	spccomplrate_80tips_spr0.080_.0068.nex	0.08	submit1::20201122163136::2797008851190857787	0.06303248614156388	-55.90229376986806	0.044461794086119874	0.08656550127848141
80	38.415502898519726	80	39	spccomplrate_80tips_spr0.080_.0079.nex	0.08	submit1::20201122163136::2797008851190857787	0.07003052525717389	-50.102174103389245	0.049282468592929445	0.09642837700760676
80	32.39588843033959	80	30	spccomplrate_80tips_spr0.080_.0088.nex	0.08	submit1::20201122163136::2797008851190857787	0.053228628056358605	-61.74905549817355	0.035821794477440924	0.07569382266177936
80	34.689454590595695	80	33	spccomplrate_80tips_spr0.080_.0084.nex	0.08	submit1::20201122163136::2797008851190857787	0.05798832329648786	-60.56553930086345	0.03978078823608756	0.08123874007226808
80	37.022583012537524	80	37	spccomplrate_80tips_spr0.080_.0075.nex	0.08	submit1::20201122163136::2797008851190857787	0.06680643357487275	-59.95799606470883	0.046808762880386066	0.09208106283161516
80	51.85673830857506	80	32	spccomplrate_80tips_spr0.080_.0077.nex	0.08	submit1::20201122163136::2797008851190857787	0.05687563299796082	-54.83900240728398	0.038627143966919304	0.08041964674455691
80	59.77146689748909	80	40	spccomplrate_80tips_spr0.080_.0073.nex	0.08	submit1::20201122163136::2797008851190857787	0.0605940053615443	-58.83594206029453	0.04281535500778824	0.083143508282995
80	47.91339528371593	80	30	spccomplrate_80tips_spr0.080_.0080.nex	0.08	submit1::20201122163136::2797008851190857787	0.046711728417364075	-51.62686149530309	0.031318098277818035	0.06676079734765362
80	28.528098816159513	80	41	spccomplrate_80tips_spr0.080_.0081.nex	0.08	submit1::20201122163136::2797008851190857787	0.06877975180999335	-64.70123746784411	0.04910267951839153	0.093404897795456
80	31.032660553176676	80	43	spccomplrate_80tips_spr0.100_.0007.nex	0.1	submit1::20201122163136::2797008851190857787	0.07100325700767025	-50.93285898720149	0.050819797693584974	0.0964665490556233
80	36.108386922963064	80	41	spccomplrate_80tips_spr0.100_.0008.nex	0.1	submit1::20201122163136::2797008851190857787	0.06989450097410967	-58.44576176870673	0.04967423653895328	0.09545969008970255
80	30.570223826860353	80	39	spccomplrate_80tips_spr0.100_.0027.nex	0.1	submit1::20201122163136::2797008851190857787	0.066929436314458	-65.12333771894626	0.04737702698907858	0.09147700629172367
80	27.106006310626825	80	35	spccomplrate_80tips_spr0.100_.0024.nex	0.1	submit1::20201122163136::2797008851190857787	0.07562726691623162	-53.88128380439628	0.05232353268725454	0.10543003962004673
80	39.08549638220843	80	40	spccomplrate_80tips_spr0.100_.0053.nex	0.1	submit1::20201122163136::2797008851190857787	0.0839576281620715	-58.765384747044386	0.059315299978139883	0.11523151867982304
80	42.19047552273206	80	42	spccomplrate_80tips_spr0.100_.0052.nex	0.1	submit1::20201122163136::2797008851190857787	0.0716214422907146	-41.137897770429035	0.050724282655436506	0.09852277863858204
80	41.69933824008087	80	48	spccomplrate_80tips_spr0.100_.0039.nex	0.1	submit1::20201122163136::2797008851190857787	0.09073559157759425	-47.790624855524726	0.06549704368038156	0.12286058700497739
80	41.61563007275968	80	30	spccomplrate_80tips_spr0.100_.0088.nex	0.1	submit1::20201122163136::2797008851190857787	0.05380626353626027	-54.246941769261554	0.03605074037660245	0.0769483761945904
80	43.81482089335496	80	43	spccomplrate_80tips_spr0.100_.0021.nex	0.1	submit1::20201122163136::2797008851190857787	0.06109724288479983	-50.63660075275045	0.0436844282150877	0.08314366326949436
80	35.459222504234184	80	33	spccomplrate_80tips_spr0.100_.0022.nex	0.1	submit1::20201122163136::2797008851190857787	0.06251676332911779	-52.480397490437255	0.04272883402668566	0.08800889620360566
80	40.487257353886804	80	40	spccomplrate_80tips_spr0.100_.0040.nex	0.1	submit1::20201122163136::2797008851190857787	0.0645757514945046	-49.56643196520525	0.045625250313502806	0.08872179015088186
80	38.82965618038887	80	39	spccomplrate_80tips_spr0.100_.0038.nex	0.1	submit1::20201122163136::2797008851190857787	0.07287191556298735	-59.86051858437092	0.05138880503790341	0.10007110264704483
80	42.019718261645345	80	37	spccomplrate_80tips_spr0.100_.0089.nex	0.1	submit1::20201122163136::2797008851190857787	0.08137196295557031	-54.931319484623664	0.056491925995061365	0.11339805928406652
80	44.07900561861872	80	38	spccomplrate_80tips_spr0.100_.0023.nex	0.1	submit1::20201122163136::2797008851190857787	0.06475304859411576	-48.25384177050493	0.04521995914317495	0.08985272724087706
80	45.334173392160906	80	37	spccomplrate_80tips_spr0.100_.0062.nex	0.1	submit1::20201122163136::2797008851190857787	0.06288885945082397	-54.343882803212274	0.043825386893127656	0.08727319818866382
80	37.221914700825934	80	34	spccomplrate_80tips_spr0.100_.0061.nex	0.1	submit1::20201122163136::2797008851190857787	0.06008918848140521	-50.628560139460475	0.04119444047194172	0.08452368864759549
80	38.12986416496679	80	40	spccomplrate_80tips_spr0.100_.0063.nex	0.1	submit1::20201122163136::2797008851190857787	0.07527711171925865	-60.60766039765968	0.05315171599297431	0.10338931484616005
80	35.78265270389644	80	29	spccomplrate_80tips_spr0.100_.0064.nex	0.1	submit1::20201122163136::2797008851190857787	0.0542398621446146	-46.744349694674284	0.03601528687149562	0.07818255517693427
80	41.216753506801574	80	32	spccomplrate_80tips_spr0.100_.0065.nex	0.1	submit1::20201122163136::2797008851190857787	0.055499326287190426	-43.335854263172365	0.037425924350606356	0.07929404470460755
80	34.606819482392744	80	45	spccomplrate_80tips_spr0.100_.0075.nex	0.1	submit1::20201122163136::2797008851190857787	0.0834539299332049	-51.02315038969784	0.06002206646613078	0.11310495282258815
80	28.536518763790227	80	33	spccomplrate_80tips_spr0.100_.0095.nex	0.1	submit1::20201122163136::2797008851190857787	0.054429625354831784	-59.53620471891819	0.03736009018878638	0.07620618801630995
80	51.07887417944969	80	37	spccomplrate_80tips_spr0.100_.0074.nex	0.1	submit1::20201122163136::2797008851190857787	0.06392901161908987	-51.64783156700654	0.044623172268545584	0.08854213679875435
80	54.03583564309597	80	35	spccomplrate_80tips_spr0.100_.0096.nex	0.1	submit1::20201122163136::2797008851190857787	0.06675006469932025	-47.5886525270424	0.04554418539006563	0.09459358600090498
80	38.16681633246393	80	42	spccomplrate_80tips_spr0.100_.0077.nex	0.1	submit1::20201122163136::2797008851190857787	0.07124917971894272	-51.87136081348903	0.05092760897155677	0.09679363896754335
80	53.56190622532946	80	39	spccomplrate_80tips_spr0.100_.0097.nex	0.1	submit1::20201122163136::2797008851190857787	0.05577544183991274	-58.359430037834954	0.03934126604912503	0.0765638980925765
80	44.41736442560042	80	43	spccomplrate_80tips_spr0.100_.0100.nex	0.1	submit1::20201122163136::2797008851190857787	0.06631621667469173	-60.715713322779855	0.047548334111426435	0.08989506349233967
80	43.36058223887735	80	44	spccomplrate_80tips_spr0.100_.0090.nex	0.1	submit1::20201122163136::2797008851190857787	0.0884802142352222	-52.24966657469999	0.06334585869994376	0.12027329922232315
80	37.33090189667985	80	32	spccomplrate_80tips_spr0.100_.0098.nex	0.1	submit1::20201122163136::2797008851190857787	0.059653069751596795	-57.17253325608184	0.04062725485312672	0.08410686400190773
80	42.99587528615346	80	37	spccomplrate_80tips_spr0.100_.0076.nex	0.1	submit1::20201122163136::2797008851190857787	0.06528178761196286	-39.51503448976032	0.045401265681031026	0.09086055814172314
80	37.232509275058234	80	44	spccomplrate_80tips_spr0.100_.0099.nex	0.1	submit1::20201122163136::2797008851190857787	0.08435224383773808	-53.59219093540404	0.06047354562641884	0.11449545698982823
80	37.5763837895548	80	37	spccomplrate_80tips_spr0.100_.0091.nex	0.1	submit1::20201122163136::2797008851190857787	0.07354064745538515	-53.13712154360648	0.05126127815661919	0.10205150437216856
80	39.64138456440709	80	33	spccomplrate_80tips_spr0.100_.0092.nex	0.1	submit1::20201122163136::2797008851190857787	0.06377721928181843	-44.87979240533614	0.043598169159104146	0.08977462621515413
80	38.670774615538626	80	48	spccomplrate_80tips_spr0.100_.0050.nex	0.1	submit1::20201122163136::2797008851190857787	0.08650074705335864	-45.175614894770504	0.062289718212419	0.11770622477892906
80	38.450455649408276	80	43	spccomplrate_80tips_spr0.100_.0042.nex	0.1	submit1::20201122163136::2797008851190857787	0.07846670477648475	-56.9782565493886	0.05605014774252923	0.10686449066379228
80	36.27261646814896	80	42	spccomplrate_80tips_spr0.100_.0034.nex	0.1	submit1::20201122163136::2797008851190857787	0.07325915067018306	-66.11785383156153	0.052372501153297064	0.09947941439333294
80	31.859899065994497	80	36	spccomplrate_80tips_spr0.100_.0070.nex	0.1	submit1::20201122163136::2797008851190857787	0.07119822475915892	-45.66662133330927	0.049423386235169287	0.0991032920818869
80	33.6024244326266	80	43	spccomplrate_80tips_spr0.100_.0032.nex	0.1	submit1::20201122163136::2797008851190857787	0.08620069039655427	-50.67539561374347	0.061531583368899384	0.11750248395330845
80	50.67166058903223	80	42	spccomplrate_80tips_spr0.100_.0046.nex	0.1	submit1::20201122163136::2797008851190857787	0.06603644601850123	-57.88150960605495	0.047109857726176756	0.0899488382717121
80	32.25576375047002	80	38	spccomplrate_80tips_spr0.100_.0058.nex	0.1	submit1::20201122163136::2797008851190857787	0.06688594065666313	-48.67849558080411	0.04689134794904654	0.09236057838523404
80	55.032507190862184	80	46	spccomplrate_80tips_spr0.100_.0041.nex	0.1	submit1::20201122163136::2797008851190857787	0.07262799204924715	-48.1415980240233	0.05194534955090048	0.09908544000307933
80	43.547734530228965	80	38	spccomplrate_80tips_spr0.100_.0030.nex	0.1	submit1::20201122163136::2797008851190857787	0.06832129753116671	-58.81682993821267	0.04786211475197906	0.09442301280347364
80	46.50942225143736	80	47	spccomplrate_80tips_spr0.100_.0049.nex	0.1	submit1::20201122163136::2797008851190857787	0.08724069530501664	-46.318596739808605	0.06257202664232858	0.11887969678643724
80	40.989215566004766	80	43	spccomplrate_80tips_spr0.100_.0071.nex	0.1	submit1::20201122163136::2797008851190857787	0.0671627354041397	-50.92532412226099	0.04780387165568058	0.09187448756682842
80	43.73697758498183	80	38	spccomplrate_80tips_spr0.100_.0051.nex	0.1	submit1::20201122163136::2797008851190857787	0.07384963964553891	-44.86062822653097	0.051279544748747796	0.10319895575800095
80	54.244912923269936	80	39	spccomplrate_80tips_spr0.100_.0057.nex	0.1	submit1::20201122163136::2797008851190857787	0.06859739862040694	-60.79874152202897	0.048345865349903996	0.0942458035059235
80	36.56471089376345	80	32	spccomplrate_80tips_spr0.100_.0059.nex	0.1	submit1::20201122163136::2797008851190857787	0.052778852848843136	-53.93589227800225	0.03597096133230779	0.0743508188027386
80	33.283080721495	80	43	spccomplrate_80tips_spr0.100_.0093.nex	0.1	submit1::20201122163136::2797008851190857787	0.06899211265035947	-52.77914809472666	0.049413003289772606	0.09367223341075347
80	45.43158293332761	80	37	spccomplrate_80tips_spr0.100_.0078.nex	0.1	submit1::20201122163136::2797008851190857787	0.058226983438149665	-47.57263904430885	0.04038702895635542	0.08136885280331703
80	51.711782091331216	80	46	spccomplrate_80tips_spr0.100_.0060.nex	0.1	submit1::20201122163136::2797008851190857787	0.07159374884139331	-66.12970051324821	0.051926589032986935	0.09608866498502398
80	46.3407082160722	80	37	spccomplrate_80tips_spr0.100_.0054.nex	0.1	submit1::20201122163136::2797008851190857787	0.06932350990490914	-52.624561223027285	0.04835989049816369	0.09607904082490734
80	29.94429213418162	80	28	spccomplrate_80tips_spr0.100_.0025.nex	0.1	submit1::20201122163136::2797008851190857787	0.05614973787460786	-56.58294861556429	0.03723234367612935	0.08076225266312584
80	33.15375850315162	80	41	spccomplrate_80tips_spr0.100_.0026.nex	0.1	submit1::20201122163136::2797008851190857787	0.07285072607780951	-54.15161947472554	0.05174202933364246	0.09956403900853099
80	38.10868586423914	80	37	spccomplrate_80tips_spr0.100_.0044.nex	0.1	submit1::20201122163136::2797008851190857787	0.06931103428756698	-55.86679102927279	0.04844871676806257	0.09583003419235117
80	49.908575199463705	80	39	spccomplrate_80tips_spr0.100_.0028.nex	0.1	submit1::20201122163136::2797008851190857787	0.063100805715867	-52.93029994317401	0.04441565844049576	0.08683441290941453
80	27.322322875575985	80	33	spccomplrate_80tips_spr0.100_.0043.nex	0.1	submit1::20201122163136::2797008851190857787	0.06667182188603545	-53.75889680603889	0.045709418480771646	0.09349083035450148
80	32.796248027894556	80	36	spccomplrate_80tips_spr0.100_.0045.nex	0.1	submit1::20201122163136::2797008851190857787	0.060190763346593006	-49.57192028602063	0.0417862361326597	0.08376166829354016
80	41.050212709177345	80	39	spccomplrate_80tips_spr0.100_.0083.nex	0.1	submit1::20201122163136::2797008851190857787	0.0728509533953731	-69.22997187194919	0.05151936251312403	0.09969070013910196
80	41.72070949622167	80	39	spccomplrate_80tips_spr0.100_.0035.nex	0.1	submit1::20201122163136::2797008851190857787	0.06238362610446063	-61.0395279092484	0.043885526305049376	0.08595707290650592
80	43.392754888921615	80	38	spccomplrate_80tips_spr0.100_.0094.nex	0.1	submit1::20201122163136::2797008851190857787	0.07848375891965922	-51.0179513107912	0.055012229051235505	0.10834062299173323
80	38.28083128267063	80	39	spccomplrate_80tips_spr0.100_.0031.nex	0.1	submit1::20201122163136::2797008851190857787	0.07002801790704141	-61.24435445131287	0.04952197204473733	0.0958071226090265
80	35.98832062986699	80	40	spccomplrate_80tips_spr0.100_.0033.nex	0.1	submit1::20201122163136::2797008851190857787	0.08076330709166536	-53.56510595683735	0.0570359018931711	0.11092047071846292
80	55.61031649557913	80	41	spccomplrate_80tips_spr0.100_.0072.nex	0.1	submit1::20201122163136::2797008851190857787	0.07429419607432046	-41.9944725011828	0.05211715382669826	0.10303692794685701
80	45.68682138845183	80	47	spccomplrate_80tips_spr0.100_.0029.nex	0.1	submit1::20201122163136::2797008851190857787	0.08224369105541378	-49.439278257865205	0.05914565421868295	0.11170088394889047
80	29.048463626264912	80	39	spccomplrate_80tips_spr0.100_.0086.nex	0.1	submit1::20201122163136::2797008851190857787	0.07831629326843272	-64.34139272321218	0.05540079273235748	0.10713518793968528
80	45.173779301132384	80	33	spccomplrate_80tips_spr0.100_.0036.nex	0.1	submit1::20201122163136::2797008851190857787	0.054673356789450775	-53.923011453703054	0.037352910899146566	0.07702323484435815
80	31.580368555533475	80	39	spccomplrate_80tips_spr0.100_.0084.nex	0.1	submit1::20201122163136::2797008851190857787	0.06839067840457912	-64.87959345480986	0.04839828069843559	0.0935210091292537
80	32.884616453736214	80	38	spccomplrate_80tips_spr0.100_.0082.nex	0.1	submit1::20201122163136::2797008851190857787	0.06571562889195737	-52.45793639003692	0.046125969280657556	0.09061065057584941
80	55.70064616534803	80	40	spccomplrate_80tips_spr0.100_.0073.nex	0.1	submit1::20201122163136::2797008851190857787	0.06945932767860694	-52.2940096902307	0.04897045375903829	0.09561618021447345
80	44.3717432588718	80	37	spccomplrate_80tips_spr0.100_.0079.nex	0.1	submit1::20201122163136::2797008851190857787	0.060385767419135865	-60.640549713656696	0.04226089811530738	0.08336399676248424
80	31.664280846096375	80	40	spccomplrate_80tips_spr0.100_.0085.nex	0.1	submit1::20201122163136::2797008851190857787	0.08033463061442539	-60.76564816812787	0.05686917283015543	0.11003804535587514
80	27.625469037364564	80	33	spccomplrate_80tips_spr0.100_.0087.nex	0.1	submit1::20201122163136::2797008851190857787	0.07653374024521316	-51.20073532767961	0.052205533040918246	0.10806536967338748
80	39.261057119825665	80	37	spccomplrate_80tips_spr0.100_.0037.nex	0.1	submit1::20201122163136::2797008851190857787	0.0666279846974468	-46.4688778907563	0.04624840556393289	0.09297118644938848
80	31.484831467282454	80	37	spccomplrate_80tips_spr0.100_.0066.nex	0.1	submit1::20201122163136::2797008851190857787	0.057006692135610056	-55.22817847861023	0.03991411325433887	0.07866339881861703
80	33.96962617330458	80	38	spccomplrate_80tips_spr0.100_.0067.nex	0.1	submit1::20201122163136::2797008851190857787	0.059953166461250804	-64.15756280511188	0.042267693753781324	0.08219222720996472
80	41.12894258448223	80	31	spccomplrate_80tips_spr0.100_.0068.nex	0.1	submit1::20201122163136::2797008851190857787	0.05109990543134237	-42.874062106104766	0.034385153771443966	0.07296055824104163
80	41.9723582377231	80	39	spccomplrate_80tips_spr0.100_.0069.nex	0.1	submit1::20201122163136::2797008851190857787	0.06569042648653187	-39.76307703499972	0.045994438624595166	0.09113290852934716
80	41.98773128071239	80	36	spccomplrate_80tips_spr0.100_.0055.nex	0.1	submit1::20201122163136::2797008851190857787	0.0636671033765882	-49.24870551269834	0.043909855371929776	0.0893755080069468
80	37.35491704860888	80	42	spccomplrate_80tips_spr0.100_.0080.nex	0.1	submit1::20201122163136::2797008851190857787	0.07599421637772556	-55.81494172076	0.054331250782333605	0.10321474802891381
80	39.119928350056405	80	40	spccomplrate_80tips_spr0.100_.0056.nex	0.1	submit1::20201122163136::2797008851190857787	0.06167614498432091	-59.30788255873726	0.043703512749797446	0.08436253955855617
80	49.28234648797175	80	40	spccomplrate_80tips_spr0.100_.0081.nex	0.1	submit1::20201122163136::2797008851190857787	0.06314131474600454	-59.58502014341805	0.04454389240752	0.08680732266789867
80	31.728043585828715	80	46	spccomplrate_80tips_spr0.100_.0047.nex	0.1	submit1::20201122163136::2797008851190857787	0.07602322300519819	-63.675946568661395	0.05500341266024981	0.10238172589973416
80	40.11903242822282	80	40	spccomplrate_80tips_spr0.100_.0048.nex	0.1	submit1::20201122163136::2797008851190857787	0.06098175390670042	-57.51919201452402	0.04318546296174413	0.08348834498596033
