# Supplementary material for: Incorporating the speciation process into species delimitation
Source: PLoS Comput Biol. 2021 May 13;17(5):e1008924. doi: 10.1371/journal.pcbi.1008924 (PMC8118268; doi:10.1371/journal.pcbi.1008924)
Supplement: S1 Data — This is an compressed archive that includes: scripts to simulate data, construct analysis pipelines, and cluster execution job files (delineate-performance-setup/bin); some notes on the parameter space we used (delineate-performance-setup/docs); scripts to collate, compile, and analyze results, as well as generate plots/figures from results data (delineate-performance-results/bin/); CSV/TSV files summarizing each replicate, including (true) parameters as well as inferred parameter values and probablities, as well as metadata such as analysis execution date/time, cluster location, etc. (delineate-performance-results/data/extracts); TSV files containing data simulation/generation logs, including random seeds etc. (delineate-performance-results/data/logs). Note that we omit the full (simulated) data sets due to size (> 5TB). However, these can be easily regenerated in identical detail using the same random seeds for the data generation (given in the “logs”) with the scripts found in the “setup” section above. Note also that the automatically generated logs provided above span a broad variety of studies and analyses, including not only the production runs reported here but also pilot runs, experimental studies, etc. Production run details relevant to this paper can be identified by correlating date/time/cluster with the information found in the “extracts” subdirectory above. (TBZ) [file pcbi.1008924.s002.tbz › delineate-performance-results/data/extracts/speciation-completion-rate/additional-data/2020-11-22-speciation-completion-rate-all.tsv]

num_tips	root_age	num_lineages	num_species	src_filepath	true_speciation_completion_rate	batch_id	speciation_completion_rate	speciation_completion_rate_estimate_lnl	ci_low	ci_high
160	54.42793777887643	160	53	spccomplrate_160tips_spr0.040_.0024.nex	0.04	submit1::20201122163156::8893006548364744014	0.041857839011915324	-98.92116205399532	0.03127241577252147	1.9999961491735674
160	32.293874117415484	160	57	spccomplrate_160tips_spr0.040_.0083.nex	0.04	submit1::20201122163156::8893006548364744014	0.04913412107287053	-112.50547416055032	0.037152256361297376	0.06351032927310485
160	52.20915531476267	160	55	spccomplrate_160tips_spr0.040_.0087.nex	0.04	submit1::20201122163156::8893006548364744014	0.04124138876665583	-98.73864334203142	0.03095453498364437	1.9999961469025553
160	60.92232739344171	160	54	spccomplrate_160tips_spr0.040_.0060.nex	0.04	submit1::20201122163156::8893006548364744014	0.043581658154404374	-110.66212657740589	0.03267455232980492	1.9999961555241421
160	56.71386714490611	160	69	spccomplrate_160tips_spr0.080_.0001.nex	0.08	submit1::20201122163156::8893006548364744014	0.058926041998866044	-113.38097533097203	0.0456061339417512	0.07476878107351254
160	48.97412659096322	160	66	spccomplrate_160tips_spr0.080_.0002.nex	0.08	submit1::20201122163156::8893006548364744014	0.05078693931765503	-108.63033051014837	0.03904649973152222	0.06482684284275933
160	41.5475795629936	160	64	spccomplrate_160tips_spr0.080_.0003.nex	0.08	submit1::20201122163156::8893006548364744014	0.054629313563157575	-108.02355754193353	0.04191067024610228	0.06981153302406433
160	36.56986460665388	160	78	spccomplrate_160tips_spr0.080_.0004.nex	0.08	submit1::20201122163156::8893006548364744014	0.06919638419201095	-108.7224910020136	0.054317891359280286	0.08678210598591142
160	65.32180710830622	160	65	spccomplrate_160tips_spr0.080_.0008.nex	0.08	submit1::20201122163156::8893006548364744014	0.05318299944873882	-108.2358835766525	0.04078662459229734	0.06802199248090031
160	49.64131047642338	160	71	spccomplrate_160tips_spr0.080_.0010.nex	0.08	submit1::20201122163156::8893006548364744014	0.06216527158023944	-104.36472049949475	0.0482515524343296	0.07870919412698806
160	38.18760886167392	160	73	spccomplrate_160tips_spr0.080_.0006.nex	0.08	submit1::20201122163156::8893006548364744014	0.06601894567075729	-102.77212134798215	0.05127247305188646	0.08364096104040296
160	47.816213913162535	160	66	spccomplrate_160tips_spr0.080_.0009.nex	0.08	submit1::20201122163156::8893006548364744014	0.05868064536837971	-104.62783106938681	0.045125527559700014	0.07486960501764785
160	68.86068463554821	160	83	spccomplrate_160tips_spr0.080_.0011.nex	0.08	submit1::20201122163156::8893006548364744014	0.06704408853193788	-113.90560948709646	0.052873265369167255	0.08379000269432649
160	47.97973696788249	160	81	spccomplrate_160tips_spr0.080_.0005.nex	0.08	submit1::20201122163156::8893006548364744014	0.06444941984877185	-108.56115515563663	0.05074353054532837	0.08066068198276413
160	37.01314263552949	160	68	spccomplrate_160tips_spr0.080_.0007.nex	0.08	submit1::20201122163156::8893006548364744014	0.05789380705457778	-134.47556150100735	0.04485292325811736	0.07331968309204853
160	39.630698864557985	160	37	spccomplrate_160tips_spr0.040_.0071.nex	0.04	submit1::20201122163156::8893006548364744014	0.03505481253211049	-87.62933839377006	0.02468024198750871	0.04803713920097921
160	51.02538813928456	160	79	spccomplrate_160tips_spr0.080_.0018.nex	0.08	submit1::20201122163156::8893006548364744014	0.06505176915469672	-114.00081693794353	0.05106696098145927	0.08161578145579194
160	39.279852243131984	160	61	spccomplrate_160tips_spr0.080_.0049.nex	0.08	submit1::20201122163156::8893006548364744014	0.05292471129785829	-106.95647723459781	0.04034760700981975	0.06798514357266318
160	32.79434587803688	160	66	spccomplrate_160tips_spr0.080_.0050.nex	0.08	submit1::20201122163156::8893006548364744014	0.056927918197497186	-113.59135776942428	0.04387819630537205	0.07244457049070599
160	43.51331081947756	160	78	spccomplrate_160tips_spr0.080_.0030.nex	0.08	submit1::20201122163156::8893006548364744014	0.06597211373315605	-104.98574273914215	0.05172931049669054	0.08286508906710277
160	55.73268190930271	160	62	spccomplrate_160tips_spr0.080_.0015.nex	0.08	submit1::20201122163156::8893006548364744014	0.05517039098550414	-92.42218459041335	0.04198066128840407	0.07108591095045692
160	40.88442374943534	160	70	spccomplrate_160tips_spr0.080_.0029.nex	0.08	submit1::20201122163156::8893006548364744014	0.05214661433068094	-114.60003326275378	0.04051651231858368	1.9999961870775673
160	52.58763768709456	160	69	spccomplrate_160tips_spr0.080_.0052.nex	0.08	submit1::20201122163156::8893006548364744014	0.053545298937681236	-119.48216406712228	0.041493698418636225	0.0678408423014865
160	36.28913483791347	160	67	spccomplrate_160tips_spr0.080_.0031.nex	0.08	submit1::20201122163156::8893006548364744014	0.05663007206956747	-109.47867007018694	0.043687250984635176	0.07204130443556833
160	43.35037467129075	160	74	spccomplrate_160tips_spr0.080_.0053.nex	0.08	submit1::20201122163156::8893006548364744014	0.06855310644920769	-129.3841310356357	0.05355645120318404	0.08627272477281388
160	46.79633955039343	160	68	spccomplrate_160tips_spr0.080_.0012.nex	0.08	submit1::20201122163156::8893006548364744014	0.05146333443281604	-113.27930379717199	0.03983037580123181	1.9999961845603538
160	34.863265915037665	160	76	spccomplrate_160tips_spr0.080_.0013.nex	0.08	submit1::20201122163156::8893006548364744014	0.06474923876530789	-116.60697920332616	0.05080665921026028	0.08116318653126461
160	38.25498237719704	160	66	spccomplrate_160tips_spr0.080_.0034.nex	0.08	submit1::20201122163156::8893006548364744014	0.05364452337946671	-111.18314699944673	0.04137032746691992	0.06822122978846208
160	40.17403493657708	160	63	spccomplrate_160tips_spr0.080_.0035.nex	0.08	submit1::20201122163156::8893006548364744014	0.04955643417308124	-112.3287249560098	0.037977078894942895	1.9999961775353052
160	41.00992162406457	160	72	spccomplrate_160tips_spr0.080_.0061.nex	0.08	submit1::20201122163156::8893006548364744014	0.05876580902714325	-128.52854495265404	0.04583740675273921	0.07401020737132614
160	37.850597448166695	160	62	spccomplrate_160tips_spr0.080_.0066.nex	0.08	submit1::20201122163156::8893006548364744014	0.05212482066022301	-103.88780073429518	0.03978415061342826	0.0669110134503926
160	43.253939826628894	160	71	spccomplrate_160tips_spr0.080_.0067.nex	0.08	submit1::20201122163156::8893006548364744014	0.06237917295135033	-117.44145093154093	0.04843667093042997	0.07894448450641584
160	35.91038348868403	160	75	spccomplrate_160tips_spr0.080_.0064.nex	0.08	submit1::20201122163156::8893006548364744014	0.06087915216211431	-126.46454347890518	0.047708164632217345	0.07638036713274478
160	46.94041228596054	160	67	spccomplrate_160tips_spr0.080_.0054.nex	0.08	submit1::20201122163156::8893006548364744014	0.0551525287286886	-119.03495708610814	0.04258660290621379	0.07007895055423799
160	47.71022412505426	160	71	spccomplrate_160tips_spr0.080_.0070.nex	0.08	submit1::20201122163156::8893006548364744014	0.06646004626429229	-107.12343297348013	0.051528494527672136	0.08425274618076731
160	36.13029068097301	160	69	spccomplrate_160tips_spr0.080_.0065.nex	0.08	submit1::20201122163156::8893006548364744014	0.05698881610182897	-114.88428530357778	0.044152471468580895	0.0722211559410602
160	44.76378409007985	160	72	spccomplrate_160tips_spr0.080_.0084.nex	0.08	submit1::20201122163156::8893006548364744014	0.06345597213203302	-127.53759041752099	0.049471170292280355	0.07996649313165266
160	46.48623126961624	160	78	spccomplrate_160tips_spr0.080_.0069.nex	0.08	submit1::20201122163156::8893006548364744014	0.06645955022111377	-116.34600910227961	0.05218115223304088	0.08332915715829207
160	57.96699354192004	160	61	spccomplrate_160tips_spr0.080_.0068.nex	0.08	submit1::20201122163156::8893006548364744014	0.047891873471215776	-112.06641433374725	0.036448695536711026	0.06164386333560608
160	47.74241385445272	160	67	spccomplrate_160tips_spr0.080_.0063.nex	0.08	submit1::20201122163156::8893006548364744014	0.053768844169669795	-116.74454107959303	0.04144712055762669	0.06845816140284898
160	45.66757601768929	160	82	spccomplrate_160tips_spr0.080_.0060.nex	0.08	submit1::20201122163156::8893006548364744014	0.0695354158938153	-113.90640765308294	0.05493350358336105	0.08671900944197342
160	36.54734733216067	160	64	spccomplrate_160tips_spr0.080_.0085.nex	0.08	submit1::20201122163156::8893006548364744014	0.05671468804498262	-106.03889866130045	0.04354511912481073	0.07240404943165164
160	36.70423164423322	160	73	spccomplrate_160tips_spr0.080_.0062.nex	0.08	submit1::20201122163156::8893006548364744014	0.07203800536732544	-118.38488631757234	0.056191795537365405	0.09079039781361771
160	42.219872515126696	160	70	spccomplrate_160tips_spr0.080_.0086.nex	0.08	submit1::20201122163156::8893006548364744014	0.06609532406133062	-110.32867798964202	0.051272378038914046	0.0836874544368521
160	44.38264436391495	160	67	spccomplrate_160tips_spr0.080_.0087.nex	0.08	submit1::20201122163156::8893006548364744014	0.055570412156237446	-109.64328241063826	0.042905407866429685	0.0706199404453346
160	55.7269222213355	160	72	spccomplrate_160tips_spr0.080_.0083.nex	0.08	submit1::20201122163156::8893006548364744014	0.06775688578969044	-119.91129164629331	0.052685932534509636	0.08564523299117478
160	35.549871925834196	160	71	spccomplrate_160tips_spr0.080_.0055.nex	0.08	submit1::20201122163156::8893006548364744014	0.061892328603294945	-113.64604066864979	0.048112805547258185	0.07821916488496992
160	60.52601736397408	160	68	spccomplrate_160tips_spr0.080_.0036.nex	0.08	submit1::20201122163156::8893006548364744014	0.05221996106329984	-107.86790310789287	0.04030135560987873	0.06643871772362307
160	42.08689340442359	160	78	spccomplrate_160tips_spr0.080_.0051.nex	0.08	submit1::20201122163156::8893006548364744014	0.06862525632959236	-106.14043235752062	0.053766601323542815	0.08626947161441381
160	39.29561379246513	160	63	spccomplrate_160tips_spr0.080_.0096.nex	0.08	submit1::20201122163156::8893006548364744014	0.054817432332857866	-118.97674845291695	0.042002577305255	0.07010206067030939
160	46.54091150600727	160	79	spccomplrate_160tips_spr0.080_.0079.nex	0.08	submit1::20201122163156::8893006548364744014	0.06633907151820295	-112.51529896799472	0.052141803685419985	0.08310986412709423
160	53.158728071793924	160	66	spccomplrate_160tips_spr0.080_.0032.nex	0.08	submit1::20201122163156::8893006548364744014	0.054209492633128964	-104.76855063605231	0.04173882333892636	0.06907571392324763
160	41.848531098561196	160	74	spccomplrate_160tips_spr0.080_.0037.nex	0.08	submit1::20201122163156::8893006548364744014	0.062388087625799386	-120.71596623193955	0.04874277857174732	0.07850340395807548
160	45.64403640794122	160	67	spccomplrate_160tips_spr0.080_.0047.nex	0.08	submit1::20201122163156::8893006548364744014	0.06049143116352889	-103.96859103700415	0.04658854873656649	0.07710538376445515
160	51.852279806862825	160	71	spccomplrate_160tips_spr0.080_.0057.nex	0.08	submit1::20201122163156::8893006548364744014	0.054268379963730067	-109.00742688284618	0.04212923843575225	0.06869515876390898
160	40.46973609343055	160	55	spccomplrate_160tips_spr0.080_.0014.nex	0.08	submit1::20201122163156::8893006548364744014	0.04849406789058635	-102.81736194969629	0.0364546310054805	0.06300714991054779
160	36.454305029264845	160	63	spccomplrate_160tips_spr0.080_.0058.nex	0.08	submit1::20201122163156::8893006548364744014	0.0575743146950292	-109.49404321589573	0.04405492494812478	0.07373885327700082
160	37.279898381827984	160	70	spccomplrate_160tips_spr0.080_.0059.nex	0.08	submit1::20201122163156::8893006548364744014	0.05798723772253336	-117.99154557163219	0.04500904457597482	0.07337177897568939
160	43.314303712601	160	64	spccomplrate_160tips_spr0.080_.0043.nex	0.08	submit1::20201122163156::8893006548364744014	0.058123052016792784	-121.68672316844189	0.04459489316989096	0.07425339338431704
160	47.428052824464864	160	65	spccomplrate_160tips_spr0.080_.0025.nex	0.08	submit1::20201122163156::8893006548364744014	0.05007243467281666	-98.64785868036374	0.038411753983081165	0.0640398243095674
160	39.51432798782069	160	77	spccomplrate_160tips_spr0.080_.0033.nex	0.08	submit1::20201122163156::8893006548364744014	0.06172714956115308	-115.7671319129967	0.04843201995909974	0.07741703910878345
160	48.74895307971526	160	70	spccomplrate_160tips_spr0.080_.0098.nex	0.08	submit1::20201122163156::8893006548364744014	0.060536158208466265	-100.7851809611969	0.04689497746401379	0.0767764474402162
160	57.91226627739002	160	79	spccomplrate_160tips_spr0.080_.0046.nex	0.08	submit1::20201122163156::8893006548364744014	0.062371963093684424	-125.15734463765135	0.049126773753030394	0.07794265623775808
160	42.27524452649526	160	74	spccomplrate_160tips_spr0.080_.0081.nex	0.08	submit1::20201122163156::8893006548364744014	0.0680844213505013	-107.27548165861829	0.05316769196792757	0.08572321970714644
160	48.0676173379792	160	69	spccomplrate_160tips_spr0.080_.0094.nex	0.08	submit1::20201122163156::8893006548364744014	0.053405371128123075	-110.84724104783042	0.041311362424904505	0.0678086864245011
160	44.975270294630015	160	79	spccomplrate_160tips_spr0.080_.0056.nex	0.08	submit1::20201122163156::8893006548364744014	0.06910300177653858	-112.02361974052536	0.05430302395939873	0.08659559520219288
160	46.823799826978885	160	66	spccomplrate_160tips_spr0.080_.0093.nex	0.08	submit1::20201122163156::8893006548364744014	0.0560526991543555	-100.4266756961984	0.04304159974356266	0.07165079683799995
160	54.9311867694094	160	84	spccomplrate_160tips_spr0.080_.0048.nex	0.08	submit1::20201122163156::8893006548364744014	0.06549464210614522	-128.5028602618734	0.051989571899698626	0.08128541388087362
160	40.07753498456259	160	78	spccomplrate_160tips_spr0.080_.0097.nex	0.08	submit1::20201122163156::8893006548364744014	0.06625815761236811	-124.5936736929333	0.0521238392076288	0.08288045496130554
160	42.99095380197343	160	62	spccomplrate_160tips_spr0.080_.0017.nex	0.08	submit1::20201122163156::8893006548364744014	0.05193705449098265	-112.18511787737279	0.03970390342075672	0.06654365069434899
160	48.10925902242794	160	79	spccomplrate_160tips_spr0.080_.0095.nex	0.08	submit1::20201122163156::8893006548364744014	0.0704507325001927	-102.22783115538132	0.05517137407136133	0.08865394189661056
160	38.505604645319046	160	62	spccomplrate_160tips_spr0.080_.0026.nex	0.08	submit1::20201122163156::8893006548364744014	0.06163016109640815	-108.39094536750991	0.04699850680891587	0.07919941170259479
160	42.193841833190405	160	66	spccomplrate_160tips_spr0.080_.0038.nex	0.08	submit1::20201122163156::8893006548364744014	0.0606539024239893	-116.82173834083369	0.04673441833399996	0.07721260097022413
160	44.33936743186119	160	80	spccomplrate_160tips_spr0.080_.0023.nex	0.08	submit1::20201122163156::8893006548364744014	0.06051929123867441	-120.30595889919955	0.0477253725696555	0.0755614855005296
160	46.49760916361483	160	79	spccomplrate_160tips_spr0.080_.0020.nex	0.08	submit1::20201122163156::8893006548364744014	0.0646277371560125	-126.94291763208238	0.05096768251502086	0.08064553697102023
160	48.13000815863275	160	67	spccomplrate_160tips_spr0.080_.0041.nex	0.08	submit1::20201122163156::8893006548364744014	0.057882868608706464	-103.28715103758924	0.04456558032065922	0.07381176338259729
160	43.82419107179393	160	70	spccomplrate_160tips_spr0.080_.0040.nex	0.08	submit1::20201122163156::8893006548364744014	0.060844898851156494	-108.7098575704319	0.047159608848722404	0.07712855616871037
160	53.64148692628964	160	78	spccomplrate_160tips_spr0.080_.0088.nex	0.08	submit1::20201122163156::8893006548364744014	0.07344252744809969	-100.64550860968313	0.057379199649964054	0.09262611737423745
160	44.35168289216759	160	66	spccomplrate_160tips_spr0.080_.0080.nex	0.08	submit1::20201122163156::8893006548364744014	0.05549709636923969	-115.25135561273756	0.042775755793900645	0.07062058057881374
160	41.366372245176706	160	66	spccomplrate_160tips_spr0.080_.0021.nex	0.08	submit1::20201122163156::8893006548364744014	0.05545946144937915	-96.87299969386314	0.04265838730061181	0.07075216361336199
160	46.8563735321682	160	71	spccomplrate_160tips_spr0.080_.0027.nex	0.08	submit1::20201122163156::8893006548364744014	0.06261208052795153	-105.36873610458018	0.04855830965639238	0.07935116091315825
160	44.56798672245914	160	69	spccomplrate_160tips_spr0.080_.0042.nex	0.08	submit1::20201122163156::8893006548364744014	0.0580967790786578	-115.77090537359287	0.04504517129122518	0.07356117344165368
160	39.65277969052737	160	64	spccomplrate_160tips_spr0.080_.0039.nex	0.08	submit1::20201122163156::8893006548364744014	0.05426630628214808	-119.22617430426611	0.041669786431437573	0.06926743803993309
160	46.320744202823235	160	69	spccomplrate_160tips_spr0.080_.0019.nex	0.08	submit1::20201122163156::8893006548364744014	0.05678682378072597	-117.03883239831063	0.04403536703659401	0.07189071817648579
160	35.830596499994094	160	67	spccomplrate_160tips_spr0.080_.0024.nex	0.08	submit1::20201122163156::8893006548364744014	0.05859793835708398	-121.08616281049956	0.04525445528574064	0.07444622995525298
160	55.26408604905256	160	76	spccomplrate_160tips_spr0.080_.0082.nex	0.08	submit1::20201122163156::8893006548364744014	0.05526408035291828	-109.57990974083062	0.043311809493028	0.06937706863968253
160	50.10136147694311	160	77	spccomplrate_160tips_spr0.080_.0022.nex	0.08	submit1::20201122163156::8893006548364744014	0.05567540424730152	-125.75934184064995	0.043739849268105035	1.9999962000776814
160	50.28261033181779	160	69	spccomplrate_160tips_spr0.080_.0028.nex	0.08	submit1::20201122163156::8893006548364744014	0.05677514758965764	-126.50825625649553	0.043979371061802094	0.07195843113091425
160	50.59331456245326	160	90	spccomplrate_160tips_spr0.080_.0075.nex	0.08	submit1::20201122163156::8893006548364744014	0.0744832348327456	-104.25044444958347	0.05929103201144302	0.09236912706089978
160	60.550014422295945	160	77	spccomplrate_160tips_spr0.080_.0076.nex	0.08	submit1::20201122163156::8893006548364744014	0.06579268649299004	-112.43670115067583	0.05146000602810421	0.08280739427477228
160	47.61045474933848	160	85	spccomplrate_160tips_spr0.080_.0077.nex	0.08	submit1::20201122163156::8893006548364744014	0.07226006704055242	-107.54378495004991	0.05704779524606584	0.09028603417222253
160	37.63828348059744	160	76	spccomplrate_160tips_spr0.080_.0078.nex	0.08	submit1::20201122163156::8893006548364744014	0.06984266334390163	-124.50966874926047	0.05473294252083723	0.0876693574901943
160	45.573912698583776	160	71	spccomplrate_160tips_spr0.080_.0044.nex	0.08	submit1::20201122163156::8893006548364744014	0.05946512196483795	-103.57681864197954	0.04610603924581154	0.0753922027526266
160	50.27820748064019	160	70	spccomplrate_160tips_spr0.080_.0091.nex	0.08	submit1::20201122163156::8893006548364744014	0.06448090547625343	-108.53968302791831	0.04994775736593458	0.08177462450219815
160	50.01153978527202	160	69	spccomplrate_160tips_spr0.080_.0073.nex	0.08	submit1::20201122163156::8893006548364744014	0.06311755277443866	-115.06904943493535	0.0487783713606823	0.08021327071890445
160	52.439996579824424	160	67	spccomplrate_160tips_spr0.080_.0071.nex	0.08	submit1::20201122163156::8893006548364744014	0.05816158506280673	-111.83538934620945	0.04488934349978994	0.07394405728619885
160	34.749726531749666	160	74	spccomplrate_160tips_spr0.080_.0089.nex	0.08	submit1::20201122163156::8893006548364744014	0.061179091415761125	-109.52830950795601	0.047790335433853894	0.07701079445715797
160	47.00081645421028	160	81	spccomplrate_160tips_spr0.080_.0092.nex	0.08	submit1::20201122163156::8893006548364744014	0.0689034596883999	-107.73340895340964	0.05424854938914493	0.08623968026413481
160	53.67235176547832	160	61	spccomplrate_160tips_spr0.080_.0045.nex	0.08	submit1::20201122163156::8893006548364744014	0.04842449642477608	-112.44891210607298	0.036928464451283866	1.99999617336523
160	35.2905145629432	160	71	spccomplrate_160tips_spr0.080_.0074.nex	0.08	submit1::20201122163156::8893006548364744014	0.06945354807451298	-108.66656446574727	0.05398109128265977	0.08779488201024678
160	50.90827894129354	160	63	spccomplrate_160tips_spr0.080_.0072.nex	0.08	submit1::20201122163156::8893006548364744014	0.052402735579469575	-107.74903351330052	0.04004591742087847	0.06721727852676684
160	51.64509980600903	160	65	spccomplrate_160tips_spr0.080_.0090.nex	0.08	submit1::20201122163156::8893006548364744014	0.06499778148143046	-103.87988654208962	0.04977581187574069	0.08328916953364902
160	65.26210950886554	160	83	spccomplrate_160tips_spr0.100_.0011.nex	0.1	submit1::20201122163156::8893006548364744014	0.06740296109957297	-124.43586357348958	0.053166706662692624	0.08423249676601585
160	50.26578573437811	160	69	spccomplrate_160tips_spr0.100_.0031.nex	0.1	submit1::20201122163156::8893006548364744014	0.059898021613671894	-103.07122655195786	0.046215385570614186	0.0762771356002658
160	44.56410976256433	160	79	spccomplrate_160tips_spr0.100_.0030.nex	0.1	submit1::20201122163156::8893006548364744014	0.06881796092733411	-100.90806408998309	0.053916035937346514	0.08655466807267681
160	40.90670411827281	160	75	spccomplrate_160tips_spr0.100_.0024.nex	0.1	submit1::20201122163156::8893006548364744014	0.07289607539227118	-118.0712646598227	0.05700026650676022	0.09169120823612792
160	40.93617489732826	160	86	spccomplrate_160tips_spr0.100_.0015.nex	0.1	submit1::20201122163156::8893006548364744014	0.082187179000537	-91.44604800746423	0.06467384294362494	0.10317207908715449
160	32.21675143463414	160	75	spccomplrate_160tips_spr0.100_.0008.nex	0.1	submit1::20201122163156::8893006548364744014	0.0687938272416738	-116.43980000834458	0.0537892617885745	0.08654073140068033
160	46.18802921139269	160	73	spccomplrate_160tips_spr0.100_.0025.nex	0.1	submit1::20201122163156::8893006548364744014	0.06645301888740797	-111.52760724797302	0.05175470006622541	0.08389433026887654
160	44.06905629238888	160	74	spccomplrate_160tips_spr0.100_.0003.nex	0.1	submit1::20201122163156::8893006548364744014	0.06019902351807842	-123.39587753213799	0.04700914836119391	0.07580202998886455
160	43.31511149677207	160	86	spccomplrate_160tips_spr0.100_.0005.nex	0.1	submit1::20201122163156::8893006548364744014	0.08322833164432865	-114.40469926191707	0.06588731286652956	0.10371406502813009
160	61.44443156330537	160	73	spccomplrate_160tips_spr0.100_.0026.nex	0.1	submit1::20201122163156::8893006548364744014	0.06433042737111437	-108.94155554098822	0.05003698512293584	0.08131837077174585
160	59.864529326316024	160	83	spccomplrate_160tips_spr0.100_.0002.nex	0.1	submit1::20201122163156::8893006548364744014	0.07702696197556233	-100.01244216369874	0.06055599237798322	0.09662138660010462
160	48.778900521121564	160	80	spccomplrate_160tips_spr0.100_.0006.nex	0.1	submit1::20201122163156::8893006548364744014	0.07096380965568544	-115.22725714204209	0.05584015338265989	0.08883349808525114
160	57.57336581697303	160	69	spccomplrate_160tips_spr0.100_.0017.nex	0.1	submit1::20201122163156::8893006548364744014	0.0639420853338422	-90.90919764009818	0.04938953309566663	0.08131815629611439
160	56.94876707338124	160	68	spccomplrate_160tips_spr0.100_.0004.nex	0.1	submit1::20201122163156::8893006548364744014	0.056010323886970484	-111.81454635486398	0.04319238564848734	0.07133189142367996
160	40.261768373314865	160	67	spccomplrate_160tips_spr0.100_.0016.nex	0.1	submit1::20201122163156::8893006548364744014	0.06429350537380601	-103.47713309684447	0.04958746934102354	0.08181116229365742
160	42.24126915136376	160	77	spccomplrate_160tips_spr0.080_.0099.nex	0.08	submit1::20201122163156::8893006548364744014	0.06134843901266311	-124.59598365203975	0.048149751686022806	0.07691179453063599
160	34.16360823873945	160	75	spccomplrate_160tips_spr0.100_.0007.nex	0.1	submit1::20201122163156::8893006548364744014	0.06902819190771169	-119.30075017855822	0.05403712389756363	0.08671165239006079
160	56.50938574320105	160	86	spccomplrate_160tips_spr0.100_.0033.nex	0.1	submit1::20201122163156::8893006548364744014	0.08010829977825258	-116.37690638450262	0.06338553851494771	0.09986515332154171
160	44.68295531428901	160	89	spccomplrate_160tips_spr0.100_.0039.nex	0.1	submit1::20201122163156::8893006548364744014	0.07907111857856082	-111.45687910053154	0.06286241847949046	0.098162287243652
160	36.391795537203436	160	76	spccomplrate_160tips_spr0.100_.0038.nex	0.1	submit1::20201122163156::8893006548364744014	0.0626887106793297	-109.76980436608856	0.04907226780076622	0.07879605177514139
160	48.829124213028905	160	80	spccomplrate_160tips_spr0.100_.0019.nex	0.1	submit1::20201122163156::8893006548364744014	0.07426843242290464	-96.33135473913352	0.0582307235268073	0.09338862980276814
160	38.44868795417976	160	79	spccomplrate_160tips_spr0.100_.0022.nex	0.1	submit1::20201122163156::8893006548364744014	0.06893933560882207	-111.65164957161625	0.05417523914175234	0.08639289064888546
160	30.912236018561025	160	72	spccomplrate_160tips_spr0.100_.0027.nex	0.1	submit1::20201122163156::8893006548364744014	0.06728884474090294	-100.63924675034679	0.05239355953012232	0.08493165698903485
160	55.020449549205196	160	82	spccomplrate_160tips_spr0.100_.0020.nex	0.1	submit1::20201122163156::8893006548364744014	0.06590686110917075	-114.00348884865531	0.051985263881030204	0.08232776489645331
160	40.51315440129045	160	75	spccomplrate_160tips_spr0.100_.0018.nex	0.1	submit1::20201122163156::8893006548364744014	0.0780958528623968	-110.55786023349451	0.06104813424838472	0.09827165854890112
160	35.37529988877003	160	69	spccomplrate_160tips_spr0.100_.0047.nex	0.1	submit1::20201122163156::8893006548364744014	0.06575590302379139	-103.8365509856711	0.05087127761444647	0.08348704834649126
160	88.12780359124773	160	84	spccomplrate_160tips_spr0.100_.0028.nex	0.1	submit1::20201122163156::8893006548364744014	0.08175066133610344	-89.95823765207054	0.06431060802756797	0.10253329912531864
160	50.12952632585163	160	84	spccomplrate_160tips_spr0.100_.0040.nex	0.1	submit1::20201122163156::8893006548364744014	0.0740523689244603	-95.88364904873191	0.05828988384271049	0.0928646688840363
160	37.5643411905337	160	83	spccomplrate_160tips_spr0.100_.0023.nex	0.1	submit1::20201122163156::8893006548364744014	0.07327340683710228	-114.78160450605539	0.057898084855851704	0.09140357307352072
160	45.849317330971964	160	79	spccomplrate_160tips_spr0.100_.0029.nex	0.1	submit1::20201122163156::8893006548364744014	0.06995844077591515	-107.21772009339401	0.05490048546470898	0.08780635131961415
160	54.79842915964335	160	80	spccomplrate_160tips_spr0.100_.0014.nex	0.1	submit1::20201122163156::8893006548364744014	0.07081619557293338	-113.9083721989582	0.055706240138153694	0.08867225331540322
160	41.91357903043556	160	79	spccomplrate_160tips_spr0.100_.0032.nex	0.1	submit1::20201122163156::8893006548364744014	0.06939849481279409	-114.58932594428704	0.054575875718529676	0.08689016225095761
160	41.99719098579349	160	76	spccomplrate_160tips_spr0.100_.0034.nex	0.1	submit1::20201122163156::8893006548364744014	0.07431707311110189	-101.85557785080435	0.05803192757834944	0.09368735119428223
160	41.19364009414341	160	87	spccomplrate_160tips_spr0.100_.0012.nex	0.1	submit1::20201122163156::8893006548364744014	0.07850627932979505	-111.84944447000684	0.06242394139049015	0.09735100903440412
160	37.667197223419905	160	82	spccomplrate_160tips_spr0.100_.0048.nex	0.1	submit1::20201122163156::8893006548364744014	0.0760851843962784	-104.25530304408588	0.05990798308301953	0.0952571279203898
160	42.27231569910385	160	72	spccomplrate_160tips_spr0.100_.0021.nex	0.1	submit1::20201122163156::8893006548364744014	0.06753152041697155	-102.19544917460595	0.05245041533905842	0.0855040371063622
160	38.88177025670329	160	82	spccomplrate_160tips_spr0.100_.0036.nex	0.1	submit1::20201122163156::8893006548364744014	0.0853388421012322	-123.39846442591461	0.067459551539803	0.10634939899397139
160	44.3776228618585	160	74	spccomplrate_160tips_spr0.100_.0037.nex	0.1	submit1::20201122163156::8893006548364744014	0.06518070421573631	-122.31244407722778	0.05095685634766788	0.0819681526307466
160	46.243955745642985	160	72	spccomplrate_160tips_spr0.100_.0035.nex	0.1	submit1::20201122163156::8893006548364744014	0.059934310936673243	-113.78386905346615	0.04656048326924671	0.07584956010551444
160	32.80005572559322	160	79	spccomplrate_160tips_spr0.100_.0010.nex	0.1	submit1::20201122163156::8893006548364744014	0.07378924543893642	-119.3745543221035	0.058113594492008924	0.09223001832639376
160	45.195147300804706	160	84	spccomplrate_160tips_spr0.100_.0041.nex	0.1	submit1::20201122163156::8893006548364744014	0.07320246438350515	-116.74455651403437	0.05794769972560989	0.09115215486245373
160	39.79961132522132	160	76	spccomplrate_160tips_spr0.100_.0042.nex	0.1	submit1::20201122163156::8893006548364744014	0.07445852196356287	-113.95828852659749	0.058151402066099034	0.09385412686186452
160	57.59365409957183	160	80	spccomplrate_160tips_spr0.100_.0053.nex	0.1	submit1::20201122163156::8893006548364744014	0.06214348021073452	-120.18696231371743	0.04900907587110109	0.07757912781974563
160	53.14960310920709	160	74	spccomplrate_160tips_spr0.100_.0013.nex	0.1	submit1::20201122163156::8893006548364744014	0.061332074861129196	-113.70496728218075	0.04791645918097577	0.07717902336008126
160	47.82402069987738	160	72	spccomplrate_160tips_spr0.080_.0100.nex	0.08	submit1::20201122163156::8893006548364744014	0.061531462059260085	-104.59047229877844	0.047829947600172604	0.0778102594454326
160	55.069978760736916	160	82	spccomplrate_160tips_spr0.100_.0078.nex	0.1	submit1::20201122163156::8893006548364744014	0.06832679571410619	-116.45416069173945	0.05398946961966598	0.0851799106801668
160	47.667578166123064	160	80	spccomplrate_160tips_spr0.100_.0043.nex	0.1	submit1::20201122163156::8893006548364744014	0.07175383526751168	-125.26006134382565	0.05663896425504915	0.08947924093709723
160	44.09344746072977	160	84	spccomplrate_160tips_spr0.100_.0049.nex	0.1	submit1::20201122163156::8893006548364744014	0.07247564156273219	-108.73554672237907	0.05733260396600814	0.09032860903011601
160	49.101580236664105	160	88	spccomplrate_160tips_spr0.100_.0066.nex	0.1	submit1::20201122163156::8893006548364744014	0.07601951363222391	-121.9260049407771	0.060507657990976814	0.09419094361570637
160	40.507901773436274	160	82	spccomplrate_160tips_spr0.100_.0070.nex	0.1	submit1::20201122163156::8893006548364744014	0.07748313895752633	-95.16000545293294	0.06099478234534355	0.09704807593919675
160	42.30543733290545	160	83	spccomplrate_160tips_spr0.100_.0062.nex	0.1	submit1::20201122163156::8893006548364744014	0.07227415199088137	-118.9708816318084	0.057028196639406	0.09028366907957595
160	28.535074343463	160	76	spccomplrate_160tips_spr0.100_.0054.nex	0.1	submit1::20201122163156::8893006548364744014	0.08052357800832755	-114.27196535997474	0.0631418384251783	0.10101020375462738
160	40.72774400695868	160	71	spccomplrate_160tips_spr0.100_.0058.nex	0.1	submit1::20201122163156::8893006548364744014	0.06046579461255459	-115.6518432185685	0.04695331829867525	0.07651245600207311
160	58.74175720264242	160	71	spccomplrate_160tips_spr0.100_.0074.nex	0.1	submit1::20201122163156::8893006548364744014	0.05682390697875348	-114.57304073117493	0.044108530991024866	0.0719370785348168
160	54.05987687505369	160	82	spccomplrate_160tips_spr0.100_.0079.nex	0.1	submit1::20201122163156::8893006548364744014	0.06735917350970931	-119.44923481699435	0.0532081199257763	0.08399636673578281
160	48.67632882987465	160	77	spccomplrate_160tips_spr0.100_.0001.nex	0.1	submit1::20201122163156::8893006548364744014	0.06418587963233659	-115.83332296303878	0.05015178322333215	0.08090196439609518
160	37.5861559453095	160	68	spccomplrate_160tips_spr0.100_.0009.nex	0.1	submit1::20201122163156::8893006548364744014	0.06382677108566408	-117.19738419540079	0.04933810879002765	0.08105474014230024
160	46.357798697856616	160	81	spccomplrate_160tips_spr0.100_.0067.nex	0.1	submit1::20201122163156::8893006548364744014	0.07203438755471554	-108.1744326974838	0.05656855323446178	0.09041448661474406
160	62.22466398639223	160	76	spccomplrate_160tips_spr0.100_.0063.nex	0.1	submit1::20201122163156::8893006548364744014	0.07006812787362714	-116.01264765957022	0.054818739843609306	0.0880829563598722
160	49.389487288290056	160	72	spccomplrate_160tips_spr0.100_.0050.nex	0.1	submit1::20201122163156::8893006548364744014	0.06347052757022761	-108.44557059340923	0.04931129179536663	0.08030252045580279
160	41.27487577099007	160	86	spccomplrate_160tips_spr0.100_.0055.nex	0.1	submit1::20201122163156::8893006548364744014	0.07401351110045838	-118.43582318119103	0.05883638076725147	0.09178552151664421
160	38.45701934457246	160	78	spccomplrate_160tips_spr0.100_.0071.nex	0.1	submit1::20201122163156::8893006548364744014	0.07132509245655291	-124.07748529190816	0.056100352407321676	0.08924047729235032
160	58.16075849079325	160	74	spccomplrate_160tips_spr0.100_.0075.nex	0.1	submit1::20201122163156::8893006548364744014	0.06884212165814588	-105.45295045381708	0.0533979074445499	0.08735315541829257
160	41.91569033857784	160	83	spccomplrate_160tips_spr0.100_.0080.nex	0.1	submit1::20201122163156::8893006548364744014	0.08150579018133765	-103.24852338110394	0.06424755493583362	0.10197616646803742
160	42.8828891740455	160	69	spccomplrate_160tips_spr0.100_.0044.nex	0.1	submit1::20201122163156::8893006548364744014	0.06271622637041277	-124.14712683470508	0.04861274225626989	0.07943202436896195
160	48.02858303180493	160	81	spccomplrate_160tips_spr0.100_.0059.nex	0.1	submit1::20201122163156::8893006548364744014	0.06579427122782308	-125.35621213720466	0.051934985285319	0.08209868239300093
160	47.409165971299224	160	76	spccomplrate_160tips_spr0.100_.0051.nex	0.1	submit1::20201122163156::8893006548364744014	0.06865924275312131	-90.30641706549163	0.05346111169503953	0.08687530240760573
160	56.47498580878327	160	77	spccomplrate_160tips_spr0.100_.0060.nex	0.1	submit1::20201122163156::8893006548364744014	0.07032113792011625	-105.25013010343928	0.05493532384845131	0.08863251392972402
160	44.646380564250556	160	95	spccomplrate_160tips_spr0.100_.0076.nex	0.1	submit1::20201122163156::8893006548364744014	0.08042589814459494	-119.05212762330234	0.06444353098483997	0.09913354731109347
160	37.53672831350339	160	71	spccomplrate_160tips_spr0.100_.0064.nex	0.1	submit1::20201122163156::8893006548364744014	0.06011629298197731	-117.28418410609221	0.0467640826090924	0.07591644003229511
160	38.185145803103474	160	83	spccomplrate_160tips_spr0.100_.0068.nex	0.1	submit1::20201122163156::8893006548364744014	0.07267519017117359	-109.12884433822151	0.05746094693781607	0.09058638269045276
160	52.80670048783023	160	63	spccomplrate_160tips_spr0.100_.0046.nex	0.1	submit1::20201122163156::8893006548364744014	0.06069988738041597	-92.55654109365055	0.046217287231593226	0.07821363027910272
160	54.48516352882385	160	82	spccomplrate_160tips_spr0.100_.0056.nex	0.1	submit1::20201122163156::8893006548364744014	0.0717596520327323	-124.45618101785256	0.05673065384422934	0.08940589708249395
160	43.63968329688639	160	83	spccomplrate_160tips_spr0.100_.0072.nex	0.1	submit1::20201122163156::8893006548364744014	0.07764048963657522	-113.08133063444905	0.06138751623190003	0.0967770545736886
160	42.15888040978464	160	76	spccomplrate_160tips_spr0.100_.0081.nex	0.1	submit1::20201122163156::8893006548364744014	0.07454465321284286	-118.1677367961267	0.05829735408916946	0.09379858846097497
160	28.48785124726494	160	73	spccomplrate_160tips_spr0.100_.0045.nex	0.1	submit1::20201122163156::8893006548364744014	0.06794664716140168	-114.65859836608918	0.05301409034102647	0.08559746380622081
160	58.30276840033207	160	86	spccomplrate_160tips_spr0.100_.0052.nex	0.1	submit1::20201122163156::8893006548364744014	0.07585081170989748	-121.51965284791069	0.06004055680060211	0.09451385566764973
160	49.442463324834975	160	73	spccomplrate_160tips_spr0.100_.0069.nex	0.1	submit1::20201122163156::8893006548364744014	0.07007250335288297	-98.91112316173638	0.05448399509610114	0.08862816149132136
160	45.094968216924066	160	87	spccomplrate_160tips_spr0.100_.0077.nex	0.1	submit1::20201122163156::8893006548364744014	0.07515106723373995	-113.2018498810987	0.059513122754788615	0.09364283994581847
160	39.28812569188629	160	73	spccomplrate_160tips_spr0.100_.0061.nex	0.1	submit1::20201122163156::8893006548364744014	0.07275828413880735	-106.8476068271915	0.056605500597725664	0.091982997427449
160	38.60331035306247	160	74	spccomplrate_160tips_spr0.100_.0065.nex	0.1	submit1::20201122163156::8893006548364744014	0.07036852895340721	-107.43353681917887	0.054795030046796436	0.08891919387226292
160	39.73363624747991	160	81	spccomplrate_160tips_spr0.100_.0073.nex	0.1	submit1::20201122163156::8893006548364744014	0.07909007321749613	-100.69646895040518	0.06215210883661728	0.09921705766210775
160	43.81484025431746	160	73	spccomplrate_160tips_spr0.100_.0057.nex	0.1	submit1::20201122163156::8893006548364744014	0.06721862153266524	-112.77438110369529	0.05241434015370394	0.08474697201117162
160	50.36140636021254	160	82	spccomplrate_160tips_spr0.100_.0082.nex	0.1	submit1::20201122163156::8893006548364744014	0.06856293450273417	-128.39602789975507	0.05423270098478093	0.08537468329816637
160	44.936623141238286	160	75	spccomplrate_160tips_spr0.100_.0083.nex	0.1	submit1::20201122163156::8893006548364744014	0.07368522838825332	-112.18829145848274	0.05763091966761023	0.09266531557039073
160	64.8512867516301	160	81	spccomplrate_160tips_spr0.100_.0084.nex	0.1	submit1::20201122163156::8893006548364744014	0.07082345459159439	-103.75323104765965	0.05560608923168151	0.08892114345756622
160	36.983784827776255	160	71	spccomplrate_160tips_spr0.100_.0092.nex	0.1	submit1::20201122163156::8893006548364744014	0.06648144328686861	-99.13309561088467	0.05156758188115609	0.08423888946884228
160	52.42826520047681	160	83	spccomplrate_160tips_spr0.100_.0091.nex	0.1	submit1::20201122163156::8893006548364744014	0.07996157456381471	-97.13637920531426	0.06299261410098991	0.10009883262183818
160	39.327238395959405	160	79	spccomplrate_160tips_spr0.100_.0093.nex	0.1	submit1::20201122163156::8893006548364744014	0.0742200455948464	-96.88122710478176	0.058183850521193084	0.09330580798311569
160	50.36606241444941	160	80	spccomplrate_160tips_spr0.100_.0088.nex	0.1	submit1::20201122163156::8893006548364744014	0.07361601752092904	-109.0701708445141	0.05780320592576735	0.09236009028910702
160	56.04750255470083	160	76	spccomplrate_160tips_spr0.100_.0089.nex	0.1	submit1::20201122163156::8893006548364744014	0.0656104973414302	-110.44058142621957	0.05133513416317086	0.08251612924254267
160	35.52081342367232	160	76	spccomplrate_160tips_spr0.100_.0094.nex	0.1	submit1::20201122163156::8893006548364744014	0.08125668305644274	-82.21351649841147	0.06330651914620578	0.1027539272819008
160	54.765929171885155	160	74	spccomplrate_160tips_spr0.100_.0096.nex	0.1	submit1::20201122163156::8893006548364744014	0.06825774452090014	-124.69885154180231	0.05325700478681926	0.08601439071201022
160	45.00600324115294	160	85	spccomplrate_160tips_spr0.100_.0085.nex	0.1	submit1::20201122163156::8893006548364744014	0.07454983699718008	-108.2479989410033	0.059012289665583854	0.09288093076022634
160	45.2803462716274	160	82	spccomplrate_160tips_spr0.100_.0097.nex	0.1	submit1::20201122163156::8893006548364744014	0.06657036853458839	-107.76662923111711	0.05250035593913748	0.08319599067377882
160	42.69248644686218	160	80	spccomplrate_160tips_spr0.100_.0099.nex	0.1	submit1::20201122163156::8893006548364744014	0.07311332159005374	-103.87515752106896	0.05736400215007083	0.09185019314023661
160	51.20459755762487	160	87	spccomplrate_160tips_spr0.100_.0090.nex	0.1	submit1::20201122163156::8893006548364744014	0.07143306837568643	-109.13565956587857	0.05681903738150019	0.08856286914651004
160	49.40049342258743	160	73	spccomplrate_160tips_spr0.100_.0095.nex	0.1	submit1::20201122163156::8893006548364744014	0.06213576776524493	-107.8843107936364	0.04836278332415192	0.07850168188622185
160	59.78780516854961	160	79	spccomplrate_160tips_spr0.100_.0086.nex	0.1	submit1::20201122163156::8893006548364744014	0.07246344469694199	-108.7018695853434	0.056792745975121066	0.0910976277483481
160	51.68919518868783	160	82	spccomplrate_160tips_spr0.100_.0098.nex	0.1	submit1::20201122163156::8893006548364744014	0.0786128158511333	-107.06245063872757	0.06188343637691443	0.09843079247993682
160	41.96364418531773	160	73	spccomplrate_160tips_spr0.100_.0100.nex	0.1	submit1::20201122163156::8893006548364744014	0.06606539554765754	-124.76822217912866	0.051550855280635674	0.0832204511976902
160	51.41513088658964	160	73	spccomplrate_160tips_spr0.100_.0087.nex	0.1	submit1::20201122163156::8893006548364744014	0.0672100725686932	-113.71382995979053	0.05239961493156732	0.0847503659009252
40	31.319762747222647	40	2	spccomplrate_40tips_spr0.001_.0007.nex	0.001	submit1::20201122163118::8214138911638656353	0.0021700180690648386	-4.823151007386306	0.00012093984769449704	0.009668062020341076
40	45.67191823713523	40	2	spccomplrate_40tips_spr0.001_.0002.nex	0.001	submit1::20201122163118::8214138911638656353	0.002334613952412701	-4.228792883914954	0.00012677912663226163	0.010395814905120898
40	36.23504126068946	40	3	spccomplrate_40tips_spr0.001_.0004.nex	0.001	submit1::20201122163118::8214138911638656353	0.004889578314188291	-6.69998671959099	0.0007937998886145018	0.015253400051356314
40	30.355450644940667	40	2	spccomplrate_40tips_spr0.001_.0001.nex	0.001	submit1::20201122163118::8214138911638656353	0.0024763368121977036	-5.661625469128869	0.0001346770708003914	0.011030219572436193
40	47.51436970943193	40	3	spccomplrate_40tips_spr0.001_.0005.nex	0.001	submit1::20201122163118::8214138911638656353	0.004518771772353591	-8.37600145473858	0.0007337634964028129	0.014089598117769922
40	40.984095316184955	40	3	spccomplrate_40tips_spr0.001_.0008.nex	0.001	submit1::20201122163118::8214138911638656353	0.004755194098681569	-8.244855564699709	0.0007719391830822463	0.014819396337687614
40	31.37312270361066	40	2	spccomplrate_40tips_spr0.001_.0003.nex	0.001	submit1::20201122163118::8214138911638656353	0.0029407239161903533	-6.045804631066912	0.00016055647674307016	0.013093089855984777
40	34.1795400910614	40	3	spccomplrate_40tips_spr0.001_.0006.nex	0.001	submit1::20201122163118::8214138911638656353	0.004776432560374513	-7.139628543230616	0.0007754960764914079	0.014898869588678292
40	29.33996997614012	40	2	spccomplrate_40tips_spr0.001_.0009.nex	0.001	submit1::20201122163118::8214138911638656353	0.003207324550759451	-4.536596355857039	0.00017541362068025117	0.014290202084387364
40	35.65377014028195	40	2	spccomplrate_40tips_spr0.001_.0026.nex	0.001	submit1::20201122163118::8214138911638656353	0.0025609724956809324	-4.520083671360499	0.00013939365571686923	0.011410460066932892
40	28.453826007118426	40	2	spccomplrate_40tips_spr0.004_.0034.nex	0.004	submit1::20201122163118::8214138911638656353	0.0027233610692813425	-6.642493168657378	0.0001484432606273537	0.012128886986427228
40	24.291387646932606	40	3	spccomplrate_40tips_spr0.001_.0092.nex	0.001	submit1::20201122163118::8214138911638656353	0.005404893344641771	-9.013225026893013	0.0008778556996947779	0.01685236535074157
40	42.77092907582938	40	2	spccomplrate_40tips_spr0.001_.0040.nex	0.001	submit1::20201122163118::8214138911638656353	0.002487260299739862	-7.323985781839682	0.00013528581588823473	0.011080497979503872
40	34.87364781207473	40	3	spccomplrate_40tips_spr0.004_.0025.nex	0.004	submit1::20201122163118::8214138911638656353	0.0059366561378589805	-8.63857264869599	0.0009640492867885938	0.018509962560523993
40	39.52093891708628	40	2	spccomplrate_40tips_spr0.001_.0020.nex	0.001	submit1::20201122163118::8214138911638656353	0.0022124551407275476	-4.869882831384858	0.00012330478464348863	0.009858011826461278
40	39.454926728936265	40	2	spccomplrate_40tips_spr0.001_.0019.nex	0.001	submit1::20201122163118::8214138911638656353	0.002535011448571383	-6.786927012190083	0.0001379468961684911	0.01129069093492189
40	32.4832745004501	40	2	spccomplrate_40tips_spr0.001_.0018.nex	0.001	submit1::20201122163118::8214138911638656353	0.0027516138059886777	-4.942059064979742	0.00015001773165799703	0.012257668784340578
40	39.14645610879407	40	3	spccomplrate_40tips_spr0.004_.0024.nex	0.004	submit1::20201122163118::8214138911638656353	0.004689576359341836	-7.928674817977007	0.0007616187982486083	0.014624853771194466
40	20.752604405511278	40	2	spccomplrate_40tips_spr0.001_.0032.nex	0.001	submit1::20201122163118::8214138911638656353	0.0036883312573926185	-5.630352837291003	0.0002022192053209215	0.01643074771473115
40	40.689280233265684	40	2	spccomplrate_40tips_spr0.001_.0033.nex	0.001	submit1::20201122163118::8214138911638656353	0.0026139880769264832	-4.654958279509108	0.0001423481127561465	0.011640762846193184
40	31.674924776075393	40	2	spccomplrate_40tips_spr0.001_.0088.nex	0.001	submit1::20201122163118::8214138911638656353	0.0027431327869016447	-4.543047138642177	0.00014954510067002625	0.012221859165003197
40	35.95497948575782	40	2	spccomplrate_40tips_spr0.001_.0089.nex	0.001	submit1::20201122163118::8214138911638656353	0.0022749565697188783	-4.640966117962266	0.00012345453468959734	0.010133457854915585
40	35.28033019035511	40	2	spccomplrate_40tips_spr0.001_.0042.nex	0.001	submit1::20201122163118::8214138911638656353	0.002602379292454718	-4.550105904528993	0.0001417011773798992	0.011590962098390363
40	27.409407731608407	40	2	spccomplrate_40tips_spr0.001_.0039.nex	0.001	submit1::20201122163118::8214138911638656353	0.0024774121681918216	-5.296688545811711	0.0001347369983351257	0.011035019764736755
40	18.91437599260365	40	2	spccomplrate_40tips_spr0.001_.0038.nex	0.001	submit1::20201122163118::8214138911638656353	0.002993137054246832	-4.309403562825049	0.00016347736077458445	0.013327688972553622
40	33.972765408550124	40	2	spccomplrate_40tips_spr0.001_.0041.nex	0.001	submit1::20201122163118::8214138911638656353	0.002630525587264341	-6.091955033264937	0.0001432697166069749	0.01171610615291027
40	30.84477130768853	40	2	spccomplrate_40tips_spr0.001_.0094.nex	0.001	submit1::20201122163118::8214138911638656353	0.0026755420176135503	-4.15087827887523	0.0001457783962517825	0.011919176653750592
40	29.990109481508362	40	2	spccomplrate_40tips_spr0.001_.0093.nex	0.001	submit1::20201122163118::8214138911638656353	0.002375825935945127	-4.208979729192911	0.00012907579172560481	0.010576360106842554
40	25.941613122894957	40	2	spccomplrate_40tips_spr0.001_.0095.nex	0.001	submit1::20201122163118::8214138911638656353	0.002762292425069718	-4.412345139417775	0.00015061283069440324	0.012306686537063455
40	47.200908079828	40	2	spccomplrate_40tips_spr0.001_.0068.nex	0.001	submit1::20201122163118::8214138911638656353	0.0020453561460228296	-4.107248725784954	0.00011399267682753402	0.009115966647522277
40	41.45554035053705	40	3	spccomplrate_40tips_spr0.001_.0034.nex	0.001	submit1::20201122163118::8214138911638656353	0.005355843718837062	-7.211178651742827	0.0008697573132963461	0.016704129706434118
40	49.08814089290555	40	3	spccomplrate_40tips_spr0.002_.0064.nex	0.002	submit1::20201122163118::8214138911638656353	0.00445074792747541	-8.963043537157597	0.0007227447434049034	0.013875596188518932
40	35.6485672003417	40	2	spccomplrate_40tips_spr0.004_.0038.nex	0.004	submit1::20201122163118::8214138911638656353	0.002526410245184521	-4.056915378955206	0.0001374675675391421	0.011255127068553063
40	30.25690429198759	40	3	spccomplrate_40tips_spr0.001_.0054.nex	0.001	submit1::20201122163118::8214138911638656353	0.0048109529019071335	-9.283198731964001	0.0007813474914176241	0.014997881157770615
40	25.096941893820258	40	2	spccomplrate_40tips_spr0.004_.0012.nex	0.004	submit1::20201122163118::8214138911638656353	0.0033432302647341447	-4.470086971607787	0.00018298738642792437	0.014895961121911754
40	17.99674882193481	40	2	spccomplrate_40tips_spr0.002_.0066.nex	0.002	submit1::20201122163118::8214138911638656353	0.003590397056591397	-5.545485813868982	0.00019676151944546111	0.015995702958420625
40	45.17142270368017	40	2	spccomplrate_40tips_spr0.002_.0065.nex	0.002	submit1::20201122163118::8214138911638656353	0.0025135381983674575	-5.0937119824045745	0.0001367502329662656	0.011191389719249267
40	45.539400471127536	40	2	spccomplrate_40tips_spr0.001_.0058.nex	0.001	submit1::20201122163118::8214138911638656353	0.0022470891142356915	-3.816696105009539	0.00012190153464537058	0.010016205646174503
40	35.95732814212591	40	2	spccomplrate_40tips_spr0.001_.0057.nex	0.001	submit1::20201122163118::8214138911638656353	0.0024904077364429427	-3.816224887232389	0.00013546121652149436	0.011099596404834431
40	43.06842230155263	40	2	spccomplrate_40tips_spr0.001_.0098.nex	0.001	submit1::20201122163118::8214138911638656353	0.002150164916791488	-5.386929913591859	0.00011983346943780734	0.00957863132123999
40	35.117949623693576	40	3	spccomplrate_40tips_spr0.001_.0099.nex	0.001	submit1::20201122163118::8214138911638656353	0.004866096251353069	-8.519769587313595	0.0007901593318804271	0.015171050194619671
40	31.634351090069604	40	2	spccomplrate_40tips_spr0.001_.0096.nex	0.001	submit1::20201122163118::8214138911638656353	0.00229200378989387	-4.973496781557295	0.00012440454369568252	0.010209445526951536
40	34.534321389046646	40	3	spccomplrate_40tips_spr0.001_.0097.nex	0.001	submit1::20201122163118::8214138911638656353	0.0051263043439950876	-7.92735473348848	0.0008324569480824128	0.015985034996006203
40	33.88895014993982	40	2	spccomplrate_40tips_spr0.001_.0059.nex	0.001	submit1::20201122163118::8214138911638656353	0.0026117398278977717	-4.971567082656181	0.00014222282213378855	0.011630541101304872
40	29.737215191698514	40	2	spccomplrate_40tips_spr0.001_.0060.nex	0.001	submit1::20201122163118::8214138911638656353	0.0025662270523036587	-6.580339530915717	0.00013968648211691175	0.01143567603222038
40	29.658169545532324	40	3	spccomplrate_40tips_spr0.004_.0035.nex	0.004	submit1::20201122163118::8214138911638656353	0.0052052116128976445	-10.252268943089545	0.0008453938234156139	0.016226286636981162
40	27.08308067678401	40	2	spccomplrate_40tips_spr0.002_.0013.nex	0.002	submit1::20201122163118::8214138911638656353	0.0026407547512917596	-4.613848432300491	0.00014383976837207302	0.011762038766722334
40	27.727998254470617	40	4	spccomplrate_40tips_spr0.002_.0014.nex	0.002	submit1::20201122163118::8214138911638656353	0.007929086686080599	-11.01818839606916	0.001938181217104134	0.020738965878630635
40	49.75971645497026	40	2	spccomplrate_40tips_spr0.002_.0011.nex	0.002	submit1::20201122163118::8214138911638656353	0.0020153567613398716	-4.169153978886051	0.00011232086841795226	0.008978651647004919
40	37.331120837774314	40	2	spccomplrate_40tips_spr0.002_.0012.nex	0.002	submit1::20201122163118::8214138911638656353	0.0023691591988989577	-5.464178482423898	0.0001287042672089946	0.010556674614130289
40	24.27600228381158	40	2	spccomplrate_40tips_spr0.001_.0073.nex	0.001	submit1::20201122163118::8214138911638656353	0.0035163782391389848	-4.547778055648206	0.00019263659218589986	0.015667009165047367
40	25.0166055038492	40	2	spccomplrate_40tips_spr0.001_.0072.nex	0.001	submit1::20201122163118::8214138911638656353	0.003353664368618061	-4.963741491475693	0.0001835688590996208	0.014938591143840737
40	28.247601827866234	40	3	spccomplrate_40tips_spr0.001_.0070.nex	0.001	submit1::20201122163118::8214138911638656353	0.005123412016386178	-9.742898033773061	0.0008320834461171127	0.015971072620309123
40	30.6706704085413	40	2	spccomplrate_40tips_spr0.001_.0071.nex	0.001	submit1::20201122163118::8214138911638656353	0.003223826091025282	-4.887864096332163	0.000176333219987698	0.014362407862555271
40	35.9157959292103	40	2	spccomplrate_40tips_spr0.001_.0028.nex	0.001	submit1::20201122163118::8214138911638656353	0.0023125049249554403	-6.751415277993897	0.00012554703277856726	0.010298075980441005
40	35.21166185410548	40	2	spccomplrate_40tips_spr0.001_.0027.nex	0.001	submit1::20201122163118::8214138911638656353	0.002745036433015174	-6.0152610645094695	0.00014965118723039722	0.012226349086943724
40	23.010873507144225	40	2	spccomplrate_40tips_spr0.001_.0013.nex	0.001	submit1::20201122163118::8214138911638656353	0.0028668332154258114	-4.576617266879441	0.00015643868918171523	0.012765558976246965
40	37.50994372763256	40	2	spccomplrate_40tips_spr0.001_.0012.nex	0.001	submit1::20201122163118::8214138911638656353	0.0026161135906459525	-3.380156225859203	0.00014246656357424622	0.011667258032832813
40	29.156201193870206	40	2	spccomplrate_40tips_spr0.002_.0061.nex	0.002	submit1::20201122163118::8214138911638656353	0.0028652512597458412	-4.869191094880117	0.0001563505298145121	0.012757550371201857
40	37.417143341243545	40	2	spccomplrate_40tips_spr0.002_.0060.nex	0.002	submit1::20201122163118::8214138911638656353	0.002224622338958709	-4.483184903078076	0.0001239828393615729	0.00991084050397329
40	39.74365522009326	40	4	spccomplrate_40tips_spr0.002_.0067.nex	0.002	submit1::20201122163118::8214138911638656353	0.007653210411102239	-9.98068122497479	0.0018702365275120852	0.020023911771280684
40	18.49536173965053	40	2	spccomplrate_40tips_spr0.002_.0022.nex	0.002	submit1::20201122163118::8214138911638656353	0.003959230178981964	-5.593398279629149	0.00021731588458046345	0.01763532076478257
40	27.693876322995987	40	3	spccomplrate_40tips_spr0.002_.0024.nex	0.002	submit1::20201122163118::8214138911638656353	0.0062112499992275205	-9.342590453485473	0.0010082732203180885	0.019360113239466556
40	37.828442778363474	40	2	spccomplrate_40tips_spr0.002_.0023.nex	0.002	submit1::20201122163118::8214138911638656353	0.002878885231917312	-4.504758507447736	0.0001571103250314832	0.01281908848869201
40	28.426988504918334	40	2	spccomplrate_40tips_spr0.002_.0025.nex	0.002	submit1::20201122163118::8214138911638656353	0.002621170524166901	-5.559367725487812	0.00014274837681644997	0.0116755674506574
40	38.7834665015631	40	2	spccomplrate_40tips_spr0.001_.0010.nex	0.001	submit1::20201122163118::8214138911638656353	0.00261656662183756	-4.745198133262824	0.00014249181013689083	0.011653042907735438
40	31.860883947941353	40	2	spccomplrate_40tips_spr0.001_.0011.nex	0.001	submit1::20201122163118::8214138911638656353	0.0024510254484333993	-5.182846169502808	0.00013326651686341212	0.010917623378391047
40	26.14839001562021	40	2	spccomplrate_40tips_spr0.001_.0090.nex	0.001	submit1::20201122163118::8214138911638656353	0.002828741964299667	-5.431922604710717	0.00015431593654219831	0.012592310236418752
40	35.12762326292879	40	2	spccomplrate_40tips_spr0.001_.0091.nex	0.001	submit1::20201122163118::8214138911638656353	0.0027008535162894518	-5.404720204649026	0.00014718895770712728	0.012029024691300112
40	41.725383007970855	40	2	spccomplrate_40tips_spr0.002_.0052.nex	0.002	submit1::20201122163118::8214138911638656353	0.0022231189189571877	-4.0625415569273065	0.000123899056636419	0.009906445749433924
40	30.77012834571194	40	2	spccomplrate_40tips_spr0.002_.0053.nex	0.002	submit1::20201122163118::8214138911638656353	0.0029493550597078323	-4.564388253074057	0.00016103747387868808	0.013131908043652668
40	33.7940282566224	40	3	spccomplrate_40tips_spr0.002_.0055.nex	0.002	submit1::20201122163118::8214138911638656353	0.005878439994060996	-9.607161669985942	0.000954666569751446	0.018328417884454867
40	21.973447304787264	40	2	spccomplrate_40tips_spr0.002_.0054.nex	0.002	submit1::20201122163118::8214138911638656353	0.0031493745563564222	-5.259087017653934	0.00017218417822451132	0.014028713651662575
40	27.446822236100047	40	2	spccomplrate_40tips_spr0.002_.0059.nex	0.002	submit1::20201122163118::8214138911638656353	0.002539911673308833	-4.738991344833532	0.00013821997632963362	0.011317591071773984
40	53.090772345444094	40	3	spccomplrate_40tips_spr0.002_.0058.nex	0.002	submit1::20201122163118::8214138911638656353	0.0045297087312383	-10.20322564471672	0.0007355808605279048	0.014118178725540177
40	34.11705145910339	40	2	spccomplrate_40tips_spr0.002_.0063.nex	0.002	submit1::20201122163118::8214138911638656353	0.002866256185004617	-4.685461104567367	0.0001564065323789466	0.012762597526994688
40	25.535306706520387	40	2	spccomplrate_40tips_spr0.004_.0004.nex	0.004	submit1::20201122163118::8214138911638656353	0.0034034185345284524	-5.4204280436687124	0.00018634156369426607	0.015161861186827765
40	32.51639348967594	40	2	spccomplrate_40tips_spr0.002_.0068.nex	0.002	submit1::20201122163118::8214138911638656353	0.002510656609049362	-4.49364206902203	0.00013658964749978315	0.011183961150520873
40	34.93327963989855	40	2	spccomplrate_40tips_spr0.001_.0086.nex	0.001	submit1::20201122163118::8214138911638656353	0.0027549938711685295	-5.014567989863249	0.0001502060962317546	0.012271546440211663
40	25.520566417849892	40	2	spccomplrate_40tips_spr0.001_.0087.nex	0.001	submit1::20201122163118::8214138911638656353	0.0034309687094913137	-4.956294861101376	0.0001878768823013628	0.015274692620787872
40	27.995313337880333	40	2	spccomplrate_40tips_spr0.001_.0017.nex	0.001	submit1::20201122163118::8214138911638656353	0.0027772901004592333	-5.673829908180874	0.00015144862248591675	0.012371857402502764
40	30.367046812975207	40	2	spccomplrate_40tips_spr0.001_.0015.nex	0.001	submit1::20201122163118::8214138911638656353	0.002664942893734637	-7.1530677301423085	0.0001451877273310894	0.011867638448814487
40	36.608904067112505	40	2	spccomplrate_40tips_spr0.001_.0016.nex	0.001	submit1::20201122163118::8214138911638656353	0.0024472155659815984	-4.772292373624036	0.00013305419939439473	0.01090113189428974
40	23.08048368890114	40	2	spccomplrate_40tips_spr0.001_.0014.nex	0.001	submit1::20201122163118::8214138911638656353	0.003647410210452822	-4.427653517920873	0.00019993875356795642	0.016249611693880225
40	28.01627873384949	40	2	spccomplrate_40tips_spr0.002_.0057.nex	0.002	submit1::20201122163118::8214138911638656353	0.0030320546891078526	-6.3633218779740695	0.00016564616620057067	0.013504375737048852
40	19.23103740410416	40	2	spccomplrate_40tips_spr0.002_.0056.nex	0.002	submit1::20201122163118::8214138911638656353	0.0032276151515392157	-4.79586427633321	0.0001765443770899052	0.014382164448160146
40	32.86437189018433	40	4	spccomplrate_40tips_spr0.004_.0007.nex	0.004	submit1::20201122163118::8214138911638656353	0.008013152493022964	-11.938135904030712	0.0019586809206066113	0.020959112287282748
40	27.349942218708268	40	2	spccomplrate_40tips_spr0.001_.0049.nex	0.001	submit1::20201122163118::8214138911638656353	0.00327846967957338	-5.14122326859186	0.00017937840276310802	0.014603772336468462
40	45.10929719441363	40	2	spccomplrate_40tips_spr0.001_.0050.nex	0.001	submit1::20201122163118::8214138911638656353	0.0021912123881460814	-3.7042307920045734	0.00012212096661576307	0.009769849003873614
40	27.547264639679874	40	2	spccomplrate_40tips_spr0.001_.0048.nex	0.001	submit1::20201122163118::8214138911638656353	0.002210844381083685	-5.296895381778801	0.00012321502008508573	0.009848022802915888
40	45.324947177754666	40	2	spccomplrate_40tips_spr0.001_.0047.nex	0.001	submit1::20201122163118::8214138911638656353	0.002297971835650581	-4.6637240390179	0.00012473713148180858	0.010236020183116593
40	36.18890615979833	40	2	spccomplrate_40tips_spr0.002_.0070.nex	0.002	submit1::20201122163118::8214138911638656353	0.0023503498273584854	-5.314568426227692	0.00012765605687447534	0.010474061956643644
40	37.113519125931695	40	2	spccomplrate_40tips_spr0.002_.0069.nex	0.002	submit1::20201122163118::8214138911638656353	0.0023420937555050153	-4.732376797774469	0.00012719596176599606	0.010438823655645043
40	33.670850110361286	40	2	spccomplrate_40tips_spr0.002_.0072.nex	0.002	submit1::20201122163118::8214138911638656353	0.002742000981180106	-5.478885813053923	0.00014948202729984838	0.012214004641381565
40	40.08347733093059	40	3	spccomplrate_40tips_spr0.002_.0071.nex	0.002	submit1::20201122163118::8214138911638656353	0.004594857061365019	-10.527026575113785	0.0007461551285400127	0.014322841221191804
40	30.11401577633253	40	4	spccomplrate_40tips_spr0.002_.0031.nex	0.002	submit1::20201122163118::8214138911638656353	0.007570763955432116	-11.747377740173604	0.00185039598787144	0.019799565656469148
40	30.659739464150427	40	2	spccomplrate_40tips_spr0.002_.0032.nex	0.002	submit1::20201122163118::8214138911638656353	0.0028381825782563272	-4.1095931852206276	0.00015484204391863482	0.012637419544929987
40	25.12777490398301	40	3	spccomplrate_40tips_spr0.002_.0030.nex	0.002	submit1::20201122163118::8214138911638656353	0.004863915120525937	-8.384133195111502	0.0007897906976605547	0.01516312480161114
40	36.75831984541455	40	2	spccomplrate_40tips_spr0.002_.0033.nex	0.002	submit1::20201122163118::8214138911638656353	0.0028165027271100512	-4.470566956389676	0.00015363386724067047	0.01255287871986874
40	28.718416422653757	40	3	spccomplrate_40tips_spr0.001_.0085.nex	0.001	submit1::20201122163118::8214138911638656353	0.0051820328377071585	-7.497556576981241	0.0008414467969695132	0.016163026981430982
40	34.12974893422419	40	2	spccomplrate_40tips_spr0.001_.0084.nex	0.001	submit1::20201122163118::8214138911638656353	0.0018741035667510415	-5.526971782631646	0.00010444909767699962	0.008348647376641417
40	29.927595744020067	40	2	spccomplrate_40tips_spr0.002_.0051.nex	0.002	submit1::20201122163118::8214138911638656353	0.0028511588306172338	-5.244661586532992	0.00015556518566735116	0.01269257447657247
40	54.58874488693238	40	2	spccomplrate_40tips_spr0.002_.0050.nex	0.002	submit1::20201122163118::8214138911638656353	0.00216601527444802	-5.978773856374231	0.00012071677959583608	0.009648817802908428
40	34.17445645686189	40	2	spccomplrate_40tips_spr0.004_.0033.nex	0.004	submit1::20201122163118::8214138911638656353	0.0028278864344148226	-5.350882818615966	0.0001542682594964844	0.012589158868578197
40	27.43950441622325	40	3	spccomplrate_40tips_spr0.004_.0017.nex	0.004	submit1::20201122163118::8214138911638656353	0.007955449234297394	-6.720727832074277	0.001291548610516202	0.02482248231486827
40	25.975114100453126	40	3	spccomplrate_40tips_spr0.004_.0018.nex	0.004	submit1::20201122163118::8214138911638656353	0.006245928649908336	-9.10139258801307	0.0010142185761906623	0.01947274513348546
40	38.01225949716914	40	2	spccomplrate_40tips_spr0.004_.0014.nex	0.004	submit1::20201122163118::8214138911638656353	0.0025822907341605107	-4.558146011624004	0.00014058168041189732	0.01150157659657833
40	38.561139546450796	40	2	spccomplrate_40tips_spr0.004_.0016.nex	0.004	submit1::20201122163118::8214138911638656353	0.0023041056166844373	-4.779350549213389	0.00012507895537823874	0.010262316389205032
40	32.90388197118193	40	4	spccomplrate_40tips_spr0.004_.0015.nex	0.004	submit1::20201122163118::8214138911638656353	0.006428381881523834	-16.23591222965496	0.0015711344817018324	0.016812066769522887
40	29.214529793315727	40	3	spccomplrate_40tips_spr0.004_.0013.nex	0.004	submit1::20201122163118::8214138911638656353	0.006933825042766914	-6.554133836367555	0.001125354911107258	0.02162881717742167
40	29.65120497509433	40	3	spccomplrate_40tips_spr0.001_.0045.nex	0.001	submit1::20201122163118::8214138911638656353	0.006451655969462583	-10.764517748745044	0.0010475449481322683	0.02010695760313169
40	38.618433240703396	40	2	spccomplrate_40tips_spr0.001_.0044.nex	0.001	submit1::20201122163118::8214138911638656353	0.0030137524031620816	-5.634922577221775	0.00016462621477729195	0.013422314027817628
40	29.952803491311876	40	3	spccomplrate_40tips_spr0.001_.0046.nex	0.001	submit1::20201122163118::8214138911638656353	0.005145562690780291	-8.05875618172015	0.0008356304013110876	0.016042222606763558
40	41.030582954441584	40	2	spccomplrate_40tips_spr0.001_.0043.nex	0.001	submit1::20201122163118::8214138911638656353	0.0023724925674220424	-4.593111866214518	0.00012889002946729966	0.010573376485890256
40	33.59899123681815	40	2	spccomplrate_40tips_spr0.001_.0067.nex	0.001	submit1::20201122163118::8214138911638656353	0.00248635619793511	-4.654672597952501	0.00013523543202223693	0.01107743232090049
40	28.520664331188712	40	2	spccomplrate_40tips_spr0.001_.0069.nex	0.001	submit1::20201122163118::8214138911638656353	0.00266467966165545	-4.7715830847969	0.00014517305791030694	0.011867331048452594
40	29.256478052431493	40	2	spccomplrate_40tips_spr0.002_.0036.nex	0.002	submit1::20201122163118::8214138911638656353	0.0027914807876925473	-4.751245041533172	0.0001522394423694989	0.012436388083833374
40	28.382739193770753	40	2	spccomplrate_40tips_spr0.002_.0035.nex	0.002	submit1::20201122163118::8214138911638656353	0.0025999492961307443	-4.061961079159471	0.0001415657583280637	0.011582667223872247
40	32.562736446113824	40	2	spccomplrate_40tips_spr0.002_.0037.nex	0.002	submit1::20201122163118::8214138911638656353	0.002743654973586621	-3.8557222071754356	0.00014957420113617223	0.01222585772138918
40	30.262431360744777	40	2	spccomplrate_40tips_spr0.002_.0034.nex	0.002	submit1::20201122163118::8214138911638656353	0.002500685108848658	-5.5708517593885905	0.00013603395484739714	0.011136322470363768
40	35.12655747831049	40	5	spccomplrate_40tips_spr0.004_.0031.nex	0.004	submit1::20201122163118::8214138911638656353	0.010248773988909127	-14.43760608442407	0.0031350783165914843	0.02401032039083524
40	24.932805112902166	40	2	spccomplrate_40tips_spr0.001_.0062.nex	0.001	submit1::20201122163118::8214138911638656353	0.002701588893861037	-4.636119048067795	0.00014722993889401334	0.012033201114878603
40	25.814856546389176	40	3	spccomplrate_40tips_spr0.002_.0044.nex	0.002	submit1::20201122163118::8214138911638656353	0.006822538739203684	-6.938079347293344	0.0011078494158510987	0.02128447582480776
40	46.751207288154696	40	2	spccomplrate_40tips_spr0.002_.0043.nex	0.002	submit1::20201122163118::8214138911638656353	0.001816487127725223	-4.3141922271445345	0.00010123824357744079	0.008091097083993559
40	32.2327279844007	40	2	spccomplrate_40tips_spr0.002_.0042.nex	0.002	submit1::20201122163118::8214138911638656353	0.0023073787953796785	-6.651478001928654	0.00012526136337245037	0.010274916319546308
40	51.17616734165716	40	3	spccomplrate_40tips_spr0.002_.0045.nex	0.002	submit1::20201122163118::8214138911638656353	0.0039446862878712834	-8.812909924943822	0.0006406495265227033	0.012298910744040124
40	34.64458915726843	40	2	spccomplrate_40tips_spr0.002_.0019.nex	0.002	submit1::20201122163118::8214138911638656353	0.002842149236447566	-4.461908847656127	0.00015506309820003997	0.012653012284229704
40	52.9486065025092	40	2	spccomplrate_40tips_spr0.002_.0017.nex	0.002	submit1::20201122163118::8214138911638656353	0.0020389978182808652	-7.772241263628741	0.00011363833936687496	0.009083487987665511
40	40.64380296317205	40	2	spccomplrate_40tips_spr0.002_.0018.nex	0.002	submit1::20201122163118::8214138911638656353	0.003372630059109372	-4.217789251375109	0.00018462578079057193	0.015030217453877587
40	27.767227692293208	40	2	spccomplrate_40tips_spr0.002_.0020.nex	0.002	submit1::20201122163118::8214138911638656353	0.002554141050930012	-4.562155524730404	0.00013901295235460093	0.011372716928815103
40	34.4179599789353	40	2	spccomplrate_40tips_spr0.001_.0021.nex	0.001	submit1::20201122163118::8214138911638656353	0.0025988070554239977	-5.526095415235536	0.00014150210343609964	0.011571214720263694
40	29.806784009332436	40	2	spccomplrate_40tips_spr0.002_.0084.nex	0.002	submit1::20201122163118::8214138911638656353	0.002687670471184597	-4.072653148971262	0.00014645429179393568	0.011974565217726978
40	29.649894165285684	40	2	spccomplrate_40tips_spr0.002_.0021.nex	0.002	submit1::20201122163118::8214138911638656353	0.0029956942960318624	-5.266929101705784	0.00016361987097282071	0.013342783193055027
40	36.586495460652486	40	2	spccomplrate_40tips_spr0.001_.0064.nex	0.001	submit1::20201122163118::8214138911638656353	0.002486340467654139	-4.179430661224061	0.0001352345554037362	0.011079112487785066
40	31.823487277495513	40	2	spccomplrate_40tips_spr0.004_.0006.nex	0.004	submit1::20201122163118::8214138911638656353	0.002378289835237807	-6.192368431112596	0.00012921310012510367	0.010594996684990417
40	38.988515588171666	40	2	spccomplrate_40tips_spr0.001_.0066.nex	0.001	submit1::20201122163118::8214138911638656353	0.002914740221933049	-5.640343404819815	0.0001591084551124224	0.012984273016918273
40	26.858084104205588	40	2	spccomplrate_40tips_spr0.004_.0010.nex	0.004	submit1::20201122163118::8214138911638656353	0.0025939057430904413	-5.32180531664407	0.0001412289626653043	0.01155007315935928
40	31.422993546953958	40	2	spccomplrate_40tips_spr0.004_.0005.nex	0.004	submit1::20201122163118::8214138911638656353	0.0030830988681522548	-3.7180495077676268	0.00016849076076218405	0.01374004898609884
40	49.48891472372877	40	2	spccomplrate_40tips_spr0.004_.0022.nex	0.004	submit1::20201122163118::8214138911638656353	0.0022498996722450735	-6.001615739078349	0.00012205816167274682	0.010023969109747554
40	47.11938666081664	40	3	spccomplrate_40tips_spr0.002_.0092.nex	0.002	submit1::20201122163118::8214138911638656353	0.006051357483054302	-8.736538654686944	0.0009826559980057581	0.018864275103539517
40	40.61451578824282	40	2	spccomplrate_40tips_spr0.004_.0023.nex	0.004	submit1::20201122163118::8214138911638656353	0.001983745124929556	-5.778867971250369	0.00011055921229900433	0.00883555114573262
40	29.615390960696782	40	4	spccomplrate_40tips_spr0.002_.0029.nex	0.002	submit1::20201122163118::8214138911638656353	0.006981542043308278	-12.019047998580065	0.0017062469790567127	0.018251652280560863
40	29.772499723040717	40	2	spccomplrate_40tips_spr0.002_.0028.nex	0.002	submit1::20201122163118::8214138911638656353	0.002459607571887905	-7.173428015218575	0.00013374478220458936	0.01095525655672025
40	31.730799785129594	40	3	spccomplrate_40tips_spr0.002_.0026.nex	0.002	submit1::20201122163118::8214138911638656353	0.005298738910864284	-10.363336980154397	0.0008606089170284229	0.01651822740620818
40	27.077382342419845	40	2	spccomplrate_40tips_spr0.002_.0027.nex	0.002	submit1::20201122163118::8214138911638656353	0.003440962791602135	-5.290474966094952	0.00018843383340044948	0.015329316791095712
40	23.05159829676144	40	2	spccomplrate_40tips_spr0.001_.0074.nex	0.001	submit1::20201122163118::8214138911638656353	0.0036188713260304	-4.779308848368579	0.00019834833607192974	0.016122706988412172
40	25.8156158272215	40	4	spccomplrate_40tips_spr0.004_.0032.nex	0.004	submit1::20201122163118::8214138911638656353	0.0082180510131351	-10.639826134376156	0.0020087990130806385	0.021499969537503754
40	24.7826729042106	40	2	spccomplrate_40tips_spr0.001_.0051.nex	0.001	submit1::20201122163118::8214138911638656353	0.0027635539429266094	-4.410311412269631	0.000150683132674027	0.01231394846462742
40	39.61533008992886	40	3	spccomplrate_40tips_spr0.002_.0046.nex	0.002	submit1::20201122163118::8214138911638656353	0.005114046138182082	-9.86109958568382	0.0008305566189352122	0.015943815394712197
40	28.67649018225025	40	2	spccomplrate_40tips_spr0.002_.0049.nex	0.002	submit1::20201122163118::8214138911638656353	0.002119276536277589	-7.493025790874936	0.00011811211898854854	0.00944369730125623
40	24.540401633199764	40	2	spccomplrate_40tips_spr0.002_.0048.nex	0.002	submit1::20201122163118::8214138911638656353	0.0025515400141267624	-5.35295464072295	0.0001388680015436839	0.011360037600782361
40	30.704734748431758	40	2	spccomplrate_40tips_spr0.002_.0047.nex	0.002	submit1::20201122163118::8214138911638656353	0.002269213935815226	-6.462445085466109	0.00012313450867531945	0.010108441157562577
40	39.293172041481824	40	2	spccomplrate_40tips_spr0.001_.0081.nex	0.001	submit1::20201122163118::8214138911638656353	0.002599065364154621	-5.206653681897672	0.00014151649848807434	0.0115724830178703
40	35.101971041100946	40	3	spccomplrate_40tips_spr0.002_.0087.nex	0.002	submit1::20201122163118::8214138911638656353	0.005224608803031201	-10.575827416524177	0.0008485519080258935	0.016288544687821045
40	29.186788980885634	40	2	spccomplrate_40tips_spr0.002_.0099.nex	0.002	submit1::20201122163118::8214138911638656353	0.003245669634178581	-4.226508247091276	0.00017755051890842687	0.014461210829976008
40	37.374573135644745	40	5	spccomplrate_40tips_spr0.004_.0036.nex	0.004	submit1::20201122163118::8214138911638656353	0.010281851956734889	-15.025665189714429	0.0031420316399089284	0.024132978940910245
40	38.545945207299084	40	2	spccomplrate_40tips_spr0.001_.0077.nex	0.001	submit1::20201122163118::8214138911638656353	0.0023082707662039864	-5.406030111086884	0.0001253110712020883	0.010279355093360292
40	34.02175930039843	40	2	spccomplrate_40tips_spr0.002_.0078.nex	0.002	submit1::20201122163118::8214138911638656353	0.0030726534036986273	-3.1313840254443672	0.0001679086549876457	0.013713055391968326
40	25.922840119250402	40	3	spccomplrate_40tips_spr0.004_.0026.nex	0.004	submit1::20201122163118::8214138911638656353	0.006368217485477414	-8.537943781545247	0.0010338778422001754	0.019858183973338623
40	25.981020127290492	40	3	spccomplrate_40tips_spr0.004_.0028.nex	0.004	submit1::20201122163118::8214138911638656353	0.005497021609670628	-8.69251486012872	0.0008928242657934952	0.017139364189877847
40	38.351395115526394	40	2	spccomplrate_40tips_spr0.001_.0055.nex	0.001	submit1::20201122163118::8214138911638656353	0.002195298917902495	-5.32739527897651	0.0001223487011138196	0.009781615958306221
40	32.769772864423636	40	2	spccomplrate_40tips_spr0.002_.0004.nex	0.002	submit1::20201122163118::8214138911638656353	0.00302535099052663	-4.682478678155388	0.00016527258188823895	0.013475927425149182
40	26.620097435469397	40	3	spccomplrate_40tips_spr0.002_.0008.nex	0.002	submit1::20201122163118::8214138911638656353	0.0046252864974095755	-8.5166155081489	0.0007510510593409181	0.014417050933531694
40	37.36519004425045	40	2	spccomplrate_40tips_spr0.002_.0062.nex	0.002	submit1::20201122163118::8214138911638656353	0.003183819185565123	-3.8070282434397296	0.00017410371159262813	0.014190201076804526
40	21.887930423499736	40	3	spccomplrate_40tips_spr0.002_.0091.nex	0.002	submit1::20201122163118::8214138911638656353	0.006245194301387443	-8.79531103255185	0.001013968020178944	0.019477146697798837
40	34.775880676712305	40	2	spccomplrate_40tips_spr0.002_.0015.nex	0.002	submit1::20201122163118::8214138911638656353	0.003286201098420848	-4.734061055011871	0.00017980925996208326	0.014639381618160394
40	40.97160917240716	40	2	spccomplrate_40tips_spr0.002_.0001.nex	0.002	submit1::20201122163118::8214138911638656353	0.002252393686314541	-3.832461437372909	0.000122197148311212	0.010037532521658295
40	22.9269502644939	40	2	spccomplrate_40tips_spr0.001_.0023.nex	0.001	submit1::20201122163118::8214138911638656353	0.003794162600452167	-4.948232039522194	0.00020811698384437565	0.016895581867751596
40	43.92647408499916	40	4	spccomplrate_40tips_spr0.004_.0030.nex	0.004	submit1::20201122163118::8214138911638656353	0.005841077497652721	-11.367068583211024	0.0014278861205338908	0.015279292842891716
40	28.563701563161324	40	2	spccomplrate_40tips_spr0.004_.0027.nex	0.004	submit1::20201122163118::8214138911638656353	0.0029838619636385596	-4.348181992906743	0.00016296047769806727	0.013301213886336994
40	32.641587794793956	40	2	spccomplrate_40tips_spr0.001_.0025.nex	0.001	submit1::20201122163118::8214138911638656353	0.00250103286298868	-3.939936634017488	0.000136053334521123	0.011142576480924524
40	33.80865839346792	40	2	spccomplrate_40tips_spr0.004_.0040.nex	0.004	submit1::20201122163118::8214138911638656353	0.00260417430270381	-3.6581485279767425	0.0001418012098711293	0.011605088682606597
40	34.05116364285267	40	3	spccomplrate_40tips_spr0.004_.0029.nex	0.004	submit1::20201122163118::8214138911638656353	0.005067844470588859	-8.182355820697351	0.0008229994989661356	0.015800088606875217
40	32.39275108235537	40	3	spccomplrate_40tips_spr0.001_.0024.nex	0.001	submit1::20201122163118::8214138911638656353	0.005875581831184299	-9.797188991208431	0.0009542508400623684	0.01831687595006054
40	28.84355082483674	40	2	spccomplrate_40tips_spr0.001_.0056.nex	0.001	submit1::20201122163118::8214138911638656353	0.002430426071412635	-4.399722980345086	0.0001321185529438648	0.010827491447607663
40	23.009859080827642	40	2	spccomplrate_40tips_spr0.002_.0003.nex	0.002	submit1::20201122163118::8214138911638656353	0.0027803678001827154	-4.102476539606243	0.0001516201368105585	0.01238881732252832
40	36.99473106926324	40	2	spccomplrate_40tips_spr0.002_.0002.nex	0.002	submit1::20201122163118::8214138911638656353	0.002523078387486692	-5.238215253756985	0.00013728188947624152	0.011240728254457304
40	28.873859209200212	40	3	spccomplrate_40tips_spr0.002_.0098.nex	0.002	submit1::20201122163118::8214138911638656353	0.005252217645061758	-7.560626486519288	0.0008529383257645926	0.016380946140021023
40	44.91137496156609	40	3	spccomplrate_40tips_spr0.002_.0005.nex	0.002	submit1::20201122163118::8214138911638656353	0.0032054095048321724	-10.347723737883447	0.0005205961214002355	0.009991538129941756
40	44.84627928876996	40	2	spccomplrate_40tips_spr0.002_.0094.nex	0.002	submit1::20201122163118::8214138911638656353	0.0024181344911727858	-3.7413010988065842	0.00013143356666416587	0.010777601700542086
40	32.069833014506834	40	2	spccomplrate_40tips_spr0.004_.0046.nex	0.004	submit1::20201122163118::8214138911638656353	0.002375825935945127	-4.483552793456559	0.00012907579172560481	0.010579601825911117
40	29.175364447191427	40	3	spccomplrate_40tips_spr0.001_.0022.nex	0.001	submit1::20201122163118::8214138911638656353	0.005986398218100742	-8.889591688263723	0.0009721219971576246	0.018663707422761078
40	29.902881720959968	40	2	spccomplrate_40tips_spr0.002_.0039.nex	0.002	submit1::20201122163118::8214138911638656353	0.003137225097519146	-4.3852302580175175	0.0001715071120990086	0.013978780626070346
40	27.64997069131786	40	2	spccomplrate_40tips_spr0.002_.0038.nex	0.002	submit1::20201122163118::8214138911638656353	0.002951421647411885	-4.797057533065525	0.00016115264086254596	0.013139989292138533
40	39.14836260880689	40	2	spccomplrate_40tips_spr0.002_.0040.nex	0.002	submit1::20201122163118::8214138911638656353	0.002428753004411846	-4.517900809000959	0.00013202531611685028	0.010819717361157912
40	34.33780543703767	40	2	spccomplrate_40tips_spr0.002_.0041.nex	0.002	submit1::20201122163118::8214138911638656353	0.0030481707769555986	-4.156300645872132	0.00016654428498129003	0.01357927911387743
40	45.688263151932915	40	3	spccomplrate_40tips_spr0.002_.0016.nex	0.002	submit1::20201122163118::8214138911638656353	0.004106262861004584	-9.48524941943127	0.0006668128579668494	0.012799361432640903
40	22.490092359119664	40	2	spccomplrate_40tips_spr0.001_.0037.nex	0.001	submit1::20201122163118::8214138911638656353	0.003579931369572171	-5.226549009552122	0.00019617828670598377	0.0159473257413683
40	37.319059695037026	40	2	spccomplrate_40tips_spr0.004_.0044.nex	0.004	submit1::20201122163118::8214138911638656353	0.0025629173855156	-5.292993387385996	0.0001395020407110097	0.011419283959105932
40	28.303864398602876	40	4	spccomplrate_40tips_spr0.004_.0037.nex	0.004	submit1::20201122163118::8214138911638656353	0.008072501957537394	-11.401400873999599	0.001973226809169492	0.021115446969903064
40	33.06617988199198	40	2	spccomplrate_40tips_spr0.001_.0052.nex	0.001	submit1::20201122163118::8214138911638656353	0.0024993314659700634	-5.7206121777116925	0.00013595851891634876	0.011134048817736632
40	45.236276184581726	40	2	spccomplrate_40tips_spr0.001_.0031.nex	0.001	submit1::20201122163118::8214138911638656353	0.002956339750172767	-6.278993307281865	0.0001614267173317725	0.013159577910589252
40	30.830783439366847	40	2	spccomplrate_40tips_spr0.001_.0078.nex	0.001	submit1::20201122163118::8214138911638656353	0.002729945115818882	-4.27978317410177	0.00014881017695992526	0.012160980052997305
40	26.594263292901893	40	5	spccomplrate_40tips_spr0.004_.0050.nex	0.004	submit1::20201122163118::8214138911638656353	0.010261681057198319	-13.057840654777838	0.003139242388486016	0.024037564262080403
40	31.402145826639977	40	4	spccomplrate_40tips_spr0.004_.0019.nex	0.004	submit1::20201122163118::8214138911638656353	0.00788669725588871	-11.32762828635161	0.001927619271683344	0.02062743559084869
40	38.88412645847478	40	2	spccomplrate_40tips_spr0.001_.0100.nex	0.001	submit1::20201122163118::8214138911638656353	0.0024705184962869617	-5.129766263358583	0.00013435282717247355	0.011005855354191586
40	27.46372961353065	40	2	spccomplrate_40tips_spr0.002_.0082.nex	0.002	submit1::20201122163118::8214138911638656353	0.0027613601044294334	-4.265949390013019	0.00015056087424662244	0.01230290058755828
40	37.87356989520957	40	5	spccomplrate_40tips_spr0.004_.0008.nex	0.004	submit1::20201122163118::8214138911638656353	0.008591173538800444	-12.566928447356899	0.0026270629261135854	0.020138373178328717
40	35.48012926576307	40	4	spccomplrate_40tips_spr0.004_.0041.nex	0.004	submit1::20201122163118::8214138911638656353	0.007438000992995699	-11.17610861934751	0.0018177452951570207	0.01946013847716657
40	31.47330107392177	40	2	spccomplrate_40tips_spr0.001_.0079.nex	0.001	submit1::20201122163118::8214138911638656353	0.0025346285278614283	-4.637770900060077	0.00013792555672902007	0.011290538102992145
40	36.72801837406454	40	3	spccomplrate_40tips_spr0.002_.0007.nex	0.002	submit1::20201122163118::8214138911638656353	0.005441434982315689	-8.5796962008001	0.000883668896001233	0.01697405527073687
40	29.838944436627692	40	2	spccomplrate_40tips_spr0.001_.0035.nex	0.001	submit1::20201122163118::8214138911638656353	0.0026710456953058957	-4.29566527001838	0.0001455278248012653	0.011898371262975382
40	36.84926483908039	40	2	spccomplrate_40tips_spr0.001_.0061.nex	0.001	submit1::20201122163118::8214138911638656353	0.00230229276310849	-4.2494441992939604	0.0001249779285124984	0.010255801442914943
40	25.844233738979796	40	2	spccomplrate_40tips_spr0.002_.0080.nex	0.002	submit1::20201122163118::8214138911638656353	0.003043256674472447	-6.613616448172114	0.0001662704314398975	0.013554637924044705
40	30.488370582880798	40	3	spccomplrate_40tips_spr0.002_.0073.nex	0.002	submit1::20201122163118::8214138911638656353	0.0048582801504074204	-6.589415087358232	0.0007886950402149144	0.015160106143805294
40	25.688009697320677	40	2	spccomplrate_40tips_spr0.004_.0048.nex	0.004	submit1::20201122163118::8214138911638656353	0.0027749584738995044	-5.958729309523338	0.00015131868539307512	0.012360667219848537
40	25.423995572088405	40	2	spccomplrate_40tips_spr0.001_.0082.nex	0.001	submit1::20201122163118::8214138911638656353	0.003017429654606494	-5.639910987402778	0.00016483114097370232	0.013441371564333582
40	31.585594586859877	40	2	spccomplrate_40tips_spr0.002_.0009.nex	0.002	submit1::20201122163118::8214138911638656353	0.0023932131130498823	-5.9318939048314245	0.00013004474588178727	0.010656683212505902
40	38.578367984565446	40	3	spccomplrate_40tips_spr0.004_.0047.nex	0.004	submit1::20201122163118::8214138911638656353	0.005153724986837955	-8.490582770454232	0.0008369799657163752	0.01606754039678262
40	38.927295876274016	40	2	spccomplrate_40tips_spr0.001_.0076.nex	0.001	submit1::20201122163118::8214138911638656353	0.002560170478701266	-5.033286483377021	0.00013934896084310709	0.01140527127031037
40	37.52737082169013	40	5	spccomplrate_40tips_spr0.004_.0055.nex	0.004	submit1::20201122163118::8214138911638656353	0.00995813692419367	-13.461952542637873	0.003045516971603073	0.023332088394786694
40	42.261531669167084	40	3	spccomplrate_40tips_spr0.004_.0051.nex	0.004	submit1::20201122163118::8214138911638656353	0.005315763716740524	-7.717369767378108	0.0008631972131621033	0.01658077326070812
40	25.33259812945751	40	2	spccomplrate_40tips_spr0.004_.0009.nex	0.004	submit1::20201122163118::8214138911638656353	0.002675630275448322	-6.221323035870942	0.00014578331469226898	0.01191648900499738
40	31.34615044786133	40	2	spccomplrate_40tips_spr0.001_.0065.nex	0.001	submit1::20201122163118::8214138911638656353	0.002518690666640101	-3.5011248999084095	0.000137037370177631	0.011226029848783146
40	29.419443430318985	40	2	spccomplrate_40tips_spr0.001_.0053.nex	0.001	submit1::20201122163118::8214138911638656353	0.002592084257375793	-5.01860057971243	0.00014112745474696877	0.0115421615981213
40	37.90271783780515	40	3	spccomplrate_40tips_spr0.004_.0043.nex	0.004	submit1::20201122163118::8214138911638656353	0.005794462953600585	-7.320032709014839	0.0009409782948013375	0.01807503486881684
40	23.988807657755984	40	3	spccomplrate_40tips_spr0.004_.0056.nex	0.004	submit1::20201122163118::8214138911638656353	0.0063003649916174315	-8.566472470128835	0.0010228185392664613	0.019636024049576952
40	26.601265873300953	40	2	spccomplrate_40tips_spr0.001_.0036.nex	0.001	submit1::20201122163118::8214138911638656353	0.002578677677700494	-4.68597568396312	0.00014038033167930187	0.011486005210769255
40	27.830102505370686	40	2	spccomplrate_40tips_spr0.004_.0059.nex	0.004	submit1::20201122163118::8214138911638656353	0.0028624467199404703	-6.317598637801392	0.00015619423817014562	0.012743545233511967
40	33.00137337887777	40	2	spccomplrate_40tips_spr0.004_.0011.nex	0.004	submit1::20201122163118::8214138911638656353	0.0024826168272181373	-5.747215464638045	0.00013502704403746583	0.01105960120579081
40	30.25524633426285	40	6	spccomplrate_40tips_spr0.002_.0088.nex	0.002	submit1::20201122163118::8214138911638656353	0.012674439497030482	-18.901333611237295	0.004487874699126695	0.027433482141796098
40	25.814326862370972	40	3	spccomplrate_40tips_spr0.004_.0002.nex	0.004	submit1::20201122163118::8214138911638656353	0.006623460017407563	-7.452901115537891	0.0010750710387767651	0.02065224422940291
40	36.65043167382656	40	6	spccomplrate_40tips_spr0.004_.0077.nex	0.004	submit1::20201122163118::8214138911638656353	0.01423610352806841	-15.693059431196168	0.005034352721143792	0.030930323624333757
40	29.200930899425245	40	3	spccomplrate_40tips_spr0.004_.0078.nex	0.004	submit1::20201122163118::8214138911638656353	0.0051915922984730545	-8.836810113025274	0.0008431425269356004	0.016186891311514597
40	26.234674076229588	40	2	spccomplrate_40tips_spr0.004_.0079.nex	0.004	submit1::20201122163118::8214138911638656353	0.003180071827066037	-5.071278620888499	0.0001738948784640231	0.014167279533660074
40	32.10392427397737	40	3	spccomplrate_40tips_spr0.004_.0076.nex	0.004	submit1::20201122163118::8214138911638656353	0.005513330694781042	-7.249295799616348	0.0008950883962054932	0.017193250319427096
40	34.66863604085271	40	2	spccomplrate_40tips_spr0.004_.0020.nex	0.004	submit1::20201122163118::8214138911638656353	0.002096922201705129	-4.327977815104603	0.00011686635461958557	0.00934361302686569
40	40.63864102422831	40	2	spccomplrate_40tips_spr0.002_.0077.nex	0.002	submit1::20201122163118::8214138911638656353	0.002429333424884594	-4.888108539646007	0.00013205766184071416	0.01082158281731579
40	25.459503744302317	40	2	spccomplrate_40tips_spr0.004_.0003.nex	0.004	submit1::20201122163118::8214138911638656353	0.0031914884582876944	-5.312747215730821	0.00017453110550681331	0.01421785651980638
40	20.747055874220848	40	3	spccomplrate_40tips_spr0.002_.0100.nex	0.002	submit1::20201122163118::8214138911638656353	0.006380622380215829	-8.060415802413077	0.0010359678547777387	0.01989065191516827
40	53.49148902210239	40	2	spccomplrate_40tips_spr0.002_.0075.nex	0.002	submit1::20201122163118::8214138911638656353	0.0024915811479167397	-5.000419897556335	0.00013552660850074422	0.011099599767386769
40	32.87679714167384	40	5	spccomplrate_40tips_spr0.004_.0039.nex	0.004	submit1::20201122163118::8214138911638656353	0.010528421809343965	-13.344141257089973	0.003220996997177713	0.024668320962279083
40	32.306500950551516	40	2	spccomplrate_40tips_spr0.001_.0063.nex	0.001	submit1::20201122163118::8214138911638656353	0.0021478478662183055	-5.4443442299464495	0.00011970434463492855	0.009570482539116928
40	40.821317967231465	40	2	spccomplrate_40tips_spr0.004_.0054.nex	0.004	submit1::20201122163118::8214138911638656353	0.0022921806631654934	-3.870145212247319	0.00012441440050513607	0.010215127445237452
40	25.309537434507483	40	2	spccomplrate_40tips_spr0.004_.0052.nex	0.004	submit1::20201122163118::8214138911638656353	0.002840697821256007	-5.016795278664471	0.0001549822136048159	0.01264728365171105
40	27.466968851065637	40	2	spccomplrate_40tips_spr0.004_.0057.nex	0.004	submit1::20201122163118::8214138911638656353	0.002871211352136054	-4.80556154882629	0.0001566826743747207	0.012784954507270279
40	21.10894198129487	40	2	spccomplrate_40tips_spr0.004_.0021.nex	0.004	submit1::20201122163118::8214138911638656353	0.0029396574113183267	-4.757934291705341	0.00016049704246445706	0.013089418561963098
40	34.8427467907302	40	2	spccomplrate_40tips_spr0.002_.0090.nex	0.002	submit1::20201122163118::8214138911638656353	0.00277988375401207	-6.80346458186934	0.0001515931618423963	0.012381207276117594
40	35.47583392529996	40	2	spccomplrate_40tips_spr0.002_.0010.nex	0.002	submit1::20201122163118::8214138911638656353	0.0020497003465031645	-4.9095183333980215	0.00011423477082288377	0.009131594467939026
40	54.29717103378716	40	4	spccomplrate_40tips_spr0.002_.0089.nex	0.002	submit1::20201122163118::8214138911638656353	0.007484201858986964	-11.103835859795085	0.0018293031077976105	0.019576792747335894
40	33.79531374272085	40	4	spccomplrate_40tips_spr0.004_.0001.nex	0.004	submit1::20201122163118::8214138911638656353	0.007311685788110518	-10.799174471599734	0.0017867860886561654	0.019126195062860597
40	23.53458591120762	40	2	spccomplrate_40tips_spr0.004_.0042.nex	0.004	submit1::20201122163118::8214138911638656353	0.002984747309664532	-4.297693678412374	0.00016300981634035275	0.013302948449893957
40	35.952752062212916	40	2	spccomplrate_40tips_spr0.002_.0086.nex	0.002	submit1::20201122163118::8214138911638656353	0.0022543624405523574	-4.380897620034062	0.0001223068632229392	0.010043008026089824
40	38.27742432803611	40	2	spccomplrate_40tips_spr0.004_.0058.nex	0.004	submit1::20201122163118::8214138911638656353	0.0019108990421036992	-4.016864434175229	0.00010649963923907625	0.008513045778661014
40	35.262850876700874	40	2	spccomplrate_40tips_spr0.002_.0085.nex	0.002	submit1::20201122163118::8214138911638656353	0.0025317300929065603	-4.512905189865871	0.00013776403248738942	0.011280741487364562
40	32.83731637667479	40	3	spccomplrate_40tips_spr0.002_.0076.nex	0.002	submit1::20201122163118::8214138911638656353	0.005099578519379979	-7.6986969579499105	0.000828122747249723	0.015902691831425494
40	24.600946464431097	40	3	spccomplrate_40tips_spr0.002_.0006.nex	0.002	submit1::20201122163118::8214138911638656353	0.006746609554930939	-9.981048727180694	0.0010956754630798689	0.021031250874170262
40	33.68420202786962	40	2	spccomplrate_40tips_spr0.004_.0072.nex	0.004	submit1::20201122163118::8214138911638656353	0.002868595424299761	-6.3555401118314885	0.00015653689371498638	0.01277222603167037
40	33.86360895733734	40	2	spccomplrate_40tips_spr0.004_.0049.nex	0.004	submit1::20201122163118::8214138911638656353	0.0026370380832410486	-4.556396990101597	0.0001436326455635119	0.011745859242217249
40	30.075782547278145	40	2	spccomplrate_40tips_spr0.002_.0096.nex	0.002	submit1::20201122163118::8214138911638656353	0.002983556612975932	-4.7563504721537475	0.00016294346108911093	0.013288368091360218
40	28.23587029926689	40	3	spccomplrate_40tips_spr0.004_.0062.nex	0.004	submit1::20201122163118::8214138911638656353	0.004848308631428406	-8.539155331190784	0.0007872435229206701	0.015111557222825873
40	28.325503617451893	40	2	spccomplrate_40tips_spr0.002_.0081.nex	0.002	submit1::20201122163118::8214138911638656353	0.002863789669777358	-4.057565315276203	0.00015626907819841227	0.012754216996036145
40	22.524971066375244	40	3	spccomplrate_40tips_spr0.004_.0060.nex	0.004	submit1::20201122163118::8214138911638656353	0.00795122040606681	-7.948862212638523	0.001290897430165746	0.024808189776856754
40	32.10792814221428	40	2	spccomplrate_40tips_spr0.002_.0093.nex	0.002	submit1::20201122163118::8214138911638656353	0.002960303792182608	-5.140863235138389	0.00016164762581838751	0.013191345536798476
40	34.53530222988372	40	2	spccomplrate_40tips_spr0.004_.0068.nex	0.004	submit1::20201122163118::8214138911638656353	0.0026049110491519565	-5.7946149503797395	0.00014184226734289046	0.011600654688211995
40	28.265632005610634	40	2	spccomplrate_40tips_spr0.004_.0045.nex	0.004	submit1::20201122163118::8214138911638656353	0.002790442774512783	-5.136629270576818	0.0001521815958784529	0.012430259817942864
40	46.04181437057224	40	5	spccomplrate_40tips_spr0.004_.0074.nex	0.004	submit1::20201122163118::8214138911638656353	0.008540685320276773	-15.23247159883147	0.00261241504610942	0.020002732633121027
40	37.90938480039265	40	2	spccomplrate_40tips_spr0.004_.0067.nex	0.004	submit1::20201122163118::8214138911638656353	0.002238097783146292	-4.597614850206953	0.00012140046494462524	0.009972649144935938
40	36.28461287827342	40	2	spccomplrate_40tips_spr0.002_.0083.nex	0.002	submit1::20201122163118::8214138911638656353	0.0022540847675508145	-7.769347661468157	0.00012229138903714797	0.010040020514922017
40	16.960849382159072	40	2	spccomplrate_40tips_spr0.004_.0061.nex	0.004	submit1::20201122163118::8214138911638656353	0.003701081051949949	-5.123233986456002	0.00020292972700896588	0.016487420237576895
40	25.091345722095276	40	2	spccomplrate_40tips_spr0.004_.0075.nex	0.004	submit1::20201122163118::8214138911638656353	0.0032507752973303314	-4.409288369649286	0.00017783504775984138	0.014484062337465218
40	28.448703978388117	40	2	spccomplrate_40tips_spr0.002_.0095.nex	0.002	submit1::20201122163118::8214138911638656353	0.0024074238894810198	-4.312862166332844	0.0001308366852979772	0.010726638649361365
40	46.0099339945303	40	2	spccomplrate_40tips_spr0.004_.0070.nex	0.004	submit1::20201122163118::8214138911638656353	0.002659606469704161	-3.364031763481466	0.00014489033861684735	0.011859726981023087
40	39.484130379232035	40	3	spccomplrate_40tips_spr0.004_.0073.nex	0.004	submit1::20201122163118::8214138911638656353	0.003741625638881218	-9.387376276767135	0.0006075471734281426	0.011665669380737242
40	38.31459505517378	40	2	spccomplrate_40tips_spr0.004_.0071.nex	0.004	submit1::20201122163118::8214138911638656353	0.002357998950396761	-4.475016692326711	0.00012808232788525726	0.0105073667510516
40	24.445908662633997	40	2	spccomplrate_40tips_spr0.004_.0081.nex	0.004	submit1::20201122163118::8214138911638656353	0.003247730025146282	-5.291166080256795	0.00017766534056000877	0.014469679790733459
40	41.70035874400756	40	2	spccomplrate_40tips_spr0.001_.0030.nex	0.001	submit1::20201122163118::8214138911638656353	0.0024587743339395157	-5.476053295765228	0.00013369834744589814	0.010951692420046342
40	51.02815526011276	40	2	spccomplrate_40tips_spr0.004_.0066.nex	0.004	submit1::20201122163118::8214138911638656353	0.0026059115128547646	-4.693919911933279	0.00014189802127333612	0.011605821721091567
40	41.83180210552206	40	3	spccomplrate_40tips_spr0.002_.0079.nex	0.002	submit1::20201122163118::8214138911638656353	0.0045682286662837345	-8.466546629736744	0.000741807809735551	0.014243045215563278
40	30.004737384210156	40	3	spccomplrate_40tips_spr0.004_.0069.nex	0.004	submit1::20201122163118::8214138911638656353	0.0054497737753911955	-8.936587549458297	0.0008851535889601486	0.016993158884387842
40	31.37817141450707	40	5	spccomplrate_40tips_spr0.004_.0064.nex	0.004	submit1::20201122163118::8214138911638656353	0.009358110491637268	-17.897506406469113	0.0028628439222328416	0.021901236585331985
40	30.3474167097547	40	2	spccomplrate_40tips_spr0.001_.0080.nex	0.001	submit1::20201122163118::8214138911638656353	0.002307209735612472	-4.131365969273126	0.00012525194199466776	0.010277287165837385
40	34.505401790430724	40	3	spccomplrate_40tips_spr0.004_.0063.nex	0.004	submit1::20201122163118::8214138911638656353	0.004752712007995466	-9.009769704398627	0.0007715600795125917	0.014810264033712581
40	25.068474788338648	40	3	spccomplrate_40tips_spr0.004_.0065.nex	0.004	submit1::20201122163118::8214138911638656353	0.005013648333939323	-9.74732507369478	0.0008142066204472302	0.015631439562690804
40	33.99194857451312	40	2	spccomplrate_40tips_spr0.004_.0053.nex	0.004	submit1::20201122163118::8214138911638656353	0.0024834279366348928	-4.748554733673731	0.00013507224561537287	0.011064009971261031
40	38.35599140587219	40	2	spccomplrate_40tips_spr0.004_.0080.nex	0.004	submit1::20201122163118::8214138911638656353	0.0025833004185928767	-5.251342395331656	0.00014063794819598206	0.011505715840467695
40	25.58633474038506	40	2	spccomplrate_40tips_spr0.001_.0075.nex	0.001	submit1::20201122163118::8214138911638656353	0.003227513544371769	-5.949070586486585	0.00017653871471661698	0.014377609581746498
40	26.07224274226067	40	2	spccomplrate_40tips_spr0.001_.0029.nex	0.001	submit1::20201122163118::8214138911638656353	0.003047590989998857	-4.864798022603562	0.00016651197456206266	0.013574253818253787
40	34.293746714465016	40	2	spccomplrate_40tips_spr0.001_.0083.nex	0.001	submit1::20201122163118::8214138911638656353	0.0023211266248012756	-6.411632988162825	0.0001260275036364097	0.010335297302162783
40	33.35632600098987	40	2	spccomplrate_40tips_spr0.002_.0074.nex	0.002	submit1::20201122163118::8214138911638656353	0.002336175087846455	-4.569407977984324	0.000126866125726927	0.010400910733968326
40	33.736026717286904	40	3	spccomplrate_40tips_spr0.002_.0097.nex	0.002	submit1::20201122163118::8214138911638656353	0.005659871306511903	-6.087927451148575	0.0009183938118897374	0.017658952481759728
40	33.074409161721775	40	2	spccomplrate_40tips_spr0.004_.0082.nex	0.004	submit1::20201122163118::8214138911638656353	0.002495020006469348	-4.682998572991358	0.00013571824951682168	0.011115533948977794
40	41.23088784673263	40	2	spccomplrate_40tips_spr0.004_.0099.nex	0.004	submit1::20201122163118::8214138911638656353	0.0022470030281480646	-4.968809976919901	0.00012189673723220264	0.010010593697814398
40	47.498810451354494	40	3	spccomplrate_40tips_spr0.004_.0088.nex	0.004	submit1::20201122163118::8214138911638656353	0.005069486296655519	-9.236850614323517	0.0008232942918002034	0.01580362095463201
40	27.125514381585276	40	4	spccomplrate_40tips_spr0.008_.0013.nex	0.008	submit1::20201122163118::8214138911638656353	0.008871257391005435	-10.917014211166599	0.00216825473571525	0.023205791600781865
40	45.331163609694656	40	4	spccomplrate_40tips_spr0.008_.0046.nex	0.008	submit1::20201122163118::8214138911638656353	0.007907223060152218	-10.18311946782809	0.0019321039798611433	0.020696889498226484
40	24.772268835981453	40	4	spccomplrate_40tips_spr0.008_.0051.nex	0.008	submit1::20201122163118::8214138911638656353	0.007712518505157196	-10.866635435673782	0.0018852833454936907	0.020172897658616726
40	35.91016796672774	40	5	spccomplrate_40tips_spr0.008_.0045.nex	0.008	submit1::20201122163118::8214138911638656353	0.010867097275150244	-13.041394899669347	0.0033243529043569513	0.025448497876984277
40	35.356513432105984	40	3	spccomplrate_40tips_spr0.008_.0048.nex	0.008	submit1::20201122163118::8214138911638656353	0.004957979466001053	-7.3016737513068675	0.0008050384703472508	0.015461470846066163
40	21.829651623954888	40	3	spccomplrate_40tips_spr0.008_.0049.nex	0.008	submit1::20201122163118::8214138911638656353	0.006745274115581887	-6.771521168833698	0.0010951816110996195	0.021041999550159004
40	25.354913716767626	40	7	spccomplrate_40tips_spr0.008_.0047.nex	0.008	submit1::20201122163118::8214138911638656353	0.015431529904704111	-17.479768408484155	0.006061978765941947	0.03151819044787936
40	28.792955077318886	40	3	spccomplrate_40tips_spr0.008_.0011.nex	0.008	submit1::20201122163118::8214138911638656353	0.005191411534382341	-11.673611664563486	0.0008431409885917469	0.016184651593679843
40	26.305033652875032	40	5	spccomplrate_40tips_spr0.008_.0032.nex	0.008	submit1::20201122163118::8214138911638656353	0.012096156306382666	-12.11260168700863	0.0037005594612830673	0.028339490585569647
40	22.644752652186114	40	2	spccomplrate_40tips_spr0.004_.0093.nex	0.004	submit1::20201122163118::8214138911638656353	0.002816348245011248	-4.911711685779044	0.00015362525824849248	0.012550400783866307
40	41.99185125071791	40	3	spccomplrate_40tips_spr0.008_.0010.nex	0.008	submit1::20201122163118::8214138911638656353	0.004750469402232405	-9.138254348139588	0.0007712014429454141	0.014803138628294802
40	32.503911529711885	40	6	spccomplrate_40tips_spr0.010_.0010.nex	0.01	submit1::20201122163118::8214138911638656353	0.012071556632376084	-16.32450675543257	0.004272991588344895	0.026141834362364027
40	61.75033640665927	40	6	spccomplrate_40tips_spr0.010_.0015.nex	0.01	submit1::20201122163118::8214138911638656353	0.010620310785139985	-20.724689642887817	0.0037604222938245964	0.02298900666342104
40	34.0437900110767	40	3	spccomplrate_40tips_spr0.008_.0012.nex	0.008	submit1::20201122163118::8214138911638656353	0.004493915039011601	-7.448688992809424	0.0007296746615161573	0.014015766776769138
40	29.15138507721446	40	3	spccomplrate_40tips_spr0.010_.0014.nex	0.01	submit1::20201122163118::8214138911638656353	0.005519795899555737	-7.556516017572196	0.0008962237353607493	0.01720894382132873
40	45.60960219891398	40	4	spccomplrate_40tips_spr0.010_.0020.nex	0.01	submit1::20201122163118::8214138911638656353	0.011002926812663218	-13.704169834128704	0.0026881492602155495	0.028801638871691224
40	46.5580699644669	40	5	spccomplrate_40tips_spr0.010_.0017.nex	0.01	submit1::20201122163118::8214138911638656353	0.010740214733865019	-12.314468411673957	0.0032839095075658034	0.02519105776352041
40	22.93634724172646	40	5	spccomplrate_40tips_spr0.010_.0021.nex	0.01	submit1::20201122163118::8214138911638656353	0.013826349598934057	-13.515419019439923	0.004230306335480326	0.03237372386681337
40	35.4454267069643	40	6	spccomplrate_40tips_spr0.010_.0019.nex	0.01	submit1::20201122163118::8214138911638656353	0.015754858692148235	-13.455332640007676	0.005573150182945584	0.03421543793201099
40	43.45731121724815	40	3	spccomplrate_40tips_spr0.010_.0008.nex	0.01	submit1::20201122163118::8214138911638656353	0.005347393264446457	-9.495146166052798	0.000868468491608532	0.01667294080930383
40	35.97919521824835	40	3	spccomplrate_40tips_spr0.008_.0050.nex	0.008	submit1::20201122163118::8214138911638656353	0.004459167827265862	-7.574207114468517	0.0007240801707472226	0.01390470509541481
40	39.31882125517622	40	5	spccomplrate_40tips_spr0.010_.0011.nex	0.01	submit1::20201122163118::8214138911638656353	0.010759278667526581	-12.882344568485125	0.003292147943410745	0.025200777077902848
40	33.01475870807059	40	7	spccomplrate_40tips_spr0.010_.0013.nex	0.01	submit1::20201122163118::8214138911638656353	0.014050037670891285	-21.553036822886316	0.005521920383368163	0.028663470187169967
40	46.58149130814233	40	5	spccomplrate_40tips_spr0.010_.0016.nex	0.01	submit1::20201122163118::8214138911638656353	0.010073355749094908	-14.029322285738317	0.003081648570019724	0.023598450309166165
40	29.539566335716337	40	2	spccomplrate_40tips_spr0.010_.0018.nex	0.01	submit1::20201122163118::8214138911638656353	0.0026554643910673536	-4.222764300459084	0.00014465950848920856	0.011828689529691771
40	25.723036383598345	40	4	spccomplrate_40tips_spr0.010_.0009.nex	0.01	submit1::20201122163118::8214138911638656353	0.00838921291066042	-10.946912662572545	0.0020508614427150896	0.021944886650711322
40	26.56404852821454	40	6	spccomplrate_40tips_spr0.010_.0012.nex	0.01	submit1::20201122163118::8214138911638656353	0.015400668125933147	-17.569196580272727	0.005455306502244297	0.03333361821402348
40	39.928237284386775	40	2	spccomplrate_40tips_spr0.008_.0033.nex	0.008	submit1::20201122163118::8214138911638656353	0.0027601661019940557	-3.015942334068684	0.0001504943347724294	0.0123272357527365
40	34.64336126974689	40	5	spccomplrate_40tips_spr0.004_.0091.nex	0.004	submit1::20201122163118::8214138911638656353	0.009258552248205439	-12.971746641537893	0.0028311898334762373	0.021686946000546364
40	37.1558499385732	40	3	spccomplrate_40tips_spr0.004_.0089.nex	0.004	submit1::20201122163118::8214138911638656353	0.003828211754649132	-7.845720587680779	0.0006217726044028826	0.011940818405388501
40	39.03777865474605	40	5	spccomplrate_40tips_spr0.004_.0090.nex	0.004	submit1::20201122163118::8214138911638656353	0.011495202643624684	-14.409537026320908	0.00351551115998566	0.02694723635163901
40	50.285489935081955	40	6	spccomplrate_40tips_spr0.008_.0025.nex	0.008	submit1::20201122163118::8214138911638656353	0.011368727476446905	-18.181764651183528	0.0040246887397225855	0.02461474931255552
40	26.420789451199308	40	2	spccomplrate_40tips_spr0.008_.0026.nex	0.008	submit1::20201122163118::8214138911638656353	0.00283158269633697	-4.254204731165173	0.0001544742451104933	0.012605490206917687
40	44.80283998772095	40	2	spccomplrate_40tips_spr0.008_.0024.nex	0.008	submit1::20201122163118::8214138911638656353	0.002603703829058416	-5.44425304134013	0.00014177499127386464	0.011595575571088283
40	29.34597209737969	40	5	spccomplrate_40tips_spr0.008_.0034.nex	0.008	submit1::20201122163118::8214138911638656353	0.013580365273626927	-13.702686696187481	0.0041550831269068856	0.03179392719567273
40	23.698150065001897	40	4	spccomplrate_40tips_spr0.008_.0064.nex	0.008	submit1::20201122163118::8214138911638656353	0.009923276585753019	-10.947142846990962	0.0024254569546808954	0.025954744710477092
40	29.88642416079245	40	3	spccomplrate_40tips_spr0.008_.0061.nex	0.008	submit1::20201122163118::8214138911638656353	0.00514379364948135	-8.117631384318228	0.000835327987043449	0.016036757565719453
40	29.078414580778688	40	5	spccomplrate_40tips_spr0.008_.0060.nex	0.008	submit1::20201122163118::8214138911638656353	0.011642226467293655	-12.89191867350837	0.0035613895665210843	0.02727786055303554
40	38.49995741918868	40	2	spccomplrate_40tips_spr0.008_.0063.nex	0.008	submit1::20201122163118::8214138911638656353	0.0021150333157975224	-6.700143218005694	0.00011787565241574197	0.009424167335682503
40	33.012037818985114	40	4	spccomplrate_40tips_spr0.008_.0081.nex	0.008	submit1::20201122163118::8214138911638656353	0.0077480114634423235	-11.864356394877097	0.0018934163128840476	0.02025823141912091
40	33.816577222095084	40	4	spccomplrate_40tips_spr0.008_.0035.nex	0.008	submit1::20201122163118::8214138911638656353	0.007417763886687022	-11.371980527428141	0.0018131766585753584	0.019398088488272854
40	27.346110123713945	40	4	spccomplrate_40tips_spr0.008_.0062.nex	0.008	submit1::20201122163118::8214138911638656353	0.009044489749763048	-11.872595753542482	0.002210535042842549	0.023653888206357818
40	47.20764206839803	40	5	spccomplrate_40tips_spr0.008_.0083.nex	0.008	submit1::20201122163118::8214138911638656353	0.013238274968585801	-14.510195047114966	0.004040668377890702	0.031138646432742723
40	36.458181523987214	40	2	spccomplrate_40tips_spr0.008_.0086.nex	0.008	submit1::20201122163118::8214138911638656353	0.00255529407820023	-4.108090996743337	0.000139077208361136	0.011381333613309086
40	29.75530643567629	40	2	spccomplrate_40tips_spr0.004_.0098.nex	0.004	submit1::20201122163118::8214138911638656353	0.002906374308634877	-4.287121982710828	0.00015864223875011773	0.012952404616462031
40	21.22244618053261	40	2	spccomplrate_40tips_spr0.008_.0088.nex	0.008	submit1::20201122163118::8214138911638656353	0.0037814268214750803	-4.407071311250059	0.00020740724321783696	0.016841442721762384
40	34.47746293616967	40	4	spccomplrate_40tips_spr0.008_.0080.nex	0.008	submit1::20201122163118::8214138911638656353	0.008203688029318815	-11.939202984253924	0.002005492321945997	0.021457943041429874
40	23.13240112169385	40	5	spccomplrate_40tips_spr0.008_.0087.nex	0.008	submit1::20201122163118::8214138911638656353	0.012923008793283047	-14.444553125046562	0.003955884624313656	0.030261445955435586
40	26.47433215078708	40	3	spccomplrate_40tips_spr0.004_.0092.nex	0.004	submit1::20201122163118::8214138911638656353	0.005735595216145765	-7.678371660158194	0.0009308309961248962	0.01788997551719173
40	26.071302215938136	40	4	spccomplrate_40tips_spr0.008_.0096.nex	0.008	submit1::20201122163118::8214138911638656353	0.008504380510725424	-11.218507747080995	0.0020783688021119573	0.022234753065703747
40	41.395464493427994	40	3	spccomplrate_40tips_spr0.008_.0089.nex	0.008	submit1::20201122163118::8214138911638656353	0.004208055915562118	-7.370194920115717	0.0006833180454284073	0.013126800813137671
40	32.65459838570746	40	5	spccomplrate_40tips_spr0.008_.0082.nex	0.008	submit1::20201122163118::8214138911638656353	0.010208166553487283	-17.7524533374541	0.0031222444946460716	0.023897353667263855
40	46.91230327029179	40	4	spccomplrate_40tips_spr0.008_.0079.nex	0.008	submit1::20201122163118::8214138911638656353	0.005797384039922725	-10.029566727293194	0.0014168237909740757	0.015174283724745665
40	35.00029632673413	40	3	spccomplrate_40tips_spr0.010_.0001.nex	0.01	submit1::20201122163118::8214138911638656353	0.004420150094526823	-7.562686534000485	0.0007176415699534439	0.013782615893266646
40	30.645991466638563	40	2	spccomplrate_40tips_spr0.008_.0084.nex	0.008	submit1::20201122163118::8214138911638656353	0.0025542024350046376	-5.274414354069767	0.00013901637317178557	0.011372013891538673
40	25.49948591526423	40	7	spccomplrate_40tips_spr0.008_.0094.nex	0.008	submit1::20201122163118::8214138911638656353	0.015761725844848504	-19.412620855542755	0.006192992582749018	0.03217346052582435
40	30.945495813279578	40	3	spccomplrate_40tips_spr0.008_.0078.nex	0.008	submit1::20201122163118::8214138911638656353	0.00596550570722864	-10.578527771703337	0.0009688113171569685	0.018596226565414896
40	29.960120686403606	40	4	spccomplrate_40tips_spr0.008_.0098.nex	0.008	submit1::20201122163118::8214138911638656353	0.008024784001650107	-11.92555866547393	0.0019614221790553495	0.020994992464387758
40	22.712667316787435	40	4	spccomplrate_40tips_spr0.010_.0003.nex	0.01	submit1::20201122163118::8214138911638656353	0.01013639921707123	-10.46880311698046	0.002477120941446738	0.026516291138849554
40	23.538132212739427	40	5	spccomplrate_40tips_spr0.008_.0095.nex	0.008	submit1::20201122163118::8214138911638656353	0.010700589346618727	-16.23757340294692	0.00327261613521496	0.025059398718738916
40	25.272083458541047	40	3	spccomplrate_40tips_spr0.008_.0085.nex	0.008	submit1::20201122163118::8214138911638656353	0.005536254266092935	-8.157120936765272	0.0008989427803460119	0.017260745204960744
40	39.88962635670084	40	4	spccomplrate_40tips_spr0.008_.0099.nex	0.008	submit1::20201122163118::8214138911638656353	0.0076723741413387645	-13.855399134907126	0.0018751892462952329	0.020067826857001005
40	24.778844254737642	40	6	spccomplrate_40tips_spr0.010_.0026.nex	0.01	submit1::20201122163118::8214138911638656353	0.014153267902624818	-15.313466471878945	0.005012727060555921	0.03065510502941154
40	21.195305500563045	40	5	spccomplrate_40tips_spr0.008_.0097.nex	0.008	submit1::20201122163118::8214138911638656353	0.012560196943036003	-13.650021693490162	0.0038431981299625597	0.029409114762314156
40	36.431153981970034	40	2	spccomplrate_40tips_spr0.010_.0022.nex	0.01	submit1::20201122163118::8214138911638656353	0.0030698104602213407	-4.534202215009701	0.0001677502231800261	0.013674844733792312
40	33.24830403350049	40	4	spccomplrate_40tips_spr0.010_.0034.nex	0.01	submit1::20201122163118::8214138911638656353	0.007369441864681653	-11.998659232859072	0.001801051206642319	0.01928041902162804
40	32.317700018303725	40	4	spccomplrate_40tips_spr0.010_.0031.nex	0.01	submit1::20201122163118::8214138911638656353	0.009119529954741922	-9.787333104564834	0.00222767064538873	0.02387986111978688
40	37.983529108450654	40	6	spccomplrate_40tips_spr0.010_.0024.nex	0.01	submit1::20201122163118::8214138911638656353	0.015108127816723943	-15.016870508035957	0.005342566119472234	0.03278386275904159
40	32.38482576088226	40	4	spccomplrate_40tips_spr0.010_.0023.nex	0.01	submit1::20201122163118::8214138911638656353	0.007471355139369623	-10.358359627356224	0.0018260186803929293	0.019547531688073456
40	20.57806247400615	40	2	spccomplrate_40tips_spr0.010_.0002.nex	0.01	submit1::20201122163118::8214138911638656353	0.003343591116458095	-4.374270685205347	0.00018300749600497535	0.014897888451072594
40	30.709181392753262	40	5	spccomplrate_40tips_spr0.010_.0033.nex	0.01	submit1::20201122163118::8214138911638656353	0.01142339782464792	-14.573728144973114	0.003497072554093545	0.026748642870997118
40	37.53554736350132	40	3	spccomplrate_40tips_spr0.010_.0028.nex	0.01	submit1::20201122163118::8214138911638656353	0.005415828229464966	-10.676996144137142	0.0008796497660187448	0.016886690280399907
40	23.435360195333136	40	3	spccomplrate_40tips_spr0.010_.0039.nex	0.01	submit1::20201122163118::8214138911638656353	0.007418332527486291	-6.386794697668209	0.001204204265008408	0.023148961460299624
40	34.58518884227938	40	3	spccomplrate_40tips_spr0.010_.0027.nex	0.01	submit1::20201122163118::8214138911638656353	0.005290244513834782	-8.496360757815655	0.0008591702510820084	0.016496005666402483
40	25.123074471468442	40	2	spccomplrate_40tips_spr0.010_.0036.nex	0.01	submit1::20201122163118::8214138911638656353	0.0031562931921384316	-4.516973525260837	0.00017256974057633533	0.01406162824549927
40	27.778406084616588	40	5	spccomplrate_40tips_spr0.010_.0035.nex	0.01	submit1::20201122163118::8214138911638656353	0.011469681139987037	-13.810014211112897	0.0035084194705276967	0.026877253011909318
40	39.554402681731126	40	7	spccomplrate_40tips_spr0.010_.0029.nex	0.01	submit1::20201122163118::8214138911638656353	0.013680483045459572	-20.446393292158756	0.005375677530868242	0.027918171438230645
40	24.099287796992122	40	4	spccomplrate_40tips_spr0.010_.0038.nex	0.01	submit1::20201122163118::8214138911638656353	0.010722833412057948	-11.139928357851712	0.0026197386597812634	0.028072239954670775
40	26.131529511801265	40	4	spccomplrate_40tips_spr0.010_.0040.nex	0.01	submit1::20201122163118::8214138911638656353	0.009312840364552174	-11.169005636271852	0.0022761286080133394	0.02435182614605384
40	49.93886103836579	40	2	spccomplrate_40tips_spr0.004_.0097.nex	0.004	submit1::20201122163118::8214138911638656353	0.002224161832333763	-6.880997153625079	0.00012395717620693192	0.00990788970732457
40	46.84172600814398	40	3	spccomplrate_40tips_spr0.010_.0030.nex	0.01	submit1::20201122163118::8214138911638656353	0.005491729400257166	-7.326946819088099	0.0008918678073220433	0.01713065279142963
40	28.454725666045654	40	3	spccomplrate_40tips_spr0.008_.0037.nex	0.008	submit1::20201122163118::8214138911638656353	0.005773172206820974	-8.7400995833434	0.0009376289703583718	0.018001569186675462
40	31.334276816411638	40	4	spccomplrate_40tips_spr0.010_.0037.nex	0.01	submit1::20201122163118::8214138911638656353	0.007353238405446712	-13.955068881112803	0.0017974721290911144	0.01922987558879562
40	32.44014703473613	40	2	spccomplrate_40tips_spr0.008_.0100.nex	0.008	submit1::20201122163118::8214138911638656353	0.003075943714003087	-3.8066893344598993	0.00016809201769370363	0.01370942638574514
40	30.49083424688441	40	3	spccomplrate_40tips_spr0.010_.0025.nex	0.01	submit1::20201122163118::8214138911638656353	0.006233645969568161	-8.33542232838659	0.0010121086414887465	0.01944532644824703
40	25.13035539617219	40	3	spccomplrate_40tips_spr0.010_.0032.nex	0.01	submit1::20201122163118::8214138911638656353	0.005427751908419053	-8.867918802180846	0.0008814782972288951	0.01693003065891672
40	29.216126396262	40	5	spccomplrate_40tips_spr0.008_.0006.nex	0.008	submit1::20201122163118::8214138911638656353	0.01048695862685569	-13.636840817534933	0.0032085528989411216	0.02456809081538074
40	43.471008044582476	40	4	spccomplrate_40tips_spr0.008_.0008.nex	0.008	submit1::20201122163118::8214138911638656353	0.006778079668910608	-14.929312347413479	0.0016572228084084152	0.017723925691003495
40	24.58572412878489	40	3	spccomplrate_40tips_spr0.008_.0016.nex	0.008	submit1::20201122163118::8214138911638656353	0.006019578925498338	-7.562127146057076	0.0009773967163053893	0.018772945814804824
40	32.65397681082614	40	4	spccomplrate_40tips_spr0.008_.0004.nex	0.008	submit1::20201122163118::8214138911638656353	0.008394134865249382	-10.415929037155747	0.002051837618513122	0.021964592020504797
40	27.51017588932889	40	2	spccomplrate_40tips_spr0.004_.0100.nex	0.004	submit1::20201122163118::8214138911638656353	0.002474562947095507	-4.83696526379995	0.00013457821668779314	0.011023260602909027
40	32.11557133061221	40	4	spccomplrate_40tips_spr0.008_.0014.nex	0.008	submit1::20201122163118::8214138911638656353	0.00766111200742897	-11.65184755002828	0.0018725715398594473	0.02003457055974364
40	32.02325720760993	40	4	spccomplrate_40tips_spr0.008_.0023.nex	0.008	submit1::20201122163118::8214138911638656353	0.009879646303088442	-9.377843601193245	0.0024139201412621833	0.02586501512589807
40	39.8732799129244	40	5	spccomplrate_40tips_spr0.008_.0007.nex	0.008	submit1::20201122163118::8214138911638656353	0.011654980330429289	-10.81980810046818	0.00356296013315677	0.027341502484908343
40	30.624858741503903	40	5	spccomplrate_40tips_spr0.008_.0020.nex	0.008	submit1::20201122163118::8214138911638656353	0.010948309907893288	-16.42944349337747	0.0033498664669781154	0.025633382980639843
40	18.99083474649255	40	4	spccomplrate_40tips_spr0.008_.0038.nex	0.008	submit1::20201122163118::8214138911638656353	0.010608524262507482	-12.767843204093294	0.0025932069300640985	0.027743764332130088
40	25.958252506557304	40	2	spccomplrate_40tips_spr0.008_.0015.nex	0.008	submit1::20201122163118::8214138911638656353	0.0028359411214225277	-4.250142288211481	0.0001547171318123206	0.012627102140936083
40	36.903119227630825	40	7	spccomplrate_40tips_spr0.008_.0052.nex	0.008	submit1::20201122163118::8214138911638656353	0.016474233616993957	-17.94768253950144	0.0064692385314034815	0.03366553161055811
40	39.90208166471618	40	5	spccomplrate_40tips_spr0.008_.0009.nex	0.008	submit1::20201122163118::8214138911638656353	0.011315055742487526	-12.516453482402202	0.003456950662960389	0.026577384163134817
40	30.164164885768503	40	2	spccomplrate_40tips_spr0.008_.0043.nex	0.008	submit1::20201122163118::8214138911638656353	0.0033870505743885102	-3.842555104648944	0.00018542940855198657	0.015097819618808303
40	38.651562847596246	40	2	spccomplrate_40tips_spr0.008_.0074.nex	0.008	submit1::20201122163118::8214138911638656353	0.0032650634566245285	-4.626584780903446	0.0001786312995751244	0.01454772820877237
40	27.50551958662605	40	4	spccomplrate_40tips_spr0.008_.0005.nex	0.008	submit1::20201122163118::8214138911638656353	0.008003529259833282	-14.33094981167479	0.0019558338861701027	0.020946148096010645
40	38.783832357480705	40	2	spccomplrate_40tips_spr0.004_.0084.nex	0.004	submit1::20201122163118::8214138911638656353	0.002446395361067546	-5.655616291180745	0.00013300849094180327	0.010896803592988412
40	27.626579708184963	40	2	spccomplrate_40tips_spr0.008_.0044.nex	0.008	submit1::20201122163118::8214138911638656353	0.0030123986404928848	-4.259807530812185	0.00016455077217054212	0.013418910817943972
40	23.56668630345399	40	5	spccomplrate_40tips_spr0.008_.0018.nex	0.008	submit1::20201122163118::8214138911638656353	0.014477732166345491	-12.19054832404218	0.004429339405401018	0.03391268993070903
40	36.17511809262426	40	3	spccomplrate_40tips_spr0.004_.0083.nex	0.004	submit1::20201122163118::8214138911638656353	0.0048322215538852634	-8.651161900458629	0.0007845910904236264	0.01506289842623382
40	35.29771354345719	40	2	spccomplrate_40tips_spr0.008_.0017.nex	0.008	submit1::20201122163118::8214138911638656353	0.0022985840805816973	-5.764870579674519	0.00012477125072192632	0.01023775881078473
40	27.035571997443128	40	5	spccomplrate_40tips_spr0.008_.0022.nex	0.008	submit1::20201122163118::8214138911638656353	0.010901668789763837	-13.723420498836118	0.003334941452057423	0.025532523118533205
40	25.24076268723772	40	5	spccomplrate_40tips_spr0.008_.0067.nex	0.008	submit1::20201122163118::8214138911638656353	0.012460032931122977	-15.969816779416979	0.0038121827485259746	0.029181668453832764
40	35.029924701744314	40	4	spccomplrate_40tips_spr0.008_.0075.nex	0.008	submit1::20201122163118::8214138911638656353	0.006296898811051136	-12.196873567788982	0.0015388205264596864	0.016461573745696123
40	35.08752004722655	40	4	spccomplrate_40tips_spr0.008_.0021.nex	0.008	submit1::20201122163118::8214138911638656353	0.00934022549267976	-11.440075821994084	0.002282765446022878	0.024424825528392327
40	16.96988767236062	40	2	spccomplrate_40tips_spr0.004_.0086.nex	0.004	submit1::20201122163118::8214138911638656353	0.003959033779132133	-6.132736183516304	0.0002173049395921182	0.017634277449601415
40	35.623852325083504	40	3	spccomplrate_40tips_spr0.008_.0019.nex	0.008	submit1::20201122163118::8214138911638656353	0.005171245680114661	-8.290803945211774	0.0008397285628309011	0.016128817742373614
40	30.578293752424198	40	4	spccomplrate_40tips_spr0.010_.0004.nex	0.01	submit1::20201122163118::8214138911638656353	0.007690680595034468	-13.044247796643532	0.0018799269497871201	0.020113699348509803
40	31.01399514127615	40	2	spccomplrate_40tips_spr0.008_.0090.nex	0.008	submit1::20201122163118::8214138911638656353	0.002784827500507022	-3.542092745988325	0.00015186866738792193	0.012415012135441153
40	28.785105303102448	40	5	spccomplrate_40tips_spr0.008_.0040.nex	0.008	submit1::20201122163118::8214138911638656353	0.011381226297394584	-14.789742103549502	0.0034822600931260065	0.026654707189531113
40	24.307582106802133	40	3	spccomplrate_40tips_spr0.008_.0068.nex	0.008	submit1::20201122163118::8214138911638656353	0.0057315699493918565	-7.832728630692855	0.0009303634972419955	0.01786379969725852
40	22.877447238575016	40	5	spccomplrate_40tips_spr0.008_.0042.nex	0.008	submit1::20201122163118::8214138911638656353	0.011823192127576907	-14.49962714492907	0.0036169655994829843	0.027698929420924886
40	32.923322761306935	40	9	spccomplrate_40tips_spr0.008_.0065.nex	0.008	submit1::20201122163118::8214138911638656353	0.020983915947180642	-25.978775788494605	0.009497350337370368	0.03933601502311957
40	40.96018028630287	40	2	spccomplrate_40tips_spr0.008_.0039.nex	0.008	submit1::20201122163118::8214138911638656353	0.002581226331571762	-4.555020324722529	0.00014052236328951422	0.01149612024867828
40	19.891129924696365	40	2	spccomplrate_40tips_spr0.008_.0036.nex	0.008	submit1::20201122163118::8214138911638656353	0.003626697498298337	-4.935825317761308	0.0001987844736979705	0.016155927205170097
40	19.990748521239446	40	4	spccomplrate_40tips_spr0.008_.0041.nex	0.008	submit1::20201122163118::8214138911638656353	0.008081830044557686	-12.306847064248409	0.0019757434875611745	0.021134933970819298
40	22.062565518364487	40	3	spccomplrate_40tips_spr0.004_.0094.nex	0.004	submit1::20201122163118::8214138911638656353	0.005782533393332159	-9.184280620175546	0.0009391859484774847	0.018028583358410497
40	38.16671649421956	40	2	spccomplrate_40tips_spr0.008_.0058.nex	0.008	submit1::20201122163118::8214138911638656353	0.002805678854874671	-3.8904832730591434	0.00015303067352352636	0.012508796355954765
40	24.906509165454775	40	4	spccomplrate_40tips_spr0.008_.0054.nex	0.008	submit1::20201122163118::8214138911638656353	0.009013224146549995	-13.600686841543626	0.0022031105704928156	0.02356576520505439
40	26.881173940452094	40	3	spccomplrate_40tips_spr0.004_.0095.nex	0.004	submit1::20201122163118::8214138911638656353	0.0053260143498205315	-9.280942637515917	0.0008650339170984252	0.016603667380637347
40	35.999212594638976	40	5	spccomplrate_40tips_spr0.008_.0053.nex	0.008	submit1::20201122163118::8214138911638656353	0.009471364100787867	-14.748821758805619	0.002897230361330728	0.022179957070861008
40	39.41286984849077	40	3	spccomplrate_40tips_spr0.008_.0091.nex	0.008	submit1::20201122163118::8214138911638656353	0.004707598022795602	-9.803611584814531	0.000764652549808917	0.014679850046240547
40	34.49195159116926	40	2	spccomplrate_40tips_spr0.008_.0069.nex	0.008	submit1::20201122163118::8214138911638656353	0.0023402619828408644	-4.806677730888253	0.0001270938805756213	0.010418399523961041
40	24.32950136890789	40	2	spccomplrate_40tips_spr0.008_.0055.nex	0.008	submit1::20201122163118::8214138911638656353	0.0035869379987283857	-5.408775196173123	0.00019656875276041232	0.015978304663758613
40	24.509655936010837	40	2	spccomplrate_40tips_spr0.008_.0056.nex	0.008	submit1::20201122163118::8214138911638656353	0.0034663956353119187	-3.976549705564289	0.00018985115718266336	0.015449995940641737
40	23.568487219720083	40	5	spccomplrate_40tips_spr0.008_.0059.nex	0.008	submit1::20201122163118::8214138911638656353	0.012831337427491409	-11.708512373648908	0.003924274003237472	0.030081284119022215
40	23.803433079462053	40	2	spccomplrate_40tips_spr0.010_.0005.nex	0.01	submit1::20201122163118::8214138911638656353	0.003441618921314478	-5.02194821907867	0.00018847039825556887	0.015332798282428142
40	30.45229198890805	40	3	spccomplrate_40tips_spr0.008_.0066.nex	0.008	submit1::20201122163118::8214138911638656353	0.004572822051199168	-8.879163859377615	0.0007425756532754514	0.01425542192045271
40	28.32426442799495	40	3	spccomplrate_40tips_spr0.008_.0057.nex	0.008	submit1::20201122163118::8214138911638656353	0.0057418047926990155	-7.6877926215954195	0.0009325207894488555	0.017903816560520862
40	34.91686119697218	40	2	spccomplrate_40tips_spr0.004_.0096.nex	0.004	submit1::20201122163118::8214138911638656353	0.0020853308652487514	-4.176108817457112	0.00011622039157831454	0.009293599504552505
40	31.344386623242176	40	3	spccomplrate_40tips_spr0.004_.0087.nex	0.004	submit1::20201122163118::8214138911638656353	0.005523869858748927	-9.401354728656276	0.0008969368443377454	0.01722155182066981
40	52.789879642820296	40	2	spccomplrate_40tips_spr0.008_.0029.nex	0.008	submit1::20201122163118::8214138911638656353	0.002236670534274239	-5.966820215577955	0.0001213209270922096	0.009962456063460032
40	32.83829027826513	40	6	spccomplrate_40tips_spr0.008_.0001.nex	0.008	submit1::20201122163118::8214138911638656353	0.013590901533714471	-12.894040684348736	0.004806299432641142	0.029501572313303158
40	34.22178546825193	40	5	spccomplrate_40tips_spr0.004_.0085.nex	0.004	submit1::20201122163118::8214138911638656353	0.011010653607585923	-17.157680069521238	0.0033712927135159864	0.025768979811897373
40	43.90496447537171	40	4	spccomplrate_40tips_spr0.008_.0002.nex	0.008	submit1::20201122163118::8214138911638656353	0.007424584522173513	-14.291244628775608	0.0018150055586018039	0.019411836315325236
40	21.752113747781202	40	5	spccomplrate_40tips_spr0.008_.0077.nex	0.008	submit1::20201122163118::8214138911638656353	0.012069062155425133	-12.645832523502143	0.0036927019831131005	0.02826876563571096
40	45.28282273950386	40	3	spccomplrate_40tips_spr0.008_.0027.nex	0.008	submit1::20201122163118::8214138911638656353	0.004218785933082512	-8.264417466047712	0.0006851649697684769	0.01315531361759894
40	36.846601322048954	40	3	spccomplrate_40tips_spr0.008_.0028.nex	0.008	submit1::20201122163118::8214138911638656353	0.004781501130974761	-7.381383966160963	0.0007763109543030695	0.014908470801466314
40	21.49947231568347	40	2	spccomplrate_40tips_spr0.008_.0092.nex	0.008	submit1::20201122163118::8214138911638656353	0.002677726158035643	-4.203783124687536	0.00014590011422399397	0.01192857762411953
40	30.6071182461349	40	6	spccomplrate_40tips_spr0.010_.0006.nex	0.01	submit1::20201122163118::8214138911638656353	0.014475143555270348	-16.446496046222148	0.005125360626421332	0.031367958946737017
40	37.10785566888832	40	5	spccomplrate_40tips_spr0.008_.0093.nex	0.008	submit1::20201122163118::8214138911638656353	0.011443755973547003	-10.562139068489266	0.0034982534466372907	0.026847421235359083
40	33.37643366339319	40	6	spccomplrate_40tips_spr0.010_.0007.nex	0.01	submit1::20201122163118::8214138911638656353	0.011841330633245526	-21.133147514157887	0.004192932415734811	0.025626074212501102
40	43.185487870366494	40	2	spccomplrate_40tips_spr0.008_.0003.nex	0.008	submit1::20201122163118::8214138911638656353	0.002382497363184547	-5.623966222999467	0.0001294475776177228	0.010609443052125583
40	38.587321184694	40	4	spccomplrate_40tips_spr0.008_.0070.nex	0.008	submit1::20201122163118::8214138911638656353	0.0062112499992275205	-10.00336577932834	0.0015179250064199068	0.01624884216820924
40	54.569562851812826	40	4	spccomplrate_40tips_spr0.008_.0071.nex	0.008	submit1::20201122163118::8214138911638656353	0.006093320671744362	-8.726234905726962	0.0014874448470486796	0.015982524306831808
40	34.7598792280553	40	2	spccomplrate_40tips_spr0.008_.0072.nex	0.008	submit1::20201122163118::8214138911638656353	0.002508389763611397	-3.885755337055601	0.00013646332053507198	0.011178351436637094
40	38.423455430622056	40	3	spccomplrate_40tips_spr0.008_.0073.nex	0.008	submit1::20201122163118::8214138911638656353	0.0059110705055909415	-7.912303683496054	0.0009599200573139288	0.018430929146876603
40	31.923051114918135	40	4	spccomplrate_40tips_spr0.008_.0030.nex	0.008	submit1::20201122163118::8214138911638656353	0.008284559072113928	-10.130863231190418	0.0020248272098790272	0.0216797639632843
40	32.648858714280166	40	4	spccomplrate_40tips_spr0.008_.0031.nex	0.008	submit1::20201122163118::8214138911638656353	0.007196198824691184	-11.197918824382844	0.0017586571841841459	0.01881914821527331
40	27.09131298358401	40	2	spccomplrate_40tips_spr0.008_.0076.nex	0.008	submit1::20201122163118::8214138911638656353	0.002716265315209296	-6.297948782775225	0.00014804782781166815	0.012099979519813883
40	28.292711586681026	40	2	spccomplrate_40tips_spr0.010_.0047.nex	0.01	submit1::20201122163118::8214138911638656353	0.003026385169756095	-5.535519344331829	0.00016533021472056074	0.013479855207103224
40	24.553144318653835	40	4	spccomplrate_40tips_spr0.010_.0073.nex	0.01	submit1::20201122163118::8214138911638656353	0.010294963679456462	-10.964649523709074	0.0025162976968726557	0.026921627178568136
40	31.10347792250112	40	4	spccomplrate_40tips_spr0.010_.0072.nex	0.01	submit1::20201122163118::8214138911638656353	0.009573372110198554	-11.41623242612276	0.002340401681676131	0.02503605083146803
40	30.822931636133333	40	2	spccomplrate_40tips_spr0.010_.0059.nex	0.01	submit1::20201122163118::8214138911638656353	0.00340282971207779	-4.23030415448332	0.00018630874974422766	0.015162230269418448
40	31.702561585515575	40	4	spccomplrate_40tips_spr0.010_.0044.nex	0.01	submit1::20201122163118::8214138911638656353	0.007087886739602259	-15.43181994645553	0.001732434083380774	0.018528493147223914
40	25.167682981048763	40	2	spccomplrate_40tips_spr0.010_.0058.nex	0.01	submit1::20201122163118::8214138911638656353	0.0028094374826423654	-4.3518020950647545	0.0001532401346669373	0.01252288151713393
40	32.5499212400303	40	3	spccomplrate_40tips_spr0.010_.0060.nex	0.01	submit1::20201122163118::8214138911638656353	0.005265831143034722	-10.93196576916606	0.0008552521106644036	0.016417084481849413
40	33.707457901302945	40	6	spccomplrate_40tips_spr0.010_.0041.nex	0.01	submit1::20201122163118::8214138911638656353	0.012611239601614468	-19.102278810981442	0.004464693947263342	0.02730217905858816
40	23.1962648335187	40	3	spccomplrate_40tips_spr0.010_.0042.nex	0.01	submit1::20201122163118::8214138911638656353	0.0056572842198198865	-8.38608707329952	0.0009183603594307117	0.017630232857257518
40	22.30078756021189	40	6	spccomplrate_40tips_spr0.020_.0032.nex	0.02	submit1::20201122163118::8214138911638656353	0.015832341710585125	-15.4918527065983	0.005606700356012751	0.03430057861428402
40	36.608350081986345	40	4	spccomplrate_40tips_spr0.010_.0079.nex	0.01	submit1::20201122163118::8214138911638656353	0.007033635996558404	-10.907710023067365	0.0017188982488534684	0.0183920822044229
40	23.312593119023962	40	2	spccomplrate_40tips_spr0.010_.0082.nex	0.01	submit1::20201122163118::8214138911638656353	0.0030861031311710994	-4.496000844819238	0.00016865818259960113	0.013749597598876475
40	31.084688809210697	40	3	spccomplrate_40tips_spr0.010_.0092.nex	0.01	submit1::20201122163118::8214138911638656353	0.005845552081523847	-7.492356373103503	0.0009492071287932591	0.018233676862960818
40	29.04141627061076	40	4	spccomplrate_40tips_spr0.010_.0080.nex	0.01	submit1::20201122163118::8214138911638656353	0.009579151533020778	-10.685718528097897	0.002339891283814219	0.025101511558496083
40	26.51371539326018	40	6	spccomplrate_40tips_spr0.010_.0081.nex	0.01	submit1::20201122163118::8214138911638656353	0.013039038487245417	-14.905845057847731	0.004613955062421922	0.02826405995670007
40	16.775517576065617	40	3	spccomplrate_40tips_spr0.010_.0095.nex	0.01	submit1::20201122163118::8214138911638656353	0.008765818057276747	-8.092780565948354	0.0014231851100160607	0.027323697681311154
40	34.33910896132176	40	3	spccomplrate_40tips_spr0.010_.0091.nex	0.01	submit1::20201122163118::8214138911638656353	0.006044168873225801	-8.856038885849317	0.0009814872444485281	0.018844798345482746
40	38.85405700113075	40	8	spccomplrate_40tips_spr0.020_.0001.nex	0.02	submit1::20201122163118::8214138911638656353	0.01924814748597045	-14.93315975148325	0.008168096293244321	0.03761196847777819
40	39.14320368596941	40	3	spccomplrate_40tips_spr0.010_.0093.nex	0.01	submit1::20201122163118::8214138911638656353	0.004916063227892462	-9.534208071803093	0.0007983419009581858	0.015326495977981257
40	46.44006448977273	40	3	spccomplrate_40tips_spr0.010_.0094.nex	0.01	submit1::20201122163118::8214138911638656353	0.004358642284363195	-7.059580435996712	0.0007076025570097739	0.013590855207110937
40	20.711751971233323	40	5	spccomplrate_40tips_spr0.020_.0006.nex	0.02	submit1::20201122163118::8214138911638656353	0.01617486304345633	-17.48231529936658	0.004950423999965381	0.037872386406603176
40	45.38310576111753	40	9	spccomplrate_40tips_spr0.020_.0007.nex	0.02	submit1::20201122163118::8214138911638656353	0.018219496960667582	-19.991837294816136	0.008237956886030384	0.034202918507017996
40	24.75497168153851	40	8	spccomplrate_40tips_spr0.020_.0002.nex	0.02	submit1::20201122163118::8214138911638656353	0.01876732171301383	-19.37557075878319	0.007977524822950294	0.03657906912108151
40	41.06670402447706	40	2	spccomplrate_40tips_spr0.010_.0078.nex	0.01	submit1::20201122163118::8214138911638656353	0.0023440627736358065	-4.730161641107562	0.00012730569138397451	0.01044941299489697
40	29.309553909706015	40	10	spccomplrate_40tips_spr0.020_.0009.nex	0.02	submit1::20201122163118::8214138911638656353	0.031671223983597264	-19.517911659518397	0.015023098721079662	0.05780803028240836
40	34.563583744334636	40	9	spccomplrate_40tips_spr0.020_.0005.nex	0.02	submit1::20201122163118::8214138911638656353	0.027353699425719788	-20.55826026320949	0.012354035089605982	0.05143907684286726
40	23.35788945816673	40	5	spccomplrate_40tips_spr0.020_.0003.nex	0.02	submit1::20201122163118::8214138911638656353	0.013715648157797699	-14.291872082307044	0.004195625916665365	0.03212720072427309
40	29.070627568533876	40	8	spccomplrate_40tips_spr0.020_.0004.nex	0.02	submit1::20201122163118::8214138911638656353	0.018801815608651812	-22.11912551562164	0.007996084482789769	0.036608454572696444
40	31.637443880413635	40	6	spccomplrate_40tips_spr0.020_.0008.nex	0.02	submit1::20201122163118::8214138911638656353	0.01223890908935812	-16.515782323649674	0.004331490302738168	0.026518066232868967
40	29.31788848348989	40	14	spccomplrate_40tips_spr0.040_.0052.nex	0.04	submit1::20201122163118::8214138911638656353	0.045303637629551724	-26.254483144988797	0.02459901829477709	0.07561508692321574
40	29.835786845198164	40	11	spccomplrate_40tips_spr0.040_.0042.nex	0.04	submit1::20201122163118::8214138911638656353	0.029963142881872504	-20.935685583817122	0.01483444910249141	0.05316942590696296
40	26.084173587292195	40	7	spccomplrate_40tips_spr0.020_.0033.nex	0.02	submit1::20201122163118::8214138911638656353	0.016659288122758697	-18.891690425511868	0.006545466176575087	0.0340038578607354
40	40.66546407677713	40	15	spccomplrate_40tips_spr0.040_.0044.nex	0.04	submit1::20201122163118::8214138911638656353	0.03744824016933849	-27.154535310263622	0.020835290324544464	0.061443383351028974
40	26.404208375272837	40	8	spccomplrate_40tips_spr0.040_.0046.nex	0.04	submit1::20201122163118::8214138911638656353	0.022553477095130697	-23.355655252556037	0.0095892249091251	0.04393799781592687
40	36.26239974935794	40	7	spccomplrate_40tips_spr0.040_.0045.nex	0.04	submit1::20201122163118::8214138911638656353	0.013882984753867903	-18.479680056064492	0.0054540686170672596	0.028347725943919995
40	26.785497791099377	40	12	spccomplrate_40tips_spr0.040_.0049.nex	0.04	submit1::20201122163118::8214138911638656353	0.033938385382056256	-26.78494251261517	0.01745606819796502	0.05860863587333703
40	30.425881189986235	40	13	spccomplrate_40tips_spr0.040_.0043.nex	0.04	submit1::20201122163118::8214138911638656353	0.04785414255176902	-22.708514171252844	0.025228616312427236	0.08167411164149183
40	34.40968915081586	40	14	spccomplrate_40tips_spr0.040_.0059.nex	0.04	submit1::20201122163118::8214138911638656353	0.04281174046425431	-26.58645742439618	0.023313583291533154	0.07117252636001865
40	26.538403639653204	40	10	spccomplrate_40tips_spr0.040_.0051.nex	0.04	submit1::20201122163118::8214138911638656353	0.026984515217761622	-22.247299944375847	0.012834251071103562	0.04905510488337808
40	27.103278350623032	40	12	spccomplrate_40tips_spr0.040_.0060.nex	0.04	submit1::20201122163118::8214138911638656353	0.03585322979494656	-21.830359706391658	0.018418804588128584	0.06201705828833725
40	27.163520514055403	40	15	spccomplrate_40tips_spr0.040_.0050.nex	0.04	submit1::20201122163118::8214138911638656353	0.04943529235753738	-32.11696080926617	0.02754959577206039	0.08091606005259347
40	30.452173368005912	40	2	spccomplrate_40tips_spr0.010_.0087.nex	0.01	submit1::20201122163118::8214138911638656353	0.003176793173274127	-3.6384815372270443	0.00017371216535313604	0.014162467448692338
40	28.31289195380014	40	11	spccomplrate_40tips_spr0.040_.0047.nex	0.04	submit1::20201122163118::8214138911638656353	0.02895333766942328	-24.907128529154036	0.01436152793491568	0.05122550035660895
40	37.94441271880208	40	11	spccomplrate_40tips_spr0.040_.0048.nex	0.04	submit1::20201122163118::8214138911638656353	0.033234851941923736	-24.87925973179901	0.016482971980711504	0.0588179467682468
40	26.339959419426215	40	10	spccomplrate_40tips_spr0.040_.0100.nex	0.04	submit1::20201122163118::8214138911638656353	0.025952668233711482	-20.715979268539957	0.012335015309040439	0.04723290718421359
40	26.685546604500292	40	24	spccomplrate_40tips_spr0.080_.0003.nex	0.08	submit1::20201122163118::8214138911638656353	0.08433841268599604	-31.821763033829523	0.05345092400750125	0.1261951360950903
40	19.944597521754982	40	22	spccomplrate_40tips_spr0.080_.0002.nex	0.08	submit1::20201122163118::8214138911638656353	0.09116922369696963	-24.320588385401027	0.0562473474701494	0.13976517192624371
40	25.88176510042877	40	16	spccomplrate_40tips_spr0.080_.0009.nex	0.08	submit1::20201122163118::8214138911638656353	0.055233110777219624	-30.697077256974275	0.031480669465492835	0.08890391805455292
40	24.857760917332207	40	20	spccomplrate_40tips_spr0.080_.0013.nex	0.08	submit1::20201122163118::8214138911638656353	0.07601609666973141	-29.004193642776794	0.045958627176484385	0.11780165220825282
40	22.97515751137457	40	12	spccomplrate_40tips_spr0.080_.0004.nex	0.08	submit1::20201122163118::8214138911638656353	0.04695462134461686	-24.222833275298335	0.02410778203394098	0.08129496960465761
40	30.14115338950589	40	18	spccomplrate_40tips_spr0.080_.0014.nex	0.08	submit1::20201122163118::8214138911638656353	0.07752114306606085	-20.27658217925999	0.04473955185656666	0.12593936504986444
40	21.646283417432137	40	6	spccomplrate_40tips_spr0.020_.0010.nex	0.02	submit1::20201122163118::8214138911638656353	0.016309857302404175	-17.596820060649083	0.005777151641031207	0.03531709765021506
40	39.97383395129981	40	20	spccomplrate_40tips_spr0.080_.0001.nex	0.08	submit1::20201122163118::8214138911638656353	0.06582155330849328	-28.157493241133672	0.039732559156503894	0.10229933191486143
40	28.187966439921542	40	21	spccomplrate_40tips_spr0.080_.0007.nex	0.08	submit1::20201122163118::8214138911638656353	0.07208430326837331	-27.21396263113463	0.04405302551174662	0.11105508128500724
40	21.771337825812637	40	12	spccomplrate_40tips_spr0.020_.0034.nex	0.02	submit1::20201122163118::8214138911638656353	0.033621609488913046	-25.192198237654516	0.01728244582551363	0.058102951790056576
40	22.574697969623156	40	18	spccomplrate_40tips_spr0.080_.0010.nex	0.08	submit1::20201122163118::8214138911638656353	0.07213933962938834	-30.105928093246604	0.04249035763729149	0.11368806445142281
40	20.41178195341448	40	14	spccomplrate_40tips_spr0.080_.0011.nex	0.08	submit1::20201122163118::8214138911638656353	0.04857582692442448	-26.956437563215946	0.02643170003092591	0.08083512242109353
40	22.78950069085033	40	15	spccomplrate_40tips_spr0.080_.0015.nex	0.08	submit1::20201122163118::8214138911638656353	0.043147120097363836	-27.302359695370832	0.02405682696624975	0.07057604528363731
40	23.634317490464824	40	3	spccomplrate_40tips_spr0.010_.0043.nex	0.01	submit1::20201122163118::8214138911638656353	0.005944015761714435	-8.097406212385934	0.0009652543027634063	0.018533869521416703
40	29.043077869462632	40	12	spccomplrate_40tips_spr0.080_.0006.nex	0.08	submit1::20201122163118::8214138911638656353	0.035559078728643466	-31.60186840487552	0.018297896656684888	0.06135574915910072
40	36.050717704605184	40	18	spccomplrate_40tips_spr0.080_.0008.nex	0.08	submit1::20201122163118::8214138911638656353	0.05911284485258636	-25.625098719387196	0.034480599470503435	0.09444084006382365
40	32.3360526323839	40	16	spccomplrate_40tips_spr0.080_.0012.nex	0.08	submit1::20201122163118::8214138911638656353	0.05677717141733319	-23.377164270956396	0.03209685295684513	0.09246115604534412
40	38.575474257276696	40	25	spccomplrate_40tips_spr0.080_.0005.nex	0.08	submit1::20201122163118::8214138911638656353	0.08832217934287666	-21.698415750059215	0.0548788796121321	0.1368960722653477
40	26.67990959646698	40	13	spccomplrate_40tips_spr0.040_.0005.nex	0.04	submit1::20201122163118::8214138911638656353	0.049269829737369646	-21.834895870642747	0.02600981212772242	0.08392652321501803
40	44.155926013187184	40	12	spccomplrate_40tips_spr0.040_.0006.nex	0.04	submit1::20201122163118::8214138911638656353	0.02772772592748803	-21.6086658834221	0.014209535124388743	0.04814298270956707
40	21.83482060142113	40	6	spccomplrate_40tips_spr0.040_.0007.nex	0.04	submit1::20201122163118::8214138911638656353	0.01895449266446829	-17.036003645407696	0.006711216159584917	0.04106381373212412
40	28.88687411258527	40	9	spccomplrate_40tips_spr0.040_.0002.nex	0.04	submit1::20201122163118::8214138911638656353	0.02388151387664453	-20.615361103689214	0.010796228097023271	0.04484329435519153
40	34.80028484893903	40	14	spccomplrate_40tips_spr0.040_.0003.nex	0.04	submit1::20201122163118::8214138911638656353	0.04736403231720981	-32.767834716775496	0.0258271911133207	0.07858160997165846
40	36.677144238273115	40	11	spccomplrate_40tips_spr0.040_.0089.nex	0.04	submit1::20201122163118::8214138911638656353	0.02370401650251376	-28.084414154213295	0.011765301262921293	0.04189139415744578
40	43.71114558915356	40	13	spccomplrate_40tips_spr0.040_.0087.nex	0.04	submit1::20201122163118::8214138911638656353	0.03160141636140463	-30.96297629881913	0.01673010694119657	0.05358558607072993
40	43.370768938146355	40	8	spccomplrate_40tips_spr0.040_.0095.nex	0.04	submit1::20201122163118::8214138911638656353	0.02172416254051545	-19.450810319977002	0.009212876907535568	0.042478261749133585
40	29.0664172559447	40	6	spccomplrate_40tips_spr0.020_.0011.nex	0.02	submit1::20201122163118::8214138911638656353	0.0161802077355023	-17.15705025987944	0.005731028896770341	0.03503455512935635
40	30.691162399761684	40	6	spccomplrate_40tips_spr0.010_.0066.nex	0.01	submit1::20201122163118::8214138911638656353	0.011597791842901385	-19.473361940274952	0.0041053563408426615	0.025116580936603065
40	23.422208314846415	40	15	spccomplrate_40tips_spr0.040_.0090.nex	0.04	submit1::20201122163118::8214138911638656353	0.04830134949765673	-30.521316723848084	0.02693138822316188	0.0789931428273242
40	26.02843073822985	40	10	spccomplrate_40tips_spr0.040_.0091.nex	0.04	submit1::20201122163118::8214138911638656353	0.03489424274952071	-22.501503493243675	0.01660353968145678	0.06339473190432711
40	27.109071595122483	40	11	spccomplrate_40tips_spr0.040_.0088.nex	0.04	submit1::20201122163118::8214138911638656353	0.0289116143209741	-23.9511059232639	0.014347873221389898	0.05110942860696414
40	22.62902249915628	40	10	spccomplrate_40tips_spr0.040_.0094.nex	0.04	submit1::20201122163118::8214138911638656353	0.036555715086879444	-21.486435538719967	0.01735113207762507	0.06665544109409435
40	30.345020566778004	40	11	spccomplrate_40tips_spr0.040_.0008.nex	0.04	submit1::20201122163118::8214138911638656353	0.02881571794557134	-21.764436793023894	0.014285362510481039	0.05103447450163505
40	32.713005369554736	40	9	spccomplrate_40tips_spr0.040_.0099.nex	0.04	submit1::20201122163118::8214138911638656353	0.02340874375691918	-18.38065635265027	0.010570638441869111	0.04403792218428675
40	33.131520031157	40	9	spccomplrate_40tips_spr0.040_.0093.nex	0.04	submit1::20201122163118::8214138911638656353	0.02068337827369966	-21.51643372129084	0.009345316566866447	0.03887747983117613
40	25.565090763754625	40	11	spccomplrate_40tips_spr0.040_.0097.nex	0.04	submit1::20201122163118::8214138911638656353	0.03320926213459372	-24.032210108344387	0.01646026754992525	0.05881859232215712
40	33.16399180771958	40	14	spccomplrate_40tips_spr0.040_.0092.nex	0.04	submit1::20201122163118::8214138911638656353	0.04531335790343233	-24.551417662896938	0.024550471444575145	0.07589176384166195
40	27.31761886670044	40	9	spccomplrate_40tips_spr0.040_.0098.nex	0.04	submit1::20201122163118::8214138911638656353	0.024841110286253115	-20.03405137139288	0.011231653718369539	0.04663595252077596
40	31.90505335735044	40	6	spccomplrate_40tips_spr0.010_.0088.nex	0.01	submit1::20201122163118::8214138911638656353	0.014077932272996469	-12.583250863530933	0.004979149272525697	0.030540206252160182
40	22.17953555109766	40	9	spccomplrate_40tips_spr0.040_.0096.nex	0.04	submit1::20201122163118::8214138911638656353	0.024949661918784	-24.15045425387737	0.011281998868719088	0.04682951191704274
40	53.88152224382691	40	13	spccomplrate_40tips_spr0.040_.0004.nex	0.04	submit1::20201122163118::8214138911638656353	0.031148627599148562	-34.53468141034913	0.01653583367040142	0.05262070110813017
40	34.261737118830055	40	6	spccomplrate_40tips_spr0.010_.0062.nex	0.01	submit1::20201122163118::8214138911638656353	0.013847170751780498	-14.654999462559234	0.004898178587619662	0.03001882818950194
40	20.798908277669376	40	13	spccomplrate_40tips_spr0.040_.0013.nex	0.04	submit1::20201122163118::8214138911638656353	0.04365605846074989	-24.97673558070896	0.02309905044627454	0.07411143403958244
40	33.41856179314816	40	8	spccomplrate_40tips_spr0.020_.0035.nex	0.02	submit1::20201122163118::8214138911638656353	0.022430306877182886	-19.1347232059011	0.009532484308570973	0.04373368787184026
40	35.00327856101171	40	5	spccomplrate_40tips_spr0.010_.0065.nex	0.01	submit1::20201122163118::8214138911638656353	0.010610884869430728	-11.42468246574598	0.0032449701891623522	0.024877568956182643
40	39.13356300925465	40	2	spccomplrate_40tips_spr0.010_.0077.nex	0.01	submit1::20201122163118::8214138911638656353	0.002311308526795945	-4.018171239763026	0.000125480359795247	0.010296517596633383
40	40.19709813196538	40	8	spccomplrate_40tips_spr0.040_.0063.nex	0.04	submit1::20201122163118::8214138911638656353	0.02199269390840571	-18.970473286159745	0.009335882231886425	0.042966668439701816
40	26.10652848308603	40	2	spccomplrate_40tips_spr0.010_.0075.nex	0.01	submit1::20201122163118::8214138911638656353	0.003628171783418031	-5.450543148449281	0.0001988666327905891	0.016164373423661067
40	23.72930475610398	40	2	spccomplrate_40tips_spr0.010_.0071.nex	0.01	submit1::20201122163118::8214138911638656353	0.003743438567926501	-5.050815862551045	0.00020529023043650734	0.01667388371910174
40	27.99307429802921	40	12	spccomplrate_40tips_spr0.040_.0064.nex	0.04	submit1::20201122163118::8214138911638656353	0.03545297072343478	-29.67994413173808	0.01824080170922519	0.06118727947370569
40	32.234310176483795	40	11	spccomplrate_40tips_spr0.040_.0068.nex	0.04	submit1::20201122163118::8214138911638656353	0.03072603208599129	-22.949171692078643	0.01522662330404062	0.05443298657194784
40	42.72674887704613	40	8	spccomplrate_40tips_spr0.040_.0061.nex	0.04	submit1::20201122163118::8214138911638656353	0.01505490343013482	-19.629430526147747	0.0063980239405215635	0.029365696960382007
40	30.866789459032788	40	12	spccomplrate_40tips_spr0.040_.0065.nex	0.04	submit1::20201122163118::8214138911638656353	0.034683541656993416	-21.30314255755746	0.01777987319048962	0.06018156040771431
40	33.17728646848976	40	4	spccomplrate_40tips_spr0.010_.0054.nex	0.01	submit1::20201122163118::8214138911638656353	0.007113000872869458	-10.14528220146713	0.0017378288353084262	0.018614556317831394
40	32.62544283283225	40	3	spccomplrate_40tips_spr0.010_.0048.nex	0.01	submit1::20201122163118::8214138911638656353	0.005359454226848703	-7.95775157895811	0.0008704197043721702	0.01671140318740731
40	26.682643288159525	40	8	spccomplrate_40tips_spr0.040_.0067.nex	0.04	submit1::20201122163118::8214138911638656353	0.023686055150315452	-19.906504275525993	0.010064809912404856	0.04618809007852998
40	29.67454772266113	40	8	spccomplrate_40tips_spr0.040_.0071.nex	0.04	submit1::20201122163118::8214138911638656353	0.024501306597772585	-21.537354864315123	0.01042049177817515	0.04771111028897551
40	54.708239780253514	40	12	spccomplrate_40tips_spr0.040_.0070.nex	0.04	submit1::20201122163118::8214138911638656353	0.031263384851542356	-30.387669247402616	0.01602098213959705	0.054250909956750394
40	28.229169573028067	40	12	spccomplrate_40tips_spr0.040_.0066.nex	0.04	submit1::20201122163118::8214138911638656353	0.038082198681802584	-23.43444281285158	0.01957313642294168	0.06582957064567788
40	48.54126706512807	40	9	spccomplrate_40tips_spr0.040_.0072.nex	0.04	submit1::20201122163118::8214138911638656353	0.018996614836591454	-22.586102011280033	0.008595102630177912	0.035622780070447384
40	29.843207912498553	40	15	spccomplrate_40tips_spr0.040_.0073.nex	0.04	submit1::20201122163118::8214138911638656353	0.043699013939361736	-30.286218877149796	0.02436286112553922	0.07147364004512438
40	22.03983137555128	40	11	spccomplrate_40tips_spr0.040_.0075.nex	0.04	submit1::20201122163118::8214138911638656353	0.03902375365510039	-23.576670522297615	0.019362685894283856	0.06900510767331042
40	20.75439516419759	40	5	spccomplrate_40tips_spr0.010_.0052.nex	0.01	submit1::20201122163118::8214138911638656353	0.012845112259599513	-13.129879142869251	0.003928624523220752	0.03011253256414573
40	27.366791330825144	40	2	spccomplrate_40tips_spr0.010_.0061.nex	0.01	submit1::20201122163118::8214138911638656353	0.002710839070104985	-4.702768512699702	0.00014774543354061374	0.012074821802293408
40	27.8980434860777	40	12	spccomplrate_40tips_spr0.040_.0079.nex	0.04	submit1::20201122163118::8214138911638656353	0.031865585710706655	-27.415366388147643	0.016393857427249553	0.055009953090700954
40	21.31194591401726	40	7	spccomplrate_40tips_spr0.010_.0046.nex	0.01	submit1::20201122163118::8214138911638656353	0.019853307152517805	-16.536243317470014	0.00779633002383625	0.04057513117556404
40	29.291813512294226	40	13	spccomplrate_40tips_spr0.040_.0074.nex	0.04	submit1::20201122163118::8214138911638656353	0.03728385669320685	-29.448376440606733	0.019780651832257995	0.06305419007162225
40	26.356862553459138	40	15	spccomplrate_40tips_spr0.040_.0053.nex	0.04	submit1::20201122163118::8214138911638656353	0.0506729965395426	-34.05501205583662	0.028283335189987133	0.0827544439485551
40	28.256288321656392	40	4	spccomplrate_40tips_spr0.010_.0074.nex	0.01	submit1::20201122163118::8214138911638656353	0.009533338998819686	-12.515557118541897	0.0023306818658542505	0.02493380755677413
40	23.985079635457794	40	10	spccomplrate_40tips_spr0.040_.0069.nex	0.04	submit1::20201122163118::8214138911638656353	0.031093219292608477	-25.702097627434526	0.014794208013129412	0.056493008172329454
40	54.037739987316485	40	13	spccomplrate_40tips_spr0.040_.0062.nex	0.04	submit1::20201122163118::8214138911638656353	0.03437822351450873	-25.040362811185613	0.0181773871607683	0.05841689442496926
40	24.315131780808176	40	14	spccomplrate_40tips_spr0.040_.0076.nex	0.04	submit1::20201122163118::8214138911638656353	0.04650399444636275	-28.900967057632954	0.025296180979789522	0.07743815954923275
40	26.762316008183245	40	10	spccomplrate_40tips_spr0.040_.0080.nex	0.04	submit1::20201122163118::8214138911638656353	0.02585662793577882	-23.990252365079495	0.012306867299634507	0.0469538758676489
40	31.87276367479322	40	8	spccomplrate_40tips_spr0.040_.0085.nex	0.04	submit1::20201122163118::8214138911638656353	0.02400721778375119	-19.6414651365799	0.010192783635319492	0.046878199207952005
40	45.87777261159466	40	12	spccomplrate_40tips_spr0.040_.0083.nex	0.04	submit1::20201122163118::8214138911638656353	0.034954624589755984	-25.713849634791924	0.017883140727696745	0.06081858284230773
40	32.37006634107802	40	13	spccomplrate_40tips_spr0.040_.0081.nex	0.04	submit1::20201122163118::8214138911638656353	0.03564073715321749	-25.063860262663603	0.018878861700058716	0.060409217132465796
40	42.87740882372255	40	16	spccomplrate_40tips_spr0.040_.0084.nex	0.04	submit1::20201122163118::8214138911638656353	0.032246023291152226	-30.540194285219677	0.018342384649469457	0.05204248805439203
40	28.618965733698268	40	16	spccomplrate_40tips_spr0.040_.0077.nex	0.04	submit1::20201122163118::8214138911638656353	0.04879751398872666	-32.88702730514327	0.02776694105740398	0.07874051311013983
40	57.037980538038155	40	12	spccomplrate_40tips_spr0.040_.0078.nex	0.04	submit1::20201122163118::8214138911638656353	0.026577767353463587	-25.230435960232597	0.013639012460463886	0.04605024650851565
40	27.34162973370994	40	9	spccomplrate_40tips_spr0.040_.0082.nex	0.04	submit1::20201122163118::8214138911638656353	0.027438731342726792	-24.882328544456385	0.012418066771705795	0.05141597871686616
40	31.645867994474067	40	13	spccomplrate_40tips_spr0.040_.0086.nex	0.04	submit1::20201122163118::8214138911638656353	0.03731493491749616	-26.74814748235972	0.019761769090630557	0.06326069760470755
40	32.8733403446414	40	17	spccomplrate_40tips_spr0.040_.0009.nex	0.04	submit1::20201122163118::8214138911638656353	0.044600500100107486	-34.34599620094068	0.02588503834266742	0.07091876494593348
40	47.670523209763054	40	6	spccomplrate_40tips_spr0.020_.0026.nex	0.02	submit1::20201122163118::8214138911638656353	0.011758077132279991	-14.29296676208463	0.004158653253928147	0.025505084161496345
40	24.87827139140795	40	8	spccomplrate_40tips_spr0.020_.0018.nex	0.02	submit1::20201122163118::8214138911638656353	0.01812123831710633	-17.09017942859718	0.007696614413817714	0.035371256378635994
40	29.545757119748156	40	6	spccomplrate_40tips_spr0.010_.0070.nex	0.01	submit1::20201122163118::8214138911638656353	0.017160142078924436	-14.877800855109246	0.006075826742435931	0.03717399981629143
40	28.19995281679152	40	12	spccomplrate_40tips_spr0.040_.0055.nex	0.04	submit1::20201122163118::8214138911638656353	0.035200902043472544	-27.705974838123318	0.018093515134533573	0.06085191590776982
40	36.71045040455704	40	8	spccomplrate_40tips_spr0.020_.0024.nex	0.02	submit1::20201122163118::8214138911638656353	0.01847814937082079	-23.707620891430775	0.007854227300484613	0.03601970732586281
40	37.94289307253362	40	6	spccomplrate_40tips_spr0.010_.0069.nex	0.01	submit1::20201122163118::8214138911638656353	0.010254345676995796	-14.848223382190158	0.003628776388752659	0.022219041447802273
40	45.69314654221282	40	9	spccomplrate_40tips_spr0.020_.0030.nex	0.02	submit1::20201122163118::8214138911638656353	0.018077797900842366	-22.114714617816688	0.008174572251608427	0.033931003485724275
40	29.501894304763848	40	15	spccomplrate_40tips_spr0.040_.0054.nex	0.04	submit1::20201122163118::8214138911638656353	0.048919415479625146	-26.756647644313766	0.027165269491910275	0.08047733157364456
40	30.09280100544647	40	5	spccomplrate_40tips_spr0.010_.0076.nex	0.01	submit1::20201122163118::8214138911638656353	0.00969385810313304	-15.73561410693896	0.0029655209198902574	0.022694198314239994
40	37.13676049422247	40	8	spccomplrate_40tips_spr0.020_.0014.nex	0.02	submit1::20201122163118::8214138911638656353	0.01687354803500116	-17.857989251249503	0.007171063317767031	0.03290022802789536
40	30.00495835483871	40	3	spccomplrate_40tips_spr0.010_.0089.nex	0.01	submit1::20201122163118::8214138911638656353	0.005615772434797359	-8.847344213069421	0.0009116025249950021	0.01750243290905487
40	36.215958863829314	40	3	spccomplrate_40tips_spr0.010_.0055.nex	0.01	submit1::20201122163118::8214138911638656353	0.004676750517198218	-7.489113207542846	0.0007594841177671199	0.014584171636166475
40	43.654689750864236	40	7	spccomplrate_40tips_spr0.020_.0023.nex	0.02	submit1::20201122163118::8214138911638656353	0.015443494078208228	-17.86280528457392	0.006067279945059516	0.03153749315056783
40	29.353774681971654	40	6	spccomplrate_40tips_spr0.020_.0016.nex	0.02	submit1::20201122163118::8214138911638656353	0.015539899083290242	-16.83130257967286	0.005504817817897384	0.03364981480520872
40	37.96579668002767	40	13	spccomplrate_40tips_spr0.020_.0048.nex	0.02	submit1::20201122163118::8214138911638656353	0.031760312389552466	-24.253482138202465	0.016827640564517667	0.05381615637090016
40	29.369669979085458	40	4	spccomplrate_40tips_spr0.010_.0053.nex	0.01	submit1::20201122163118::8214138911638656353	0.008787527160457715	-11.657446173096567	0.0021474775350306505	0.022982774489788176
40	31.801071059310434	40	10	spccomplrate_40tips_spr0.020_.0012.nex	0.02	submit1::20201122163118::8214138911638656353	0.03223249585502808	-23.460806319171244	0.015288003123281485	0.058855023226957744
40	39.191537816564065	40	5	spccomplrate_40tips_spr0.020_.0062.nex	0.02	submit1::20201122163118::8214138911638656353	0.008871631860586683	-15.034522806653726	0.0027136907099023404	0.02077627728683951
40	33.824858937562645	40	9	spccomplrate_40tips_spr0.020_.0070.nex	0.02	submit1::20201122163118::8214138911638656353	0.022257027513613414	-22.085769985299983	0.010062607476026175	0.041787617922861064
40	26.96704840723529	40	10	spccomplrate_40tips_spr0.020_.0022.nex	0.02	submit1::20201122163118::8214138911638656353	0.026478821472090068	-24.39538831621058	0.012597480101712629	0.048112585067808196
40	42.57988960049301	40	5	spccomplrate_40tips_spr0.010_.0050.nex	0.01	submit1::20201122163118::8214138911638656353	0.009414937101601156	-14.914912145245637	0.0028800698849834674	0.022048586892525906
40	24.186738735269593	40	3	spccomplrate_40tips_spr0.010_.0064.nex	0.01	submit1::20201122163118::8214138911638656353	0.006341095917253178	-8.786356246089765	0.0010297219802903183	0.019770156181276564
40	30.92657488245044	40	3	spccomplrate_40tips_spr0.020_.0046.nex	0.02	submit1::20201122163118::8214138911638656353	0.00611952964874176	-8.341023268378432	0.0009936961545597648	0.01907853914415328
40	29.175743158370455	40	3	spccomplrate_40tips_spr0.010_.0056.nex	0.01	submit1::20201122163118::8214138911638656353	0.005418216106543662	-8.487030420303558	0.0008800064325591578	0.016896081023694727
40	42.377695865412555	40	7	spccomplrate_40tips_spr0.020_.0061.nex	0.02	submit1::20201122163118::8214138911638656353	0.015146266413973411	-18.28610838058868	0.005950339845118552	0.03091447914823054
40	26.35477504582382	40	10	spccomplrate_40tips_spr0.040_.0040.nex	0.04	submit1::20201122163118::8214138911638656353	0.038983349665598105	-18.21892257896657	0.018405158726636398	0.07169573331867585
40	55.613916435274085	40	10	spccomplrate_40tips_spr0.040_.0034.nex	0.04	submit1::20201122163118::8214138911638656353	0.02052931472565828	-23.17366339155479	0.009761385775837557	0.0373407968413847
40	54.4096879547504	40	4	spccomplrate_40tips_spr0.010_.0096.nex	0.01	submit1::20201122163118::8214138911638656353	0.006616824498326768	-10.956919832375934	0.001617096479397467	0.01730464054501869
40	31.524930144948943	40	4	spccomplrate_40tips_spr0.020_.0021.nex	0.02	submit1::20201122163118::8214138911638656353	0.008033605795996435	-13.851492700668429	0.0019639002424171647	0.021009947289971652
40	29.56738420580115	40	7	spccomplrate_40tips_spr0.020_.0051.nex	0.02	submit1::20201122163118::8214138911638656353	0.016839482532738155	-20.462652030342607	0.006614266196857231	0.03439181916007328
40	45.01333383624012	40	5	spccomplrate_40tips_spr0.020_.0086.nex	0.02	submit1::20201122163118::8214138911638656353	0.0091555217312548	-12.81243254245973	0.0027980972266433376	0.021467212064625887
40	33.20683197635579	40	6	spccomplrate_40tips_spr0.040_.0031.nex	0.04	submit1::20201122163118::8214138911638656353	0.016865605916741067	-12.379483459155816	0.005953127852065639	0.036716656637496285
40	33.83661977238526	40	6	spccomplrate_40tips_spr0.020_.0056.nex	0.02	submit1::20201122163118::8214138911638656353	0.014780059646653063	-14.88274116505417	0.005233693005397112	0.03202216180710514
40	66.56138631299542	40	6	spccomplrate_40tips_spr0.020_.0066.nex	0.02	submit1::20201122163118::8214138911638656353	0.010848478824508574	-14.219339219207598	0.0038376689432128488	0.02351478794236463
40	35.125291894574	40	11	spccomplrate_40tips_spr0.020_.0082.nex	0.02	submit1::20201122163118::8214138911638656353	0.037758975202075634	-27.052582929278877	0.018745312021059377	0.06671093433454175
40	34.61987453903295	40	12	spccomplrate_40tips_spr0.040_.0057.nex	0.04	submit1::20201122163118::8214138911638656353	0.03467700450945869	-20.08215171680459	0.017775330636561767	0.06017695542043206
40	18.996178254526924	40	9	spccomplrate_40tips_spr0.040_.0017.nex	0.04	submit1::20201122163118::8214138911638656353	0.029306517750686836	-23.238356007927656	0.013262212203552623	0.054935661238351086
40	31.370533050261805	40	7	spccomplrate_40tips_spr0.020_.0055.nex	0.02	submit1::20201122163118::8214138911638656353	0.019913245187583056	-21.396072930305234	0.007823429629985753	0.040656306333896955
40	31.272716819193906	40	12	spccomplrate_40tips_spr0.040_.0021.nex	0.04	submit1::20201122163118::8214138911638656353	0.034132349057888554	-24.8481843572415	0.017537261909614524	0.05902816240581404
40	43.466258243687385	40	5	spccomplrate_40tips_spr0.010_.0045.nex	0.01	submit1::20201122163118::8214138911638656353	0.009828860671679701	-13.279584764601596	0.003003685167960515	0.02306376439828904
40	24.59257422006184	40	8	spccomplrate_40tips_spr0.040_.0024.nex	0.04	submit1::20201122163118::8214138911638656353	0.027272760023005153	-21.00022105349663	0.011574686989962826	0.05326878687199745
40	25.576517110853153	40	15	spccomplrate_40tips_spr0.040_.0037.nex	0.04	submit1::20201122163118::8214138911638656353	0.05006287481735221	-30.689275178105305	0.027906377878108565	0.08190238018928563
40	24.314289245998356	40	10	spccomplrate_40tips_spr0.040_.0022.nex	0.04	submit1::20201122163118::8214138911638656353	0.030824539316062376	-24.38125864949311	0.014669946137409403	0.055985457102209646
40	38.57282789828923	40	14	spccomplrate_40tips_spr0.040_.0010.nex	0.04	submit1::20201122163118::8214138911638656353	0.03815268636977576	-28.821570583112585	0.020746629816270068	0.06355819199058445
40	29.03353309414193	40	9	spccomplrate_40tips_spr0.040_.0038.nex	0.04	submit1::20201122163118::8214138911638656353	0.024845030416776607	-24.756358073214408	0.011245056570888872	0.04654824628062384
40	43.710209352649	40	10	spccomplrate_40tips_spr0.040_.0032.nex	0.04	submit1::20201122163118::8214138911638656353	0.021114932655280392	-22.562219895466022	0.010038442498968125	0.03840965538776857
40	26.167596036081978	40	3	spccomplrate_40tips_spr0.010_.0049.nex	0.01	submit1::20201122163118::8214138911638656353	0.006153846449277404	-9.423077362211556	0.0009991912851481973	0.01918745242676228
40	31.381332700463503	40	4	spccomplrate_40tips_spr0.020_.0071.nex	0.02	submit1::20201122163118::8214138911638656353	0.007199351286572476	-11.106590485504864	0.0017594846770187847	0.018822727774751805
40	32.470289075449834	40	6	spccomplrate_40tips_spr0.020_.0043.nex	0.02	submit1::20201122163118::8214138911638656353	0.011821016621903805	-15.856849062497291	0.004180953409632565	0.025643606624573077
40	40.002560524748446	40	6	spccomplrate_40tips_spr0.020_.0078.nex	0.02	submit1::20201122163118::8214138911638656353	0.013392873549422627	-15.758047519247247	0.004739910308536139	0.029021032840566084
40	25.14856915050614	40	4	spccomplrate_40tips_spr0.020_.0017.nex	0.02	submit1::20201122163118::8214138911638656353	0.009362138214772837	-10.910958333427535	0.0022881239095593623	0.024481209628537785
40	21.714058503447703	40	4	spccomplrate_40tips_spr0.020_.0050.nex	0.02	submit1::20201122163118::8214138911638656353	0.009730717998663284	-9.524993747929775	0.002377691633334266	0.0254771457561963
40	33.975960015813094	40	8	spccomplrate_40tips_spr0.020_.0028.nex	0.02	submit1::20201122163118::8214138911638656353	0.01707021250864149	-21.458278940255994	0.0072514615016370685	0.03330111418448805
40	45.39161232938353	40	5	spccomplrate_40tips_spr0.010_.0057.nex	0.01	submit1::20201122163118::8214138911638656353	0.008649954564007785	-12.97292350016221	0.002644052134492653	0.02026844043382795
40	29.665588211674066	40	5	spccomplrate_40tips_spr0.010_.0090.nex	0.01	submit1::20201122163118::8214138911638656353	0.010144937912847941	-12.336148337982083	0.003102329528428042	0.023772450601713884
40	33.56169290240348	40	15	spccomplrate_40tips_spr0.040_.0033.nex	0.04	submit1::20201122163118::8214138911638656353	0.03709519430869325	-29.591116058313066	0.020698311879544875	0.06060823027967384
40	32.61317592614007	40	7	spccomplrate_40tips_spr0.020_.0049.nex	0.02	submit1::20201122163118::8214138911638656353	0.016210633479365005	-18.395419719153384	0.006369474137349362	0.03308834191589361
40	34.95974330192199	40	16	spccomplrate_40tips_spr0.040_.0016.nex	0.04	submit1::20201122163118::8214138911638656353	0.047862110605434764	-20.20849105651915	0.026856621276926184	0.07886465211279935
40	43.02359397762987	40	11	spccomplrate_40tips_spr0.020_.0013.nex	0.02	submit1::20201122163118::8214138911638656353	0.027905455488560008	-20.599014824196598	0.013781524432691613	0.04967749712595279
40	42.30190518158753	40	10	spccomplrate_40tips_spr0.020_.0074.nex	0.02	submit1::20201122163118::8214138911638656353	0.028800085160129683	-22.26229332926118	0.013663347757323934	0.05253492437086569
40	30.29726949176372	40	14	spccomplrate_40tips_spr0.040_.0023.nex	0.04	submit1::20201122163118::8214138911638656353	0.04498683030498895	-29.659540714875526	0.024485239950525626	0.07482739427515574
40	27.7661776920053	40	3	spccomplrate_40tips_spr0.020_.0020.nex	0.02	submit1::20201122163118::8214138911638656353	0.006265881682953963	-8.876736287312227	0.0010173890071668668	0.01953189712737418
40	24.724879564567466	40	12	spccomplrate_40tips_spr0.040_.0041.nex	0.04	submit1::20201122163118::8214138911638656353	0.03805093283647941	-24.652072694733786	0.0195495694479993	0.06581903324089161
40	37.38038778935067	40	15	spccomplrate_40tips_spr0.040_.0028.nex	0.04	submit1::20201122163118::8214138911638656353	0.04220822461861051	-23.372323620883755	0.02346753460688358	0.06930994501049473
40	38.21001783269979	40	15	spccomplrate_40tips_spr0.040_.0018.nex	0.04	submit1::20201122163118::8214138911638656353	0.03623683568896364	-27.756141443997006	0.02020199499658533	0.059279229057156616
40	30.67341559550899	40	5	spccomplrate_40tips_spr0.020_.0040.nex	0.02	submit1::20201122163118::8214138911638656353	0.01077798653095913	-12.082379943811873	0.0032966745054829653	0.025264494308489014
40	31.30023153480477	40	6	spccomplrate_40tips_spr0.040_.0015.nex	0.04	submit1::20201122163118::8214138911638656353	0.013731457421605194	-14.225493894309999	0.004858948498353582	0.0297651338105448
40	22.068880117237832	40	8	spccomplrate_40tips_spr0.020_.0057.nex	0.02	submit1::20201122163118::8214138911638656353	0.023461777309445025	-20.824131058964912	0.009972078252267133	0.045734665837843594
40	35.90489180401091	40	7	spccomplrate_40tips_spr0.020_.0045.nex	0.02	submit1::20201122163118::8214138911638656353	0.01612741829956307	-20.754159756680668	0.006338143125276932	0.03290177142154045
40	30.176631881864047	40	10	spccomplrate_40tips_spr0.040_.0035.nex	0.04	submit1::20201122163118::8214138911638656353	0.02451016621451293	-21.37436369367899	0.011652080737320068	0.04458432434414155
40	28.504807345061426	40	4	spccomplrate_40tips_spr0.020_.0025.nex	0.02	submit1::20201122163118::8214138911638656353	0.008135994963871974	-13.187763454142097	0.001989058219341739	0.02127730824684625
40	24.02569257845154	40	8	spccomplrate_40tips_spr0.020_.0019.nex	0.02	submit1::20201122163118::8214138911638656353	0.02211601091804997	-23.11757337193931	0.009402716968929244	0.043092333811454664
40	27.99409055838934	40	8	spccomplrate_40tips_spr0.020_.0044.nex	0.02	submit1::20201122163118::8214138911638656353	0.017621789015456354	-19.200427559278992	0.007490237135488772	0.034350716486981785
40	32.11479396750116	40	9	spccomplrate_40tips_spr0.020_.0041.nex	0.02	submit1::20201122163118::8214138911638656353	0.025677757454752686	-16.900663019168096	0.011584552775369239	0.04837843428759311
40	26.771823414298787	40	11	spccomplrate_40tips_spr0.040_.0020.nex	0.04	submit1::20201122163118::8214138911638656353	0.03428711962761289	-24.64150186166002	0.01700445531960203	0.0606822581687195
40	36.02828807417176	40	5	spccomplrate_40tips_spr0.020_.0047.nex	0.02	submit1::20201122163118::8214138911638656353	0.008758500176991663	-12.093859411876455	0.002676797158123596	0.020542274685884505
40	33.02497918522215	40	2	spccomplrate_40tips_spr0.020_.0031.nex	0.02	submit1::20201122163118::8214138911638656353	0.002729303771070666	-4.671286030980186	0.00014877443604260522	0.012157169797151991
40	26.68365811297067	40	9	spccomplrate_40tips_spr0.040_.0058.nex	0.04	submit1::20201122163118::8214138911638656353	0.027655258317581886	-16.190435848611497	0.012474947126957521	0.05211165839971193
40	28.93450912555425	40	9	spccomplrate_40tips_spr0.040_.0036.nex	0.04	submit1::20201122163118::8214138911638656353	0.026995488315942992	-19.023535074156914	0.012195152191906512	0.05075098321131722
40	21.926616354396806	40	5	spccomplrate_40tips_spr0.010_.0051.nex	0.01	submit1::20201122163118::8214138911638656353	0.015708036489755987	-13.70137613262627	0.004808023486331306	0.036780548776739745
40	34.360850313970246	40	11	spccomplrate_40tips_spr0.020_.0058.nex	0.02	submit1::20201122163118::8214138911638656353	0.021959315957509398	-20.570969775858483	0.010887745362014034	0.03888341315268725
40	30.122508671261098	40	8	spccomplrate_40tips_spr0.040_.0025.nex	0.04	submit1::20201122163118::8214138911638656353	0.02158771874381305	-21.13708223838992	0.00917591155027559	0.04207179218095898
40	29.411881324312823	40	12	spccomplrate_40tips_spr0.040_.0056.nex	0.04	submit1::20201122163118::8214138911638656353	0.044413344984485806	-20.560598318020418	0.022599606904044663	0.07799236058910575
40	28.829132205634117	40	6	spccomplrate_40tips_spr0.020_.0052.nex	0.02	submit1::20201122163118::8214138911638656353	0.014432644722481305	-17.57071603653592	0.005111186197487106	0.03126600353693034
40	36.91931096864329	40	12	spccomplrate_40tips_spr0.040_.0012.nex	0.04	submit1::20201122163118::8214138911638656353	0.03292122531018677	-22.200217431252167	0.016866218535087053	0.057181112868753624
40	35.524781401351746	40	6	spccomplrate_40tips_spr0.020_.0042.nex	0.02	submit1::20201122163118::8214138911638656353	0.013589768899978212	-15.720732474152241	0.004808095926549787	0.0294667215893626
40	51.698931951523655	40	11	spccomplrate_40tips_spr0.020_.0084.nex	0.02	submit1::20201122163118::8214138911638656353	0.026724910976691066	-22.059433953197114	0.01317740608468814	0.04772101531967607
40	40.82048111268102	40	16	spccomplrate_40tips_spr0.040_.0039.nex	0.04	submit1::20201122163118::8214138911638656353	0.044648729020106345	-26.190667288167074	0.0253071960080418	0.0724201147129746
40	39.50024804815245	40	11	spccomplrate_40tips_spr0.040_.0027.nex	0.04	submit1::20201122163118::8214138911638656353	0.023440406441702616	-24.548341015259577	0.01160579591103436	0.041581129778738284
40	37.62052428185099	40	8	spccomplrate_40tips_spr0.020_.0027.nex	0.02	submit1::20201122163118::8214138911638656353	0.01864050131072717	-21.88153289906785	0.00792232824799901	0.0363441407484749
40	33.25412385969689	40	9	spccomplrate_40tips_spr0.040_.0014.nex	0.04	submit1::20201122163118::8214138911638656353	0.03173152834159336	-19.757011414001283	0.014345706254696208	0.05957813194661058
40	30.37751088637608	40	7	spccomplrate_40tips_spr0.010_.0063.nex	0.01	submit1::20201122163118::8214138911638656353	0.019190140345130682	-15.036827740246292	0.007534459553255053	0.03922461489630165
40	40.733287535435004	40	17	spccomplrate_40tips_spr0.040_.0029.nex	0.04	submit1::20201122163118::8214138911638656353	0.0442476104256704	-30.28711387970509	0.025713554788899542	0.07023932488660348
40	32.08480176995733	40	11	spccomplrate_40tips_spr0.040_.0030.nex	0.04	submit1::20201122163118::8214138911638656353	0.029609579534961957	-20.517984125541865	0.014656838962035776	0.05255360440405751
40	33.155823200147196	40	11	spccomplrate_40tips_spr0.040_.0019.nex	0.04	submit1::20201122163118::8214138911638656353	0.02657977519210339	-22.91567927884306	0.013187407411334914	0.04701075233303176
40	30.174629809584253	40	12	spccomplrate_40tips_spr0.040_.0026.nex	0.04	submit1::20201122163118::8214138911638656353	0.03465055694656707	-25.897919040723384	0.017808045742598894	0.05990365908593622
40	26.49517640662886	40	12	spccomplrate_40tips_spr0.020_.0063.nex	0.02	submit1::20201122163118::8214138911638656353	0.03391611111870018	-21.15454430288687	0.017407785611550236	0.058748652434934226
40	23.885080634931242	40	7	spccomplrate_40tips_spr0.020_.0029.nex	0.02	submit1::20201122163118::8214138911638656353	0.017375397541536306	-20.065882484307128	0.006826941229900061	0.03547576848318269
40	43.16698073050345	40	10	spccomplrate_40tips_spr0.020_.0015.nex	0.02	submit1::20201122163118::8214138911638656353	0.018218951458596797	-21.701151054930484	0.008666682920548088	0.03311418994055754
40	28.499341977913986	40	8	spccomplrate_40tips_spr0.020_.0072.nex	0.02	submit1::20201122163118::8214138911638656353	0.020623623926843852	-20.514406154402938	0.008769283963791863	0.040162867082379344
40	43.01606758429479	40	8	spccomplrate_40tips_spr0.020_.0087.nex	0.02	submit1::20201122163118::8214138911638656353	0.0138361446122119	-20.265557813883312	0.005883440402742999	0.026961101074575614
40	37.207813309683004	40	9	spccomplrate_40tips_spr0.020_.0083.nex	0.02	submit1::20201122163118::8214138911638656353	0.01765026276953666	-21.191638306587965	0.007982558089326942	0.033119693703059574
40	41.645097443507176	40	6	spccomplrate_40tips_spr0.020_.0059.nex	0.02	submit1::20201122163118::8214138911638656353	0.013177365013703403	-15.14400049020199	0.004663017280761328	0.028564361469714118
40	28.379664459609344	40	6	spccomplrate_40tips_spr0.020_.0073.nex	0.02	submit1::20201122163118::8214138911638656353	0.014401664681027862	-15.542458143693032	0.005100863369930995	0.031193085141634824
40	33.68177738315549	40	12	spccomplrate_40tips_spr0.040_.0011.nex	0.04	submit1::20201122163118::8214138911638656353	0.04092843050722622	-26.282047688539876	0.02089500130502252	0.07146189733007134
40	58.13912584795318	40	7	spccomplrate_40tips_spr0.020_.0079.nex	0.02	submit1::20201122163118::8214138911638656353	0.013860049088658503	-19.00055496228015	0.005444114781990829	0.028311154879311462
40	25.476347066681868	40	10	spccomplrate_40tips_spr0.020_.0067.nex	0.02	submit1::20201122163118::8214138911638656353	0.029810704965756885	-19.154883496465985	0.014160361745226382	0.05429264350036348
40	17.959150250356252	40	2	spccomplrate_40tips_spr0.020_.0053.nex	0.02	submit1::20201122163118::8214138911638656353	0.003751986423989411	-5.083812144368018	0.00020576658612142995	0.016714153194908616
40	33.75175691366247	40	6	spccomplrate_40tips_spr0.020_.0064.nex	0.02	submit1::20201122163118::8214138911638656353	0.01394710029354003	-15.930606957547619	0.004935252733762245	0.030212877561249026
40	37.58274025373186	40	8	spccomplrate_40tips_spr0.020_.0068.nex	0.02	submit1::20201122163118::8214138911638656353	0.01950747451871329	-17.179750420322613	0.008286371401487143	0.03806777328452638
40	29.5039803666435	40	6	spccomplrate_40tips_spr0.020_.0075.nex	0.02	submit1::20201122163118::8214138911638656353	0.013900780021199226	-18.622441009112247	0.004921053932510976	0.030086112584566282
40	26.91641353727736	40	5	spccomplrate_40tips_spr0.020_.0076.nex	0.02	submit1::20201122163118::8214138911638656353	0.01160214164082126	-13.634179344106144	0.003549238795528358	0.02718399532271255
40	36.89699370831709	40	8	spccomplrate_40tips_spr0.020_.0054.nex	0.02	submit1::20201122163118::8214138911638656353	0.018303244468590465	-19.099662636237472	0.007778659912634652	0.03568965794741279
40	33.600139444928715	40	4	spccomplrate_40tips_spr0.020_.0088.nex	0.02	submit1::20201122163118::8214138911638656353	0.007386923708747086	-11.258057019979509	0.0018048209613702306	0.01933806364016232
40	34.53683723565186	40	10	spccomplrate_40tips_spr0.020_.0077.nex	0.02	submit1::20201122163118::8214138911638656353	0.027441003315473313	-23.294123510317576	0.013037251927092586	0.049959900981445385
40	54.910140864000624	40	11	spccomplrate_40tips_spr0.020_.0060.nex	0.02	submit1::20201122163118::8214138911638656353	0.023688860058193647	-28.27050803386836	0.011747404107106766	0.04192841000011379
40	27.94879591562159	40	12	spccomplrate_40tips_spr0.020_.0080.nex	0.02	submit1::20201122163118::8214138911638656353	0.03139391148409266	-27.204447412095252	0.016156735177310096	0.05415584879300493
40	31.189072500859318	40	3	spccomplrate_40tips_spr0.020_.0085.nex	0.02	submit1::20201122163118::8214138911638656353	0.006559234133182442	-6.811517929360806	0.0010647356280499422	0.02046540284086601
40	21.652109721891467	40	7	spccomplrate_40tips_spr0.020_.0069.nex	0.02	submit1::20201122163118::8214138911638656353	0.018832652380098312	-20.777895240757736	0.007401412923980464	0.03842145435177957
40	24.452562711284386	40	6	spccomplrate_40tips_spr0.020_.0065.nex	0.02	submit1::20201122163118::8214138911638656353	0.015810143318158103	-14.552844908258386	0.005597826418621548	0.03426331658399878
40	20.46261173840485	40	7	spccomplrate_40tips_spr0.020_.0089.nex	0.02	submit1::20201122163118::8214138911638656353	0.017800197817306844	-19.14849731344821	0.0069940241775400935	0.03633287509908265
40	26.052044071107105	40	6	spccomplrate_40tips_spr0.010_.0083.nex	0.01	submit1::20201122163118::8214138911638656353	0.014960741410546206	-17.05698743710987	0.005296431153134616	0.03242383604105678
40	22.562758504332763	40	2	spccomplrate_40tips_spr0.020_.0081.nex	0.02	submit1::20201122163118::8214138911638656353	0.0033817852190918788	-5.171706756973555	0.00018513598036248174	0.015065732051112455
40	31.943845307465082	40	4	spccomplrate_40tips_spr0.010_.0084.nex	0.01	submit1::20201122163118::8214138911638656353	0.008191342382318821	-11.661650046091339	0.002002330068491417	0.021427220056486614
40	25.73432975302824	40	3	spccomplrate_40tips_spr0.010_.0085.nex	0.01	submit1::20201122163118::8214138911638656353	0.0063093118578486825	-7.700550128605844	0.0010246447921285172	0.019675523241357025
40	33.51377692036529	40	4	spccomplrate_40tips_spr0.010_.0086.nex	0.01	submit1::20201122163118::8214138911638656353	0.0087404929902749	-13.065503980701276	0.00213615652777749	0.02285390744935126
40	30.957557262951852	40	3	spccomplrate_40tips_spr0.020_.0090.nex	0.02	submit1::20201122163118::8214138911638656353	0.005955797114288536	-7.77427774688287	0.0009670930416188975	0.01857334464040748
40	29.20854552625763	40	4	spccomplrate_40tips_spr0.020_.0091.nex	0.02	submit1::20201122163118::8214138911638656353	0.009443665075787018	-8.392739456433883	0.0023063716297896156	0.024735492132198934
40	31.994112039893473	40	2	spccomplrate_40tips_spr0.010_.0100.nex	0.01	submit1::20201122163118::8214138911638656353	0.0029129491257097093	-4.351263474774646	0.00015900864074236843	0.012981498003260452
40	41.25016953094773	40	2	spccomplrate_40tips_spr0.010_.0098.nex	0.01	submit1::20201122163118::8214138911638656353	0.002376743659999484	-5.522482074062854	0.00012912693473354339	0.01058706928727583
40	44.868523579227606	40	3	spccomplrate_40tips_spr0.010_.0099.nex	0.01	submit1::20201122163118::8214138911638656353	0.004351438511357278	-10.225623926910771	0.0007065678559514719	0.013562940720049063
40	27.216672442280228	40	6	spccomplrate_40tips_spr0.010_.0097.nex	0.01	submit1::20201122163118::8214138911638656353	0.014730792451340817	-15.746925355870816	0.005216284176623368	0.03191409586268306
40	30.794500685100573	40	2	spccomplrate_40tips_spr0.010_.0067.nex	0.01	submit1::20201122163118::8214138911638656353	0.002178474117119238	-5.698840772573219	0.00012141108710152404	0.009706480141656775
40	32.497680008945785	40	7	spccomplrate_40tips_spr0.020_.0038.nex	0.02	submit1::20201122163118::8214138911638656353	0.016631022603698933	-18.842265012324564	0.006533612326869518	0.03395485315760434
40	26.725964256180806	40	7	spccomplrate_40tips_spr0.020_.0036.nex	0.02	submit1::20201122163118::8214138911638656353	0.01563308983767442	-20.612943298349297	0.0061414745611572214	0.03192276634107027
40	34.55791398811719	40	4	spccomplrate_40tips_spr0.020_.0098.nex	0.02	submit1::20201122163118::8214138911638656353	0.008352950430555072	-9.187072848535811	0.002041200046914162	0.021868537692443568
40	36.38680174099197	40	7	spccomplrate_40tips_spr0.020_.0093.nex	0.02	submit1::20201122163118::8214138911638656353	0.014875314384348325	-20.66175764508185	0.005845136350814749	0.030349538758273648
40	30.344253955760774	40	3	spccomplrate_40tips_spr0.010_.0068.nex	0.01	submit1::20201122163118::8214138911638656353	0.005598883614552791	-10.236112904341706	0.000908922716542021	0.01744519743105243
40	17.056358461482898	40	6	spccomplrate_40tips_spr0.020_.0094.nex	0.02	submit1::20201122163118::8214138911638656353	0.02009859046822722	-15.805100125457193	0.007115827329981084	0.04354365726783393
40	25.18321824419087	40	11	spccomplrate_40tips_spr0.020_.0097.nex	0.02	submit1::20201122163118::8214138911638656353	0.035562138780707714	-27.683848903831556	0.017655808204479057	0.06282295193904468
40	26.896717189541913	40	7	spccomplrate_40tips_spr0.020_.0039.nex	0.02	submit1::20201122163118::8214138911638656353	0.018090615332879062	-18.702248967229135	0.007107158758627994	0.03693467590560575
40	35.09912642012291	40	8	spccomplrate_40tips_spr0.020_.0100.nex	0.02	submit1::20201122163118::8214138911638656353	0.017020591795723485	-22.3210576336957	0.007234590072691418	0.0331738980404772
40	24.224177643514825	40	5	spccomplrate_40tips_spr0.020_.0037.nex	0.02	submit1::20201122163118::8214138911638656353	0.01063844130357863	-16.796775867639493	0.003254246684285245	0.02490328950608831
40	28.44621560436567	40	8	spccomplrate_40tips_spr0.020_.0099.nex	0.02	submit1::20201122163118::8214138911638656353	0.02176914353752966	-17.395027527659096	0.009243808090183075	0.04249067161986818
40	25.106529409772982	40	8	spccomplrate_40tips_spr0.020_.0092.nex	0.02	submit1::20201122163118::8214138911638656353	0.026491059250636072	-17.09422095576804	0.011241021305755163	0.051761206686871564
40	39.71719440945432	40	8	spccomplrate_40tips_spr0.020_.0095.nex	0.02	submit1::20201122163118::8214138911638656353	0.01974120514576107	-19.81992460587125	0.008393709294373618	0.03845946785608269
40	40.39307598233373	40	9	spccomplrate_40tips_spr0.020_.0096.nex	0.02	submit1::20201122163118::8214138911638656353	0.01934009049507821	-19.683864337427984	0.008743667485550773	0.03630929606879231
40	22.129519465946363	40	12	spccomplrate_40tips_spr0.040_.0001.nex	0.04	submit1::20201122163118::8214138911638656353	0.040448353120027924	-28.664616522796056	0.020811785441603912	0.06980205600563132
40	43.789489870607355	40	20	spccomplrate_40tips_spr0.080_.0035.nex	0.08	submit1::20201122163118::8214138911638656353	0.0618858505546429	-21.654959959935248	0.03679670661712524	0.09826719649096076
40	33.86264023726863	40	19	spccomplrate_40tips_spr0.080_.0036.nex	0.08	submit1::20201122163118::8214138911638656353	0.06956047688982996	-28.112329578654116	0.04124471655633153	0.1097225591729357
40	35.25200675730878	40	18	spccomplrate_40tips_spr0.080_.0021.nex	0.08	submit1::20201122163118::8214138911638656353	0.05355904156725637	-26.788141903673093	0.03146177639266437	0.08474831815359474
40	20.37073077062176	40	18	spccomplrate_40tips_spr0.080_.0029.nex	0.08	submit1::20201122163118::8214138911638656353	0.07536799112412013	-32.518159309701915	0.044436197919243615	0.11862194654955292
40	45.31196417914596	40	18	spccomplrate_40tips_spr0.080_.0034.nex	0.08	submit1::20201122163118::8214138911638656353	0.05716370053859726	-29.651659733654757	0.03333813623264495	0.0910324234730642
40	32.70595406840234	40	17	spccomplrate_40tips_spr0.080_.0031.nex	0.08	submit1::20201122163118::8214138911638656353	0.05459957945265957	-33.36906228967403	0.031603314484437386	0.08713520257510281
40	37.41449364427626	40	21	spccomplrate_40tips_spr0.080_.0016.nex	0.08	submit1::20201122163118::8214138911638656353	0.05183699743704007	-34.116312474181534	0.03189690509608499	0.07911065793588894
40	26.414912044843327	40	13	spccomplrate_40tips_spr0.080_.0033.nex	0.08	submit1::20201122163118::8214138911638656353	0.040250707721348	-26.45758489018931	0.02134954861972717	0.06807586260265971
40	27.733145397926567	40	12	spccomplrate_40tips_spr0.080_.0032.nex	0.08	submit1::20201122163118::8214138911638656353	0.03839877471995888	-26.2932658104281	0.019751131679227225	0.06629928546088107
40	18.156525555552733	40	19	spccomplrate_40tips_spr0.080_.0030.nex	0.08	submit1::20201122163118::8214138911638656353	0.07815298670242543	-33.17262516802461	0.04682353642486138	0.12155493748486479
40	28.011264621621667	40	23	spccomplrate_40tips_spr0.080_.0022.nex	0.08	submit1::20201122163118::8214138911638656353	0.0873038555088877	-29.80928455658471	0.05444423913038657	0.1327426877126005
40	57.03716077146207	40	20	spccomplrate_40tips_spr0.080_.0028.nex	0.08	submit1::20201122163118::8214138911638656353	0.050158584387328224	-29.24684951365363	0.029940771220990477	0.0790763560417355
40	32.76308809843307	40	16	spccomplrate_40tips_spr0.080_.0026.nex	0.08	submit1::20201122163118::8214138911638656353	0.06750828201396933	-25.055772399438514	0.038129796967225855	0.10998133310185496
40	39.62118094071495	40	21	spccomplrate_40tips_spr0.080_.0090.nex	0.08	submit1::20201122163118::8214138911638656353	0.07173171926463548	-29.17231567261644	0.04376339039022368	0.11070911586084974
40	26.24394754591666	40	14	spccomplrate_40tips_spr0.080_.0023.nex	0.08	submit1::20201122163118::8214138911638656353	0.04410703284569635	-25.633743524681467	0.023989344418196546	0.07344905108982615
40	31.25501031821154	40	16	spccomplrate_40tips_spr0.080_.0083.nex	0.08	submit1::20201122163118::8214138911638656353	0.05575238567878234	-15.831906538941023	0.03121503063634535	0.09228958642449854
40	25.82856127796762	40	19	spccomplrate_40tips_spr0.080_.0020.nex	0.08	submit1::20201122163118::8214138911638656353	0.06003531031398465	-30.51477287661401	0.03598899600149637	0.09331433974817185
40	52.69069990889093	40	17	spccomplrate_40tips_spr0.080_.0091.nex	0.08	submit1::20201122163118::8214138911638656353	0.055038773398211484	-24.510949897939774	0.0312128792700968	0.09021244963611214
40	50.24098206403452	40	16	spccomplrate_40tips_spr0.080_.0087.nex	0.08	submit1::20201122163118::8214138911638656353	0.048269881279597464	-23.622353365939933	0.02708458423318048	0.07942510370161282
40	27.972579873405223	40	16	spccomplrate_40tips_spr0.080_.0080.nex	0.08	submit1::20201122163118::8214138911638656353	0.05697969417470168	-32.554594354518194	0.032423879136726744	0.09192140877116795
40	31.38910406442063	40	22	spccomplrate_40tips_spr0.080_.0082.nex	0.08	submit1::20201122163118::8214138911638656353	0.06295265585852083	-27.635321506647283	0.03907416522704288	0.0956907485600082
40	20.379927892029905	40	16	spccomplrate_40tips_spr0.080_.0084.nex	0.08	submit1::20201122163118::8214138911638656353	0.07718185588862403	-27.45023585310172	0.043683362356147254	0.12550346044422508
40	23.60714639239518	40	11	spccomplrate_40tips_spr0.080_.0027.nex	0.08	submit1::20201122163118::8214138911638656353	0.03838323000851457	-21.63326576968808	0.019003325256103147	0.06810974262788218
40	31.83206944666629	40	18	spccomplrate_40tips_spr0.080_.0089.nex	0.08	submit1::20201122163118::8214138911638656353	0.06666366520994955	-26.117480316435536	0.038834202149719624	0.10668348405398016
40	29.736347180040255	40	19	spccomplrate_40tips_spr0.080_.0081.nex	0.08	submit1::20201122163118::8214138911638656353	0.05146152898776779	-34.29678340766423	0.030839780812271986	0.08001076174563297
40	33.46351991339269	40	18	spccomplrate_40tips_spr0.080_.0079.nex	0.08	submit1::20201122163118::8214138911638656353	0.0777747227538103	-24.596362946047208	0.04501901921351279	0.1255458593517453
40	23.119930979112972	40	16	spccomplrate_40tips_spr0.080_.0088.nex	0.08	submit1::20201122163118::8214138911638656353	0.06012172335515153	-32.222785163584355	0.03426693516546675	0.09677138989980301
40	25.308344496467768	40	22	spccomplrate_40tips_spr0.080_.0077.nex	0.08	submit1::20201122163118::8214138911638656353	0.09290669438529936	-29.055930835835287	0.057173067848004924	0.14275376221135325
40	28.006559228908742	40	17	spccomplrate_40tips_spr0.080_.0085.nex	0.08	submit1::20201122163118::8214138911638656353	0.05879574203863969	-29.921577653870095	0.03404210169925806	0.09379311498043304
40	28.506965093765935	40	12	spccomplrate_40tips_spr0.080_.0078.nex	0.08	submit1::20201122163118::8214138911638656353	0.03773742426436039	-27.669394282349504	0.01941051550288349	0.06514748038887605
40	29.95751715849664	40	20	spccomplrate_40tips_spr0.080_.0086.nex	0.08	submit1::20201122163118::8214138911638656353	0.06344638419632509	-26.75653716399816	0.03835955108103793	0.0983853514237709
40	35.51128433539228	40	15	spccomplrate_40tips_spr0.080_.0066.nex	0.08	submit1::20201122163118::8214138911638656353	0.04163929817691386	-29.07665633183606	0.02312991977617188	0.06847190020693075
40	25.519389313978508	40	17	spccomplrate_40tips_spr0.080_.0068.nex	0.08	submit1::20201122163118::8214138911638656353	0.06531316057227132	-24.839114744583615	0.037646101127925664	0.1048814826215055
40	29.80355792845199	40	17	spccomplrate_40tips_spr0.080_.0074.nex	0.08	submit1::20201122163118::8214138911638656353	0.06296603547961865	-28.390342839177883	0.03635938548849219	0.10083897634982562
40	42.68586382154867	40	16	spccomplrate_40tips_spr0.080_.0064.nex	0.08	submit1::20201122163118::8214138911638656353	0.046865814912467836	-23.083215866425093	0.02633218757598487	0.07704086492030367
40	35.302571718084515	40	22	spccomplrate_40tips_spr0.080_.0072.nex	0.08	submit1::20201122163118::8214138911638656353	0.08234867748507715	-26.802544402144783	0.050843540738955445	0.12602148464225071
40	36.82088220583366	40	14	spccomplrate_40tips_spr0.080_.0067.nex	0.08	submit1::20201122163118::8214138911638656353	0.049793956977912626	-21.13187716777004	0.026858287178221463	0.08394744814344426
40	31.58504277447335	40	17	spccomplrate_40tips_spr0.080_.0076.nex	0.08	submit1::20201122163118::8214138911638656353	0.05446375488021843	-29.89364062928263	0.031593597734103106	0.0866693828691202
40	36.822631005361494	40	22	spccomplrate_40tips_spr0.080_.0075.nex	0.08	submit1::20201122163118::8214138911638656353	0.08131310358330873	-24.05655032681111	0.049380486929686704	0.12756555792864685
40	30.749902291619424	40	16	spccomplrate_40tips_spr0.080_.0070.nex	0.08	submit1::20201122163118::8214138911638656353	0.04397289739303126	-26.144799826907963	0.024974010374495283	0.07115469845503526
40	41.01965797084356	40	21	spccomplrate_40tips_spr0.080_.0071.nex	0.08	submit1::20201122163118::8214138911638656353	0.05660382348903986	-26.775880135768393	0.03454196164415935	0.08741646978708693
40	47.652076981981764	40	21	spccomplrate_40tips_spr0.080_.0073.nex	0.08	submit1::20201122163118::8214138911638656353	0.062370024464340985	-21.368260220604892	0.03764609695020612	0.09780820314347508
40	31.22166993415443	40	13	spccomplrate_40tips_spr0.080_.0069.nex	0.08	submit1::20201122163118::8214138911638656353	0.04596249567374449	-28.38214581054734	0.024299311225764057	0.07812097362037344
40	36.00744820713392	40	21	spccomplrate_40tips_spr0.080_.0065.nex	0.08	submit1::20201122163118::8214138911638656353	0.06786730284009954	-27.030814541514545	0.041339805427441534	0.10499793679859458
40	23.73808662455876	40	22	spccomplrate_40tips_spr0.080_.0019.nex	0.08	submit1::20201122163118::8214138911638656353	0.0666811967322951	-34.65846848054652	0.0415592680085978	0.1007740721952167
40	48.274471917188656	40	19	spccomplrate_40tips_spr0.080_.0017.nex	0.08	submit1::20201122163118::8214138911638656353	0.07484876485997756	-23.793864813072783	0.04422242178135848	0.11822801249301126
40	41.86719204497769	40	15	spccomplrate_40tips_spr0.080_.0018.nex	0.08	submit1::20201122163118::8214138911638656353	0.048900263919368185	-21.351754781806353	0.026932663718614868	0.08139852553489146
40	30.32209754363012	40	13	spccomplrate_40tips_spr0.080_.0024.nex	0.08	submit1::20201122163118::8214138911638656353	0.04286593124089166	-24.757315235418865	0.02271814326131092	0.0725965428254389
40	37.98599760840182	40	17	spccomplrate_40tips_spr0.080_.0040.nex	0.08	submit1::20201122163118::8214138911638656353	0.04805336271401096	-26.037845722015586	0.027781660697841378	0.07684395533285109
40	32.29357424596099	40	18	spccomplrate_40tips_spr0.080_.0041.nex	0.08	submit1::20201122163118::8214138911638656353	0.07047749171136097	-18.610720417379884	0.040788551113129734	0.11418277849095841
40	23.405974227666505	40	15	spccomplrate_40tips_spr0.080_.0048.nex	0.08	submit1::20201122163118::8214138911638656353	0.0516415433997899	-31.79419499571194	0.02883352730460062	0.08429726421999321
40	42.90603080476132	40	18	spccomplrate_40tips_spr0.080_.0044.nex	0.08	submit1::20201122163118::8214138911638656353	0.04781962178361112	-22.695468824893975	0.02799452109515665	0.07605081046061324
40	26.952652808122014	40	17	spccomplrate_40tips_spr0.080_.0025.nex	0.08	submit1::20201122163118::8214138911638656353	0.0545259622073472	-32.286579178975025	0.031566330878651544	0.08700710563454082
40	25.729289214913052	40	15	spccomplrate_40tips_spr0.080_.0057.nex	0.08	submit1::20201122163118::8214138911638656353	0.0534244695129718	-27.441572532412284	0.029724553932307645	0.0876397072037663
40	15.306743403363248	40	14	spccomplrate_40tips_spr0.080_.0043.nex	0.08	submit1::20201122163118::8214138911638656353	0.06327380797602034	-26.96435504976657	0.034468821815930986	0.10512193044509878
40	34.782977301150474	40	22	spccomplrate_40tips_spr0.080_.0042.nex	0.08	submit1::20201122163118::8214138911638656353	0.08462233606704339	-26.44803691508839	0.052085965536989395	0.1300639093803399
40	24.774297334904546	40	19	spccomplrate_40tips_spr0.080_.0037.nex	0.08	submit1::20201122163118::8214138911638656353	0.07317192489282642	-22.013293952576404	0.04353383476292904	0.1149857766211665
40	28.159643771297453	40	20	spccomplrate_40tips_spr0.080_.0050.nex	0.08	submit1::20201122163118::8214138911638656353	0.07023520506463662	-31.755319492994218	0.042508457340026284	0.10872302161436846
40	19.932685405681937	40	20	spccomplrate_40tips_spr0.080_.0053.nex	0.08	submit1::20201122163118::8214138911638656353	0.08175222837485382	-29.70851850462361	0.049406995577023084	0.12682762098654057
40	29.078603342952796	40	18	spccomplrate_40tips_spr0.080_.0052.nex	0.08	submit1::20201122163118::8214138911638656353	0.0564300027929428	-33.84771498806554	0.03322689407611822	0.08898733118157838
40	28.214096450818978	40	12	spccomplrate_40tips_spr0.080_.0038.nex	0.08	submit1::20201122163118::8214138911638656353	0.05966089110603238	-21.75009975654222	0.03041180304969064	0.10424418672017777
40	24.2962850757086	40	20	spccomplrate_40tips_spr0.080_.0047.nex	0.08	submit1::20201122163118::8214138911638656353	0.0820214827559202	-22.351149339809584	0.049118923333623624	0.12900856465281188
40	44.45402081435143	40	19	spccomplrate_40tips_spr0.080_.0046.nex	0.08	submit1::20201122163118::8214138911638656353	0.06494196022899562	-17.61114945985636	0.038142663462490005	0.1039863628553914
40	27.949242656146065	40	10	spccomplrate_40tips_spr0.080_.0039.nex	0.08	submit1::20201122163118::8214138911638656353	0.044262722824804576	-22.19727774329587	0.021037986537985994	0.08054060934494836
40	25.791997367969856	40	18	spccomplrate_40tips_spr0.080_.0051.nex	0.08	submit1::20201122163118::8214138911638656353	0.05869470722786347	-25.796347085616755	0.0345377454089212	0.09265182312416927
40	27.328338013860268	40	14	spccomplrate_40tips_spr0.080_.0061.nex	0.08	submit1::20201122163118::8214138911638656353	0.06344279382446345	-25.266357824939302	0.034456168573769416	0.10585856735872895
40	34.17857549640745	40	23	spccomplrate_40tips_spr0.080_.0045.nex	0.08	submit1::20201122163118::8214138911638656353	0.06067814380129754	-29.48302116721394	0.03807067239466339	0.09152275886532182
40	35.39041148007857	40	23	spccomplrate_40tips_spr0.080_.0056.nex	0.08	submit1::20201122163118::8214138911638656353	0.07958639601359349	-25.418489341470792	0.04954708926092251	0.12134443034346991
40	42.31607353060399	40	19	spccomplrate_40tips_spr0.080_.0063.nex	0.08	submit1::20201122163118::8214138911638656353	0.053698002936935676	-24.445505037344095	0.03177510657791392	0.08505671309341513
40	44.47166383456056	40	20	spccomplrate_40tips_spr0.080_.0059.nex	0.08	submit1::20201122163118::8214138911638656353	0.05751293287246367	-28.0302723936192	0.03482610171017593	0.08896907934298673
40	42.61287451530515	40	21	spccomplrate_40tips_spr0.080_.0055.nex	0.08	submit1::20201122163118::8214138911638656353	0.05601691810044406	-30.55477028680841	0.034091803203504814	0.0867171296990575
40	37.975884934619046	40	23	spccomplrate_40tips_spr0.080_.0060.nex	0.08	submit1::20201122163118::8214138911638656353	0.10957334977400886	-20.293028969355724	0.06559600981384894	0.17509654650542855
40	24.78347394721032	40	18	spccomplrate_40tips_spr0.080_.0058.nex	0.08	submit1::20201122163118::8214138911638656353	0.06045715142814747	-31.882900891788758	0.035654413775084076	0.09511545212344757
40	24.75995092592516	40	19	spccomplrate_40tips_spr0.080_.0062.nex	0.08	submit1::20201122163118::8214138911638656353	0.06865977973087121	-32.50418890837546	0.04110784351079389	0.10688595534842692
40	26.601464088959528	40	15	spccomplrate_40tips_spr0.080_.0049.nex	0.08	submit1::20201122163118::8214138911638656353	0.048848191175203	-32.200554802035725	0.027229172430548305	0.07993259506596151
40	32.657596788282476	40	18	spccomplrate_40tips_spr0.080_.0054.nex	0.08	submit1::20201122163118::8214138911638656353	0.058747606228101684	-29.19484926351081	0.03460979757337746	0.09255878282262991
40	30.186239028088973	40	14	spccomplrate_40tips_spr0.080_.0098.nex	0.08	submit1::20201122163118::8214138911638656353	0.049208384675396365	-21.15799253597047	0.026713975816366562	0.0821852824585307
40	35.38367620432073	40	16	spccomplrate_40tips_spr0.100_.0023.nex	0.1	submit1::20201122163118::8214138911638656353	0.0495988742160751	-30.634578758986553	0.028144535561672616	0.08033351240605163
40	19.37069326438	40	23	spccomplrate_40tips_spr0.100_.0024.nex	0.1	submit1::20201122163118::8214138911638656353	0.10843478226465182	-23.01256391995932	0.06749136529206644	0.1655483944418609
40	24.913388396096604	40	23	spccomplrate_40tips_spr0.100_.0010.nex	0.1	submit1::20201122163118::8214138911638656353	0.09976414434924152	-25.881823701151788	0.06217829244431898	0.15175039849398556
40	23.1575635811447	40	13	spccomplrate_40tips_spr0.080_.0095.nex	0.08	submit1::20201122163118::8214138911638656353	0.04498507252702583	-28.985097724975013	0.023846036451463826	0.07616496087055082
40	26.829549737502788	40	18	spccomplrate_40tips_spr0.100_.0011.nex	0.1	submit1::20201122163118::8214138911638656353	0.056306005018733375	-30.143105330817498	0.03313882397877117	0.08884219293941382
40	25.356392767978686	40	17	spccomplrate_40tips_spr0.100_.0009.nex	0.1	submit1::20201122163118::8214138911638656353	0.08222912949942705	-20.713872557968774	0.04681699545034935	0.13442417629694592
40	30.638928481008	40	21	spccomplrate_40tips_spr0.100_.0083.nex	0.1	submit1::20201122163118::8214138911638656353	0.07660257145855902	-28.516860413473037	0.04664938444510104	0.11847530158266137
40	35.5608121297378	40	16	spccomplrate_40tips_spr0.080_.0093.nex	0.08	submit1::20201122163118::8214138911638656353	0.06592294258526209	-25.035218728637822	0.037123971382146556	0.10777001381355292
40	23.41609676478338	40	14	spccomplrate_40tips_spr0.080_.0092.nex	0.08	submit1::20201122163118::8214138911638656353	0.0504264677213461	-31.91959633035115	0.027469364375045564	0.08377385792655524
40	32.02360820340235	40	22	spccomplrate_40tips_spr0.100_.0030.nex	0.1	submit1::20201122163118::8214138911638656353	0.10004678229786416	-24.287744913089448	0.0604114167278848	0.1579084682846251
40	36.990407767839244	40	22	spccomplrate_40tips_spr0.100_.0033.nex	0.1	submit1::20201122163118::8214138911638656353	0.07237045232695959	-29.19453019641493	0.04468723313197672	0.11066697538296383
40	21.84607949197248	40	21	spccomplrate_40tips_spr0.100_.0084.nex	0.1	submit1::20201122163118::8214138911638656353	0.08278077552182794	-28.850319756157912	0.05070697402762813	0.12709143111074464
40	37.12522237842207	40	27	spccomplrate_40tips_spr0.100_.0031.nex	0.1	submit1::20201122163118::8214138911638656353	0.069744194538242	-26.05404634086899	0.04519178306666313	0.1030561040155232
40	31.43862889068203	40	17	spccomplrate_40tips_spr0.100_.0057.nex	0.1	submit1::20201122163118::8214138911638656353	0.06296676186117212	-27.802963342630594	0.03607132358186097	0.10204723816928583
40	24.41345048420836	40	20	spccomplrate_40tips_spr0.100_.0044.nex	0.1	submit1::20201122163118::8214138911638656353	0.07945687950493788	-31.889129098558023	0.048196958271332684	0.12260544598390652
40	25.89625544475439	40	18	spccomplrate_40tips_spr0.100_.0046.nex	0.1	submit1::20201122163118::8214138911638656353	0.06341565002664273	-28.249393131531082	0.03741611501888515	0.09971148826913856
40	36.239277101694334	40	17	spccomplrate_40tips_spr0.100_.0043.nex	0.1	submit1::20201122163118::8214138911638656353	0.0514690980648709	-24.397728249076785	0.029738441934599867	0.08236727267324549
40	23.495532885358905	40	20	spccomplrate_40tips_spr0.100_.0029.nex	0.1	submit1::20201122163118::8214138911638656353	0.0770499422657663	-26.26068545394274	0.04665288651350746	0.11923025222223045
40	23.257621063499304	40	14	spccomplrate_40tips_spr0.100_.0045.nex	0.1	submit1::20201122163118::8214138911638656353	0.05317932180850455	-30.314192572483453	0.02897961487733678	0.0883063052969163
40	27.214909646765474	40	15	spccomplrate_40tips_spr0.100_.0032.nex	0.1	submit1::20201122163118::8214138911638656353	0.05303812396533479	-21.94451405708012	0.029366860898954066	0.08763419160241315
40	33.707239912072325	40	18	spccomplrate_40tips_spr0.100_.0055.nex	0.1	submit1::20201122163118::8214138911638656353	0.09195478609442483	-28.974235086736172	0.05351080518488242	0.14694334719367144
40	26.928676234145545	40	26	spccomplrate_40tips_spr0.100_.0054.nex	0.1	submit1::20201122163118::8214138911638656353	0.10698937287376094	-23.730055904676433	0.06800853598431637	0.1615398056654843
40	38.3733140942696	40	19	spccomplrate_40tips_spr0.100_.0042.nex	0.1	submit1::20201122163118::8214138911638656353	0.05556933072407991	-31.208005856195165	0.03311208904037063	0.0869959508347258
40	32.85738265292102	40	22	spccomplrate_40tips_spr0.100_.0059.nex	0.1	submit1::20201122163118::8214138911638656353	0.09669543327623799	-19.73201724200099	0.05836445107330177	0.15262699284295297
40	26.814984820268222	40	17	spccomplrate_40tips_spr0.100_.0052.nex	0.1	submit1::20201122163118::8214138911638656353	0.07488215002404408	-33.49211722506555	0.04337335683887603	0.11939140964611564
40	32.667828353772805	40	24	spccomplrate_40tips_spr0.100_.0053.nex	0.1	submit1::20201122163118::8214138911638656353	0.09084876234593783	-26.523890919214526	0.05684074298052675	0.13820604488205887
40	21.667586577240368	40	21	spccomplrate_40tips_spr0.100_.0085.nex	0.1	submit1::20201122163118::8214138911638656353	0.0957694324097219	-29.952801743101148	0.05874234450002177	0.1467577764853865
40	20.336550488373717	40	18	spccomplrate_40tips_spr0.100_.0060.nex	0.1	submit1::20201122163118::8214138911638656353	0.063060791781598	-25.850481529515644	0.03712195287287938	0.09948382246823968
40	24.415847480117154	40	16	spccomplrate_40tips_spr0.100_.0056.nex	0.1	submit1::20201122163118::8214138911638656353	0.07066379255044376	-27.22262263356081	0.03987789866045895	0.11532589377018543
40	20.72359883352482	40	24	spccomplrate_40tips_spr0.100_.0058.nex	0.1	submit1::20201122163118::8214138911638656353	0.10259619579595208	-22.156094905803453	0.06445381521830701	0.15554895985352357
40	35.02629100621028	40	15	spccomplrate_40tips_spr0.100_.0086.nex	0.1	submit1::20201122163118::8214138911638656353	0.06596990886160473	-19.48309819998139	0.03576600985723427	0.11233125088208921
40	23.71101716497117	40	19	spccomplrate_40tips_spr0.100_.0038.nex	0.1	submit1::20201122163118::8214138911638656353	0.06281335014976401	-24.81134768151509	0.037439816618447024	0.09842180170575834
40	32.813083373488865	40	20	spccomplrate_40tips_spr0.100_.0061.nex	0.1	submit1::20201122163118::8214138911638656353	0.07112944445360952	-26.150706764414643	0.042818455362545485	0.11097094460917567
40	41.14885005027441	40	15	spccomplrate_40tips_spr0.080_.0094.nex	0.08	submit1::20201122163118::8214138911638656353	0.05078667672906941	-28.00175456577009	0.028137350841274538	0.08382524951044586
40	29.614503222890963	40	24	spccomplrate_40tips_spr0.100_.0026.nex	0.1	submit1::20201122163118::8214138911638656353	0.0889856492809368	-26.270038389215383	0.0560430597984545	0.13436603494705954
40	31.594510902987448	40	20	spccomplrate_40tips_spr0.100_.0013.nex	0.1	submit1::20201122163118::8214138911638656353	0.06527032192700352	-29.00929727734354	0.039459670430070384	0.10123972163025302
40	41.25353148142471	40	14	spccomplrate_40tips_spr0.100_.0022.nex	0.1	submit1::20201122163118::8214138911638656353	0.042701627403596315	-24.769340353302965	0.022939243912952993	0.07244474736872203
40	23.785614987462072	40	19	spccomplrate_40tips_spr0.100_.0012.nex	0.1	submit1::20201122163118::8214138911638656353	0.07809325575929438	-24.424702047863622	0.046450498935797536	0.12278307076841462
40	34.4807885465271	40	22	spccomplrate_40tips_spr0.100_.0039.nex	0.1	submit1::20201122163118::8214138911638656353	0.06987113680142056	-33.62119507614371	0.04323840617147332	0.10655349215750824
40	42.520004210669796	40	21	spccomplrate_40tips_spr0.100_.0028.nex	0.1	submit1::20201122163118::8214138911638656353	0.0731342305029257	-24.743455268581343	0.0440563216950603	0.11467465477551991
40	27.17550176349028	40	21	spccomplrate_40tips_spr0.100_.0025.nex	0.1	submit1::20201122163118::8214138911638656353	0.08611805417366147	-20.652330239607586	0.05201677608495973	0.13495713340370982
40	24.491389648852934	40	14	spccomplrate_40tips_spr0.100_.0092.nex	0.1	submit1::20201122163118::8214138911638656353	0.05602634062049761	-28.232085988796435	0.03049223830204092	0.09320802529851754
40	28.323815294318692	40	18	spccomplrate_40tips_spr0.100_.0017.nex	0.1	submit1::20201122163118::8214138911638656353	0.06591198393902142	-28.874987759568555	0.03876834376521743	0.10405242227513226
40	25.691450249909604	40	22	spccomplrate_40tips_spr0.100_.0074.nex	0.1	submit1::20201122163118::8214138911638656353	0.10446449987607674	-20.100950209504994	0.06382684219810542	0.16209930507197035
40	38.47898776764511	40	26	spccomplrate_40tips_spr0.100_.0020.nex	0.1	submit1::20201122163118::8214138911638656353	0.11637307302992121	-21.41809275464119	0.0724397122006069	0.17951981517218246
40	38.19617689089399	40	21	spccomplrate_40tips_spr0.100_.0070.nex	0.1	submit1::20201122163118::8214138911638656353	0.06550338319981885	-21.922128553107694	0.03966001211950755	0.10232821632805446
40	28.076526307917216	40	22	spccomplrate_40tips_spr0.100_.0066.nex	0.1	submit1::20201122163118::8214138911638656353	0.06957252415311015	-27.891789511850554	0.043004184036933533	0.10631142580071448
40	29.742076395820753	40	26	spccomplrate_40tips_spr0.100_.0062.nex	0.1	submit1::20201122163118::8214138911638656353	0.10143528413662076	-16.212022634861118	0.06319970011110099	0.15831128832707161
40	25.18209245425026	40	21	spccomplrate_40tips_spr0.100_.0065.nex	0.1	submit1::20201122163118::8214138911638656353	0.07622502854615903	-27.124387517125562	0.04672674165281537	0.1169310336858924
40	34.89865361937857	40	20	spccomplrate_40tips_spr0.100_.0016.nex	0.1	submit1::20201122163118::8214138911638656353	0.07574887314498328	-30.771315191301067	0.04566042721307862	0.11770483608412109
40	30.232376042783947	40	17	spccomplrate_40tips_spr0.100_.0021.nex	0.1	submit1::20201122163118::8214138911638656353	0.06294820957165916	-26.124063476203386	0.03635216100280887	0.10081777603896343
40	23.156700191568433	40	19	spccomplrate_40tips_spr0.100_.0027.nex	0.1	submit1::20201122163118::8214138911638656353	0.08648646581714864	-24.20358725508814	0.051212275047433926	0.13688697090715085
40	35.87749654194193	40	26	spccomplrate_40tips_spr0.100_.0091.nex	0.1	submit1::20201122163118::8214138911638656353	0.09118786162976025	-24.456907690356683	0.05765570049954915	0.13841526188087297
40	33.18860872217562	40	17	spccomplrate_40tips_spr0.100_.0098.nex	0.1	submit1::20201122163118::8214138911638656353	0.059476251541135144	-26.277703716103517	0.034295118329000736	0.09543751776645765
40	25.798145705536747	40	19	spccomplrate_40tips_spr0.100_.0099.nex	0.1	submit1::20201122163118::8214138911638656353	0.08072592801615693	-28.453176452502753	0.04826838805139896	0.12591436912785522
40	40.665198904731355	40	25	spccomplrate_40tips_spr0.100_.0100.nex	0.1	submit1::20201122163118::8214138911638656353	0.09133782641669129	-22.46323341531334	0.05744983649439913	0.13867002284124194
40	35.02753212753781	40	17	spccomplrate_40tips_spr0.100_.0069.nex	0.1	submit1::20201122163118::8214138911638656353	0.05534461966041916	-31.792179338024727	0.03204892954846707	0.08826023762419401
40	24.829341191215338	40	16	spccomplrate_40tips_spr0.080_.0097.nex	0.08	submit1::20201122163118::8214138911638656353	0.05719121117962785	-21.451049199001886	0.032314547171497586	0.09322856662434419
40	19.837976196773013	40	19	spccomplrate_40tips_spr0.100_.0073.nex	0.1	submit1::20201122163118::8214138911638656353	0.08437928808285378	-31.391045151499956	0.050411317559748633	0.1317797326809744
40	39.44539316800385	40	19	spccomplrate_40tips_spr0.100_.0072.nex	0.1	submit1::20201122163118::8214138911638656353	0.06649802676734506	-31.27903463945408	0.03944743982953709	0.10459884499949254
40	28.19165926755902	40	20	spccomplrate_40tips_spr0.100_.0067.nex	0.1	submit1::20201122163118::8214138911638656353	0.05767724617112709	-28.168392802568007	0.034965076977126974	0.08907902085664796
40	24.661563452674763	40	22	spccomplrate_40tips_spr0.100_.0071.nex	0.1	submit1::20201122163118::8214138911638656353	0.10260183075665502	-22.668085534721424	0.06278352275983345	0.15913753822977075
40	23.351107979358787	40	14	spccomplrate_40tips_spr0.100_.0005.nex	0.1	submit1::20201122163118::8214138911638656353	0.0509525910383128	-24.311318857608672	0.027705445197354947	0.08488172769173459
40	33.805441195835144	40	16	spccomplrate_40tips_spr0.100_.0068.nex	0.1	submit1::20201122163118::8214138911638656353	0.05315485554647154	-28.750458825423607	0.03022687645208214	0.08584033529969952
40	49.53064777814185	40	22	spccomplrate_40tips_spr0.100_.0094.nex	0.1	submit1::20201122163118::8214138911638656353	0.06552789727260966	-30.58799785431839	0.04005496996611114	0.10151835535933112
40	42.11300450259419	40	22	spccomplrate_40tips_spr0.100_.0001.nex	0.1	submit1::20201122163118::8214138911638656353	0.07546084380237239	-30.253529878384136	0.046604490885691977	0.1154500966594444
40	24.15772768572908	40	19	spccomplrate_40tips_spr0.100_.0014.nex	0.1	submit1::20201122163118::8214138911638656353	0.08167388626641614	-24.05134436069415	0.04828952954332961	0.12941233712607328
40	36.43808786173937	40	18	spccomplrate_40tips_spr0.100_.0095.nex	0.1	submit1::20201122163118::8214138911638656353	0.08215058106577906	-25.645688453770003	0.04711978361431037	0.13390036524182602
40	29.92076316487097	40	17	spccomplrate_40tips_spr0.100_.0097.nex	0.1	submit1::20201122163118::8214138911638656353	0.049944704256982456	-32.444822741372406	0.029017365728237845	0.07930371626500593
40	43.604760426296814	40	17	spccomplrate_40tips_spr0.100_.0096.nex	0.1	submit1::20201122163118::8214138911638656353	0.06412867084120259	-24.183708493450453	0.03646145262326561	0.1048157174483916
40	31.27517709710043	40	23	spccomplrate_40tips_spr0.100_.0003.nex	0.1	submit1::20201122163118::8214138911638656353	0.08818763667538577	-29.056655980972188	0.05455607216815888	0.13550149998950747
40	29.70472319058831	40	14	spccomplrate_40tips_spr0.100_.0093.nex	0.1	submit1::20201122163118::8214138911638656353	0.04747159531529698	-25.946123135347115	0.025745672686388457	0.07941967496460936
40	21.443557748132154	40	18	spccomplrate_40tips_spr0.100_.0040.nex	0.1	submit1::20201122163118::8214138911638656353	0.07176371859508769	-36.153571342809464	0.042438673004882514	0.11247365302742128
40	22.513437769700342	40	18	spccomplrate_40tips_spr0.100_.0079.nex	0.1	submit1::20201122163118::8214138911638656353	0.06552141823297536	-34.15190645514045	0.03870419584319276	0.10285618777280052
40	34.50986097997679	40	18	spccomplrate_40tips_spr0.080_.0099.nex	0.08	submit1::20201122163118::8214138911638656353	0.07412264251532047	-23.43870434058794	0.04330415095578596	0.11807003036148737
40	41.00536413181934	40	17	spccomplrate_40tips_spr0.100_.0063.nex	0.1	submit1::20201122163118::8214138911638656353	0.060239408656967815	-26.52970767838893	0.03489597370228355	0.09605167486515562
40	23.03276544275476	40	14	spccomplrate_40tips_spr0.080_.0096.nex	0.08	submit1::20201122163118::8214138911638656353	0.06745277135630161	-26.735348379653146	0.036624027651524026	0.1126037997310397
40	39.551622443693724	40	22	spccomplrate_40tips_spr0.100_.0047.nex	0.1	submit1::20201122163118::8214138911638656353	0.07835785339702446	-28.242823021738143	0.04796635717429946	0.12117513046301678
40	35.78681887732738	40	20	spccomplrate_40tips_spr0.100_.0015.nex	0.1	submit1::20201122163118::8214138911638656353	0.07503216539819198	-25.458478140796686	0.04527495255834394	0.11666658691654327
40	24.91372814918742	40	17	spccomplrate_40tips_spr0.100_.0075.nex	0.1	submit1::20201122163118::8214138911638656353	0.07330646765291654	-24.92838144991505	0.04230172612417242	0.11750080997990574
40	33.89737665573835	40	21	spccomplrate_40tips_spr0.100_.0006.nex	0.1	submit1::20201122163118::8214138911638656353	0.07194527657039838	-28.259895922945557	0.044001466487499245	0.11068670417231997
40	29.661626595779783	40	25	spccomplrate_40tips_spr0.080_.0100.nex	0.08	submit1::20201122163118::8214138911638656353	0.08894934735854275	-22.07266624195489	0.05613232125142307	0.1349603681355437
40	36.452564586616646	40	21	spccomplrate_40tips_spr0.100_.0002.nex	0.1	submit1::20201122163118::8214138911638656353	0.06623925160911161	-21.960217342653532	0.040129425748675715	0.1033582515832927
40	44.99834409440227	40	24	spccomplrate_40tips_spr0.100_.0004.nex	0.1	submit1::20201122163118::8214138911638656353	0.06387452106713315	-34.62981466347601	0.04042550289713653	0.09578111225454511
40	27.988692850913647	40	20	spccomplrate_40tips_spr0.100_.0041.nex	0.1	submit1::20201122163118::8214138911638656353	0.06195681581801988	-29.879705846998746	0.03754090132682262	0.09576338068927422
40	48.705216934662964	40	19	spccomplrate_40tips_spr0.100_.0080.nex	0.1	submit1::20201122163118::8214138911638656353	0.06440373685777	-28.014925030597144	0.03790964779974757	0.1022050757567779
40	49.10509298979041	40	20	spccomplrate_40tips_spr0.100_.0064.nex	0.1	submit1::20201122163118::8214138911638656353	0.06752653504950647	-26.21531729693131	0.040402605696922	0.10590560528342567
40	29.730158408542152	40	20	spccomplrate_40tips_spr0.100_.0081.nex	0.1	submit1::20201122163118::8214138911638656353	0.06676901303432711	-30.54154128624109	0.04052302201232364	0.10295467519619572
40	44.043429719475775	40	20	spccomplrate_40tips_spr0.100_.0078.nex	0.1	submit1::20201122163118::8214138911638656353	0.0679744577083981	-24.524537074655065	0.04071208060559128	0.10669036482599059
40	27.60579198324018	40	22	spccomplrate_40tips_spr0.100_.0076.nex	0.1	submit1::20201122163118::8214138911638656353	0.09341304235941558	-30.899854934919357	0.05817379305997656	0.14132965134829312
40	37.65929154213074	40	18	spccomplrate_40tips_spr0.100_.0082.nex	0.1	submit1::20201122163118::8214138911638656353	0.06521700844687309	-26.687793025458046	0.038120666858496306	0.10381712191637828
40	29.31109249580848	40	18	spccomplrate_40tips_spr0.100_.0007.nex	0.1	submit1::20201122163118::8214138911638656353	0.06543927685875804	-24.891669998673784	0.038384251152711886	0.1037983532239476
40	33.14043394932908	40	26	spccomplrate_40tips_spr0.100_.0077.nex	0.1	submit1::20201122163118::8214138911638656353	0.08352746573393513	-30.14205782158063	0.053604440865428676	0.12431777024334727
40	29.831089815369765	40	22	spccomplrate_40tips_spr0.100_.0008.nex	0.1	submit1::20201122163118::8214138911638656353	0.0922097520476753	-23.89032102606133	0.05642294126532985	0.14301909430091567
40	27.763807305471374	40	25	spccomplrate_40tips_spr0.100_.0034.nex	0.1	submit1::20201122163118::8214138911638656353	0.08994028109017627	-26.41982910368688	0.057214923332870156	0.13473068536389873
40	20.94556890343198	40	18	spccomplrate_40tips_spr0.100_.0035.nex	0.1	submit1::20201122163118::8214138911638656353	0.06934451936933286	-35.9038041718673	0.04084446880951199	0.1093024806353742
40	31.823923791161018	40	15	spccomplrate_40tips_spr0.100_.0036.nex	0.1	submit1::20201122163118::8214138911638656353	0.051863781093165244	-25.707449409940114	0.02861962267289707	0.08617873117867567
40	46.2239429138061	40	16	spccomplrate_40tips_spr0.100_.0037.nex	0.1	submit1::20201122163118::8214138911638656353	0.06858474482295453	-24.973246153099687	0.03794094995469372	0.11458850963734911
40	38.37800469655261	40	26	spccomplrate_40tips_spr0.100_.0050.nex	0.1	submit1::20201122163118::8214138911638656353	0.07617879710109558	-30.495924467977147	0.048537145786303366	0.11440817043545955
40	28.90574864945853	40	20	spccomplrate_40tips_spr0.100_.0048.nex	0.1	submit1::20201122163118::8214138911638656353	0.06075244350637619	-32.61776533813545	0.036910115605546905	0.09356822454821313
40	37.32438934139351	40	18	spccomplrate_40tips_spr0.100_.0051.nex	0.1	submit1::20201122163118::8214138911638656353	0.06757622279192825	-25.656968245962872	0.0392679878703546	0.10830297239186326
40	32.8169623544476	40	18	spccomplrate_40tips_spr0.100_.0049.nex	0.1	submit1::20201122163118::8214138911638656353	0.06601819600759964	-25.32539510545823	0.03872527335243544	0.10466767139123284
40	19.565449320097677	40	17	spccomplrate_40tips_spr0.100_.0018.nex	0.1	submit1::20201122163118::8214138911638656353	0.054604297525422604	-29.39709343889831	0.03166226477200115	0.08693433779843592
40	26.4014387159075	40	18	spccomplrate_40tips_spr0.100_.0089.nex	0.1	submit1::20201122163118::8214138911638656353	0.0764786053260768	-24.247435501712	0.04451804854167152	0.12245485262280768
40	28.683119178240787	40	23	spccomplrate_40tips_spr0.100_.0087.nex	0.1	submit1::20201122163118::8214138911638656353	0.0859314365496962	-27.356146958353683	0.053435941879654655	0.13121005998527657
40	40.24773134953041	40	24	spccomplrate_40tips_spr0.100_.0019.nex	0.1	submit1::20201122163118::8214138911638656353	0.071829937738141	-34.77984137722148	0.04527405789229457	0.10823827551940025
40	35.59806738964434	40	21	spccomplrate_40tips_spr0.100_.0090.nex	0.1	submit1::20201122163118::8214138911638656353	0.07316403553483242	-26.35799624036792	0.044051088026164496	0.11521447560204226
40	27.41292538114059	40	18	spccomplrate_40tips_spr0.100_.0088.nex	0.1	submit1::20201122163118::8214138911638656353	0.05250780112415358	-30.035207091234263	0.031000708082501844	0.08249480327287652
80	36.23140569631864	80	2	spccomplrate_80tips_spr0.001_.0009.nex	0.001	submit1::20201122163136::2797008851190857787	0.0014315954871526315	-5.221242847785334	7.978896759104e-05	0.006369037300229729
80	44.97480806767705	80	2	spccomplrate_80tips_spr0.001_.0031.nex	0.001	submit1::20201122163136::2797008851190857787	0.001186535475098696	-5.184680458831559	6.613224118369103e-05	0.005286994448178702
80	24.829889331134627	80	2	spccomplrate_80tips_spr0.001_.0032.nex	0.001	submit1::20201122163136::2797008851190857787	0.0013697767768766796	-5.08668213069284	7.63439289410458e-05	0.006103180033867256
80	47.30365644357093	80	2	spccomplrate_80tips_spr0.001_.0006.nex	0.001	submit1::20201122163136::2797008851190857787	0.001218813182452835	-6.041647038663493	6.793101616414329e-05	0.005430315588767153
80	43.7321245712447	80	3	spccomplrate_80tips_spr0.001_.0015.nex	0.001	submit1::20201122163136::2797008851190857787	0.0024870838248682308	-9.375520835692704	0.0004039039303728285	0.007753442258222381
80	40.571880404684904	80	2	spccomplrate_80tips_spr0.001_.0016.nex	0.001	submit1::20201122163136::2797008851190857787	0.0012913665093113136	-5.49966581211332	7.197427449317305e-05	0.005752832131540411
80	30.48711035085431	80	3	spccomplrate_80tips_spr0.001_.0003.nex	0.001	submit1::20201122163136::2797008851190857787	0.0027709277036174276	-9.782535329710463	0.0004499924197763515	0.008637189001384632
80	35.99785986134048	80	3	spccomplrate_80tips_spr0.001_.0004.nex	0.001	submit1::20201122163136::2797008851190857787	0.0031024801233715607	-9.203214942900606	0.0005038411888313757	0.009670396079049513
80	49.70478675827057	80	2	spccomplrate_80tips_spr0.001_.0041.nex	0.001	submit1::20201122163136::2797008851190857787	0.0011241796737699544	-5.579403748617459	6.265727147516833e-05	0.005006261022264352
80	31.577123824709616	80	3	spccomplrate_80tips_spr0.001_.0040.nex	0.001	submit1::20201122163136::2797008851190857787	0.0028301883568634034	-9.500045800751023	0.000459592478096687	0.008822252126780486
80	51.30661741367159	80	2	spccomplrate_80tips_spr0.001_.0044.nex	0.001	submit1::20201122163136::2797008851190857787	0.001282161251461353	-5.145937886160405	7.14612830552295e-05	0.005711235006893443
80	46.84818496969446	80	3	spccomplrate_80tips_spr0.001_.0042.nex	0.001	submit1::20201122163136::2797008851190857787	0.002631418798199307	-10.310964880008468	0.0004273958412482229	0.008205876758085918
80	44.65864706831686	80	3	spccomplrate_80tips_spr0.001_.0043.nex	0.001	submit1::20201122163136::2797008851190857787	0.002221746379926625	-9.415066542031662	0.0003608394496373101	0.006927432021920577
80	35.785401799275014	80	3	spccomplrate_80tips_spr0.001_.0005.nex	0.001	submit1::20201122163136::2797008851190857787	0.0023479386831003974	-10.668023618547062	0.00038146735463679	0.007321557884143471
80	32.94983116970926	80	3	spccomplrate_80tips_spr0.001_.0018.nex	0.001	submit1::20201122163136::2797008851190857787	0.002737175415298724	-10.242007775908341	0.000444449240630377	0.008529714723478451
80	41.42803546414018	80	2	spccomplrate_80tips_spr0.001_.0010.nex	0.001	submit1::20201122163136::2797008851190857787	0.001068708051599718	-5.193904028929524	5.956594392237274e-05	0.004755395641306756
80	35.37305151017958	80	3	spccomplrate_80tips_spr0.001_.0022.nex	0.001	submit1::20201122163136::2797008851190857787	0.0024466691995737675	-8.905928169166106	0.000397506784425968	0.007632106480945845
80	50.65849512270479	80	2	spccomplrate_80tips_spr0.001_.0019.nex	0.001	submit1::20201122163136::2797008851190857787	0.00121452957758382	-4.334563239584235	6.769229904647479e-05	0.005413762854020854
80	38.56391701114529	80	2	spccomplrate_80tips_spr0.001_.0028.nex	0.001	submit1::20201122163136::2797008851190857787	0.0012828683153898015	-6.117386416376204	7.150068637747042e-05	0.005714030616165962
80	33.85965414270726	80	3	spccomplrate_80tips_spr0.001_.0017.nex	0.001	submit1::20201122163136::2797008851190857787	0.002680896319530454	-10.258608463971777	0.00043544298488180645	0.008357170948207109
80	44.069358664680536	80	2	spccomplrate_80tips_spr0.001_.0037.nex	0.001	submit1::20201122163136::2797008851190857787	0.0010670361837244794	-4.602932359568907	5.947277391895191e-05	0.004747113728512123
80	33.456431222013556	80	2	spccomplrate_80tips_spr0.001_.0007.nex	0.001	submit1::20201122163136::2797008851190857787	0.0017842570489004467	-5.596779902968874	9.944212284395944e-05	0.007939311610534171
80	59.779025524962336	80	3	spccomplrate_80tips_spr0.001_.0025.nex	0.001	submit1::20201122163136::2797008851190857787	0.0021364285085638925	-10.105984156721412	0.0003470150449615734	0.006660180785540067
80	28.4103410170107	80	2	spccomplrate_80tips_spr0.001_.0001.nex	0.001	submit1::20201122163136::2797008851190857787	0.001431642703093392	-4.705439771065546	7.979159884523616e-05	0.006383151980702226
80	45.180753732241264	80	2	spccomplrate_80tips_spr0.001_.0023.nex	0.001	submit1::20201122163136::2797008851190857787	0.00128678046166491	-5.75601792489117	7.171870281718614e-05	0.005733730438123584
80	44.77999333176101	80	4	spccomplrate_80tips_spr0.001_.0030.nex	0.001	submit1::20201122163136::2797008851190857787	0.0037291764808439513	-13.401064686356408	0.0009094663394292573	0.009751670975551897
80	34.576845588880175	80	2	spccomplrate_80tips_spr0.001_.0020.nex	0.001	submit1::20201122163136::2797008851190857787	0.0014207439255489662	-5.330516806116833	7.918423078934124e-05	0.006322599261950658
80	32.25693923353385	80	2	spccomplrate_80tips_spr0.001_.0026.nex	0.001	submit1::20201122163136::2797008851190857787	0.0012126137915937363	-5.740359007950094	6.758553595239704e-05	0.0054009784059818565
80	49.13698827029484	80	2	spccomplrate_80tips_spr0.001_.0021.nex	0.001	submit1::20201122163136::2797008851190857787	0.0012896265699919754	-5.735836847644651	7.187731099818897e-05	0.005746082305742707
80	27.670501689609928	80	2	spccomplrate_80tips_spr0.001_.0008.nex	0.001	submit1::20201122163136::2797008851190857787	0.0014611428305158776	-5.109262863574758	8.143558460127273e-05	0.006511632535464108
80	38.753094641852904	80	2	spccomplrate_80tips_spr0.001_.0039.nex	0.001	submit1::20201122163136::2797008851190857787	0.0015554911522667014	-5.6407240423703735	8.669343636723096e-05	0.0069191375098542705
80	48.784760356070755	80	3	spccomplrate_80tips_spr0.001_.0029.nex	0.001	submit1::20201122163136::2797008851190857787	0.002188888843973428	-8.552284517634558	0.00035551884335982597	0.0068237921280318616
80	34.63584140003244	80	3	spccomplrate_80tips_spr0.001_.0038.nex	0.001	submit1::20201122163136::2797008851190857787	0.002424114161949142	-11.002178347868046	0.000393473834212985	0.007552251899238284
80	36.85301367625976	80	2	spccomplrate_80tips_spr0.001_.0036.nex	0.001	submit1::20201122163136::2797008851190857787	0.0013180460376318625	-6.063346623504349	7.346107364860057e-05	0.005870473243684071
80	59.470927437613554	80	2	spccomplrate_80tips_spr0.001_.0011.nex	0.001	submit1::20201122163136::2797008851190857787	0.001285726555733418	-6.693548595028362	7.165997065258352e-05	0.005729239740534563
80	36.74559722962906	80	3	spccomplrate_80tips_spr0.001_.0024.nex	0.001	submit1::20201122163136::2797008851190857787	0.0021735928869563554	-9.964188782039065	0.0003530544937122287	0.006777138206648228
80	55.30085383928338	80	3	spccomplrate_80tips_spr0.001_.0033.nex	0.001	submit1::20201122163136::2797008851190857787	0.00278020204342956	-11.696322940533722	0.00045150076986989133	0.008666272521877306
80	39.0000838699166	80	2	spccomplrate_80tips_spr0.001_.0013.nex	0.001	submit1::20201122163136::2797008851190857787	0.0010758392551928353	-6.682208740003128	5.996335227802431e-05	0.004787363399891132
80	45.36229108518462	80	3	spccomplrate_80tips_spr0.001_.0002.nex	0.001	submit1::20201122163136::2797008851190857787	0.002530446315311439	-11.028421253609984	0.00041079620380020637	0.007884681572502581
80	36.78740233379469	80	2	spccomplrate_80tips_spr0.001_.0012.nex	0.001	submit1::20201122163136::2797008851190857787	0.0012607772790162277	-4.9487648166576195	7.026959511423202e-05	0.00561696674819478
80	41.693685852989724	80	2	spccomplrate_80tips_spr0.001_.0014.nex	0.001	submit1::20201122163136::2797008851190857787	0.0013116365036999313	-6.744584667301606	7.310388256477848e-05	0.005845110968384907
80	43.441951329246066	80	3	spccomplrate_80tips_spr0.001_.0045.nex	0.001	submit1::20201122163136::2797008851190857787	0.0027427969378652616	-8.605405528925681	0.000445346689049064	0.00854990141741418
80	57.028487152047646	80	4	spccomplrate_80tips_spr0.001_.0027.nex	0.001	submit1::20201122163136::2797008851190857787	0.003183870594618013	-14.801677045110818	0.0007765121222231632	0.008326427900839041
80	46.966871792993224	80	2	spccomplrate_80tips_spr0.001_.0034.nex	0.001	submit1::20201122163136::2797008851190857787	0.001276944344438664	-6.499049529315544	7.117055479114304e-05	0.005689131156768244
80	40.34636377215051	80	2	spccomplrate_80tips_spr0.001_.0035.nex	0.001	submit1::20201122163136::2797008851190857787	0.001215966051365232	-4.720157382491503	6.777235098664914e-05	0.005415864939173479
80	37.15159331775844	80	2	spccomplrate_80tips_spr0.001_.0053.nex	0.001	submit1::20201122163136::2797008851190857787	0.00136492336029871	-5.005166685979577	7.607345730517717e-05	0.006080022044974077
80	40.64101027167749	80	2	spccomplrate_80tips_spr0.001_.0049.nex	0.001	submit1::20201122163136::2797008851190857787	0.0012678861871186673	-6.511521786023404	7.066576098477251e-05	0.005649032480258058
80	24.166018671509356	80	2	spccomplrate_80tips_spr0.001_.0046.nex	0.001	submit1::20201122163136::2797008851190857787	0.0016433714216061684	-6.892887774806919	9.159083592627894e-05	0.007324136995667073
80	32.378400417858614	80	3	spccomplrate_80tips_spr0.001_.0065.nex	0.001	submit1::20201122163136::2797008851190857787	0.002549941191094596	-11.288692428453425	0.00041393834904252734	0.007944118372946106
80	41.14957049801079	80	5	spccomplrate_80tips_spr0.001_.0047.nex	0.001	submit1::20201122163136::2797008851190857787	0.005000315083744376	-16.02484269140387	0.0015279149896439768	0.01170605422365765
80	27.66191103680968	80	2	spccomplrate_80tips_spr0.001_.0079.nex	0.001	submit1::20201122163136::2797008851190857787	0.0014354715355711378	-4.721494590127375	8.000497236615412e-05	0.006400740835692606
80	36.77200900859213	80	2	spccomplrate_80tips_spr0.001_.0080.nex	0.001	submit1::20201122163136::2797008851190857787	0.001214283159512433	-5.0607851030271895	6.767856663801469e-05	0.005412026908653309
80	42.24988492788783	80	2	spccomplrate_80tips_spr0.001_.0066.nex	0.001	submit1::20201122163136::2797008851190857787	0.0013919052031865168	-5.9427314417961785	7.757710387401741e-05	0.006199158008284966
80	42.65315855825928	80	4	spccomplrate_80tips_spr0.001_.0048.nex	0.001	submit1::20201122163136::2797008851190857787	0.0035626789075800546	-13.11371552803245	0.0008689980498081919	0.009316031804605029
80	37.07352435648632	80	2	spccomplrate_80tips_spr0.001_.0050.nex	0.001	submit1::20201122163136::2797008851190857787	0.0013163190137757577	-5.382303416871665	7.336482990771397e-05	0.005865596737457055
80	39.702682709101616	80	2	spccomplrate_80tips_spr0.001_.0086.nex	0.001	submit1::20201122163136::2797008851190857787	0.001200854516440732	-5.773865658719347	6.693021400832577e-05	0.005347887649488916
80	33.071947609775755	80	2	spccomplrate_80tips_spr0.001_.0051.nex	0.001	submit1::20201122163136::2797008851190857787	0.001538702728685755	-4.716589768559034	8.575784958693974e-05	0.006859436618833889
80	45.097961709937934	80	3	spccomplrate_80tips_spr0.001_.0085.nex	0.001	submit1::20201122163136::2797008851190857787	0.0030318685418647038	-11.854080253710137	0.000492375202040532	0.00944991411242849
80	47.16247169209271	80	2	spccomplrate_80tips_spr0.001_.0054.nex	0.001	submit1::20201122163136::2797008851190857787	0.0010947492440391818	-5.026699030226542	6.101716983836841e-05	0.004882579152187918
80	34.80528661647814	80	2	spccomplrate_80tips_spr0.001_.0087.nex	0.001	submit1::20201122163136::2797008851190857787	0.0012755531116922488	-5.475721490563582	7.10930240474387e-05	0.005683401760622398
80	40.10371851580189	80	2	spccomplrate_80tips_spr0.001_.0068.nex	0.001	submit1::20201122163136::2797008851190857787	0.0014948877924279315	-6.719643925962101	8.331612687578261e-05	0.006664434583338867
80	47.76135364523763	80	3	spccomplrate_80tips_spr0.001_.0069.nex	0.001	submit1::20201122163136::2797008851190857787	0.00242829419827923	-8.857918316549041	0.0003941212929171725	0.007566959114183256
80	47.49538147730736	80	2	spccomplrate_80tips_spr0.001_.0067.nex	0.001	submit1::20201122163136::2797008851190857787	0.001040832022757841	-6.058516930668101	5.8012466078206567e-05	0.0046319310929463725
80	39.94829890839054	80	2	spccomplrate_80tips_spr0.001_.0061.nex	0.001	submit1::20201122163136::2797008851190857787	0.0014884992683174261	-5.308726246230717	8.296010662917986e-05	0.006634603764052672
80	46.8662738425723	80	3	spccomplrate_80tips_spr0.001_.0052.nex	0.001	submit1::20201122163136::2797008851190857787	0.0021592024306222976	-8.816650619999878	0.0003507081114061869	0.0067331956234013305
80	27.707885058418952	80	2	spccomplrate_80tips_spr0.001_.0070.nex	0.001	submit1::20201122163136::2797008851190857787	0.0013343310891828866	-5.9613318728043945	7.43686084671044e-05	0.005943771997494062
80	30.712612093001002	80	3	spccomplrate_80tips_spr0.001_.0089.nex	0.001	submit1::20201122163136::2797008851190857787	0.0028247124225501117	-10.718812702273615	0.0004587169632612771	0.008804268417036194
80	42.82542293606183	80	2	spccomplrate_80tips_spr0.001_.0088.nex	0.001	submit1::20201122163136::2797008851190857787	0.0014388977919113704	-5.488183233378229	8.019591108784856e-05	0.006413017870228774
80	40.20523403841761	80	2	spccomplrate_80tips_spr0.001_.0076.nex	0.001	submit1::20201122163136::2797008851190857787	0.0013336048311284711	-6.240722226067913	7.43281354928841e-05	0.005940448204694659
80	37.06629342436813	80	2	spccomplrate_80tips_spr0.001_.0077.nex	0.001	submit1::20201122163136::2797008851190857787	0.0014800021876864298	-5.2693401578517785	8.248658055503126e-05	0.006592029743142189
80	46.26769121344116	80	2	spccomplrate_80tips_spr0.001_.0059.nex	0.001	submit1::20201122163136::2797008851190857787	0.001188618513404189	-5.6074321635620406	6.624832492985472e-05	0.005295253230706104
80	34.63255677274906	80	3	spccomplrate_80tips_spr0.001_.0062.nex	0.001	submit1::20201122163136::2797008851190857787	0.0027934085416344494	-9.638126516977954	0.0004536132029465139	0.008707206106471282
80	32.16112824419538	80	2	spccomplrate_80tips_spr0.001_.0074.nex	0.001	submit1::20201122163136::2797008851190857787	0.0015360320471268273	-6.734489677506189	8.560901760466022e-05	0.0068454317176298695
80	33.94791315330171	80	2	spccomplrate_80tips_spr0.001_.0098.nex	0.001	submit1::20201122163136::2797008851190857787	0.0013066923963648293	-5.792904700936427	7.282835690623411e-05	0.005819936538202759
80	46.905831125892036	80	2	spccomplrate_80tips_spr0.001_.0078.nex	0.001	submit1::20201122163136::2797008851190857787	0.001256747718924672	-5.170253980603518	7.004503542678603e-05	0.0055983199539027945
80	45.220860870332984	80	3	spccomplrate_80tips_spr0.001_.0082.nex	0.001	submit1::20201122163136::2797008851190857787	0.0025337087733322697	-10.86275107489659	0.00041120215341110126	0.007892997744586471
80	45.668405170488	80	3	spccomplrate_80tips_spr0.002_.0001.nex	0.002	submit1::20201122163136::2797008851190857787	0.002248880793518937	-9.726524201013104	0.00036523384588947323	0.007010689108014425
80	34.075890466911055	80	2	spccomplrate_80tips_spr0.001_.0100.nex	0.001	submit1::20201122163136::2797008851190857787	0.0012626834814000805	-6.785137517233602	7.03758241322392e-05	0.005626151681671451
80	57.12205749253883	80	2	spccomplrate_80tips_spr0.001_.0055.nex	0.001	submit1::20201122163136::2797008851190857787	0.0011315101796501496	-5.611406027208106	6.306578656661156e-05	0.00503687253522795
80	39.973219320638066	80	2	spccomplrate_80tips_spr0.001_.0099.nex	0.001	submit1::20201122163136::2797008851190857787	0.0011776349850078126	-4.299040593819233	6.563623387085467e-05	0.005245461510317372
80	34.60183137312873	80	3	spccomplrate_80tips_spr0.001_.0057.nex	0.001	submit1::20201122163136::2797008851190857787	0.002758322408247286	-7.517699080879295	0.00044789536788011875	0.008599870754350057
80	42.95906363208533	80	2	spccomplrate_80tips_spr0.001_.0083.nex	0.001	submit1::20201122163136::2797008851190857787	0.0013757192650083506	-5.718245139142299	7.66750924544765e-05	0.006128203278987536
80	36.258249796905865	80	3	spccomplrate_80tips_spr0.001_.0084.nex	0.001	submit1::20201122163136::2797008851190857787	0.0024418847286643065	-11.398560044491086	0.00039676484050205974	0.007617258062430666
80	39.46681020783036	80	2	spccomplrate_80tips_spr0.001_.0081.nex	0.001	submit1::20201122163136::2797008851190857787	0.001481345740545354	-5.459624789649665	8.256145418967427e-05	0.006600115432855951
80	38.44737311189529	80	3	spccomplrate_80tips_spr0.001_.0071.nex	0.001	submit1::20201122163136::2797008851190857787	0.0028947908488955077	-9.82505884924316	0.000469853463965034	0.009018115917087823
80	34.33096696377392	80	2	spccomplrate_80tips_spr0.001_.0063.nex	0.001	submit1::20201122163136::2797008851190857787	0.0014612613061149762	-6.405599472658887	8.144218702012219e-05	0.006511869542151542
80	29.645670599290078	80	3	spccomplrate_80tips_spr0.001_.0094.nex	0.001	submit1::20201122163136::2797008851190857787	0.002936463719336108	-10.35124717873475	0.00047704505478245505	0.009156591976665457
80	29.400944077844784	80	6	spccomplrate_80tips_spr0.002_.0009.nex	0.002	submit1::20201122163136::2797008851190857787	0.00614081974422	-19.799691050357655	0.002175806650133936	0.0132906943704232
80	27.615731003648495	80	2	spccomplrate_80tips_spr0.001_.0072.nex	0.001	submit1::20201122163136::2797008851190857787	0.0019253809752518296	-6.525427078018509	0.00010730668971294143	0.008575023726200197
80	43.38709858553641	80	2	spccomplrate_80tips_spr0.001_.0058.nex	0.001	submit1::20201122163136::2797008851190857787	0.001285578130487191	-6.248904199118453	7.165169919710337e-05	0.0057286372893148784
80	37.74460823947358	80	2	spccomplrate_80tips_spr0.002_.0007.nex	0.002	submit1::20201122163136::2797008851190857787	0.001342656131782752	-5.786615488816164	7.483254719037055e-05	0.005980610878868707
80	42.1416876053576	80	2	spccomplrate_80tips_spr0.001_.0073.nex	0.001	submit1::20201122163136::2797008851190857787	0.0013319999914744066	-6.306770916230573	7.423870084420547e-05	0.005935907569558982
80	30.79981853420071	80	3	spccomplrate_80tips_spr0.002_.0008.nex	0.002	submit1::20201122163136::2797008851190857787	0.0030230719267313644	-11.017053193360594	0.0004909328740573482	0.009424413855300245
80	51.072934958587865	80	2	spccomplrate_80tips_spr0.001_.0060.nex	0.001	submit1::20201122163136::2797008851190857787	0.001060775624218352	-6.945566267906331	5.9123884895338844e-05	0.00471958027692429
80	74.68345180473358	80	3	spccomplrate_80tips_spr0.002_.0010.nex	0.002	submit1::20201122163136::2797008851190857787	0.0020066913425091674	-8.944522903573201	0.0003258703217280908	0.006259149359903487
80	46.818629093853176	80	2	spccomplrate_80tips_spr0.002_.0012.nex	0.002	submit1::20201122163136::2797008851190857787	0.0013446124077417796	-4.656099820535584	7.49415667130817e-05	0.005992304420883551
80	39.327151967638244	80	3	spccomplrate_80tips_spr0.001_.0056.nex	0.001	submit1::20201122163136::2797008851190857787	0.0025711170123280196	-11.786623936603936	0.00041755712628018644	0.00801383910361351
80	33.90220284816289	80	5	spccomplrate_80tips_spr0.002_.0011.nex	0.002	submit1::20201122163136::2797008851190857787	0.005679528150525573	-14.337553735056009	0.0017380991970653496	0.01330290635328904
80	31.709132708422583	80	3	spccomplrate_80tips_spr0.002_.0028.nex	0.002	submit1::20201122163136::2797008851190857787	0.002882397514646748	-9.247148348918904	0.00046779013151450853	0.008982236891701684
80	45.73600740487213	80	5	spccomplrate_80tips_spr0.002_.0014.nex	0.002	submit1::20201122163136::2797008851190857787	0.0049585370562140125	-19.282720744300498	0.0015152199490199717	0.011606530571643434
80	53.32255774972974	80	3	spccomplrate_80tips_spr0.002_.0013.nex	0.002	submit1::20201122163136::2797008851190857787	0.0021811083792044436	-9.07730932415962	0.00035426798270118205	0.006802053031331541
80	47.82737172816825	80	2	spccomplrate_80tips_spr0.001_.0095.nex	0.001	submit1::20201122163136::2797008851190857787	0.0013115175746865179	-5.377283205103629	7.309725487801527e-05	0.00584468673790961
80	33.0005325605987	80	3	spccomplrate_80tips_spr0.002_.0015.nex	0.002	submit1::20201122163136::2797008851190857787	0.003127548026664696	-9.090067377132307	0.0005079182359579166	0.009749901131522746
80	35.81760076116149	80	4	spccomplrate_80tips_spr0.002_.0003.nex	0.002	submit1::20201122163136::2797008851190857787	0.003351171426637196	-15.196204401079006	0.0008174526855653886	0.00876317661774609
80	38.07724087689095	80	3	spccomplrate_80tips_spr0.002_.0029.nex	0.002	submit1::20201122163136::2797008851190857787	0.0030951482530879783	-10.426979466680164	0.0005026560852697581	0.009649540507801452
80	32.60602159383149	80	2	spccomplrate_80tips_spr0.002_.0004.nex	0.002	submit1::20201122163136::2797008851190857787	0.0013577074392200179	-5.445907997791991	7.567132780586482e-05	0.006047392217328507
80	35.498406594742974	80	4	spccomplrate_80tips_spr0.002_.0002.nex	0.002	submit1::20201122163136::2797008851190857787	0.003971366447997828	-15.053338971738832	0.0009684902088333945	0.0103833167531623
80	34.637479551170244	80	3	spccomplrate_80tips_spr0.002_.0006.nex	0.002	submit1::20201122163136::2797008851190857787	0.0025733952191030933	-9.638381310685698	0.0004179246471978497	0.008021630867728939
80	42.346722863621764	80	4	spccomplrate_80tips_spr0.001_.0064.nex	0.001	submit1::20201122163136::2797008851190857787	0.003406145270744939	-14.019668966379841	0.0008304230581823227	0.008902401102131207
80	42.527269201504296	80	2	spccomplrate_80tips_spr0.002_.0005.nex	0.002	submit1::20201122163136::2797008851190857787	0.0011785431618558109	-5.825798319442409	6.56868448319766e-05	0.0052484508004937355
80	41.470205235188295	80	2	spccomplrate_80tips_spr0.001_.0096.nex	0.001	submit1::20201122163136::2797008851190857787	0.001238526406898399	-5.349402128338638	6.902959651025248e-05	0.005515970068987255
80	35.564108263517156	80	3	spccomplrate_80tips_spr0.002_.0016.nex	0.002	submit1::20201122163136::2797008851190857787	0.0029510783968016434	-9.194921702355437	0.0004792426684419053	0.009202241520865215
80	36.98045994614093	80	2	spccomplrate_80tips_spr0.002_.0030.nex	0.002	submit1::20201122163136::2797008851190857787	0.0015111707947523315	-5.063433618523311	8.42235474948007e-05	0.00673546452088198
80	40.3722073478192	80	3	spccomplrate_80tips_spr0.002_.0031.nex	0.002	submit1::20201122163136::2797008851190857787	0.00266498423475692	-9.853886135327066	0.0004328559411618211	0.00830887898772341
80	49.43351305898349	80	2	spccomplrate_80tips_spr0.002_.0017.nex	0.002	submit1::20201122163136::2797008851190857787	0.0014019119512523426	-6.42957600879171	7.813476083084548e-05	0.0062405224007970606
80	37.510113773862955	80	2	spccomplrate_80tips_spr0.001_.0097.nex	0.001	submit1::20201122163136::2797008851190857787	0.0015211469883702731	-6.1357429678314155	8.477950171060718e-05	0.006779629530260187
80	27.16603395047676	80	2	spccomplrate_80tips_spr0.002_.0018.nex	0.002	submit1::20201122163136::2797008851190857787	0.0013983306304738406	-5.629626427233863	7.793518066417923e-05	0.006227059553439308
80	34.01094559148132	80	2	spccomplrate_80tips_spr0.002_.0020.nex	0.002	submit1::20201122163136::2797008851190857787	0.001369774666555927	-6.492936922837706	7.6343811336901e-05	0.006102958123477125
80	30.420575703700635	80	2	spccomplrate_80tips_spr0.002_.0026.nex	0.002	submit1::20201122163136::2797008851190857787	0.001428623805133882	-5.136048764696523	7.962336142804523e-05	0.0063713172812715525
80	25.132627672751404	80	2	spccomplrate_80tips_spr0.002_.0019.nex	0.002	submit1::20201122163136::2797008851190857787	0.0017296313064051046	-4.092718010655997	9.639793454981627e-05	0.007698797431605763
80	43.41530920156059	80	3	spccomplrate_80tips_spr0.002_.0021.nex	0.002	submit1::20201122163136::2797008851190857787	0.0023032750784075916	-9.570903755769706	0.0003740011934186793	0.00718061718097845
80	37.819334488181596	80	2	spccomplrate_80tips_spr0.002_.0022.nex	0.002	submit1::20201122163136::2797008851190857787	0.0013433909194880804	-4.922977963599193	7.48734955057446e-05	0.005983798522550116
80	55.864781782917184	80	2	spccomplrate_80tips_spr0.002_.0024.nex	0.002	submit1::20201122163136::2797008851190857787	0.001059681154520812	-4.285092626086808	5.906289218953114e-05	0.004715706390672079
80	33.9267916199802	80	3	spccomplrate_80tips_spr0.002_.0027.nex	0.002	submit1::20201122163136::2797008851190857787	0.00242866679035838	-10.318585062845363	0.0003941945256633712	0.007567369314173433
80	30.40456481586683	80	3	spccomplrate_80tips_spr0.002_.0023.nex	0.002	submit1::20201122163136::2797008851190857787	0.00255218825190426	-12.913704592741643	0.00041434986045880675	0.007951771034294161
80	40.1481013236512	80	4	spccomplrate_80tips_spr0.002_.0025.nex	0.002	submit1::20201122163136::2797008851190857787	0.0041648972319743415	-14.80876543738042	0.0010158603382602435	0.010891218707946789
80	36.52099016030283	80	3	spccomplrate_80tips_spr0.001_.0090.nex	0.001	submit1::20201122163136::2797008851190857787	0.0022153458614142247	-11.471417369713949	0.0003598163481336035	0.006907337791487264
80	37.42850613082327	80	2	spccomplrate_80tips_spr0.001_.0091.nex	0.001	submit1::20201122163136::2797008851190857787	0.0012737991314027018	-4.833680417600354	7.099527807600314e-05	0.005675694138786621
80	51.12433804523954	80	2	spccomplrate_80tips_spr0.001_.0075.nex	0.001	submit1::20201122163136::2797008851190857787	0.0011775832361222876	-5.450871791182837	6.56333500043047e-05	0.005244319311259853
80	41.91661404813086	80	5	spccomplrate_80tips_spr0.001_.0092.nex	0.001	submit1::20201122163136::2797008851190857787	0.004707996590200916	-18.52475036221411	0.0014386476266209263	0.011019330177661947
80	25.17095031167275	80	3	spccomplrate_80tips_spr0.002_.0038.nex	0.002	submit1::20201122163136::2797008851190857787	0.00273626255800318	-8.458941432928711	0.0004442851965930751	0.008527843714459547
80	39.70429731787547	80	2	spccomplrate_80tips_spr0.002_.0044.nex	0.002	submit1::20201122163136::2797008851190857787	0.0013791226993066065	-6.292853351242165	7.686475934736167e-05	0.006142009852427581
80	33.209128468521456	80	2	spccomplrate_80tips_spr0.001_.0093.nex	0.001	submit1::20201122163136::2797008851190857787	0.0013768629402053114	-5.755153354238349	7.673882728878447e-05	0.0061343589191721285
80	41.61213378269896	80	2	spccomplrate_80tips_spr0.002_.0043.nex	0.002	submit1::20201122163136::2797008851190857787	0.0012226352857660076	-6.037196897076297	6.814401468157227e-05	0.00544547128136079
80	30.295888007800155	80	3	spccomplrate_80tips_spr0.002_.0036.nex	0.002	submit1::20201122163136::2797008851190857787	0.0021372556681316947	-10.688533596934079	0.00034714395776310695	0.00666321345903532
80	41.361818988445286	80	2	spccomplrate_80tips_spr0.002_.0035.nex	0.002	submit1::20201122163136::2797008851190857787	0.0017597916740955918	-4.647301102421302	9.807871423493018e-05	0.007832423449581264
80	29.936055183791403	80	2	spccomplrate_80tips_spr0.002_.0032.nex	0.002	submit1::20201122163136::2797008851190857787	0.0014401136357934615	-4.974310660683978	8.02636677451367e-05	0.006420157053371731
80	45.64788900312194	80	5	spccomplrate_80tips_spr0.002_.0033.nex	0.002	submit1::20201122163136::2797008851190857787	0.004885817565192256	-14.276648369007754	0.0014926929293932697	0.011438290500539383
80	32.392032299838746	80	2	spccomplrate_80tips_spr0.002_.0053.nex	0.002	submit1::20201122163136::2797008851190857787	0.001524219512766511	-6.158007336886033	8.495072762669049e-05	0.006794921257572593
80	45.65385806301237	80	2	spccomplrate_80tips_spr0.002_.0058.nex	0.002	submit1::20201122163136::2797008851190857787	0.0012925087165300158	-4.840717422815221	7.20379275198565e-05	0.005758045595319993
80	37.872519834126	80	3	spccomplrate_80tips_spr0.002_.0052.nex	0.002	submit1::20201122163136::2797008851190857787	0.002653579148947736	-12.443551060173254	0.0004310088219954686	0.008272775398208837
80	36.14537938524643	80	2	spccomplrate_80tips_spr0.002_.0061.nex	0.002	submit1::20201122163136::2797008851190857787	0.0013261439046716706	-4.882140764507608	7.391235231180987e-05	0.005907887804659738
80	41.691681371350356	80	5	spccomplrate_80tips_spr0.002_.0055.nex	0.002	submit1::20201122163136::2797008851190857787	0.004812462872052147	-20.755699646029928	0.0014701589592918901	0.011258100737268205
80	50.51939852835486	80	2	spccomplrate_80tips_spr0.002_.0059.nex	0.002	submit1::20201122163136::2797008851190857787	0.0011822379789705997	-4.880645473333319	6.589274993268621e-05	0.005267210724260183
80	38.858541634299826	80	3	spccomplrate_80tips_spr0.002_.0054.nex	0.002	submit1::20201122163136::2797008851190857787	0.0028221529893607774	-9.220807347973759	0.00045829068301833984	0.008798230376338792
80	38.60812493666963	80	4	spccomplrate_80tips_spr0.002_.0057.nex	0.002	submit1::20201122163136::2797008851190857787	0.003914636596111334	-12.639694535711095	0.000954984983567798	0.010240928922307109
80	51.84464482840478	80	2	spccomplrate_80tips_spr0.002_.0056.nex	0.002	submit1::20201122163136::2797008851190857787	0.001161047915441263	-5.480786288589928	6.471186816519979e-05	0.00517440981641753
80	45.756215777404854	80	2	spccomplrate_80tips_spr0.002_.0060.nex	0.002	submit1::20201122163136::2797008851190857787	0.0012762882028301815	-6.7195114705859185	7.113398927253223e-05	0.005686378313518779
80	38.396608226239316	80	2	spccomplrate_80tips_spr0.002_.0051.nex	0.002	submit1::20201122163136::2797008851190857787	0.0014044998578153745	-5.518614125075641	7.827897992070389e-05	0.006254752060228177
80	41.01081895748575	80	3	spccomplrate_80tips_spr0.002_.0050.nex	0.002	submit1::20201122163136::2797008851190857787	0.0026035866677153368	-11.256983282450058	0.0004228650400361763	0.008118049265944905
80	45.36982993464079	80	2	spccomplrate_80tips_spr0.002_.0062.nex	0.002	submit1::20201122163136::2797008851190857787	0.0011030791152329667	-6.355325149835784	6.148137764995105e-05	0.0049185216171721766
80	33.8249388469069	80	3	spccomplrate_80tips_spr0.002_.0063.nex	0.002	submit1::20201122163136::2797008851190857787	0.0028950537813287017	-10.851162415585902	0.0004699075095115819	0.009018385109718363
80	43.95902961989091	80	2	spccomplrate_80tips_spr0.002_.0064.nex	0.002	submit1::20201122163136::2797008851190857787	0.0012628993838705999	-4.65100795994941	7.038785596454771e-05	0.005628026083811489
80	35.85603413952197	80	3	spccomplrate_80tips_spr0.002_.0065.nex	0.002	submit1::20201122163136::2797008851190857787	0.0029677793404545945	-8.46322614963482	0.00048176922153268684	0.0092489957569815
80	33.54550519310578	80	3	spccomplrate_80tips_spr0.002_.0041.nex	0.002	submit1::20201122163136::2797008851190857787	0.0026075692862285514	-10.10002248696503	0.0004235112457384985	0.00812993547083516
80	42.65166826964594	80	4	spccomplrate_80tips_spr0.002_.0042.nex	0.002	submit1::20201122163136::2797008851190857787	0.0037907625229551514	-13.806740592457327	0.0009243176449658514	0.009908549320842126
80	48.62692980636699	80	3	spccomplrate_80tips_spr0.002_.0047.nex	0.002	submit1::20201122163136::2797008851190857787	0.0023394830446645024	-8.803429974668724	0.0003796562232609291	0.007290104052407463
80	48.75402521262982	80	3	spccomplrate_80tips_spr0.002_.0045.nex	0.002	submit1::20201122163136::2797008851190857787	0.0023493318758337593	-9.740503894177108	0.0003816744045041865	0.007325597398115301
80	37.1580495630628	80	3	spccomplrate_80tips_spr0.002_.0048.nex	0.002	submit1::20201122163136::2797008851190857787	0.0028346817026795113	-10.432688717488743	0.00046033086031064386	0.008836808080333857
80	56.77786852051829	80	4	spccomplrate_80tips_spr0.002_.0046.nex	0.002	submit1::20201122163136::2797008851190857787	0.003386658860568919	-14.257503823726434	0.0008256323687598027	0.008852713535754928
80	30.87256724674501	80	2	spccomplrate_80tips_spr0.002_.0070.nex	0.002	submit1::20201122163136::2797008851190857787	0.0017127762120046316	-4.4839869273497595	9.5458632332094e-05	0.007624771925854385
80	32.108620195642615	80	2	spccomplrate_80tips_spr0.002_.0095.nex	0.002	submit1::20201122163136::2797008851190857787	0.0015189301824271389	-5.287673229141119	8.465596334949377e-05	0.006769391462579615
80	36.25027615590247	80	3	spccomplrate_80tips_spr0.002_.0094.nex	0.002	submit1::20201122163136::2797008851190857787	0.002667770335956018	-9.817624366031826	0.0004333004373290188	0.008318213087769604
80	29.24340779690441	80	3	spccomplrate_80tips_spr0.002_.0082.nex	0.002	submit1::20201122163136::2797008851190857787	0.0028802243599462423	-9.952300541836696	0.000467460849317916	0.008969204446409655
80	34.65765108279143	80	2	spccomplrate_80tips_spr0.002_.0066.nex	0.002	submit1::20201122163136::2797008851190857787	0.0012895944325305127	-5.134558839296088	7.187552003884418e-05	0.005746086245395412
80	51.420190916616164	80	2	spccomplrate_80tips_spr0.002_.0083.nex	0.002	submit1::20201122163136::2797008851190857787	0.0011398258024558335	-7.010597165978994	6.352920034273973e-05	0.005072401215390541
80	41.62394071596084	80	4	spccomplrate_80tips_spr0.002_.0037.nex	0.002	submit1::20201122163136::2797008851190857787	0.003574728525836789	-12.387350035916777	0.0008719047367338411	0.009348139681921547
80	40.79324799760772	80	2	spccomplrate_80tips_spr0.002_.0100.nex	0.002	submit1::20201122163136::2797008851190857787	0.0012724401189988307	-5.036995331695826	7.091954291044794e-05	0.00566785675806297
80	34.64394983143331	80	2	spccomplrate_80tips_spr0.004_.0013.nex	0.004	submit1::20201122163136::2797008851190857787	0.00126756422193857	-4.938363086686537	7.06478184802389e-05	0.0056475199128916045
80	45.44663031274929	80	6	spccomplrate_80tips_spr0.004_.0003.nex	0.004	submit1::20201122163136::2797008851190857787	0.005792057206239117	-21.34223734652226	0.002052234790174836	0.012536553829680106
80	52.96467668489497	80	3	spccomplrate_80tips_spr0.004_.0001.nex	0.004	submit1::20201122163136::2797008851190857787	0.0023459202873445753	-10.917793935524085	0.00038115448919387153	0.007315303430737485
80	47.97040067489188	80	4	spccomplrate_80tips_spr0.004_.0014.nex	0.004	submit1::20201122163136::2797008851190857787	0.004289797883172869	-12.47852883298324	0.0010459196716257873	0.011222353174279049
80	37.74223375145511	80	4	spccomplrate_80tips_spr0.004_.0002.nex	0.004	submit1::20201122163136::2797008851190857787	0.0038182248436150435	-13.199574829675706	0.0009314952617276517	0.009985509791227662
80	46.90017843897855	80	4	spccomplrate_80tips_spr0.004_.0004.nex	0.004	submit1::20201122163136::2797008851190857787	0.003579580776510833	-17.625069486180386	0.0008731460024874721	0.009358978956272964
80	37.84468967361215	80	8	spccomplrate_80tips_spr0.004_.0016.nex	0.004	submit1::20201122163136::2797008851190857787	0.009062247106131563	-23.027383618650617	0.0038543733782370883	0.017643073726785263
80	42.14716641796407	80	2	spccomplrate_80tips_spr0.004_.0015.nex	0.004	submit1::20201122163136::2797008851190857787	0.0011353155695873532	-5.5482562754570255	6.327785367952033e-05	0.005050408118283294
80	36.302369138458936	80	2	spccomplrate_80tips_spr0.002_.0039.nex	0.002	submit1::20201122163136::2797008851190857787	0.0013390690787380333	-7.847269779224087	7.463264757545668e-05	0.005966665099182246
80	37.686642249614486	80	3	spccomplrate_80tips_spr0.004_.0009.nex	0.004	submit1::20201122163136::2797008851190857787	0.003479552292305324	-8.542256899185258	0.0005651394486072657	0.01085110280348717
80	40.1780955643419	80	2	spccomplrate_80tips_spr0.002_.0084.nex	0.002	submit1::20201122163136::2797008851190857787	0.0012582450444826186	-5.47960204591831	7.012847852023983e-05	0.005605032033442086
80	44.3595209182469	80	4	spccomplrate_80tips_spr0.002_.0071.nex	0.002	submit1::20201122163136::2797008851190857787	0.004139847428403497	-12.682202538742056	0.0010096408312910536	0.010828135508590879
80	34.63088476736536	80	3	spccomplrate_80tips_spr0.002_.0086.nex	0.002	submit1::20201122163136::2797008851190857787	0.0026398082419938395	-9.768780909955693	0.00042876213583132276	0.008229011917707587
80	41.65405571351637	80	2	spccomplrate_80tips_spr0.002_.0087.nex	0.002	submit1::20201122163136::2797008851190857787	0.0012953052654988472	-5.132649921161352	7.219377385248328e-05	0.00577237397055
80	31.97938594798661	80	3	spccomplrate_80tips_spr0.002_.0040.nex	0.002	submit1::20201122163136::2797008851190857787	0.003282478414142508	-8.40755973999003	0.0005331087726490617	0.0102339141601081
80	31.448365397394227	80	2	spccomplrate_80tips_spr0.002_.0085.nex	0.002	submit1::20201122163136::2797008851190857787	0.0013798546704894027	-6.6919684182993375	7.690555070331457e-05	0.006145178684635068
80	37.96242744000723	80	2	spccomplrate_80tips_spr0.002_.0098.nex	0.002	submit1::20201122163136::2797008851190857787	0.00132719828594826	-6.136237807499895	7.397111096648684e-05	0.005914171775609292
80	49.69352797356619	80	3	spccomplrate_80tips_spr0.002_.0092.nex	0.002	submit1::20201122163136::2797008851190857787	0.0027490918736069922	-8.815730235899421	0.0004462637340957993	0.008576348447925437
80	52.83757100382012	80	4	spccomplrate_80tips_spr0.002_.0096.nex	0.002	submit1::20201122163136::2797008851190857787	0.003981179740231851	-14.310122521001679	0.0009707878795059173	0.010410273274686807
80	38.44254188223006	80	6	spccomplrate_80tips_spr0.004_.0010.nex	0.004	submit1::20201122163136::2797008851190857787	0.008635787971389555	-17.841370780476108	0.0030575977246027654	0.018697182522844143
80	40.50514998726219	80	2	spccomplrate_80tips_spr0.002_.0099.nex	0.002	submit1::20201122163136::2797008851190857787	0.001380006139554679	-4.809320754071506	7.691399178501661e-05	0.0061462283194755
80	29.66327469036691	80	3	spccomplrate_80tips_spr0.002_.0091.nex	0.002	submit1::20201122163136::2797008851190857787	0.0034734061301273955	-12.978278290612254	0.0005641757095025288	0.010829852212430139
80	37.316782691724924	80	2	spccomplrate_80tips_spr0.002_.0093.nex	0.002	submit1::20201122163136::2797008851190857787	0.001272489520097455	-4.999949024927256	7.092229593931823e-05	0.005668158851742184
80	43.16085393025382	80	2	spccomplrate_80tips_spr0.002_.0034.nex	0.002	submit1::20201122163136::2797008851190857787	0.0013848255094519655	-5.3378896690188915	7.718256606439994e-05	0.006167372508994276
80	43.817919507763705	80	2	spccomplrate_80tips_spr0.002_.0097.nex	0.002	submit1::20201122163136::2797008851190857787	0.001073214249252497	-4.7947706563748556	5.9817065710728376e-05	0.004774523767954344
80	37.54044767511583	80	2	spccomplrate_80tips_spr0.002_.0078.nex	0.002	submit1::20201122163136::2797008851190857787	0.0012470836594123524	-4.401646518007829	6.950647584850998e-05	0.005555421701519921
80	38.253498469863516	80	2	spccomplrate_80tips_spr0.002_.0076.nex	0.002	submit1::20201122163136::2797008851190857787	0.0010899381802113137	-5.638641424802027	6.074905844036918e-05	0.004859325224552655
80	51.86763377998611	80	4	spccomplrate_80tips_spr0.002_.0069.nex	0.002	submit1::20201122163136::2797008851190857787	0.00328644807549458	-14.066593138219549	0.0008016273662176612	0.008594637959703805
80	49.50620625517206	80	2	spccomplrate_80tips_spr0.002_.0067.nex	0.002	submit1::20201122163136::2797008851190857787	0.0012907640759332005	-5.796221257784283	7.194070203165806e-05	0.005750176405914198
80	37.72216787124866	80	3	spccomplrate_80tips_spr0.002_.0088.nex	0.002	submit1::20201122163136::2797008851190857787	0.002585393110115393	-10.439175666989273	0.0004198878537975825	0.008060677189180562
80	35.5194609093606	80	2	spccomplrate_80tips_spr0.002_.0068.nex	0.002	submit1::20201122163136::2797008851190857787	0.0011759098243800488	-5.700460775423835	6.554009396412476e-05	0.005236749576442401
80	47.125242422487794	80	2	spccomplrate_80tips_spr0.002_.0090.nex	0.002	submit1::20201122163136::2797008851190857787	0.0012159069326438032	-4.511337696674555	6.776905641322063e-05	0.005415839647132303
80	40.581353840902416	80	4	spccomplrate_80tips_spr0.002_.0074.nex	0.002	submit1::20201122163136::2797008851190857787	0.003735937328293426	-13.382852843687523	0.0009111272841168954	0.00976898754216935
80	44.704431310167266	80	4	spccomplrate_80tips_spr0.004_.0011.nex	0.004	submit1::20201122163136::2797008851190857787	0.003470773140602362	-12.6240308466968	0.0008466237193913312	0.009077186057506697
80	46.2832570360597	80	3	spccomplrate_80tips_spr0.002_.0089.nex	0.002	submit1::20201122163136::2797008851190857787	0.0024420362921829127	-11.524473496244676	0.0003963026378562519	0.007607841439787695
80	33.83928749055286	80	4	spccomplrate_80tips_spr0.002_.0072.nex	0.002	submit1::20201122163136::2797008851190857787	0.004218099835420165	-12.560927283768304	0.0010288463986670923	0.011031795357106201
80	44.88539676046687	80	3	spccomplrate_80tips_spr0.002_.0077.nex	0.002	submit1::20201122163136::2797008851190857787	0.002549746098442984	-10.324337308007985	0.00041390200042775306	0.007943480511949798
80	41.771632620978465	80	4	spccomplrate_80tips_spr0.002_.0079.nex	0.002	submit1::20201122163136::2797008851190857787	0.0035587231245922746	-13.971796601855248	0.0008680029511207938	0.009306672335393163
80	30.855739961516065	80	3	spccomplrate_80tips_spr0.002_.0075.nex	0.002	submit1::20201122163136::2797008851190857787	0.0025942613539191232	-9.550973348289725	0.0004213360443675408	0.008088597119206528
80	36.58827921244096	80	2	spccomplrate_80tips_spr0.002_.0073.nex	0.002	submit1::20201122163136::2797008851190857787	0.0012152608150172801	-5.493681034276887	6.773304951197863e-05	0.005415969417890573
80	46.50257674867351	80	4	spccomplrate_80tips_spr0.004_.0012.nex	0.004	submit1::20201122163136::2797008851190857787	0.003335644902645681	-11.526874318404886	0.000813495339122514	0.008726340437346963
80	28.160300463820118	80	3	spccomplrate_80tips_spr0.002_.0080.nex	0.002	submit1::20201122163136::2797008851190857787	0.002995352222592067	-9.776347498336769	0.0004864173195490555	0.00933544109724458
80	34.22163685283613	80	3	spccomplrate_80tips_spr0.002_.0081.nex	0.002	submit1::20201122163136::2797008851190857787	0.0027705070762590145	-9.728670794934835	0.00044991703655721736	0.008636246123655383
80	32.298360507085626	80	2	spccomplrate_80tips_spr0.004_.0005.nex	0.004	submit1::20201122163136::2797008851190857787	0.0012345117718012021	-5.125485509013777	6.880586856423533e-05	0.005500553255432281
80	43.57206115807886	80	3	spccomplrate_80tips_spr0.004_.0006.nex	0.004	submit1::20201122163136::2797008851190857787	0.0023474587264693133	-9.44836438338814	0.00038138944981614927	0.0073202984266345986
80	41.03694072158514	80	3	spccomplrate_80tips_spr0.004_.0007.nex	0.004	submit1::20201122163136::2797008851190857787	0.002869733267251434	-10.096998456259584	0.00046622023609511594	0.008952115579162886
80	43.179958963357535	80	7	spccomplrate_80tips_spr0.004_.0008.nex	0.004	submit1::20201122163136::2797008851190857787	0.006444083573178678	-22.712855140987358	0.002532620705194133	0.013143108247025427
80	34.14580879173047	80	3	spccomplrate_80tips_spr0.004_.0023.nex	0.004	submit1::20201122163136::2797008851190857787	0.0028048018773847543	-10.28318378519602	0.00045547101457317095	0.008740917093733654
80	65.63500114149261	80	6	spccomplrate_80tips_spr0.004_.0047.nex	0.004	submit1::20201122163136::2797008851190857787	0.006519644469145578	-21.80485452673488	0.002310390078005427	0.014110133149194147
80	36.81196301653314	80	5	spccomplrate_80tips_spr0.004_.0048.nex	0.004	submit1::20201122163136::2797008851190857787	0.004539796734267557	-14.70261154666357	0.00138763192936117	0.01063195110084972
80	51.98437595345693	80	5	spccomplrate_80tips_spr0.004_.0020.nex	0.004	submit1::20201122163136::2797008851190857787	0.004903095118224418	-17.512933804681712	0.0014981975630148755	0.011476397616331126
80	33.29876523831449	80	3	spccomplrate_80tips_spr0.004_.0034.nex	0.004	submit1::20201122163136::2797008851190857787	0.0028799464782218133	-11.20583313278684	0.00046740664884614464	0.008968838317381945
80	37.973182004852056	80	3	spccomplrate_80tips_spr0.004_.0035.nex	0.004	submit1::20201122163136::2797008851190857787	0.002474410206292888	-10.907521420841448	0.00040187947786008744	0.007716003023260514
80	35.380482425374424	80	3	spccomplrate_80tips_spr0.004_.0017.nex	0.004	submit1::20201122163136::2797008851190857787	0.002824397848460739	-8.856363364725294	0.000458651883824335	0.008804028910735172
80	59.2610889318271	80	6	spccomplrate_80tips_spr0.004_.0018.nex	0.004	submit1::20201122163136::2797008851190857787	0.006295805550198007	-23.231776626330973	0.0022311743927657824	0.01362994087288767
80	38.046664707040726	80	5	spccomplrate_80tips_spr0.004_.0063.nex	0.004	submit1::20201122163136::2797008851190857787	0.005661958489002793	-16.130047544154557	0.001733205916993674	0.01325763288153319
80	31.486482586407178	80	3	spccomplrate_80tips_spr0.004_.0061.nex	0.004	submit1::20201122163136::2797008851190857787	0.0025395615407387104	-9.779890334957344	0.0004125910937158727	0.007919603189082783
80	36.37794521805391	80	2	spccomplrate_80tips_spr0.004_.0064.nex	0.004	submit1::20201122163136::2797008851190857787	0.001489517760707314	-5.952418594101423	8.301686526474868e-05	0.006639363089964941
80	39.94717260675826	80	3	spccomplrate_80tips_spr0.004_.0062.nex	0.004	submit1::20201122163136::2797008851190857787	0.0024259416697175245	-8.565063544575821	0.00039373993009425855	0.0075577436282525225
80	29.31446223225404	80	5	spccomplrate_80tips_spr0.004_.0074.nex	0.004	submit1::20201122163136::2797008851190857787	0.005824942712179563	-18.603562729439968	0.0017826400532105296	0.013637632918682889
80	41.53356529250813	80	7	spccomplrate_80tips_spr0.004_.0060.nex	0.004	submit1::20201122163136::2797008851190857787	0.008319895063835897	-21.29387549108511	0.0032696338830103724	0.01697467872139073
80	37.72692866033631	80	6	spccomplrate_80tips_spr0.004_.0075.nex	0.004	submit1::20201122163136::2797008851190857787	0.007697131539884419	-19.784647013685447	0.0027277191371063536	0.01666243734767974
80	45.23424100523243	80	5	spccomplrate_80tips_spr0.004_.0082.nex	0.004	submit1::20201122163136::2797008851190857787	0.0051202436698698246	-16.181538779828053	0.0015645003575281214	0.011988015760721872
80	52.226937960616915	80	5	spccomplrate_80tips_spr0.004_.0084.nex	0.004	submit1::20201122163136::2797008851190857787	0.004365441440853937	-16.675881158297702	0.0013346615648031027	0.010222168012709035
80	37.69940057585616	80	2	spccomplrate_80tips_spr0.004_.0073.nex	0.004	submit1::20201122163136::2797008851190857787	0.0013526743787737451	-7.580748446256661	7.539084496033526e-05	0.006025637977423548
80	26.693382291405012	80	2	spccomplrate_80tips_spr0.004_.0088.nex	0.004	submit1::20201122163136::2797008851190857787	0.001607876985361996	-7.531954777957099	8.961279878873457e-05	0.007150917257325572
80	36.68956169848998	80	6	spccomplrate_80tips_spr0.004_.0076.nex	0.004	submit1::20201122163136::2797008851190857787	0.006513212254108716	-18.980729097732493	0.0023077831120685705	0.014101133968286942
80	47.17365790142625	80	3	spccomplrate_80tips_spr0.004_.0085.nex	0.004	submit1::20201122163136::2797008851190857787	0.0024859787382273163	-10.065590120900973	0.000403729922997646	0.007749862866209904
80	43.58164537240167	80	2	spccomplrate_80tips_spr0.004_.0083.nex	0.004	submit1::20201122163136::2797008851190857787	0.0013003697133678225	-4.713076613368314	7.247600585913013e-05	0.00579302452084629
80	31.97544927574368	80	4	spccomplrate_80tips_spr0.004_.0086.nex	0.004	submit1::20201122163136::2797008851190857787	0.004539419438986367	-14.75955048809198	0.0011070861343459128	0.01186875600220879
80	32.56456492575644	80	5	spccomplrate_80tips_spr0.004_.0090.nex	0.004	submit1::20201122163136::2797008851190857787	0.00520771546541192	-16.01217905175898	0.0015912016930578908	0.01219060965307142
80	45.89397487640066	80	4	spccomplrate_80tips_spr0.004_.0089.nex	0.004	submit1::20201122163136::2797008851190857787	0.003561210876612955	-13.245843081062631	0.0008686383366861924	0.009312325627210835
80	28.685719222130555	80	2	spccomplrate_80tips_spr0.004_.0087.nex	0.004	submit1::20201122163136::2797008851190857787	0.0015615318934050577	-4.81721245607797	8.703007533306106e-05	0.0069545897012600316
80	42.273477605074184	80	4	spccomplrate_80tips_spr0.004_.0019.nex	0.004	submit1::20201122163136::2797008851190857787	0.0036867183025728672	-14.123763019087699	0.0008991730311361117	0.009640121904221744
80	29.566272720187033	80	3	spccomplrate_80tips_spr0.004_.0069.nex	0.004	submit1::20201122163136::2797008851190857787	0.002629078924125328	-8.341991313041676	0.0004269945314072176	0.008199578214862805
80	37.705058135084656	80	2	spccomplrate_80tips_spr0.004_.0091.nex	0.004	submit1::20201122163136::2797008851190857787	0.0011455681321676284	-6.958323931201672	6.384920940973316e-05	0.005100399112190867
80	46.01215680219352	80	4	spccomplrate_80tips_spr0.004_.0054.nex	0.004	submit1::20201122163136::2797008851190857787	0.0032849575466404567	-14.071460556922112	0.0008012502677198543	0.008590951752122072
80	31.321372142934216	80	3	spccomplrate_80tips_spr0.004_.0024.nex	0.004	submit1::20201122163136::2797008851190857787	0.0025051511148039556	-9.647631034956339	0.00040679665617377364	0.007809648236224323
80	39.50866423344047	80	6	spccomplrate_80tips_spr0.004_.0046.nex	0.004	submit1::20201122163136::2797008851190857787	0.0069507602214192825	-18.739442996886428	0.002460798662055947	0.015043786691514665
80	42.30389890345819	80	4	spccomplrate_80tips_spr0.004_.0044.nex	0.004	submit1::20201122163136::2797008851190857787	0.0038678644418434693	-12.829631220386162	0.000943157482886073	0.010114141935823147
80	35.66983237855213	80	7	spccomplrate_80tips_spr0.004_.0056.nex	0.004	submit1::20201122163136::2797008851190857787	0.00890833042496679	-26.27573042074636	0.0035014588139524573	0.018168425690867625
80	42.19063575014651	80	3	spccomplrate_80tips_spr0.004_.0052.nex	0.004	submit1::20201122163136::2797008851190857787	0.002570377543837559	-9.529075331947645	0.0004173949548692256	0.008013627210248665
80	46.78140617276041	80	3	spccomplrate_80tips_spr0.004_.0045.nex	0.004	submit1::20201122163136::2797008851190857787	0.0025328594314599426	-7.472832220238918	0.0004114022278897502	0.007902480681328584
80	46.37512889898511	80	3	spccomplrate_80tips_spr0.004_.0058.nex	0.004	submit1::20201122163136::2797008851190857787	0.0023233383750217262	-10.030542697593342	0.00037714377058970926	0.007237869856992834
80	39.92598728674596	80	3	spccomplrate_80tips_spr0.004_.0036.nex	0.004	submit1::20201122163136::2797008851190857787	0.0026546546911500996	-9.455159393180587	0.0004311748404006211	0.008276628135748143
80	30.448387128746944	80	3	spccomplrate_80tips_spr0.004_.0079.nex	0.004	submit1::20201122163136::2797008851190857787	0.002908248708921007	-12.500969661995798	0.00047208363511923584	0.009063377167714508
80	55.29136752119673	80	3	spccomplrate_80tips_spr0.004_.0053.nex	0.004	submit1::20201122163136::2797008851190857787	0.002450068479776256	-10.397742669453573	0.0003980596484680365	0.0076386490382300215
80	37.460385012480224	80	5	spccomplrate_80tips_spr0.004_.0037.nex	0.004	submit1::20201122163136::2797008851190857787	0.0051295239540484466	-17.03766921464273	0.001567370298963487	0.012007489171272596
80	40.25794016279794	80	3	spccomplrate_80tips_spr0.004_.0040.nex	0.004	submit1::20201122163136::2797008851190857787	0.0032244880372849114	-8.301267589711099	0.0005236628179862573	0.010055951176285653
80	35.072442099738765	80	5	spccomplrate_80tips_spr0.004_.0041.nex	0.004	submit1::20201122163136::2797008851190857787	0.005402156588477664	-15.208036194290306	0.0016538298435122766	0.012647904743343243
80	35.40384751218703	80	2	spccomplrate_80tips_spr0.004_.0070.nex	0.004	submit1::20201122163136::2797008851190857787	0.0014442325998285975	-5.702446352682818	8.049320974359699e-05	0.0064373828210275204
80	31.05885241481021	80	4	spccomplrate_80tips_spr0.004_.0077.nex	0.004	submit1::20201122163136::2797008851190857787	0.004735542132684861	-13.605618440534071	0.0011584461219356407	0.012385983885523361
80	41.38593307459801	80	3	spccomplrate_80tips_spr0.004_.0092.nex	0.004	submit1::20201122163136::2797008851190857787	0.0027983394281170465	-9.654323183728668	0.00045442018601216523	0.00872442097891983
80	40.19999725846556	80	5	spccomplrate_80tips_spr0.004_.0078.nex	0.004	submit1::20201122163136::2797008851190857787	0.0052314287705976775	-15.434415346401657	0.0015984229105076796	0.012246739055046446
80	38.183370123458964	80	2	spccomplrate_80tips_spr0.004_.0081.nex	0.004	submit1::20201122163136::2797008851190857787	0.0013424851123320291	-6.036938552130428	7.482301660302875e-05	0.005979908960943414
80	45.28422888351125	80	2	spccomplrate_80tips_spr0.004_.0055.nex	0.004	submit1::20201122163136::2797008851190857787	0.0012994258668248815	-7.444425087887049	7.242340709403811e-05	0.005788379728521812
80	42.241492339434906	80	2	spccomplrate_80tips_spr0.004_.0057.nex	0.004	submit1::20201122163136::2797008851190857787	0.00120038453032587	-5.435743129225388	6.69040225798176e-05	0.005346628393825744
80	34.90851413769853	80	6	spccomplrate_80tips_spr0.004_.0099.nex	0.004	submit1::20201122163136::2797008851190857787	0.0071276814193778175	-21.1116304286637	0.00252577256960369	0.015424525736420763
80	44.01358081280629	80	4	spccomplrate_80tips_spr0.004_.0049.nex	0.004	submit1::20201122163136::2797008851190857787	0.003936235259400686	-13.34691452096574	0.0009601218926142937	0.010294246772026769
80	34.215648860266235	80	3	spccomplrate_80tips_spr0.004_.0059.nex	0.004	submit1::20201122163136::2797008851190857787	0.002355681870553282	-10.881033460101758	0.000382692383243857	0.0073462332053586404
80	45.244791059006474	80	5	spccomplrate_80tips_spr0.004_.0080.nex	0.004	submit1::20201122163136::2797008851190857787	0.0051969617398177105	-16.080078900274447	0.0015879359183242092	0.012165105198444858
80	45.121524404188264	80	3	spccomplrate_80tips_spr0.004_.0025.nex	0.004	submit1::20201122163136::2797008851190857787	0.0024590795904133778	-10.63488136638396	0.00039948705860181125	0.007667287841665863
80	40.110998079691676	80	3	spccomplrate_80tips_spr0.004_.0030.nex	0.004	submit1::20201122163136::2797008851190857787	0.0023610760558014712	-10.468247054622724	0.0003835406574983453	0.007362186256999213
80	30.934987612160022	80	5	spccomplrate_80tips_spr0.004_.0022.nex	0.004	submit1::20201122163136::2797008851190857787	0.005110852404481143	-15.767715501701865	0.0015615092894528898	0.01196487007555587
80	44.43270534765432	80	4	spccomplrate_80tips_spr0.004_.0028.nex	0.004	submit1::20201122163136::2797008851190857787	0.0031680178415962068	-12.49943798790494	0.000772677935819187	0.008283545480296946
80	37.997291872302206	80	2	spccomplrate_80tips_spr0.004_.0026.nex	0.004	submit1::20201122163136::2797008851190857787	0.001256569624480844	-7.585988980567816	7.003511056359172e-05	0.005597319047589208
80	35.426672949469925	80	5	spccomplrate_80tips_spr0.004_.0038.nex	0.004	submit1::20201122163136::2797008851190857787	0.004871150406512648	-16.383948458762383	0.001488315368732139	0.011401990615820964
80	37.24820551717959	80	2	spccomplrate_80tips_spr0.004_.0021.nex	0.004	submit1::20201122163136::2797008851190857787	0.0013318924150550573	-4.2597588258868955	7.423270581582601e-05	0.005936341514026977
80	40.26985232277064	80	4	spccomplrate_80tips_spr0.004_.0039.nex	0.004	submit1::20201122163136::2797008851190857787	0.003696523512861896	-12.539756839011833	0.0009014661682872855	0.009667598719604445
80	26.212057223180473	80	2	spccomplrate_80tips_spr0.004_.0095.nex	0.004	submit1::20201122163136::2797008851190857787	0.001328787269478858	-5.757018240470191	7.405966198368986e-05	0.00592104696558079
80	40.22086683074829	80	5	spccomplrate_80tips_spr0.004_.0071.nex	0.004	submit1::20201122163136::2797008851190857787	0.004474378979346228	-19.242859680353657	0.001367924236475878	0.010476155567678119
80	38.09785455958168	80	7	spccomplrate_80tips_spr0.004_.0100.nex	0.004	submit1::20201122163136::2797008851190857787	0.008411320470550057	-25.635479453620327	0.0033059180049981895	0.017157678855095258
80	33.40118222762014	80	8	spccomplrate_80tips_spr0.004_.0093.nex	0.004	submit1::20201122163136::2797008851190857787	0.008110816622977133	-26.579292943382278	0.0034517700605400893	0.01578683129952003
80	23.546752253887114	80	3	spccomplrate_80tips_spr0.004_.0029.nex	0.004	submit1::20201122163136::2797008851190857787	0.002967934686326836	-8.695028456643845	0.0004817983684802609	0.009249149661114986
80	31.15332568247144	80	2	spccomplrate_80tips_spr0.004_.0027.nex	0.004	submit1::20201122163136::2797008851190857787	0.0014301810828588888	-7.220173569603454	7.971014554126069e-05	0.0063620845477549755
80	25.338499955263025	80	8	spccomplrate_80tips_spr0.004_.0031.nex	0.004	submit1::20201122163136::2797008851190857787	0.009895586830765099	-25.822280297307056	0.004209553913025575	0.019259850080496493
80	27.298699151132222	80	3	spccomplrate_80tips_spr0.004_.0097.nex	0.004	submit1::20201122163136::2797008851190857787	0.0025597378065045358	-10.318245573285633	0.0004156166736263803	0.007979308460139615
80	48.45677384746946	80	6	spccomplrate_80tips_spr0.004_.0094.nex	0.004	submit1::20201122163136::2797008851190857787	0.006079513303719105	-19.93777741841397	0.0021540824014846575	0.013158936582582438
80	42.306728775104844	80	3	spccomplrate_80tips_spr0.004_.0096.nex	0.004	submit1::20201122163136::2797008851190857787	0.002254753559963113	-9.831015903189199	0.0003661891061925849	0.007030568446885221
80	41.13600393453686	80	3	spccomplrate_80tips_spr0.004_.0098.nex	0.004	submit1::20201122163136::2797008851190857787	0.00328500646051379	-9.750927993759428	0.0005335431757261375	0.01024055259500847
80	42.524900876414094	80	3	spccomplrate_80tips_spr0.004_.0032.nex	0.004	submit1::20201122163136::2797008851190857787	0.0023009549431276498	-11.868062936218978	0.00037364249833162275	0.007170217978881078
80	31.574065624356617	80	3	spccomplrate_80tips_spr0.004_.0033.nex	0.004	submit1::20201122163136::2797008851190857787	0.002661783733426349	-10.67431172188684	0.00043233938153105806	0.008298655532327295
80	50.97837677182094	80	4	spccomplrate_80tips_spr0.004_.0065.nex	0.004	submit1::20201122163136::2797008851190857787	0.003631990692217931	-14.172397067632971	0.0008857751754826688	0.009498532603796024
80	41.52666345916185	80	6	spccomplrate_80tips_spr0.004_.0066.nex	0.004	submit1::20201122163136::2797008851190857787	0.006735659699478747	-16.663860899937127	0.0023846777974596734	0.01459399090462987
80	44.72236776127508	80	3	spccomplrate_80tips_spr0.004_.0067.nex	0.004	submit1::20201122163136::2797008851190857787	0.002516609380463303	-7.97411244286641	0.0004085723926319948	0.00784846754807383
80	56.6360558925216	80	6	spccomplrate_80tips_spr0.004_.0068.nex	0.004	submit1::20201122163136::2797008851190857787	0.00541435470455705	-17.930437707121545	0.001917932873524913	0.011721416242593713
80	36.27248985879601	80	4	spccomplrate_80tips_spr0.004_.0050.nex	0.004	submit1::20201122163136::2797008851190857787	0.004174469987706291	-13.223275869799389	0.001018144869150866	0.010917827659907361
80	46.79249996159439	80	3	spccomplrate_80tips_spr0.004_.0051.nex	0.004	submit1::20201122163136::2797008851190857787	0.0023443418313313	-11.142553874884815	0.00038091329458159184	0.0073103700830984015
80	27.220009987500926	80	4	spccomplrate_80tips_spr0.004_.0042.nex	0.004	submit1::20201122163136::2797008851190857787	0.004027565161268384	-15.743616629856735	0.0009822683066368352	0.010531879379685792
80	52.6315876165758	80	6	spccomplrate_80tips_spr0.004_.0043.nex	0.004	submit1::20201122163136::2797008851190857787	0.0064373913164592015	-24.04368163438895	0.0022810378131241267	0.01392983967105049
80	55.49176780261971	80	5	spccomplrate_80tips_spr0.008_.0009.nex	0.008	submit1::20201122163136::2797008851190857787	0.0051051102106813235	-16.11442047497381	0.0015598546336738825	0.011950966386173522
80	43.40106652999746	80	8	spccomplrate_80tips_spr0.008_.0031.nex	0.008	submit1::20201122163136::2797008851190857787	0.008969541027492464	-22.65353082467258	0.00381544725745362	0.0174625234103274
80	33.52198541448722	80	8	spccomplrate_80tips_spr0.008_.0030.nex	0.008	submit1::20201122163136::2797008851190857787	0.009741808233938241	-26.64430428875231	0.00414406962031997	0.01895800945465347
80	45.31735654039274	80	7	spccomplrate_80tips_spr0.008_.0020.nex	0.008	submit1::20201122163136::2797008851190857787	0.007035234822531554	-23.363527598078488	0.0027646606733867955	0.014348483955039808
80	46.74437264381493	80	9	spccomplrate_80tips_spr0.008_.0005.nex	0.008	submit1::20201122163136::2797008851190857787	0.011005774524893588	-28.13569894262966	0.004984638620097679	0.020617628318337876
80	24.869694726383273	80	5	spccomplrate_80tips_spr0.008_.0021.nex	0.008	submit1::20201122163136::2797008851190857787	0.006290907422194729	-18.527740790908428	0.0019251719009829482	0.014726932579441647
80	44.468526353002574	80	6	spccomplrate_80tips_spr0.008_.0083.nex	0.008	submit1::20201122163136::2797008851190857787	0.006370843782607519	-21.866239635599566	0.002257318459702336	0.013789130794559299
80	43.30581760353415	80	6	spccomplrate_80tips_spr0.008_.0084.nex	0.008	submit1::20201122163136::2797008851190857787	0.006194921657310182	-23.636987902409658	0.002193178237836519	0.013405307557574452
80	41.736356180474765	80	7	spccomplrate_80tips_spr0.008_.0003.nex	0.008	submit1::20201122163136::2797008851190857787	0.008743686119473074	-20.574009425504645	0.0034364413747459037	0.01783750360042748
80	46.582094867166255	80	4	spccomplrate_80tips_spr0.008_.0002.nex	0.008	submit1::20201122163136::2797008851190857787	0.0037741874300025674	-13.480742308032092	0.000920380535411185	0.009867831844551143
80	32.84344820476125	80	9	spccomplrate_80tips_spr0.008_.0040.nex	0.008	submit1::20201122163136::2797008851190857787	0.010021920731677717	-25.12173580672402	0.0045381688154701345	0.018778305765792695
80	36.30614782503993	80	3	spccomplrate_80tips_spr0.008_.0042.nex	0.008	submit1::20201122163136::2797008851190857787	0.0024799549030365014	-9.86425708871339	0.00040276422205162677	0.0077307035027757934
80	44.23041531549651	80	6	spccomplrate_80tips_spr0.008_.0041.nex	0.008	submit1::20201122163136::2797008851190857787	0.00568100644667658	-19.920922631577923	0.0020129709719243537	0.012296844205276325
80	41.30926903397596	80	6	spccomplrate_80tips_spr0.008_.0043.nex	0.008	submit1::20201122163136::2797008851190857787	0.006372781857609206	-17.780089476896073	0.0022562736228404897	0.013796852929646426
80	37.962788256344226	80	5	spccomplrate_80tips_spr0.008_.0044.nex	0.008	submit1::20201122163136::2797008851190857787	0.004574882615304433	-17.70147544021046	0.0013980661732324467	0.010707133413744567
80	31.652362097373185	80	6	spccomplrate_80tips_spr0.008_.0055.nex	0.008	submit1::20201122163136::2797008851190857787	0.00759975769627378	-23.44686333632448	0.002693486146605857	0.016448341812337345
80	37.004309172532594	80	7	spccomplrate_80tips_spr0.008_.0053.nex	0.008	submit1::20201122163136::2797008851190857787	0.00790576600280756	-23.836676811565514	0.0031072326046531333	0.01612255699190266
80	47.29694014288242	80	10	spccomplrate_80tips_spr0.008_.0054.nex	0.008	submit1::20201122163136::2797008851190857787	0.010768028222938375	-27.835366091691547	0.0051259264785160534	0.019528528962963723
80	44.17117455117205	80	7	spccomplrate_80tips_spr0.008_.0068.nex	0.008	submit1::20201122163136::2797008851190857787	0.00802132198011022	-22.61499518163405	0.0031527291903248726	0.01636363442541984
80	46.22100919518065	80	12	spccomplrate_80tips_spr0.008_.0064.nex	0.008	submit1::20201122163136::2797008851190857787	0.013421731235436994	-39.563829999375834	0.006916056128122228	0.023109249658468407
80	50.13161887576116	80	7	spccomplrate_80tips_spr0.008_.0070.nex	0.008	submit1::20201122163136::2797008851190857787	0.007550835729800811	-22.313869193062025	0.002967817554967271	0.015402570184600917
80	44.760108384434886	80	5	spccomplrate_80tips_spr0.008_.0066.nex	0.008	submit1::20201122163136::2797008851190857787	0.005446896384475671	-18.027553225239682	0.0016670685432728658	0.012751648579794354
80	40.25797762990215	80	6	spccomplrate_80tips_spr0.008_.0067.nex	0.008	submit1::20201122163136::2797008851190857787	0.006628576236013337	-20.395922839111535	0.0023486897940897893	0.014346211003436101
80	38.19878832001171	80	9	spccomplrate_80tips_spr0.008_.0062.nex	0.008	submit1::20201122163136::2797008851190857787	0.008575924384251048	-29.351691995681104	0.003883510095419022	0.01606321203613883
80	41.40530963708291	80	2	spccomplrate_80tips_spr0.008_.0065.nex	0.008	submit1::20201122163136::2797008851190857787	0.0013270707101083355	-5.1702821775023695	7.39640014085976e-05	0.005913625270706515
80	35.52812916901578	80	7	spccomplrate_80tips_spr0.008_.0056.nex	0.008	submit1::20201122163136::2797008851190857787	0.008992163404505255	-21.820378115004026	0.003533595565091854	0.01835044909721706
80	38.06472083519824	80	3	spccomplrate_80tips_spr0.008_.0063.nex	0.008	submit1::20201122163136::2797008851190857787	0.0025396609959482588	-9.259939496696347	0.0004126049448964661	0.007920186314453603
80	34.63005036825414	80	5	spccomplrate_80tips_spr0.008_.0069.nex	0.008	submit1::20201122163136::2797008851190857787	0.005575228465019729	-18.58603958402148	0.0017068668148852346	0.01305043985479984
80	32.66198480664244	80	4	spccomplrate_80tips_spr0.008_.0085.nex	0.008	submit1::20201122163136::2797008851190857787	0.0037685963027129753	-15.54932487423467	0.0009190589766247433	0.009855569533830669
80	39.66804715923149	80	9	spccomplrate_80tips_spr0.008_.0004.nex	0.008	submit1::20201122163136::2797008851190857787	0.010138892940483294	-26.085276501827437	0.004591167166880888	0.018996834001228747
80	33.80932430695123	80	9	spccomplrate_80tips_spr0.008_.0049.nex	0.008	submit1::20201122163136::2797008851190857787	0.01174814005224739	-28.52388460929005	0.005320505238469695	0.02200079137623049
80	58.36254613706816	80	8	spccomplrate_80tips_spr0.008_.0027.nex	0.008	submit1::20201122163136::2797008851190857787	0.00930454590528845	-26.832902488780984	0.0039578231543661545	0.018111276634387993
80	48.23101004011518	80	4	spccomplrate_80tips_spr0.008_.0071.nex	0.008	submit1::20201122163136::2797008851190857787	0.003476562939598181	-15.129640348707811	0.0008480240967657721	0.009093225240402633
80	42.59457228018447	80	6	spccomplrate_80tips_spr0.008_.0001.nex	0.008	submit1::20201122163136::2797008851190857787	0.006152314720592302	-20.164601884920867	0.002179832670202572	0.013315904223448269
80	48.31606495323006	80	9	spccomplrate_80tips_spr0.008_.0032.nex	0.008	submit1::20201122163136::2797008851190857787	0.009927315446618703	-29.51727070238268	0.004495634735914834	0.018592653084950596
80	39.15903079484704	80	8	spccomplrate_80tips_spr0.008_.0028.nex	0.008	submit1::20201122163136::2797008851190857787	0.009010924094331099	-27.358609995852827	0.0038332246136479173	0.017535527349499022
80	58.57003761027026	80	2	spccomplrate_80tips_spr0.008_.0023.nex	0.008	submit1::20201122163136::2797008851190857787	0.0013247704621388552	-6.545362100861857	7.383581298273014e-05	0.005901701461415915
80	25.55273744729111	80	7	spccomplrate_80tips_spr0.008_.0016.nex	0.008	submit1::20201122163136::2797008851190857787	0.00857327389399347	-26.040460651881155	0.0033696559785672126	0.017486890773435695
80	34.218065934516495	80	8	spccomplrate_80tips_spr0.008_.0029.nex	0.008	submit1::20201122163136::2797008851190857787	0.010168138451568647	-30.86227558903919	0.004325707615550735	0.019784321053090335
80	35.89826126774284	80	11	spccomplrate_80tips_spr0.008_.0033.nex	0.008	submit1::20201122163136::2797008851190857787	0.01289491759493409	-32.239436025126636	0.006407593129005545	0.022753942810881184
80	55.68198315813781	80	10	spccomplrate_80tips_spr0.008_.0038.nex	0.008	submit1::20201122163136::2797008851190857787	0.011568223750284252	-25.11548311795606	0.005505465194965113	0.021015186443833482
80	30.448360941530098	80	8	spccomplrate_80tips_spr0.008_.0022.nex	0.008	submit1::20201122163136::2797008851190857787	0.010615119279979	-27.270323135065347	0.004515403701671922	0.020661212050314792
80	34.13416642513856	80	8	spccomplrate_80tips_spr0.008_.0034.nex	0.008	submit1::20201122163136::2797008851190857787	0.00924584716711139	-24.83482792528185	0.003933135598126122	0.017994887937406688
80	37.39346887173598	80	5	spccomplrate_80tips_spr0.008_.0035.nex	0.008	submit1::20201122163136::2797008851190857787	0.004916628376491954	-18.921197704252084	0.0015024335377211242	0.011509629314807849
80	36.03977700694155	80	3	spccomplrate_80tips_spr0.008_.0037.nex	0.008	submit1::20201122163136::2797008851190857787	0.0025336284155282507	-9.599420223398607	0.0004115746924136588	0.007900282663957786
80	29.827253680186214	80	5	spccomplrate_80tips_spr0.008_.0039.nex	0.008	submit1::20201122163136::2797008851190857787	0.005973881485180769	-14.621996791976795	0.001827863349360126	0.013986905077081701
80	32.26697194443741	80	5	spccomplrate_80tips_spr0.008_.0050.nex	0.008	submit1::20201122163136::2797008851190857787	0.005062689786697681	-16.96554477198979	0.0015470092331358906	0.01185073722618706
80	44.38047926718621	80	4	spccomplrate_80tips_spr0.008_.0061.nex	0.008	submit1::20201122163136::2797008851190857787	0.00357768487009618	-14.740458252421888	0.000872663169082386	0.009354749171026688
80	49.260330865562246	80	5	spccomplrate_80tips_spr0.008_.0026.nex	0.008	submit1::20201122163136::2797008851190857787	0.004508899519718575	-16.203554943588344	0.0013782002872309124	0.010560077270118194
80	44.776339882021695	80	6	spccomplrate_80tips_spr0.008_.0007.nex	0.008	submit1::20201122163136::2797008851190857787	0.005597079463806009	-24.003262485540343	0.001983222696937148	0.012115082142965933
80	42.77301735226378	80	11	spccomplrate_80tips_spr0.008_.0073.nex	0.008	submit1::20201122163136::2797008851190857787	0.010684553240640032	-37.19359562470368	0.005309574505614992	0.018842832940538963
80	32.21898347759873	80	3	spccomplrate_80tips_spr0.008_.0025.nex	0.008	submit1::20201122163136::2797008851190857787	0.0029345344532622675	-10.6601841731252	0.0004767530458629261	0.00914996859496723
80	38.13186923775229	80	5	spccomplrate_80tips_spr0.008_.0036.nex	0.008	submit1::20201122163136::2797008851190857787	0.005224080192866816	-14.692167671199336	0.001596087005753993	0.012230770944532003
80	37.99832636696853	80	7	spccomplrate_80tips_spr0.008_.0060.nex	0.008	submit1::20201122163136::2797008851190857787	0.00757696845210814	-22.14292790406624	0.002977674880554048	0.015460012697583715
80	37.30732764830269	80	5	spccomplrate_80tips_spr0.008_.0012.nex	0.008	submit1::20201122163136::2797008851190857787	0.005383846310971989	-21.353468889269415	0.0016484593875442251	0.012602503041295388
80	31.880787506921344	80	9	spccomplrate_80tips_spr0.008_.0006.nex	0.008	submit1::20201122163136::2797008851190857787	0.01112727365922278	-27.904564146118286	0.0050386547342221154	0.020842415793375854
80	29.58365506549368	80	7	spccomplrate_80tips_spr0.008_.0010.nex	0.008	submit1::20201122163136::2797008851190857787	0.00767597766858192	-22.836051773234203	0.0030170048453349164	0.015654660624300678
80	43.107018435593474	80	7	spccomplrate_80tips_spr0.008_.0057.nex	0.008	submit1::20201122163136::2797008851190857787	0.007826588242221278	-23.29060615984219	0.0030754482061283997	0.015961129869398894
80	32.21621546947203	80	6	spccomplrate_80tips_spr0.008_.0059.nex	0.008	submit1::20201122163136::2797008851190857787	0.006262357105436714	-20.32174237136837	0.002217099346748419	0.01355389127929862
80	42.40697785134488	80	8	spccomplrate_80tips_spr0.008_.0014.nex	0.008	submit1::20201122163136::2797008851190857787	0.009215768166526675	-26.023888321224067	0.003920029877375797	0.017941302619785788
80	50.06280102793405	80	6	spccomplrate_80tips_spr0.008_.0058.nex	0.008	submit1::20201122163136::2797008851190857787	0.006499714665211694	-19.200638207734126	0.0023031534257586415	0.01407151792771291
80	39.50999878728649	80	9	spccomplrate_80tips_spr0.008_.0075.nex	0.008	submit1::20201122163136::2797008851190857787	0.009783969856778709	-24.503275548397635	0.004430067076403183	0.018337395489048298
80	31.721982356507986	80	7	spccomplrate_80tips_spr0.008_.0024.nex	0.008	submit1::20201122163136::2797008851190857787	0.007640485030548894	-21.707720790322686	0.0030030124594565993	0.015585889981261007
80	48.92237077536965	80	3	spccomplrate_80tips_spr0.008_.0077.nex	0.008	submit1::20201122163136::2797008851190857787	0.002789421405821319	-8.82517543331272	0.00045296275997851697	0.008694521349999243
80	46.426403618556904	80	8	spccomplrate_80tips_spr0.008_.0051.nex	0.008	submit1::20201122163136::2797008851190857787	0.008621378609574393	-24.935587144818378	0.0036682717462072187	0.01677987588656894
80	39.54890960649626	80	4	spccomplrate_80tips_spr0.008_.0008.nex	0.008	submit1::20201122163136::2797008851190857787	0.0036292929083508608	-13.265631933699336	0.0008852021371864566	0.009488805953166996
80	57.923937979473976	80	9	spccomplrate_80tips_spr0.008_.0081.nex	0.008	submit1::20201122163136::2797008851190857787	0.00882748439486496	-30.440219076233866	0.003998010298415116	0.01652960278533839
80	48.399613681719465	80	4	spccomplrate_80tips_spr0.008_.0072.nex	0.008	submit1::20201122163136::2797008851190857787	0.0041067678274547045	-13.401107585671811	0.001001555190376593	0.010738310489003419
80	36.82413654318784	80	6	spccomplrate_80tips_spr0.008_.0017.nex	0.008	submit1::20201122163136::2797008851190857787	0.007526136082937063	-20.951972376235307	0.002667324456687844	0.016291338746086577
80	29.76942111722979	80	3	spccomplrate_80tips_spr0.008_.0013.nex	0.008	submit1::20201122163136::2797008851190857787	0.0025323339938957564	-8.822396462697968	0.0004113999157904476	0.00789770097205258
80	41.83036069132965	80	11	spccomplrate_80tips_spr0.008_.0076.nex	0.008	submit1::20201122163136::2797008851190857787	0.012167441760966216	-27.428599938981826	0.006043418944466145	0.02147856637391884
80	32.28153912184957	80	4	spccomplrate_80tips_spr0.008_.0011.nex	0.008	submit1::20201122163136::2797008851190857787	0.004190196778698805	-13.61073120563402	0.0010220553226256226	0.010958161455818518
80	35.91667878734468	80	5	spccomplrate_80tips_spr0.008_.0052.nex	0.008	submit1::20201122163136::2797008851190857787	0.005079352038934922	-16.26337456917087	0.001552055921201466	0.011889968200618821
80	41.72385199487961	80	7	spccomplrate_80tips_spr0.008_.0074.nex	0.008	submit1::20201122163136::2797008851190857787	0.00984213303620726	-20.91297301120697	0.0038679915680085927	0.02008089777588625
80	34.594155834660825	80	6	spccomplrate_80tips_spr0.008_.0015.nex	0.008	submit1::20201122163136::2797008851190857787	0.007087781753384573	-19.959206367357893	0.0025114185174700565	0.015341561863416401
80	50.843026674003156	80	3	spccomplrate_80tips_spr0.008_.0082.nex	0.008	submit1::20201122163136::2797008851190857787	0.0027865505955011437	-9.682533319417209	0.00045249299732633293	0.008684940877688495
80	49.647013405879306	80	9	spccomplrate_80tips_spr0.008_.0078.nex	0.008	submit1::20201122163136::2797008851190857787	0.009212580954655814	-30.123700394281858	0.004172066012061195	0.017253881719254256
80	54.31745231061581	80	6	spccomplrate_80tips_spr0.008_.0079.nex	0.008	submit1::20201122163136::2797008851190857787	0.007123615966400395	-17.14440748998154	0.0025212093448175087	0.015431370858839649
80	38.212803749031636	80	9	spccomplrate_80tips_spr0.008_.0018.nex	0.008	submit1::20201122163136::2797008851190857787	0.010179145542694432	-27.91739790971448	0.0046097700775204736	0.01906075948380013
80	46.35680582565232	80	8	spccomplrate_80tips_spr0.008_.0080.nex	0.008	submit1::20201122163136::2797008851190857787	0.010802662679154197	-21.2029308440413	0.0045846410039199785	0.02108999293447655
80	42.52153212976508	80	4	spccomplrate_80tips_spr0.008_.0045.nex	0.008	submit1::20201122163136::2797008851190857787	0.004205137430911389	-12.250095099025538	0.0010256762857940086	0.01099895854752537
80	45.119152143322104	80	11	spccomplrate_80tips_spr0.008_.0019.nex	0.008	submit1::20201122163136::2797008851190857787	0.012432533692281696	-31.318843744781343	0.006176154558868441	0.021940383631264895
80	34.59644531718369	80	4	spccomplrate_80tips_spr0.008_.0047.nex	0.008	submit1::20201122163136::2797008851190857787	0.0037109126873652257	-17.84915680870983	0.000905072784319508	0.009701180316038099
80	38.436630233630524	80	5	spccomplrate_80tips_spr0.008_.0048.nex	0.008	submit1::20201122163136::2797008851190857787	0.004964877408295442	-16.32263017681427	0.0015170910535071394	0.011623033664468785
80	40.544215171022024	80	7	spccomplrate_80tips_spr0.008_.0046.nex	0.008	submit1::20201122163136::2797008851190857787	0.007142657652621347	-23.755994154397325	0.002807045656003891	0.014568242896495822
80	27.10400315785388	80	6	spccomplrate_80tips_spr0.008_.0092.nex	0.008	submit1::20201122163136::2797008851190857787	0.0070180859736248356	-18.745795910443682	0.0024867297298424764	0.01518665972181848
80	47.33038283758388	80	6	spccomplrate_80tips_spr0.010_.0016.nex	0.01	submit1::20201122163136::2797008851190857787	0.006051228047898418	-19.305314322362474	0.002143911180714767	0.013098868084139246
80	39.569116607138675	80	6	spccomplrate_80tips_spr0.010_.0017.nex	0.01	submit1::20201122163136::2797008851190857787	0.005916286980597781	-19.580679772718362	0.0020962109677544	0.012805294372109498
80	33.5981571453252	80	2	spccomplrate_80tips_spr0.008_.0089.nex	0.008	submit1::20201122163136::2797008851190857787	0.001270639151320807	-5.005924854052641	7.081917842159845e-05	0.005661469313092944
80	30.271154195476292	80	13	spccomplrate_80tips_spr0.010_.0003.nex	0.01	submit1::20201122163136::2797008851190857787	0.02033179378238904	-37.841724526545015	0.010803316101281622	0.03431135674841174
80	40.96696401434366	80	5	spccomplrate_80tips_spr0.010_.0072.nex	0.01	submit1::20201122163136::2797008851190857787	0.004635151928444006	-15.981148538843776	0.0014164605349332052	0.010852003330073443
80	48.838280529424004	80	7	spccomplrate_80tips_spr0.010_.0004.nex	0.01	submit1::20201122163136::2797008851190857787	0.007569202926033217	-23.609107458096265	0.0029751506855775624	0.015440223343994653
80	63.42969424695579	80	4	spccomplrate_80tips_spr0.008_.0087.nex	0.008	submit1::20201122163136::2797008851190857787	0.00331605318492434	-16.011766437674122	0.0008088736321248521	0.008670444036186862
80	53.432404022253216	80	9	spccomplrate_80tips_spr0.008_.0086.nex	0.008	submit1::20201122163136::2797008851190857787	0.009505055021879491	-26.1567277615199	0.004304361761488511	0.017809293404722055
80	35.179209252827704	80	6	spccomplrate_80tips_spr0.010_.0073.nex	0.01	submit1::20201122163136::2797008851190857787	0.006161967369721727	-19.534680469437582	0.002183056198256385	0.013338927130299336
80	27.073938743914393	80	4	spccomplrate_80tips_spr0.010_.0033.nex	0.01	submit1::20201122163136::2797008851190857787	0.005035107103860383	-12.335028234602868	0.001231224076395393	0.013171412584498046
80	35.45164007067395	80	8	spccomplrate_80tips_spr0.010_.0030.nex	0.01	submit1::20201122163136::2797008851190857787	0.009434329892109475	-23.547718496822554	0.0040128263920404614	0.018365897351108284
80	38.7343629332493	80	8	spccomplrate_80tips_spr0.010_.0053.nex	0.01	submit1::20201122163136::2797008851190857787	0.008484107211921136	-24.54143278652781	0.0036072295413467196	0.0165168670915346
80	42.932931394862784	80	7	spccomplrate_80tips_spr0.010_.0043.nex	0.01	submit1::20201122163136::2797008851190857787	0.007875344168013452	-20.09000683496478	0.0030951697099590144	0.01607262609531798
80	29.619701904571635	80	2	spccomplrate_80tips_spr0.010_.0042.nex	0.01	submit1::20201122163136::2797008851190857787	0.0013800642193649297	-5.996382442177403	7.691722846190949e-05	0.006146086565677986
80	33.821342151770565	80	3	spccomplrate_80tips_spr0.010_.0044.nex	0.01	submit1::20201122163136::2797008851190857787	0.00284083443580879	-10.415082583589626	0.00046134586066351766	0.008853745179031943
80	32.4223085268663	80	11	spccomplrate_80tips_spr0.010_.0031.nex	0.01	submit1::20201122163136::2797008851190857787	0.01322342235100635	-33.97481943164182	0.0065704277704520244	0.02332216454526942
80	51.44594923625287	80	3	spccomplrate_80tips_spr0.010_.0057.nex	0.01	submit1::20201122163136::2797008851190857787	0.0023433513645095727	-8.231462186644968	0.00038026194813052766	0.007299142178345167
80	35.931735214769084	80	8	spccomplrate_80tips_spr0.010_.0052.nex	0.01	submit1::20201122163136::2797008851190857787	0.008842981662984098	-23.37627254618057	0.0037613947855006996	0.017211840942456563
80	55.56478101752562	80	12	spccomplrate_80tips_spr0.010_.0074.nex	0.01	submit1::20201122163136::2797008851190857787	0.016374114968504817	-32.11659532103526	0.008432269040844714	0.028219087144535755
80	35.50100964497528	80	7	spccomplrate_80tips_spr0.010_.0045.nex	0.01	submit1::20201122163136::2797008851190857787	0.00863885998402226	-24.779627958510197	0.0033955701068907624	0.01761817331130924
80	26.436378784987845	80	10	spccomplrate_80tips_spr0.010_.0055.nex	0.01	submit1::20201122163136::2797008851190857787	0.013892086514171245	-32.17264185842718	0.006619889318824622	0.025187320503438613
80	32.82267300222002	80	7	spccomplrate_80tips_spr0.010_.0029.nex	0.01	submit1::20201122163136::2797008851190857787	0.009050391898523177	-23.780982691494966	0.003557456665350552	0.018464364217436836
80	35.071068504446345	80	9	spccomplrate_80tips_spr0.010_.0059.nex	0.01	submit1::20201122163136::2797008851190857787	0.012030879806683794	-28.729931859234036	0.005447868774531737	0.02253539260213369
80	40.562699191210136	80	9	spccomplrate_80tips_spr0.010_.0054.nex	0.01	submit1::20201122163136::2797008851190857787	0.008760014659247006	-26.599179137203517	0.003967034440211313	0.016407452029533483
80	57.71767428801311	80	4	spccomplrate_80tips_spr0.010_.0051.nex	0.01	submit1::20201122163136::2797008851190857787	0.0037646284458377984	-14.23678489874774	0.0009181190146128729	0.009844412493313035
80	46.20404253473143	80	10	spccomplrate_80tips_spr0.010_.0056.nex	0.01	submit1::20201122163136::2797008851190857787	0.011458649134581333	-36.50523179353262	0.0054582401762504245	0.020770553152220643
80	45.94224174644181	80	10	spccomplrate_80tips_spr0.010_.0032.nex	0.01	submit1::20201122163136::2797008851190857787	0.010838223055920087	-30.049333306178042	0.00515383402971243	0.019691561810911994
80	38.704683110073844	80	8	spccomplrate_80tips_spr0.010_.0058.nex	0.01	submit1::20201122163136::2797008851190857787	0.008753631658107233	-22.772657063117784	0.0037240597860028718	0.017044118918540185
80	34.077475516791395	80	7	spccomplrate_80tips_spr0.008_.0088.nex	0.008	submit1::20201122163136::2797008851190857787	0.00745403004285411	-22.469896378937904	0.0029292636882352874	0.015204707329175698
80	36.39185310437108	80	5	spccomplrate_80tips_spr0.010_.0075.nex	0.01	submit1::20201122163136::2797008851190857787	0.005170414030677763	-17.876733203127532	0.0015798904836506133	0.01210188403244064
80	32.022225201521856	80	9	spccomplrate_80tips_spr0.010_.0038.nex	0.01	submit1::20201122163136::2797008851190857787	0.012473818117820518	-28.72217000855551	0.005649284363223137	0.023359853946742986
80	49.81521580814346	80	9	spccomplrate_80tips_spr0.010_.0013.nex	0.01	submit1::20201122163136::2797008851190857787	0.012450953627088628	-28.10678623358261	0.00563830588677139	0.023320975536917095
80	44.152427942731585	80	10	spccomplrate_80tips_spr0.010_.0060.nex	0.01	submit1::20201122163136::2797008851190857787	0.01079571115908884	-29.782323569603104	0.005140572349071001	0.019573625861772276
80	43.76114224448233	80	11	spccomplrate_80tips_spr0.010_.0009.nex	0.01	submit1::20201122163136::2797008851190857787	0.01507840912036068	-32.118877649730955	0.007489436525574741	0.02660794776727368
80	31.987869753627177	80	7	spccomplrate_80tips_spr0.010_.0023.nex	0.01	submit1::20201122163136::2797008851190857787	0.008202981037567982	-24.50678854671142	0.003224326504203989	0.01673248025096562
80	51.42717389960093	80	8	spccomplrate_80tips_spr0.010_.0021.nex	0.01	submit1::20201122163136::2797008851190857787	0.008116563440748884	-25.222374839170097	0.0034536823862805557	0.01579895152296598
80	38.98930939538654	80	10	spccomplrate_80tips_spr0.010_.0015.nex	0.01	submit1::20201122163136::2797008851190857787	0.013074311961557466	-26.449140596409613	0.00622723020617102	0.023720194164024492
80	49.1367322084497	80	6	spccomplrate_80tips_spr0.010_.0022.nex	0.01	submit1::20201122163136::2797008851190857787	0.006279868621969531	-21.238673406159926	0.002223314704787345	0.013589449964957628
80	36.40170007958688	80	6	spccomplrate_80tips_spr0.010_.0026.nex	0.01	submit1::20201122163136::2797008851190857787	0.007975509668678186	-19.791732902943863	0.002826953697458628	0.017265444378329057
80	33.24131459134323	80	9	spccomplrate_80tips_spr0.010_.0024.nex	0.01	submit1::20201122163136::2797008851190857787	0.010361166220104471	-28.65698220242431	0.00469177515370195	0.019398433340551812
80	31.655118500500343	80	4	spccomplrate_80tips_spr0.010_.0050.nex	0.01	submit1::20201122163136::2797008851190857787	0.0038117281726555126	-12.539993460420817	0.000929232720001916	0.009962458205321817
80	33.35545698795398	80	4	spccomplrate_80tips_spr0.010_.0005.nex	0.01	submit1::20201122163136::2797008851190857787	0.003971887030077761	-12.381986941750068	0.0009685800030748492	0.01038520792770708
80	22.345185232008433	80	7	spccomplrate_80tips_spr0.010_.0049.nex	0.01	submit1::20201122163136::2797008851190857787	0.011210703880327626	-19.638796454580152	0.0044051989281623846	0.022878962703580502
80	34.794034399235045	80	7	spccomplrate_80tips_spr0.008_.0099.nex	0.008	submit1::20201122163136::2797008851190857787	0.00852565365357065	-19.911398131116304	0.003349965425755568	0.017401456104224906
80	29.751831810518105	80	6	spccomplrate_80tips_spr0.010_.0046.nex	0.01	submit1::20201122163136::2797008851190857787	0.008142879391926068	-20.7003513208213	0.0028863645760570035	0.017624772005795247
80	37.7186262763305	80	6	spccomplrate_80tips_spr0.010_.0010.nex	0.01	submit1::20201122163136::2797008851190857787	0.006465132716300341	-21.15602546501487	0.0022909656864876808	0.013996708163333763
80	27.301606967571484	80	7	spccomplrate_80tips_spr0.010_.0006.nex	0.01	submit1::20201122163136::2797008851190857787	0.009577613806870285	-28.267968550975592	0.0037648755109168618	0.019533622117494338
80	35.93741949608079	80	11	spccomplrate_80tips_spr0.010_.0039.nex	0.01	submit1::20201122163136::2797008851190857787	0.014237031053987001	-34.57340274449346	0.007074661778200674	0.025113123754036935
80	37.56464582594618	80	6	spccomplrate_80tips_spr0.010_.0027.nex	0.01	submit1::20201122163136::2797008851190857787	0.007195927324317409	-16.82671479420221	0.0025474487562685607	0.015577538622204727
80	28.12460339641505	80	12	spccomplrate_80tips_spr0.010_.0061.nex	0.01	submit1::20201122163136::2797008851190857787	0.016108779926594693	-32.46174772212055	0.008297134998172083	0.02774928355260854
80	34.80823258116237	80	10	spccomplrate_80tips_spr0.010_.0028.nex	0.01	submit1::20201122163136::2797008851190857787	0.013770044459496313	-27.671646265045695	0.006560137308506998	0.024976886360439782
80	52.63262239347864	80	6	spccomplrate_80tips_spr0.008_.0090.nex	0.008	submit1::20201122163136::2797008851190857787	0.0062901900615258445	-17.53432714558133	0.002228832430166684	0.013624154794950924
80	34.740755230257555	80	7	spccomplrate_80tips_spr0.010_.0081.nex	0.01	submit1::20201122163136::2797008851190857787	0.008090817346028005	-20.94130748551639	0.0031800068005593796	0.016507824208317607
80	35.89114142904434	80	10	spccomplrate_80tips_spr0.010_.0086.nex	0.01	submit1::20201122163136::2797008851190857787	0.012853738956117867	-31.667091703728914	0.00612256478152238	0.023318724134063235
80	66.23853426888874	80	6	spccomplrate_80tips_spr0.008_.0091.nex	0.008	submit1::20201122163136::2797008851190857787	0.005496444235607279	-19.747757685376744	0.0019470542134684488	0.01189552569733983
80	31.966963555964945	80	8	spccomplrate_80tips_spr0.010_.0047.nex	0.01	submit1::20201122163136::2797008851190857787	0.010282713417716395	-24.067198688208798	0.004372982601403417	0.020022869465521547
80	68.49233424219571	80	7	spccomplrate_80tips_spr0.010_.0080.nex	0.01	submit1::20201122163136::2797008851190857787	0.006811258892490529	-19.700420614888884	0.0026759603273077393	0.013900338428919475
80	32.78588443491276	80	4	spccomplrate_80tips_spr0.010_.0014.nex	0.01	submit1::20201122163136::2797008851190857787	0.004430360030236695	-13.196887217982146	0.0010807425442975994	0.011587118242032898
80	38.94696380772693	80	11	spccomplrate_80tips_spr0.010_.0025.nex	0.01	submit1::20201122163136::2797008851190857787	0.012432367549242238	-31.35181229015793	0.006176687408115355	0.02193671173192356
80	47.78846349124137	80	10	spccomplrate_80tips_spr0.010_.0082.nex	0.01	submit1::20201122163136::2797008851190857787	0.011748906139526793	-29.168084264699115	0.005594467421974379	0.021310032939638412
80	44.46975952115967	80	3	spccomplrate_80tips_spr0.008_.0100.nex	0.008	submit1::20201122163136::2797008851190857787	0.002417008254092524	-10.423830233015526	0.00039235092099251486	0.007531987582809592
80	40.55091803799219	80	9	spccomplrate_80tips_spr0.010_.0048.nex	0.01	submit1::20201122163136::2797008851190857787	0.011053681085856385	-28.05775839960051	0.005005384924182315	0.020702591425986863
80	33.2011420144638	80	9	spccomplrate_80tips_spr0.010_.0084.nex	0.01	submit1::20201122163136::2797008851190857787	0.01157871009589169	-28.784170775040526	0.005239523991051811	0.021687896768701295
80	36.20691839290456	80	7	spccomplrate_80tips_spr0.008_.0097.nex	0.008	submit1::20201122163136::2797008851190857787	0.008088440859120897	-21.968733601330527	0.0031787027002625552	0.016507416625515657
80	31.51776292714333	80	11	spccomplrate_80tips_spr0.010_.0085.nex	0.01	submit1::20201122163136::2797008851190857787	0.011512610462445805	-32.02914862216889	0.005720419416490163	0.020309257933053618
80	36.19714776345592	80	10	spccomplrate_80tips_spr0.010_.0018.nex	0.01	submit1::20201122163136::2797008851190857787	0.012992144703058981	-30.791016900991515	0.006190451136745952	0.023562071760326687
80	44.15101911414212	80	11	spccomplrate_80tips_spr0.010_.0007.nex	0.01	submit1::20201122163136::2797008851190857787	0.011690523288139904	-34.1794467308586	0.005809198818652889	0.020620843675005218
80	39.90422713700752	80	10	spccomplrate_80tips_spr0.010_.0083.nex	0.01	submit1::20201122163136::2797008851190857787	0.010497224364908075	-30.55650357674975	0.0049971915228979105	0.01903852709848797
80	33.35561083473793	80	4	spccomplrate_80tips_spr0.010_.0064.nex	0.01	submit1::20201122163136::2797008851190857787	0.004543858847931035	-12.655120061843654	0.001108098352239552	0.011882422554483765
80	31.857832758286566	80	5	spccomplrate_80tips_spr0.008_.0093.nex	0.008	submit1::20201122163136::2797008851190857787	0.005770604107268149	-15.997548392473538	0.001766192030705062	0.01350972502157312
80	36.35545977391547	80	8	spccomplrate_80tips_spr0.010_.0068.nex	0.01	submit1::20201122163136::2797008851190857787	0.009995514694894599	-22.965498889993356	0.004250141987710731	0.019469749647882097
80	49.88297826203301	80	5	spccomplrate_80tips_spr0.010_.0040.nex	0.01	submit1::20201122163136::2797008851190857787	0.0047832735596215125	-17.328973146767463	0.001460988371561559	0.011193936780221023
80	31.713858662668024	80	8	spccomplrate_80tips_spr0.010_.0066.nex	0.01	submit1::20201122163136::2797008851190857787	0.012736637182081793	-22.311257247526452	0.00541591916197264	0.02480502555232332
80	41.1896013771241	80	12	spccomplrate_80tips_spr0.010_.0062.nex	0.01	submit1::20201122163136::2797008851190857787	0.014328550423604243	-33.66651585019941	0.007379706904735904	0.02468715595491537
80	30.218913544552255	80	8	spccomplrate_80tips_spr0.010_.0008.nex	0.01	submit1::20201122163136::2797008851190857787	0.010242356069217723	-22.119507719836122	0.004356017349615384	0.01994233385983671
80	35.594149604067326	80	9	spccomplrate_80tips_spr0.010_.0001.nex	0.01	submit1::20201122163136::2797008851190857787	0.012056942081887687	-23.700978960531543	0.005459382048062499	0.022596604968359787
80	54.66949671589305	80	7	spccomplrate_80tips_spr0.008_.0094.nex	0.008	submit1::20201122163136::2797008851190857787	0.007415216740237862	-21.564956363457824	0.002913664648549478	0.015127705087626134
80	29.553551727803605	80	4	spccomplrate_80tips_spr0.008_.0095.nex	0.008	submit1::20201122163136::2797008851190857787	0.004202989520226311	-14.65972234334982	0.001025199597391318	0.010992310918531268
80	38.58454949827346	80	5	spccomplrate_80tips_spr0.010_.0069.nex	0.01	submit1::20201122163136::2797008851190857787	0.005639160625781899	-15.502840909984215	0.001726196036291093	0.013204206331910846
80	38.00398870406658	80	10	spccomplrate_80tips_spr0.008_.0098.nex	0.008	submit1::20201122163136::2797008851190857787	0.011086674124086848	-27.35974608042054	0.005277683358952545	0.020113790295152752
80	41.57017942544715	80	8	spccomplrate_80tips_spr0.010_.0041.nex	0.01	submit1::20201122163136::2797008851190857787	0.00800876027718647	-24.806940062975627	0.0034082530786797333	0.015588708323831826
80	49.2043803350512	80	12	spccomplrate_80tips_spr0.010_.0070.nex	0.01	submit1::20201122163136::2797008851190857787	0.013302270870033897	-33.50189359542051	0.006850548738254446	0.02292685625915768
80	52.207946435012225	80	12	spccomplrate_80tips_spr0.010_.0063.nex	0.01	submit1::20201122163136::2797008851190857787	0.014523302352836697	-34.91344701241868	0.007478434424614547	0.02503044341063287
80	30.450113661379472	80	5	spccomplrate_80tips_spr0.010_.0067.nex	0.01	submit1::20201122163136::2797008851190857787	0.005549807468678917	-16.356309636117818	0.0016986331423918795	0.012990762220180595
80	35.05654633201214	80	3	spccomplrate_80tips_spr0.010_.0065.nex	0.01	submit1::20201122163136::2797008851190857787	0.0027926063546114734	-8.70903159899672	0.00045347637021620927	0.008705387190175743
80	37.02922510829895	80	8	spccomplrate_80tips_spr0.008_.0096.nex	0.008	submit1::20201122163136::2797008851190857787	0.00901647155273366	-22.19948448222838	0.0038354474053669666	0.01755602412102427
80	25.497995910394586	80	6	spccomplrate_80tips_spr0.010_.0071.nex	0.01	submit1::20201122163136::2797008851190857787	0.008557114402586781	-20.889089581242782	0.0030300381676985426	0.018521261303968153
80	42.76800805947428	80	11	spccomplrate_80tips_spr0.010_.0002.nex	0.01	submit1::20201122163136::2797008851190857787	0.012364031832132732	-29.354972513197406	0.006140353664125382	0.02183061722627262
80	40.98111336402413	80	7	spccomplrate_80tips_spr0.010_.0034.nex	0.01	submit1::20201122163136::2797008851190857787	0.008915016571140853	-26.329521622228047	0.003504179556562883	0.018181012161271017
80	32.29967140575447	80	7	spccomplrate_80tips_spr0.010_.0035.nex	0.01	submit1::20201122163136::2797008851190857787	0.008462941137720476	-22.227654357557178	0.0033260486639428636	0.01726328034218972
80	32.14431477086351	80	11	spccomplrate_80tips_spr0.010_.0036.nex	0.01	submit1::20201122163136::2797008851190857787	0.014836285784676807	-30.441414089746175	0.007368322290254821	0.02619740688652767
80	35.79347812494481	80	9	spccomplrate_80tips_spr0.010_.0037.nex	0.01	submit1::20201122163136::2797008851190857787	0.012229428045512705	-26.872482117770737	0.0055339227829392075	0.022908814772827638
80	37.97771889556173	80	11	spccomplrate_80tips_spr0.010_.0019.nex	0.01	submit1::20201122163136::2797008851190857787	0.014553159066904948	-36.61081211571175	0.007230499897662321	0.02567821117509298
80	39.173684454409226	80	8	spccomplrate_80tips_spr0.010_.0020.nex	0.01	submit1::20201122163136::2797008851190857787	0.009573972829213523	-29.209949527797196	0.004072826807216536	0.018632256047391656
80	38.62762227556338	80	3	spccomplrate_80tips_spr0.010_.0011.nex	0.01	submit1::20201122163136::2797008851190857787	0.002951563232731942	-10.13724305277655	0.00047932948545233525	0.009203023876513863
80	28.927020866923776	80	3	spccomplrate_80tips_spr0.010_.0078.nex	0.01	submit1::20201122163136::2797008851190857787	0.0029160760888259827	-11.005760984451337	0.00047337145859323136	0.009084746437176447
80	40.24450548171278	80	8	spccomplrate_80tips_spr0.010_.0076.nex	0.01	submit1::20201122163136::2797008851190857787	0.00880907481534808	-26.61424867820803	0.003747024002582863	0.017146840883721086
80	35.1485402517101	80	6	spccomplrate_80tips_spr0.010_.0012.nex	0.01	submit1::20201122163136::2797008851190857787	0.0065501175450161375	-17.38088299321895	0.0023208527041486977	0.014181261804037532
80	41.69775441909989	80	14	spccomplrate_80tips_spr0.010_.0079.nex	0.01	submit1::20201122163136::2797008851190857787	0.015769399787112136	-44.00064372478809	0.008612009433295932	0.026100567458009965
80	31.728640426501766	80	9	spccomplrate_80tips_spr0.010_.0077.nex	0.01	submit1::20201122163136::2797008851190857787	0.013631283099762335	-27.37082221673175	0.006172600519894096	0.025529882456755734
80	29.288796753759904	80	4	spccomplrate_80tips_spr0.010_.0095.nex	0.01	submit1::20201122163136::2797008851190857787	0.0043181746794249175	-11.83375726572473	0.001053203158504711	0.011296843723815385
80	42.23141389679947	80	17	spccomplrate_80tips_spr0.020_.0017.nex	0.02	submit1::20201122163136::2797008851190857787	0.021182541070254964	-46.02086645404235	0.012338047653394128	0.033511158874019155
80	39.14816019019187	80	13	spccomplrate_80tips_spr0.020_.0016.nex	0.02	submit1::20201122163136::2797008851190857787	0.018825241952570033	-33.83331850643599	0.009999778283245737	0.03177585363721453
80	41.17734133729627	80	12	spccomplrate_80tips_spr0.020_.0006.nex	0.02	submit1::20201122163136::2797008851190857787	0.0137691618215181	-37.06159601233583	0.007091456955240049	0.02372418202756461
80	29.281735806810126	80	18	spccomplrate_80tips_spr0.020_.0056.nex	0.02	submit1::20201122163136::2797008851190857787	0.02589544839994383	-44.05762431868917	0.015340867972852255	0.040481504353751696
80	33.718296878145956	80	9	spccomplrate_80tips_spr0.010_.0091.nex	0.01	submit1::20201122163136::2797008851190857787	0.01089802577644646	-26.459512765360795	0.004935903418812365	0.020412099917630086
80	26.8758170472168	80	9	spccomplrate_80tips_spr0.020_.0007.nex	0.02	submit1::20201122163136::2797008851190857787	0.013924743394313956	-25.30507266698112	0.006305617306786905	0.02608458143010653
80	28.31917719252045	80	12	spccomplrate_80tips_spr0.010_.0088.nex	0.01	submit1::20201122163136::2797008851190857787	0.017132035801454757	-33.191163579392416	0.008829410495197743	0.029512077037139116
80	39.20778665020642	80	8	spccomplrate_80tips_spr0.010_.0089.nex	0.01	submit1::20201122163136::2797008851190857787	0.008163004898604423	-29.46260522465545	0.0034740752514768724	0.015886070144698467
80	40.925925131022076	80	14	spccomplrate_80tips_spr0.020_.0057.nex	0.02	submit1::20201122163136::2797008851190857787	0.01681930837157883	-39.85322395261845	0.009177846551385451	0.02787889897949334
80	38.73543715233547	80	14	spccomplrate_80tips_spr0.020_.0029.nex	0.02	submit1::20201122163136::2797008851190857787	0.01899594142789118	-38.13348249033581	0.010370163986347084	0.03146075197305034
80	64.18019368818585	80	18	spccomplrate_80tips_spr0.020_.0030.nex	0.02	submit1::20201122163136::2797008851190857787	0.022600713861625807	-36.026569870238774	0.013335601184475352	0.035541861717725914
80	39.06618249758037	80	13	spccomplrate_80tips_spr0.020_.0039.nex	0.02	submit1::20201122163136::2797008851190857787	0.017919918390082792	-41.28136615217333	0.009521794240243443	0.030229330463321206
80	29.448931175553383	80	19	spccomplrate_80tips_spr0.020_.0040.nex	0.02	submit1::20201122163136::2797008851190857787	0.02625167741880863	-53.613708240931466	0.015814315737748774	0.040525160918028894
80	32.805485688029556	80	15	spccomplrate_80tips_spr0.020_.0027.nex	0.02	submit1::20201122163136::2797008851190857787	0.024631809742072647	-37.03436891343145	0.013760468965252393	0.040168424946132535
80	42.86708766625427	80	11	spccomplrate_80tips_spr0.020_.0028.nex	0.02	submit1::20201122163136::2797008851190857787	0.013097256861619127	-34.99709713693477	0.006507870495290361	0.02309607386596111
80	41.121300184902246	80	8	spccomplrate_80tips_spr0.020_.0041.nex	0.02	submit1::20201122163136::2797008851190857787	0.009345248782229696	-28.861038060803622	0.003975681807643004	0.018185965135996098
80	37.376841350834255	80	13	spccomplrate_80tips_spr0.020_.0042.nex	0.02	submit1::20201122163136::2797008851190857787	0.01879799352687312	-35.86953333546258	0.009987309202000142	0.031713287813519994
80	43.793677311512866	80	16	spccomplrate_80tips_spr0.020_.0066.nex	0.02	submit1::20201122163136::2797008851190857787	0.022335379613843954	-39.21140000195262	0.0127563779194901	0.03584721940329799
80	41.79221316983386	80	17	spccomplrate_80tips_spr0.020_.0026.nex	0.02	submit1::20201122163136::2797008851190857787	0.021186054796813077	-46.69205349565895	0.012340303226544886	0.03351602588836155
80	39.821689381306854	80	17	spccomplrate_80tips_spr0.020_.0062.nex	0.02	submit1::20201122163136::2797008851190857787	0.023207841441039195	-43.572760392291464	0.013517165656668068	0.036718255285963466
80	39.80905848954284	80	11	spccomplrate_80tips_spr0.020_.0064.nex	0.02	submit1::20201122163136::2797008851190857787	0.017275229354328844	-30.233423929712995	0.00857630766702854	0.030518584154342995
80	43.33007758952084	80	13	spccomplrate_80tips_spr0.020_.0058.nex	0.02	submit1::20201122163136::2797008851190857787	0.017149081744006745	-39.044112414255906	0.00911560253423603	0.02892582887649384
80	33.20472312399868	80	10	spccomplrate_80tips_spr0.020_.0065.nex	0.02	submit1::20201122163136::2797008851190857787	0.012127252598326331	-31.352121866522335	0.005777897494570055	0.021994749886167234
80	53.165879616300884	80	14	spccomplrate_80tips_spr0.020_.0068.nex	0.02	submit1::20201122163136::2797008851190857787	0.01651653333433489	-37.80780260873458	0.009011372163096339	0.02738065492161507
80	37.25939214504537	80	12	spccomplrate_80tips_spr0.020_.0063.nex	0.02	submit1::20201122163136::2797008851190857787	0.014132839518302352	-31.204957684132218	0.007278518656101991	0.02435080924841581
80	35.50591314518356	80	9	spccomplrate_80tips_spr0.020_.0060.nex	0.02	submit1::20201122163136::2797008851190857787	0.011466926917769758	-26.511713408969765	0.0051933333363101295	0.02148254822423445
80	50.36346284213215	80	17	spccomplrate_80tips_spr0.020_.0061.nex	0.02	submit1::20201122163136::2797008851190857787	0.019899060678943727	-41.72118287635951	0.01158345062981288	0.03150668894730592
80	47.414419129069216	80	13	spccomplrate_80tips_spr0.020_.0067.nex	0.02	submit1::20201122163136::2797008851190857787	0.016678637654758063	-38.8631987742599	0.00886248889201182	0.02813757537795189
80	33.17490547393939	80	5	spccomplrate_80tips_spr0.010_.0090.nex	0.01	submit1::20201122163136::2797008851190857787	0.006266123787802896	-16.92723549501805	0.0019167440522800776	0.014663558821030587
80	43.59865359741856	80	14	spccomplrate_80tips_spr0.020_.0069.nex	0.02	submit1::20201122163136::2797008851190857787	0.01783403322034755	-39.376338360939926	0.009741043258561441	0.029514058757518072
80	44.74384478478568	80	10	spccomplrate_80tips_spr0.020_.0035.nex	0.02	submit1::20201122163136::2797008851190857787	0.013084340395984894	-28.393858144197612	0.006229318584303977	0.023752599220535464
80	34.9168450838974	80	7	spccomplrate_80tips_spr0.020_.0059.nex	0.02	submit1::20201122163136::2797008851190857787	0.008471182314713376	-20.321465931037086	0.0033292723220552183	0.017280638979816944
80	36.665227983294756	80	14	spccomplrate_80tips_spr0.020_.0023.nex	0.02	submit1::20201122163136::2797008851190857787	0.020681570829120234	-36.02651611257046	0.011290206616722986	0.03425433090097308
80	35.02496945579247	80	6	spccomplrate_80tips_spr0.010_.0087.nex	0.01	submit1::20201122163136::2797008851190857787	0.006367738344857456	-22.68637511769319	0.002256299267804588	0.013781407171920087
80	42.21122275789315	80	13	spccomplrate_80tips_spr0.020_.0020.nex	0.02	submit1::20201122163136::2797008851190857787	0.015551029030394542	-38.04251736126551	0.008260170666440353	0.026236188523524974
80	45.660806743010596	80	14	spccomplrate_80tips_spr0.020_.0036.nex	0.02	submit1::20201122163136::2797008851190857787	0.016757558762117684	-37.05544627242835	0.009147585180667415	0.027758473393057426
80	43.0214330955113	80	8	spccomplrate_80tips_spr0.020_.0013.nex	0.02	submit1::20201122163136::2797008851190857787	0.008003860536765441	-23.991245225842896	0.003406142984532408	0.015578427601477778
80	35.87889536971867	80	12	spccomplrate_80tips_spr0.020_.0018.nex	0.02	submit1::20201122163136::2797008851190857787	0.015382671278818707	-35.44275842713082	0.007922299665777455	0.026498589864810653
80	31.79264534225151	80	8	spccomplrate_80tips_spr0.020_.0009.nex	0.02	submit1::20201122163136::2797008851190857787	0.010068104431641665	-24.52245116994558	0.004282723697443401	0.019595782371317615
80	35.653888096197015	80	11	spccomplrate_80tips_spr0.020_.0021.nex	0.02	submit1::20201122163136::2797008851190857787	0.01533025712989386	-34.512818759061254	0.007614067199868693	0.0270564663761099
80	36.912146034671565	80	10	spccomplrate_80tips_spr0.020_.0022.nex	0.02	submit1::20201122163136::2797008851190857787	0.013547723621737425	-27.636663105970346	0.006451198324224148	0.02457916879972566
80	32.85069085871318	80	9	spccomplrate_80tips_spr0.020_.0047.nex	0.02	submit1::20201122163136::2797008851190857787	0.011723710601162207	-29.829589599685953	0.00530917570997171	0.02195476800059508
80	34.545501685685586	80	14	spccomplrate_80tips_spr0.020_.0025.nex	0.02	submit1::20201122163136::2797008851190857787	0.018591021613943975	-38.653336665038154	0.010154121357143284	0.030770131609637347
80	32.799967051627426	80	13	spccomplrate_80tips_spr0.020_.0015.nex	0.02	submit1::20201122163136::2797008851190857787	0.016908494149395832	-34.620011673409415	0.008982021980173954	0.02853793445924683
80	36.641232091073604	80	16	spccomplrate_80tips_spr0.020_.0014.nex	0.02	submit1::20201122163136::2797008851190857787	0.023008536673929825	-34.39230575479849	0.013133501428840807	0.03695431732043994
80	54.979130737287406	80	10	spccomplrate_80tips_spr0.020_.0024.nex	0.02	submit1::20201122163136::2797008851190857787	0.01183241525996415	-32.23193729693415	0.005633500510964888	0.0214620743692272
80	40.131503122163615	80	15	spccomplrate_80tips_spr0.020_.0008.nex	0.02	submit1::20201122163136::2797008851190857787	0.019550506022690234	-43.02173872323249	0.010935759687158113	0.03182496095687828
80	47.52867702583171	80	17	spccomplrate_80tips_spr0.020_.0070.nex	0.02	submit1::20201122163136::2797008851190857787	0.021040756838855378	-51.81002086339516	0.012262459002084176	0.03326461142215143
80	64.16938808593625	80	9	spccomplrate_80tips_spr0.020_.0019.nex	0.02	submit1::20201122163136::2797008851190857787	0.009893720913887318	-25.477203924366076	0.004480482031285569	0.018537050614417037
80	38.81998556577223	80	13	spccomplrate_80tips_spr0.020_.0046.nex	0.02	submit1::20201122163136::2797008851190857787	0.019297474776435182	-32.229087751116744	0.010245577806119859	0.032594986145796485
80	41.84303448562336	80	16	spccomplrate_80tips_spr0.020_.0002.nex	0.02	submit1::20201122163136::2797008851190857787	0.020166257607193937	-40.87957043357675	0.011519607362855658	0.03235174807041996
80	31.479768459695244	80	13	spccomplrate_80tips_spr0.020_.0045.nex	0.02	submit1::20201122163136::2797008851190857787	0.017830755059431384	-34.83865199434457	0.009474395356158034	0.03008168997602605
80	35.9623983319869	80	11	spccomplrate_80tips_spr0.020_.0003.nex	0.02	submit1::20201122163136::2797008851190857787	0.014172288493497021	-34.07000760953398	0.007041454879031112	0.025006074364329632
80	31.757922685031424	80	15	spccomplrate_80tips_spr0.010_.0100.nex	0.01	submit1::20201122163136::2797008851190857787	0.02255144813997344	-39.713695921493255	0.012607714716419798	0.03674149253761941
80	32.24200633276726	80	14	spccomplrate_80tips_spr0.020_.0044.nex	0.02	submit1::20201122163136::2797008851190857787	0.02294584509518122	-44.13727760901547	0.012531824781701268	0.03798263686638452
80	50.09813488449929	80	11	spccomplrate_80tips_spr0.020_.0043.nex	0.02	submit1::20201122163136::2797008851190857787	0.013500021603903562	-32.507732676814314	0.006707634278332595	0.023815795202587458
80	39.17124007943575	80	5	spccomplrate_80tips_spr0.010_.0094.nex	0.01	submit1::20201122163136::2797008851190857787	0.005819230014166383	-14.329434671759353	0.0017809100208351415	0.013625509874392401
80	33.958009412742015	80	14	spccomplrate_80tips_spr0.020_.0010.nex	0.02	submit1::20201122163136::2797008851190857787	0.023808546022205737	-38.77240074698562	0.013002079826034308	0.03940773056828912
80	33.513596851154944	80	10	spccomplrate_80tips_spr0.020_.0038.nex	0.02	submit1::20201122163136::2797008851190857787	0.012471729727729091	-33.03938356334768	0.005940208231881301	0.022613937478522236
80	34.97295817660388	80	21	spccomplrate_80tips_spr0.020_.0048.nex	0.02	submit1::20201122163136::2797008851190857787	0.029057470834825495	-52.162394345481246	0.01799271102461596	0.04396988493319074
80	47.87611402195294	80	4	spccomplrate_80tips_spr0.010_.0096.nex	0.01	submit1::20201122163136::2797008851190857787	0.0033428305533829677	-13.952196187038224	0.0008153684682696154	0.008742372543912611
80	53.37712385952686	80	9	spccomplrate_80tips_spr0.020_.0071.nex	0.02	submit1::20201122163136::2797008851190857787	0.011100001225861574	-23.711813370807224	0.00502234182733096	0.02082886942731613
80	45.6206916410311	80	8	spccomplrate_80tips_spr0.010_.0093.nex	0.01	submit1::20201122163136::2797008851190857787	0.008678117000534072	-23.19807671202508	0.0036895039050725905	0.016901425776808362
80	32.022407076311985	80	13	spccomplrate_80tips_spr0.020_.0052.nex	0.02	submit1::20201122163136::2797008851190857787	0.0186728629229326	-40.96978608172286	0.009925123486630556	0.03148366500194461
80	35.209345444792014	80	15	spccomplrate_80tips_spr0.020_.0011.nex	0.02	submit1::20201122163136::2797008851190857787	0.020403254492688035	-33.93467400625605	0.011399137576342023	0.03327118317337843
80	63.65442836776762	80	11	spccomplrate_80tips_spr0.010_.0092.nex	0.01	submit1::20201122163136::2797008851190857787	0.012074521091533967	-32.90036171884826	0.005999091390041944	0.021296523476248073
80	39.87607311095234	80	19	spccomplrate_80tips_spr0.020_.0001.nex	0.02	submit1::20201122163136::2797008851190857787	0.027161712375813774	-46.01826458153956	0.016342552626796472	0.04199446189668078
80	40.95529803212618	80	14	spccomplrate_80tips_spr0.020_.0050.nex	0.02	submit1::20201122163136::2797008851190857787	0.018942621783388982	-31.72067395073686	0.010333011815858382	0.03141236898093014
80	41.245079533551916	80	10	spccomplrate_80tips_spr0.020_.0054.nex	0.02	submit1::20201122163136::2797008851190857787	0.01043024169873461	-27.306745351779576	0.004966065512151652	0.018917428268823738
80	36.73528901276275	80	14	spccomplrate_80tips_spr0.020_.0012.nex	0.02	submit1::20201122163136::2797008851190857787	0.018420171151437466	-36.072330556929664	0.010056065902188693	0.030509045511812903
80	44.177677211219915	80	3	spccomplrate_80tips_spr0.010_.0098.nex	0.01	submit1::20201122163136::2797008851190857787	0.002598859475321998	-10.150665415301104	0.00042209070635410126	0.008103098528438013
80	39.07149770358177	80	14	spccomplrate_80tips_spr0.020_.0049.nex	0.02	submit1::20201122163136::2797008851190857787	0.01784076158739772	-38.968561834112336	0.009744168607970753	0.029527236356255395
80	37.361921586369746	80	4	spccomplrate_80tips_spr0.010_.0097.nex	0.01	submit1::20201122163136::2797008851190857787	0.004495039958606256	-11.731608836564845	0.001096031141939847	0.011756340250970743
80	33.604774922094435	80	11	spccomplrate_80tips_spr0.020_.0053.nex	0.02	submit1::20201122163136::2797008851190857787	0.013024952175082118	-31.446972997340946	0.006469927381604782	0.022988931467498808
80	56.32222686267149	80	14	spccomplrate_80tips_spr0.020_.0051.nex	0.02	submit1::20201122163136::2797008851190857787	0.0167184431335728	-39.1488927128736	0.009131090146797681	0.027672841265985893
80	41.33450202139899	80	9	spccomplrate_80tips_spr0.020_.0055.nex	0.02	submit1::20201122163136::2797008851190857787	0.010678431233001913	-26.213552639270077	0.004835452520274189	0.020000117705633372
80	34.04135296290656	80	7	spccomplrate_80tips_spr0.010_.0099.nex	0.01	submit1::20201122163136::2797008851190857787	0.007759232257097059	-21.232943156801788	0.003049355277582692	0.015829705683063043
80	34.80317861011321	80	10	spccomplrate_80tips_spr0.020_.0004.nex	0.02	submit1::20201122163136::2797008851190857787	0.011261990435483366	-30.175935592349056	0.005362080885732442	0.02042938477386444
80	28.98240727634897	80	9	spccomplrate_80tips_spr0.020_.0005.nex	0.02	submit1::20201122163136::2797008851190857787	0.013609720871159123	-28.442853730102346	0.006163467877301388	0.025486112843542234
80	31.836679580825592	80	11	spccomplrate_80tips_spr0.020_.0031.nex	0.02	submit1::20201122163136::2797008851190857787	0.014331335446250617	-33.8304826630912	0.00712141655205127	0.025278409253811453
80	34.76993285668515	80	14	spccomplrate_80tips_spr0.020_.0032.nex	0.02	submit1::20201122163136::2797008851190857787	0.016840525951730974	-39.001791412694146	0.009195478312673713	0.027884883400842282
80	42.088092315035524	80	13	spccomplrate_80tips_spr0.020_.0033.nex	0.02	submit1::20201122163136::2797008851190857787	0.016314334044358513	-40.075535098701316	0.008672429870191498	0.027512648720094242
80	40.607002614185475	80	17	spccomplrate_80tips_spr0.020_.0034.nex	0.02	submit1::20201122163136::2797008851190857787	0.021687824550170435	-38.9032536431262	0.012619223614234315	0.034368781453800575
80	34.97567497424737	80	14	spccomplrate_80tips_spr0.020_.0037.nex	0.02	submit1::20201122163136::2797008851190857787	0.018346849401443835	-38.71390700514718	0.010014556665549285	0.03039204111547973
80	35.14045851195392	80	12	spccomplrate_80tips_spr0.020_.0078.nex	0.02	submit1::20201122163136::2797008851190857787	0.01652583314865239	-28.834319770812602	0.008503959066098054	0.02850629173363394
80	34.2895439364063	80	15	spccomplrate_80tips_spr0.040_.0003.nex	0.04	submit1::20201122163136::2797008851190857787	0.020093065986766516	-36.35867788272229	0.011230877954823904	0.03274141588675101
80	49.668264177983836	80	25	spccomplrate_80tips_spr0.040_.0002.nex	0.04	submit1::20201122163136::2797008851190857787	0.033804177885794165	-56.29916373633316	0.021854992029290875	0.04955117446658254
80	36.522680508511485	80	10	spccomplrate_80tips_spr0.020_.0089.nex	0.02	submit1::20201122163136::2797008851190857787	0.014793945802130393	-26.441256735024925	0.007043260045578052	0.026849719680851
80	35.258018759689314	80	13	spccomplrate_80tips_spr0.020_.0075.nex	0.02	submit1::20201122163136::2797008851190857787	0.01826204857891858	-34.79823074962444	0.009702844578625091	0.030809047074927084
80	39.21463428603205	80	10	spccomplrate_80tips_spr0.020_.0090.nex	0.02	submit1::20201122163136::2797008851190857787	0.013549782182203856	-36.31881704211999	0.0064555807317600526	0.02456640631188583
80	40.21245329889657	80	14	spccomplrate_80tips_spr0.020_.0073.nex	0.02	submit1::20201122163136::2797008851190857787	0.01702636837733129	-38.893705041068266	0.00929383485669295	0.028202340732418486
80	41.26110083576511	80	12	spccomplrate_80tips_spr0.020_.0072.nex	0.02	submit1::20201122163136::2797008851190857787	0.016372406467242775	-29.753911290985496	0.008421914757196978	0.028264674758362345
80	66.97689574910873	80	21	spccomplrate_80tips_spr0.040_.0016.nex	0.04	submit1::20201122163136::2797008851190857787	0.025105056556220463	-50.35661102274745	0.015508024031937656	0.038099295278383565
80	36.42974757001312	80	23	spccomplrate_80tips_spr0.040_.0029.nex	0.04	submit1::20201122163136::2797008851190857787	0.033823532632023944	-48.60047092979237	0.021387864794723297	0.05045313684742558
80	43.320562476760855	80	21	spccomplrate_80tips_spr0.040_.0041.nex	0.04	submit1::20201122163136::2797008851190857787	0.026418982923236325	-47.804701540447795	0.016335431053269497	0.04005262953409284
80	27.17238117220344	80	23	spccomplrate_80tips_spr0.040_.0019.nex	0.04	submit1::20201122163136::2797008851190857787	0.037131168548881745	-48.37730817808601	0.02352916257317626	0.05524378279586855
80	45.98471941887215	80	21	spccomplrate_80tips_spr0.040_.0017.nex	0.04	submit1::20201122163136::2797008851190857787	0.024644419000078473	-44.5518018040395	0.015224419095918158	0.0374073506056017
80	37.60113018984544	80	26	spccomplrate_80tips_spr0.040_.0039.nex	0.04	submit1::20201122163136::2797008851190857787	0.041327481099301754	-57.56722516842902	0.026943340634205955	0.06022392988730776
80	30.815218842641233	80	17	spccomplrate_80tips_spr0.040_.0038.nex	0.04	submit1::20201122163136::2797008851190857787	0.028940551599206162	-39.02995842434115	0.016838565413134488	0.04586004256858231
80	28.490041403938385	80	18	spccomplrate_80tips_spr0.040_.0015.nex	0.04	submit1::20201122163136::2797008851190857787	0.025300208276132646	-48.4099135949469	0.01500183085259475	0.03951278932729632
80	48.664982491594685	80	17	spccomplrate_80tips_spr0.040_.0030.nex	0.04	submit1::20201122163136::2797008851190857787	0.02460680267720195	-41.71128196229633	0.01432452533589273	0.03896783905036865
80	47.87653052938273	80	25	spccomplrate_80tips_spr0.040_.0028.nex	0.04	submit1::20201122163136::2797008851190857787	0.03705821443936471	-41.27675252517898	0.023866655208551447	0.05461932341593733
80	33.327651138095774	80	21	spccomplrate_80tips_spr0.040_.0018.nex	0.04	submit1::20201122163136::2797008851190857787	0.033611403967734994	-46.70236119899726	0.02080727832908636	0.05087950884096029
80	42.23652710682243	80	27	spccomplrate_80tips_spr0.040_.0045.nex	0.04	submit1::20201122163136::2797008851190857787	0.031876386190103884	-50.865645624135226	0.020965124479058368	0.04613301378617963
80	27.569622471559914	80	24	spccomplrate_80tips_spr0.040_.0043.nex	0.04	submit1::20201122163136::2797008851190857787	0.042888271272224644	-38.90745249145775	0.02739717633427781	0.06353002789773572
80	36.78333319311879	80	25	spccomplrate_80tips_spr0.040_.0037.nex	0.04	submit1::20201122163136::2797008851190857787	0.03413293915438579	-63.79667592126012	0.022102585774908874	0.04993081010973697
80	54.75452499318716	80	26	spccomplrate_80tips_spr0.040_.0042.nex	0.04	submit1::20201122163136::2797008851190857787	0.040844306872785646	-60.56722040905606	0.026668845694600558	0.059405297988073695
80	56.52334783644935	80	28	spccomplrate_80tips_spr0.040_.0031.nex	0.04	submit1::20201122163136::2797008851190857787	0.03914630871642052	-47.29275749900399	0.02593592837443683	0.05637094025114686
80	44.73057199569927	80	29	spccomplrate_80tips_spr0.040_.0040.nex	0.04	submit1::20201122163136::2797008851190857787	0.03651758833856304	-57.199686098606556	0.02444416186154761	0.052102988006723285
80	31.96840334916532	80	16	spccomplrate_80tips_spr0.040_.0044.nex	0.04	submit1::20201122163136::2797008851190857787	0.023069652295882228	-42.63984856714774	0.01318332480334236	0.03699466744734523
80	30.2074886654103	80	14	spccomplrate_80tips_spr0.020_.0074.nex	0.02	submit1::20201122163136::2797008851190857787	0.01787841930610674	-33.54208311262072	0.009757752792062728	0.02962113768633133
80	36.049656555157256	80	24	spccomplrate_80tips_spr0.040_.0024.nex	0.04	submit1::20201122163136::2797008851190857787	0.036964114495558954	-56.676447267778386	0.023682649428129723	0.05453352459310359
80	30.130630077588037	80	21	spccomplrate_80tips_spr0.040_.0046.nex	0.04	submit1::20201122163136::2797008851190857787	0.03249331763394939	-52.29229689470514	0.020118313467806515	0.04917634203826627
80	42.67030807985647	80	20	spccomplrate_80tips_spr0.040_.0033.nex	0.04	submit1::20201122163136::2797008851190857787	0.02463197372561558	-48.115703714979325	0.015048158599963639	0.03765223554332082
80	48.357435930129995	80	28	spccomplrate_80tips_spr0.040_.0013.nex	0.04	submit1::20201122163136::2797008851190857787	0.0369479992674272	-55.421485576326376	0.024492449598049585	0.05316574303088357
80	38.12861845482063	80	11	spccomplrate_80tips_spr0.020_.0092.nex	0.02	submit1::20201122163136::2797008851190857787	0.013791824710840204	-36.72132876091902	0.006854063857109303	0.02432338980875878
80	33.23259793560193	80	11	spccomplrate_80tips_spr0.020_.0100.nex	0.02	submit1::20201122163136::2797008851190857787	0.015185153358290189	-28.40060468030916	0.0075426004660032134	0.02679932543052377
80	29.953107193284893	80	20	spccomplrate_80tips_spr0.040_.0034.nex	0.04	submit1::20201122163136::2797008851190857787	0.027846841029668216	-43.63968854646791	0.016989052530337712	0.04263027407740384
80	50.094568368387705	80	26	spccomplrate_80tips_spr0.040_.0036.nex	0.04	submit1::20201122163136::2797008851190857787	0.03562744455877977	-55.35095560460526	0.023192039142475446	0.052003793187502645
80	44.39433960211271	80	13	spccomplrate_80tips_spr0.020_.0096.nex	0.02	submit1::20201122163136::2797008851190857787	0.016515608030386125	-36.32599717813618	0.008776259177177708	0.02786044373017156
80	39.87698268390011	80	20	spccomplrate_80tips_spr0.040_.0008.nex	0.04	submit1::20201122163136::2797008851190857787	0.02667767362797004	-48.36230684370682	0.016288052103881668	0.040811420032417
80	36.30717737995303	80	22	spccomplrate_80tips_spr0.040_.0012.nex	0.04	submit1::20201122163136::2797008851190857787	0.031654062999982094	-51.731367805759845	0.01983691117747514	0.047483772852999775
80	57.857046338578755	80	10	spccomplrate_80tips_spr0.020_.0093.nex	0.02	submit1::20201122163136::2797008851190857787	0.009929697190362725	-28.09145422768563	0.004726459102570105	0.018013357667965385
80	50.431312935208595	80	19	spccomplrate_80tips_spr0.040_.0011.nex	0.04	submit1::20201122163136::2797008851190857787	0.03010083930294837	-35.78179792878942	0.01801106206744038	0.04691298839846798
80	36.40243957772771	80	14	spccomplrate_80tips_spr0.020_.0099.nex	0.02	submit1::20201122163136::2797008851190857787	0.01750630853436065	-36.627002618020775	0.009559228475421275	0.028985731186601325
80	43.90164356471056	80	20	spccomplrate_80tips_spr0.040_.0001.nex	0.04	submit1::20201122163136::2797008851190857787	0.027764704394882767	-49.3832722264677	0.01694076259208854	0.04249407154070165
80	33.943789477429995	80	20	spccomplrate_80tips_spr0.040_.0007.nex	0.04	submit1::20201122163136::2797008851190857787	0.0305645779743677	-45.37642394550045	0.018669174806354327	0.046724298902465856
80	44.37473943675826	80	15	spccomplrate_80tips_spr0.020_.0077.nex	0.02	submit1::20201122163136::2797008851190857787	0.01675592997538015	-40.87354311278584	0.009373014634602238	0.02728198648987618
80	31.27003260219645	80	21	spccomplrate_80tips_spr0.040_.0009.nex	0.04	submit1::20201122163136::2797008851190857787	0.03217984758844474	-51.21985723549885	0.01993121815514171	0.04867809620667226
80	42.946840346302885	80	22	spccomplrate_80tips_spr0.040_.0025.nex	0.04	submit1::20201122163136::2797008851190857787	0.030500354838111955	-45.027461494692304	0.01906867459504163	0.045904719424980214
80	48.45646719665123	80	11	spccomplrate_80tips_spr0.020_.0091.nex	0.02	submit1::20201122163136::2797008851190857787	0.01358792669080225	-28.815178603809645	0.006750124710843979	0.02398079504574468
80	38.864757124028216	80	24	spccomplrate_80tips_spr0.040_.0014.nex	0.04	submit1::20201122163136::2797008851190857787	0.035001642644817664	-51.953830742217605	0.022386478709279074	0.05175555827247445
80	30.869202067409798	80	30	spccomplrate_80tips_spr0.040_.0010.nex	0.04	submit1::20201122163136::2797008851190857787	0.050225304360756416	-61.19131009142556	0.03384526608496797	0.07129509580958017
80	34.52485886166263	80	29	spccomplrate_80tips_spr0.040_.0032.nex	0.04	submit1::20201122163136::2797008851190857787	0.04047932860096989	-52.891283249478995	0.027045453584150756	0.057892667808368506
80	44.563317459630284	80	28	spccomplrate_80tips_spr0.040_.0047.nex	0.04	submit1::20201122163136::2797008851190857787	0.04390828383141663	-53.13690742347784	0.029054800481888198	0.06332140677826904
80	48.00764483402098	80	28	spccomplrate_80tips_spr0.040_.0035.nex	0.04	submit1::20201122163136::2797008851190857787	0.03293804826986065	-58.8897324081204	0.021860692475465765	0.0473211663164505
80	64.34786918122708	80	9	spccomplrate_80tips_spr0.020_.0085.nex	0.02	submit1::20201122163136::2797008851190857787	0.010874021134294606	-24.84505679842728	0.004924272925333935	0.020371757397472018
80	25.067921668479485	80	23	spccomplrate_80tips_spr0.020_.0079.nex	0.02	submit1::20201122163136::2797008851190857787	0.0393397823950753	-49.22197626444519	0.024936440513623696	0.058508182735257
80	33.43651349919275	80	16	spccomplrate_80tips_spr0.040_.0050.nex	0.04	submit1::20201122163136::2797008851190857787	0.021749013694477473	-40.69681486118277	0.012423001140363193	0.03490045696138069
80	33.41578874191106	80	17	spccomplrate_80tips_spr0.020_.0083.nex	0.02	submit1::20201122163136::2797008851190857787	0.02263467571689879	-47.18483302908097	0.01319145346851212	0.03578479273632379
80	32.30921613154702	80	10	spccomplrate_80tips_spr0.020_.0076.nex	0.02	submit1::20201122163136::2797008851190857787	0.013249463875819888	-30.070332005139612	0.00631098655140275	0.024040569153359254
80	53.799093916506976	80	16	spccomplrate_80tips_spr0.020_.0095.nex	0.02	submit1::20201122163136::2797008851190857787	0.01814602333921735	-38.294127669065	0.010357340505985389	0.02914897767448872
80	38.220963608383784	80	11	spccomplrate_80tips_spr0.020_.0081.nex	0.02	submit1::20201122163136::2797008851190857787	0.0133580056117228	-35.226337890121606	0.0066385860289791395	0.023562037654956416
80	27.81054818747267	80	16	spccomplrate_80tips_spr0.040_.0026.nex	0.04	submit1::20201122163136::2797008851190857787	0.02725369704945973	-37.66575432029235	0.015566561681229238	0.04373663870271943
80	41.56055605997018	80	14	spccomplrate_80tips_spr0.020_.0080.nex	0.02	submit1::20201122163136::2797008851190857787	0.017338302564141882	-33.249326447471	0.00946182684782395	0.028733781587589057
80	39.482970112834046	80	26	spccomplrate_80tips_spr0.040_.0048.nex	0.04	submit1::20201122163136::2797008851190857787	0.04056009003004308	-56.42161389364271	0.026456159651856194	0.05905784061766376
80	48.8554206854675	80	12	spccomplrate_80tips_spr0.020_.0094.nex	0.02	submit1::20201122163136::2797008851190857787	0.014826215419084122	-31.744459387350986	0.007635734642079177	0.02554239137134494
80	41.56986755024231	80	18	spccomplrate_80tips_spr0.040_.0004.nex	0.04	submit1::20201122163136::2797008851190857787	0.02273489939391457	-40.91460706233911	0.01347353521449775	0.03553305866893194
80	33.45251139593216	80	17	spccomplrate_80tips_spr0.020_.0086.nex	0.02	submit1::20201122163136::2797008851190857787	0.021606029675602344	-46.937475586716765	0.012585998857297763	0.03418019336566598
80	31.465035633168135	80	14	spccomplrate_80tips_spr0.020_.0082.nex	0.02	submit1::20201122163136::2797008851190857787	0.015727977558723575	-43.71466250916056	0.008590942185679408	0.02602203128196954
80	36.90658356912194	80	12	spccomplrate_80tips_spr0.020_.0084.nex	0.02	submit1::20201122163136::2797008851190857787	0.01967591518121695	-31.78388433733275	0.01012703379750382	0.03392611546441025
80	38.40195522893493	80	20	spccomplrate_80tips_spr0.040_.0051.nex	0.04	submit1::20201122163136::2797008851190857787	0.02722407137409511	-39.62026805258363	0.016607361034648917	0.041685837592955445
80	38.63195149944056	80	22	spccomplrate_80tips_spr0.040_.0027.nex	0.04	submit1::20201122163136::2797008851190857787	0.03017970284094035	-42.26620552787649	0.01888838513997057	0.04534304013334436
80	35.043687690873234	80	24	spccomplrate_80tips_spr0.040_.0049.nex	0.04	submit1::20201122163136::2797008851190857787	0.03644958416836916	-41.899871448173386	0.023263286471385636	0.05405969438879435
80	31.9981677875162	80	12	spccomplrate_80tips_spr0.020_.0088.nex	0.02	submit1::20201122163136::2797008851190857787	0.01819266337993882	-32.28087186529916	0.009366761193534683	0.03136076585473836
80	36.46345882541235	80	23	spccomplrate_80tips_spr0.040_.0020.nex	0.04	submit1::20201122163136::2797008851190857787	0.032273817234401245	-53.96197802070862	0.0204556317266717	0.04800144518270476
80	43.35144047919228	80	21	spccomplrate_80tips_spr0.040_.0021.nex	0.04	submit1::20201122163136::2797008851190857787	0.028646944989878416	-50.591187509726375	0.01773812210992921	0.043352280168545004
80	34.14975591562141	80	33	spccomplrate_80tips_spr0.040_.0022.nex	0.04	submit1::20201122163136::2797008851190857787	0.04923401794686914	-53.45855251193572	0.03372478813587272	0.06911818415771086
80	29.804590658288838	80	23	spccomplrate_80tips_spr0.040_.0023.nex	0.04	submit1::20201122163136::2797008851190857787	0.03802325195582724	-51.64183043357659	0.024086262605484462	0.0565879574547645
80	33.11775788283624	80	14	spccomplrate_80tips_spr0.020_.0087.nex	0.02	submit1::20201122163136::2797008851190857787	0.020584180757000716	-35.80221622174324	0.011235220284546512	0.03410200243765189
80	44.093612540717864	80	26	spccomplrate_80tips_spr0.040_.0005.nex	0.04	submit1::20201122163136::2797008851190857787	0.033196346863683515	-45.9766410940128	0.02162872240213286	0.048412502701941605
80	41.005402258589456	80	22	spccomplrate_80tips_spr0.040_.0006.nex	0.04	submit1::20201122163136::2797008851190857787	0.03410341068627111	-51.187834642576895	0.021347496792470305	0.05123485430271531
80	24.67428931676803	80	12	spccomplrate_80tips_spr0.020_.0098.nex	0.02	submit1::20201122163136::2797008851190857787	0.020802115437173183	-32.274787054146685	0.010712389878649944	0.0358496470370694
80	32.30919227109547	80	10	spccomplrate_80tips_spr0.020_.0097.nex	0.02	submit1::20201122163136::2797008851190857787	0.012919804280117634	-30.993892360413586	0.006156183817087035	0.02342779402166032
80	32.76389432041357	80	21	spccomplrate_80tips_spr0.040_.0060.nex	0.04	submit1::20201122163136::2797008851190857787	0.0318750485857838	-46.785899790429234	0.019726445104070484	0.04825708655705677
80	55.19772291570449	80	21	spccomplrate_80tips_spr0.040_.0083.nex	0.04	submit1::20201122163136::2797008851190857787	0.031636622528386074	-50.69472519633647	0.019466771029616813	0.04826262840851449
80	30.169459158388555	80	18	spccomplrate_80tips_spr0.040_.0082.nex	0.04	submit1::20201122163136::2797008851190857787	0.02883470822925259	-46.622391801398216	0.01709047312191665	0.04505783811837933
80	39.813152059071115	80	23	spccomplrate_80tips_spr0.040_.0072.nex	0.04	submit1::20201122163136::2797008851190857787	0.030611993052106913	-44.486177127620316	0.019375425465012336	0.04561098160340182
80	39.76489398898874	80	36	spccomplrate_80tips_spr0.080_.0035.nex	0.08	submit1::20201122163136::2797008851190857787	0.06408966832020893	-56.48163753844747	0.044450165855958394	0.08927326112375066
80	29.4758568304267	80	17	spccomplrate_80tips_spr0.040_.0071.nex	0.04	submit1::20201122163136::2797008851190857787	0.02798122773518048	-42.73759952469124	0.016295199512630764	0.04428651558894095
80	28.71165521668288	80	20	spccomplrate_80tips_spr0.040_.0056.nex	0.04	submit1::20201122163136::2797008851190857787	0.028687121947885384	-48.951948616539894	0.01752518433000113	0.04384980294669655
80	40.59313620282964	80	30	spccomplrate_80tips_spr0.040_.0073.nex	0.04	submit1::20201122163136::2797008851190857787	0.04038534914624536	-56.395260144977726	0.027192330236041954	0.05739783626743224
80	66.3289472584523	80	15	spccomplrate_80tips_spr0.040_.0054.nex	0.04	submit1::20201122163136::2797008851190857787	0.01838936581601175	-37.483364469177246	0.010276594885135926	0.029974614395385846
80	29.514059328367495	80	19	spccomplrate_80tips_spr0.040_.0053.nex	0.04	submit1::20201122163136::2797008851190857787	0.03312616912494355	-46.2070153755563	0.01993532567121398	0.0512108503810585
80	38.75090140302225	80	37	spccomplrate_80tips_spr0.080_.0036.nex	0.08	submit1::20201122163136::2797008851190857787	0.07180259263561034	-43.94924211729516	0.04972940124039673	0.10052791446091208
80	48.48272252019417	80	23	spccomplrate_80tips_spr0.040_.0093.nex	0.04	submit1::20201122163136::2797008851190857787	0.031545097964602344	-38.788013758977236	0.019903270130291428	0.04719998350498482
80	41.83654499965253	80	22	spccomplrate_80tips_spr0.040_.0096.nex	0.04	submit1::20201122163136::2797008851190857787	0.027841524410383737	-52.27651814938803	0.01744635645814076	0.04176803390332029
80	49.281623136596174	80	31	spccomplrate_80tips_spr0.040_.0094.nex	0.04	submit1::20201122163136::2797008851190857787	0.03858557620926497	-62.298286372854726	0.026186223539724274	0.054473835826163136
80	40.16115436766242	80	42	spccomplrate_80tips_spr0.080_.0005.nex	0.08	submit1::20201122163136::2797008851190857787	0.06868336665286591	-67.96797095953166	0.0491810138903157	0.09306105404631602
80	34.30885772902631	80	39	spccomplrate_80tips_spr0.080_.0007.nex	0.08	submit1::20201122163136::2797008851190857787	0.06954617060132336	-57.12334494577834	0.049057891193310936	0.09547971612503109
80	47.98056904042504	80	21	spccomplrate_80tips_spr0.040_.0092.nex	0.04	submit1::20201122163136::2797008851190857787	0.02687072995843523	-55.06914000142558	0.01663607364726213	0.040667809485482494
80	43.658551076724244	80	39	spccomplrate_80tips_spr0.080_.0006.nex	0.08	submit1::20201122163136::2797008851190857787	0.07226802037901615	-59.298760994395295	0.05102447165124408	0.09909173711709862
80	42.0578621822021	80	23	spccomplrate_80tips_spr0.040_.0095.nex	0.04	submit1::20201122163136::2797008851190857787	0.029254649929002875	-55.21048492551288	0.01853795316337458	0.04352976511625747
80	51.52781744781875	80	34	spccomplrate_80tips_spr0.080_.0022.nex	0.08	submit1::20201122163136::2797008851190857787	0.05659652672591645	-45.061948505159066	0.03858875154664557	0.08020126111078006
80	48.18282978236945	80	40	spccomplrate_80tips_spr0.080_.0019.nex	0.08	submit1::20201122163136::2797008851190857787	0.07240247173964028	-53.79473264112079	0.051147152552751214	0.09941895962635347
80	41.503684583179854	80	37	spccomplrate_80tips_spr0.080_.0016.nex	0.08	submit1::20201122163136::2797008851190857787	0.0648771526963998	-46.05260723680107	0.04508956521770337	0.09037668977888143
80	29.39107494234519	80	33	spccomplrate_80tips_spr0.080_.0015.nex	0.08	submit1::20201122163136::2797008851190857787	0.0659120912847353	-62.533881783495055	0.04524189882310057	0.09228734797374948
80	30.459982708146295	80	28	spccomplrate_80tips_spr0.080_.0020.nex	0.08	submit1::20201122163136::2797008851190857787	0.04774030550736048	-58.4764510815221	0.03167410677633116	0.06861384973505756
80	55.6104172668835	80	35	spccomplrate_80tips_spr0.080_.0008.nex	0.08	submit1::20201122163136::2797008851190857787	0.04853899855853899	-57.673902194421004	0.03357198806814059	0.06767556118436654
80	36.41334103482044	80	36	spccomplrate_80tips_spr0.080_.0018.nex	0.08	submit1::20201122163136::2797008851190857787	0.06619818790485839	-52.45585672538739	0.04604724392463791	0.0918774461534369
80	30.672119223308066	80	39	spccomplrate_80tips_spr0.080_.0021.nex	0.08	submit1::20201122163136::2797008851190857787	0.06849670828364508	-58.484650937488304	0.04843343313603372	0.0937619059964726
80	29.582876110171874	80	33	spccomplrate_80tips_spr0.080_.0017.nex	0.08	submit1::20201122163136::2797008851190857787	0.055656359024315136	-57.92939910752623	0.038165103090170835	0.07802671159099248
80	36.313734427103114	80	30	spccomplrate_80tips_spr0.080_.0014.nex	0.08	submit1::20201122163136::2797008851190857787	0.05636727335613296	-54.163559904123616	0.037923204826794725	0.08018561302713169
80	47.72513819217442	80	39	spccomplrate_80tips_spr0.080_.0037.nex	0.08	submit1::20201122163136::2797008851190857787	0.06446408092715777	-60.23004704770272	0.04535760604855831	0.08870546389523541
80	33.890362936575	80	22	spccomplrate_80tips_spr0.040_.0055.nex	0.04	submit1::20201122163136::2797008851190857787	0.03538660979182369	-55.72397613071252	0.022181912951329246	0.05305734753350882
80	37.373190275280834	80	33	spccomplrate_80tips_spr0.080_.0038.nex	0.08	submit1::20201122163136::2797008851190857787	0.05358456495803326	-61.79041539308097	0.036740174870895356	0.07513588746198997
80	39.63349397688565	80	30	spccomplrate_80tips_spr0.040_.0085.nex	0.04	submit1::20201122163136::2797008851190857787	0.0409225658787213	-56.467056891745024	0.02751809934517263	0.058253968675749584
80	34.13256094076794	80	32	spccomplrate_80tips_spr0.080_.0001.nex	0.08	submit1::20201122163136::2797008851190857787	0.05766578917538906	-55.62247302289038	0.03928569397376919	0.08127053643047229
80	33.63314715909017	80	19	spccomplrate_80tips_spr0.040_.0074.nex	0.04	submit1::20201122163136::2797008851190857787	0.02985943208159756	-55.63456926990527	0.01799028960119917	0.046084277228864955
80	29.20722709540917	80	27	spccomplrate_80tips_spr0.040_.0084.nex	0.04	submit1::20201122163136::2797008851190857787	0.053081282256371404	-58.9603196317504	0.034904468019531884	0.0768407104376753
80	26.48829210546887	80	18	spccomplrate_80tips_spr0.040_.0087.nex	0.04	submit1::20201122163136::2797008851190857787	0.029402307263771854	-45.23495257316306	0.017426158108171504	0.04593899763882484
80	32.404322180703666	80	24	spccomplrate_80tips_spr0.040_.0091.nex	0.04	submit1::20201122163136::2797008851190857787	0.03354632387932999	-51.38067067225206	0.02149016943382031	0.04949334228410474
80	48.74635784225595	80	15	spccomplrate_80tips_spr0.040_.0059.nex	0.04	submit1::20201122163136::2797008851190857787	0.02093428251406747	-38.953456627651704	0.011702808474718438	0.0341072507509481
80	56.48692981594478	80	25	spccomplrate_80tips_spr0.040_.0090.nex	0.04	submit1::20201122163136::2797008851190857787	0.033721106577923446	-55.85614078473792	0.021781902672885402	0.04947173315414535
80	40.20453912037549	80	22	spccomplrate_80tips_spr0.040_.0052.nex	0.04	submit1::20201122163136::2797008851190857787	0.030776744495588017	-44.38427134727546	0.01924579506344171	0.046297693231983864
80	28.215464156567243	80	32	spccomplrate_80tips_spr0.080_.0009.nex	0.08	submit1::20201122163136::2797008851190857787	0.0544338979020942	-59.235891156063246	0.03716014763686751	0.0765133147360839
80	59.44295599668347	80	25	spccomplrate_80tips_spr0.040_.0088.nex	0.04	submit1::20201122163136::2797008851190857787	0.032777834567611464	-47.4584041975322	0.021135132999647265	0.04820847336935522
80	37.105376916611064	80	21	spccomplrate_80tips_spr0.040_.0080.nex	0.04	submit1::20201122163136::2797008851190857787	0.027885372453288083	-49.39347619309354	0.017256775245867523	0.04222078520763754
80	27.79970616488182	80	27	spccomplrate_80tips_spr0.080_.0023.nex	0.08	submit1::20201122163136::2797008851190857787	0.051020913872413115	-50.07611944284609	0.03350715130863519	0.07399784940650025
80	43.021087152857355	80	19	spccomplrate_80tips_spr0.040_.0081.nex	0.04	submit1::20201122163136::2797008851190857787	0.02641058964852665	-44.635672057784795	0.015891480082051188	0.04083275646434282
80	36.18999344438514	80	35	spccomplrate_80tips_spr0.080_.0011.nex	0.08	submit1::20201122163136::2797008851190857787	0.05597351440924178	-49.75454316531689	0.038708489852181616	0.07806550850896721
80	33.67722981797766	80	41	spccomplrate_80tips_spr0.080_.0010.nex	0.08	submit1::20201122163136::2797008851190857787	0.0679545531217607	-59.564663076062274	0.04846118768235671	0.09238610429259136
80	33.1240661426829	80	25	spccomplrate_80tips_spr0.040_.0061.nex	0.04	submit1::20201122163136::2797008851190857787	0.03859481599388973	-49.99878425794713	0.024948361133016957	0.056588401671476406
80	34.16956334360384	80	28	spccomplrate_80tips_spr0.040_.0075.nex	0.04	submit1::20201122163136::2797008851190857787	0.04176842432792509	-55.39677090405391	0.027686281217411218	0.060107137755353195
80	35.593796841816	80	34	spccomplrate_80tips_spr0.080_.0003.nex	0.08	submit1::20201122163136::2797008851190857787	0.05869685020477067	-52.54301653385941	0.04039555220190361	0.08213927073225763
80	50.4240175150958	80	20	spccomplrate_80tips_spr0.040_.0079.nex	0.04	submit1::20201122163136::2797008851190857787	0.024929551326794284	-45.239919202570455	0.015210223304748012	0.038160978452640125
80	36.71236412922781	80	35	spccomplrate_80tips_spr0.080_.0013.nex	0.08	submit1::20201122163136::2797008851190857787	0.06343825872216963	-52.73534432998773	0.04389142969737955	0.08842023741900162
80	44.044794757007544	80	25	spccomplrate_80tips_spr0.040_.0067.nex	0.04	submit1::20201122163136::2797008851190857787	0.031994120474323574	-57.61050364616491	0.020705268831603424	0.04683697665669838
80	30.545239454807334	80	26	spccomplrate_80tips_spr0.040_.0089.nex	0.04	submit1::20201122163136::2797008851190857787	0.03777525106824737	-52.593262478306066	0.024665087160237725	0.05494218652600262
80	48.536656233201384	80	25	spccomplrate_80tips_spr0.040_.0065.nex	0.04	submit1::20201122163136::2797008851190857787	0.03454988872735896	-54.81704736598954	0.02233703029887246	0.05064774170393381
80	39.05781564825752	80	24	spccomplrate_80tips_spr0.040_.0086.nex	0.04	submit1::20201122163136::2797008851190857787	0.03883710477084774	-48.30037157960586	0.024819218811986395	0.05749410969297256
80	33.88683161328376	80	27	spccomplrate_80tips_spr0.040_.0068.nex	0.04	submit1::20201122163136::2797008851190857787	0.03904059581588493	-60.399541765221606	0.025669307316035412	0.05653261740334923
80	43.160470773624034	80	34	spccomplrate_80tips_spr0.080_.0012.nex	0.08	submit1::20201122163136::2797008851190857787	0.06035008984066314	-45.62755317895385	0.041347798809036114	0.08497106414397121
80	43.61262628146427	80	27	spccomplrate_80tips_spr0.040_.0057.nex	0.04	submit1::20201122163136::2797008851190857787	0.03670504700425261	-59.91079136869452	0.024179578194145235	0.05301915019449136
80	43.56297111952408	80	29	spccomplrate_80tips_spr0.040_.0078.nex	0.04	submit1::20201122163136::2797008851190857787	0.03848062609643682	-54.63127989913331	0.02569928973482095	0.055051927599850205
80	38.616568265798946	80	39	spccomplrate_80tips_spr0.080_.0024.nex	0.08	submit1::20201122163136::2797008851190857787	0.06698325711534646	-57.65368282707539	0.047236765491276866	0.09202367198735502
80	31.893966978454415	80	20	spccomplrate_80tips_spr0.040_.0077.nex	0.04	submit1::20201122163136::2797008851190857787	0.02512763120850763	-49.40595083438811	0.015353395532625548	0.03839908545808864
80	34.456922716217946	80	36	spccomplrate_80tips_spr0.080_.0031.nex	0.08	submit1::20201122163136::2797008851190857787	0.05603287645000899	-56.82878598469955	0.039094987654273806	0.07747250659230577
80	49.39140760122582	80	20	spccomplrate_80tips_spr0.040_.0063.nex	0.04	submit1::20201122163136::2797008851190857787	0.023711032409779544	-51.36911360613721	0.014483078274404003	0.036246225367449605
80	45.90428304908021	80	19	spccomplrate_80tips_spr0.040_.0066.nex	0.04	submit1::20201122163136::2797008851190857787	0.025126678935376193	-46.629857911387425	0.01512128296227667	0.03883661351517211
80	38.59632732520237	80	32	spccomplrate_80tips_spr0.080_.0002.nex	0.08	submit1::20201122163136::2797008851190857787	0.047534808018846374	-62.477747260708824	0.032455517218259344	0.0668035369031671
80	31.427062525698823	80	17	spccomplrate_80tips_spr0.040_.0058.nex	0.04	submit1::20201122163136::2797008851190857787	0.023541559137821248	-49.6476769608139	0.013704871581055449	0.03726259902561065
80	30.67354616424537	80	34	spccomplrate_80tips_spr0.080_.0027.nex	0.08	submit1::20201122163136::2797008851190857787	0.06314483552168455	-41.488416298231606	0.04334839264245289	0.08867203420314367
80	30.5532071090126	80	21	spccomplrate_80tips_spr0.040_.0076.nex	0.04	submit1::20201122163136::2797008851190857787	0.03325894984268313	-49.93423936233585	0.020590858011773804	0.05033897479018226
80	28.376457784512176	80	35	spccomplrate_80tips_spr0.080_.0029.nex	0.08	submit1::20201122163136::2797008851190857787	0.058260697914563606	-51.141499763334366	0.04039629789377388	0.08100278214922858
80	40.46410044160133	80	34	spccomplrate_80tips_spr0.080_.0033.nex	0.08	submit1::20201122163136::2797008851190857787	0.05051660094957659	-54.82406561504585	0.034800090821515334	0.07060971776277115
80	41.03783138730012	80	22	spccomplrate_80tips_spr0.040_.0062.nex	0.04	submit1::20201122163136::2797008851190857787	0.034056122669176535	-44.98901856477012	0.021302422538252954	0.05121461262143491
80	30.62353103412447	80	27	spccomplrate_80tips_spr0.080_.0032.nex	0.08	submit1::20201122163136::2797008851190857787	0.04482814215000628	-51.91344316130605	0.02945354334996344	0.06496858559335367
80	32.4596941626441	80	28	spccomplrate_80tips_spr0.080_.0004.nex	0.08	submit1::20201122163136::2797008851190857787	0.05448010796287238	-48.8112748414228	0.036041198409861065	0.07859649611676466
80	45.7945347902437	80	35	spccomplrate_80tips_spr0.080_.0025.nex	0.08	submit1::20201122163136::2797008851190857787	0.06378308589988071	-55.77552968562279	0.043943978486349386	0.08936595538655939
80	41.38166944933887	80	25	spccomplrate_80tips_spr0.040_.0064.nex	0.04	submit1::20201122163136::2797008851190857787	0.03678300694645756	-56.01405193943732	0.023745036488246232	0.054023433365248695
80	34.467361635074695	80	32	spccomplrate_80tips_spr0.080_.0030.nex	0.08	submit1::20201122163136::2797008851190857787	0.05973158174936388	-59.61361742289744	0.040695239466488224	0.08417687205006733
80	27.18724954268838	80	23	spccomplrate_80tips_spr0.080_.0034.nex	0.08	submit1::20201122163136::2797008851190857787	0.0535511368565861	-50.825642725768525	0.033934667913042796	0.07966882721886624
80	28.140081134112148	80	33	spccomplrate_80tips_spr0.080_.0028.nex	0.08	submit1::20201122163136::2797008851190857787	0.060034111267492814	-59.06041543678725	0.041180734702554	0.08412813970531835
80	31.940342958359707	80	19	spccomplrate_80tips_spr0.040_.0069.nex	0.04	submit1::20201122163136::2797008851190857787	0.03091663170078	-44.317827046983034	0.018606617495795102	0.047795023137458655
80	39.58674605511458	80	34	spccomplrate_80tips_spr0.080_.0026.nex	0.08	submit1::20201122163136::2797008851190857787	0.06520141723043389	-50.47967176034081	0.04476235852209318	0.09153053067911783
80	44.38520329403366	80	21	spccomplrate_80tips_spr0.040_.0070.nex	0.04	submit1::20201122163136::2797008851190857787	0.028102415579394562	-42.857020213679	0.017373430270084964	0.04261232442392994
80	38.31612397559544	80	24	spccomplrate_80tips_spr0.040_.0097.nex	0.04	submit1::20201122163136::2797008851190857787	0.031621711366375885	-53.54362752838874	0.020251981739659204	0.04667363958547743
80	38.27325206857832	80	19	spccomplrate_80tips_spr0.040_.0098.nex	0.04	submit1::20201122163136::2797008851190857787	0.0268252557446667	-50.11230527659755	0.016161179794783383	0.04141275315163026
80	32.82867065027743	80	19	spccomplrate_80tips_spr0.040_.0099.nex	0.04	submit1::20201122163136::2797008851190857787	0.029548641302986726	-41.09100246781381	0.01777949661874524	0.045691437955646806
80	31.089472694145883	80	25	spccomplrate_80tips_spr0.040_.0100.nex	0.04	submit1::20201122163136::2797008851190857787	0.03630958394439096	-48.01295735823836	0.023450207873690548	0.05330166172935938
80	29.75769962279067	80	42	spccomplrate_80tips_spr0.080_.0039.nex	0.08	submit1::20201122163136::2797008851190857787	0.07281095186439514	-60.34668581582654	0.052095018693565004	0.09878965495054969
80	54.96475560792017	80	32	spccomplrate_80tips_spr0.080_.0052.nex	0.08	submit1::20201122163136::2797008851190857787	0.044807654918416824	-53.79427316767132	0.0304743252552659	0.06328534312425983
80	43.869471506709544	80	35	spccomplrate_80tips_spr0.080_.0053.nex	0.08	submit1::20201122163136::2797008851190857787	0.06002265036812533	-53.68435181485843	0.041356346364348165	0.08415345284865523
80	34.248277155925116	80	37	spccomplrate_80tips_spr0.080_.0045.nex	0.08	submit1::20201122163136::2797008851190857787	0.06716996037886185	-57.72519799303416	0.047036319837503456	0.09265997895077109
80	36.99132671687756	80	43	spccomplrate_80tips_spr0.080_.0043.nex	0.08	submit1::20201122163136::2797008851190857787	0.07117932647088338	-48.87036010948798	0.05081434749533365	0.09705314180930803
80	54.60932614734156	80	32	spccomplrate_80tips_spr0.080_.0047.nex	0.08	submit1::20201122163136::2797008851190857787	0.0467008007890489	-57.921142666646126	0.03174536749451289	0.06598217481664143
80	35.327620249951366	80	46	spccomplrate_80tips_spr0.080_.0042.nex	0.08	submit1::20201122163136::2797008851190857787	0.07176221790119972	-47.851326349686694	0.051673817708032324	0.0972836160647162
80	47.675859364855214	80	39	spccomplrate_80tips_spr0.080_.0057.nex	0.08	submit1::20201122163136::2797008851190857787	0.05227277128599077	-59.18082264410757	0.03691448153206712	0.07167857899785375
80	37.36075861121235	80	36	spccomplrate_80tips_spr0.080_.0058.nex	0.08	submit1::20201122163136::2797008851190857787	0.06281373933511067	-52.358345531491786	0.04370499076375917	0.08716836761640252
80	51.81801149661151	80	34	spccomplrate_80tips_spr0.080_.0061.nex	0.08	submit1::20201122163136::2797008851190857787	0.05664927364603382	-48.72022172912633	0.03870637507679258	0.08001117964331612
80	50.59094080543697	80	37	spccomplrate_80tips_spr0.080_.0060.nex	0.08	submit1::20201122163136::2797008851190857787	0.06550708987448764	-67.97245082032751	0.04587946161037417	0.09034209937267723
80	46.509245939055894	80	36	spccomplrate_80tips_spr0.080_.0059.nex	0.08	submit1::20201122163136::2797008851190857787	0.06799713688622838	-45.43770105258678	0.04718063917208438	0.09466303452935555
80	42.2371064886448	80	41	spccomplrate_80tips_spr0.080_.0062.nex	0.08	submit1::20201122163136::2797008851190857787	0.06906214957880033	-50.002674483967944	0.04889413299878248	0.09475375204263424
80	30.705752192534796	80	34	spccomplrate_80tips_spr0.080_.0064.nex	0.08	submit1::20201122163136::2797008851190857787	0.056308107784060306	-55.278863757373706	0.03879426080363665	0.07868147840887216
80	34.97499918427615	80	45	spccomplrate_80tips_spr0.080_.0063.nex	0.08	submit1::20201122163136::2797008851190857787	0.07511433352483403	-51.80596611894055	0.054306440349878644	0.1011205960276409
80	49.78832496714725	80	36	spccomplrate_80tips_spr0.080_.0065.nex	0.08	submit1::20201122163136::2797008851190857787	0.05690844768987925	-67.58690191157767	0.039644949707864	0.07883249300593237
80	43.873796590652766	80	35	spccomplrate_80tips_spr0.080_.0054.nex	0.08	submit1::20201122163136::2797008851190857787	0.05753685698918428	-49.094371275164356	0.039769479343023544	0.0803095688652367
80	40.508452527395306	80	31	spccomplrate_80tips_spr0.080_.0050.nex	0.08	submit1::20201122163136::2797008851190857787	0.05457327661649057	-56.71253512458204	0.036937369211341206	0.07731564726776825
80	38.511687974620266	80	39	spccomplrate_80tips_spr0.080_.0055.nex	0.08	submit1::20201122163136::2797008851190857787	0.06865047172856631	-51.736118693475376	0.04822671975152321	0.09475333788823397
80	44.26421552001074	80	40	spccomplrate_80tips_spr0.080_.0051.nex	0.08	submit1::20201122163136::2797008851190857787	0.06165859509266078	-45.78108925385483	0.043396542807715356	0.08508637431748123
80	36.0877161861448	80	36	spccomplrate_80tips_spr0.080_.0056.nex	0.08	submit1::20201122163136::2797008851190857787	0.05849759473637847	-54.72366918331383	0.04072937744028962	0.08110809360936715
80	33.278298967139754	80	33	spccomplrate_80tips_spr0.080_.0048.nex	0.08	submit1::20201122163136::2797008851190857787	0.058646931513719996	-51.380306232931765	0.04016364250473556	0.08236140748343061
80	34.94393660732933	80	37	spccomplrate_80tips_spr0.080_.0049.nex	0.08	submit1::20201122163136::2797008851190857787	0.051767614235841995	-57.62350444091886	0.036280527036718746	0.07134486379791913
80	45.34579362275357	80	35	spccomplrate_80tips_spr0.080_.0070.nex	0.08	submit1::20201122163136::2797008851190857787	0.05897496399997778	-63.48159011317329	0.0409747271995113	0.08177004087405992
80	30.41832417220164	80	37	spccomplrate_80tips_spr0.080_.0100.nex	0.08	submit1::20201122163136::2797008851190857787	0.06769321583701163	-51.71718144751478	0.04735396258685499	0.0935081673491853
80	51.64349615278976	80	33	spccomplrate_80tips_spr0.100_.0001.nex	0.1	submit1::20201122163136::2797008851190857787	0.06065596645359884	-40.411191616721545	0.04073984359160678	0.08738686768501205
80	39.78880923686001	80	36	spccomplrate_80tips_spr0.080_.0094.nex	0.08	submit1::20201122163136::2797008851190857787	0.06350337557085436	-54.36181555805703	0.043872709096195235	0.08891560281753196
80	37.69091303829208	80	34	spccomplrate_80tips_spr0.080_.0082.nex	0.08	submit1::20201122163136::2797008851190857787	0.052089784973786246	-58.74644639909452	0.035948099495496086	0.0726476230075564
80	39.26407758961889	80	32	spccomplrate_80tips_spr0.080_.0069.nex	0.08	submit1::20201122163136::2797008851190857787	0.04833895051155176	-68.56992663420468	0.03303116059331175	0.06787220335274774
80	41.84751773165413	80	42	spccomplrate_80tips_spr0.080_.0095.nex	0.08	submit1::20201122163136::2797008851190857787	0.06465643299578025	-69.67903778821214	0.04632330432275187	0.08756257521183658
80	43.28588743770313	80	34	spccomplrate_80tips_spr0.080_.0096.nex	0.08	submit1::20201122163136::2797008851190857787	0.06418835110138463	-48.06264296793543	0.043992691721406234	0.09031795906542228
80	43.22411545275374	80	30	spccomplrate_80tips_spr0.080_.0041.nex	0.08	submit1::20201122163136::2797008851190857787	0.04440638739688096	-56.2746431168657	0.029820380346661405	0.06331177448529285
80	34.96587011625237	80	29	spccomplrate_80tips_spr0.080_.0044.nex	0.08	submit1::20201122163136::2797008851190857787	0.0510447251618493	-54.754149731230086	0.03412821427198149	0.07292659415244422
80	38.98276413147147	80	44	spccomplrate_80tips_spr0.100_.0004.nex	0.1	submit1::20201122163136::2797008851190857787	0.0752646205316808	-60.33879394926343	0.05420991104290473	0.10159348514415055
80	36.700037051439004	80	40	spccomplrate_80tips_spr0.100_.0002.nex	0.1	submit1::20201122163136::2797008851190857787	0.07218562401497228	-55.2176823529044	0.0511030999637164	0.09889338905869405
80	27.766471696874014	80	37	spccomplrate_80tips_spr0.100_.0003.nex	0.1	submit1::20201122163136::2797008851190857787	0.08017866799440482	-56.45069478228706	0.05607663730399538	0.11079180880291674
80	32.59516143138492	80	31	spccomplrate_80tips_spr0.100_.0020.nex	0.1	submit1::20201122163136::2797008851190857787	0.07003957020641653	-48.38827209534005	0.04723626912744075	0.09965308228695917
80	49.268456666628964	80	35	spccomplrate_80tips_spr0.100_.0019.nex	0.1	submit1::20201122163136::2797008851190857787	0.061806183523487206	-49.067787884345904	0.042513530495163425	0.08679874539717494
80	40.321757741276386	80	42	spccomplrate_80tips_spr0.100_.0018.nex	0.1	submit1::20201122163136::2797008851190857787	0.0862816605831492	-60.11067168904446	0.0616690007707268	0.11716435080668519
80	30.626640028799894	80	32	spccomplrate_80tips_spr0.100_.0017.nex	0.1	submit1::20201122163136::2797008851190857787	0.06049564640126068	-47.52211432353122	0.04105291692878702	0.0856796011717896
80	37.537581642501635	80	43	spccomplrate_80tips_spr0.100_.0005.nex	0.1	submit1::20201122163136::2797008851190857787	0.07576361250238581	-60.44849164936637	0.05431173632806028	0.10270780331793236
80	48.054754071122844	80	42	spccomplrate_80tips_spr0.080_.0046.nex	0.08	submit1::20201122163136::2797008851190857787	0.07193729454648512	-53.7994437810268	0.051026481547981443	0.09865143751546547
80	34.77081458910308	80	32	spccomplrate_80tips_spr0.080_.0097.nex	0.08	submit1::20201122163136::2797008851190857787	0.05160238385615907	-61.00077448964106	0.035221081185012056	0.0725557552208742
80	38.96648218866504	80	39	spccomplrate_80tips_spr0.100_.0006.nex	0.1	submit1::20201122163136::2797008851190857787	0.06421389679934808	-53.945057490723464	0.04516723887175955	0.08849966662173367
80	46.07048704247935	80	44	spccomplrate_80tips_spr0.080_.0090.nex	0.08	submit1::20201122163136::2797008851190857787	0.07159612307282323	-53.59552617167258	0.051355911754307836	0.0971638254560752
80	41.51154304476931	80	43	spccomplrate_80tips_spr0.100_.0015.nex	0.1	submit1::20201122163136::2797008851190857787	0.08352383720860762	-54.70046807966552	0.05947662101743568	0.11405880562405254
80	42.544061831298265	80	34	spccomplrate_80tips_spr0.100_.0016.nex	0.1	submit1::20201122163136::2797008851190857787	0.06060078932964326	-43.345328861061326	0.041577763792138525	0.08515523027639824
80	45.131173708313355	80	41	spccomplrate_80tips_spr0.100_.0009.nex	0.1	submit1::20201122163136::2797008851190857787	0.062189385414761454	-57.67044760128385	0.04415007713890394	0.08506005378380083
80	37.00518182488857	80	32	spccomplrate_80tips_spr0.080_.0040.nex	0.08	submit1::20201122163136::2797008851190857787	0.052376922694196484	-54.19878779068129	0.035670107944345976	0.07385934818244815
80	36.682742772919696	80	38	spccomplrate_80tips_spr0.080_.0071.nex	0.08	submit1::20201122163136::2797008851190857787	0.06278814152121048	-48.06242370832995	0.04402598039653261	0.0867024221547439
80	46.82828133385043	80	38	spccomplrate_80tips_spr0.100_.0014.nex	0.1	submit1::20201122163136::2797008851190857787	0.06712355529401196	-59.844977739532006	0.046981581637582565	0.0928042665933931
80	43.48495776651327	80	38	spccomplrate_80tips_spr0.080_.0098.nex	0.08	submit1::20201122163136::2797008851190857787	0.06019730067802108	-59.20708765483384	0.04219007645082951	0.08316048681749481
80	43.927479432866456	80	46	spccomplrate_80tips_spr0.100_.0011.nex	0.1	submit1::20201122163136::2797008851190857787	0.07542241833741048	-47.755458005119074	0.054212418800768165	0.10241990485846059
80	40.52629762515987	80	38	spccomplrate_80tips_spr0.080_.0085.nex	0.08	submit1::20201122163136::2797008851190857787	0.06694597968846663	-55.39667605098814	0.04681881346824186	0.09267163153679385
80	40.116764715013254	80	41	spccomplrate_80tips_spr0.100_.0010.nex	0.1	submit1::20201122163136::2797008851190857787	0.0684512220778052	-69.39379223077023	0.04883859082424815	0.09299695445496722
80	35.02318019746069	80	33	spccomplrate_80tips_spr0.080_.0089.nex	0.08	submit1::20201122163136::2797008851190857787	0.05737202957580442	-62.34009569622029	0.039336769226175614	0.0804470548564195
80	39.43101807759331	80	39	spccomplrate_80tips_spr0.080_.0067.nex	0.08	submit1::20201122163136::2797008851190857787	0.06885912599928552	-61.58992181411742	0.04868831581384507	0.09425420617799429
80	34.271497357432665	80	31	spccomplrate_80tips_spr0.100_.0013.nex	0.1	submit1::20201122163136::2797008851190857787	0.059119796135475716	-59.62482522565364	0.04010175518037904	0.08351777095328854
80	40.062573939279346	80	39	spccomplrate_80tips_spr0.100_.0012.nex	0.1	submit1::20201122163136::2797008851190857787	0.06970107547954618	-52.44755748871543	0.049071251040094334	0.09592696454376926
80	30.253098997095417	80	30	spccomplrate_80tips_spr0.080_.0078.nex	0.08	submit1::20201122163136::2797008851190857787	0.05136595119229782	-53.258682377968505	0.034579169057996545	0.0730195331645571
80	30.852775400820732	80	37	spccomplrate_80tips_spr0.080_.0099.nex	0.08	submit1::20201122163136::2797008851190857787	0.068773284608684	-63.27918712415255	0.0482452941208672	0.09466238467464994
80	36.04391183561047	80	45	spccomplrate_80tips_spr0.080_.0087.nex	0.08	submit1::20201122163136::2797008851190857787	0.07208855312924634	-63.66665543256666	0.052136630190188965	0.09695391124356775
80	40.27420566160475	80	43	spccomplrate_80tips_spr0.080_.0076.nex	0.08	submit1::20201122163136::2797008851190857787	0.0660722454629842	-59.559412505554754	0.04727988013693965	0.08975491028572542
80	27.530606110579033	80	31	spccomplrate_80tips_spr0.080_.0083.nex	0.08	submit1::20201122163136::2797008851190857787	0.047434376234516025	-62.06710987879862	0.03219855261823706	0.06694641768366343
80	34.08738447672798	80	31	spccomplrate_80tips_spr0.080_.0066.nex	0.08	submit1::20201122163136::2797008851190857787	0.05721124711262807	-59.314874720633675	0.038754967243961054	0.08094743070877496
80	32.43479384823509	80	39	spccomplrate_80tips_spr0.080_.0093.nex	0.08	submit1::20201122163136::2797008851190857787	0.07854448097484243	-58.179593159012455	0.05548128890434335	0.10764577194315139
80	34.25214197556028	80	32	spccomplrate_80tips_spr0.080_.0092.nex	0.08	submit1::20201122163136::2797008851190857787	0.055363305503079635	-47.44807277980956	0.03764879133079612	0.07820295726330094
80	26.89732160593946	80	34	spccomplrate_80tips_spr0.080_.0086.nex	0.08	submit1::20201122163136::2797008851190857787	0.06407825039114284	-51.45729230692727	0.04413175547386748	0.0895999545950786
80	40.84131741454792	80	30	spccomplrate_80tips_spr0.080_.0072.nex	0.08	submit1::20201122163136::2797008851190857787	0.04757226045729285	-53.039292955516586	0.032013245760655736	0.06765857839071407
80	51.414131609967875	80	40	spccomplrate_80tips_spr0.080_.0091.nex	0.08	submit1::20201122163136::2797008851190857787	0.06147863834429823	-47.133569087022664	0.04317910519604588	0.08505541885264209
80	34.9548792291734	80	34	spccomplrate_80tips_spr0.080_.0074.nex	0.08	submit1::20201122163136::2797008851190857787	0.06267271893462847	-61.11002314176271	0.04320266714547167	0.08752296901530357
80	41.34121736950913	80	39	spccomplrate_80tips_spr0.080_.0068.nex	0.08	submit1::20201122163136::2797008851190857787	0.06303248614156388	-55.90229376986806	0.044461794086119874	0.08656550127848141
80	38.415502898519726	80	39	spccomplrate_80tips_spr0.080_.0079.nex	0.08	submit1::20201122163136::2797008851190857787	0.07003052525717389	-50.102174103389245	0.049282468592929445	0.09642837700760676
80	32.39588843033959	80	30	spccomplrate_80tips_spr0.080_.0088.nex	0.08	submit1::20201122163136::2797008851190857787	0.053228628056358605	-61.74905549817355	0.035821794477440924	0.07569382266177936
80	34.689454590595695	80	33	spccomplrate_80tips_spr0.080_.0084.nex	0.08	submit1::20201122163136::2797008851190857787	0.05798832329648786	-60.56553930086345	0.03978078823608756	0.08123874007226808
80	37.022583012537524	80	37	spccomplrate_80tips_spr0.080_.0075.nex	0.08	submit1::20201122163136::2797008851190857787	0.06680643357487275	-59.95799606470883	0.046808762880386066	0.09208106283161516
80	51.85673830857506	80	32	spccomplrate_80tips_spr0.080_.0077.nex	0.08	submit1::20201122163136::2797008851190857787	0.05687563299796082	-54.83900240728398	0.038627143966919304	0.08041964674455691
80	59.77146689748909	80	40	spccomplrate_80tips_spr0.080_.0073.nex	0.08	submit1::20201122163136::2797008851190857787	0.0605940053615443	-58.83594206029453	0.04281535500778824	0.083143508282995
80	47.91339528371593	80	30	spccomplrate_80tips_spr0.080_.0080.nex	0.08	submit1::20201122163136::2797008851190857787	0.046711728417364075	-51.62686149530309	0.031318098277818035	0.06676079734765362
80	28.528098816159513	80	41	spccomplrate_80tips_spr0.080_.0081.nex	0.08	submit1::20201122163136::2797008851190857787	0.06877975180999335	-64.70123746784411	0.04910267951839153	0.093404897795456
80	31.032660553176676	80	43	spccomplrate_80tips_spr0.100_.0007.nex	0.1	submit1::20201122163136::2797008851190857787	0.07100325700767025	-50.93285898720149	0.050819797693584974	0.0964665490556233
80	36.108386922963064	80	41	spccomplrate_80tips_spr0.100_.0008.nex	0.1	submit1::20201122163136::2797008851190857787	0.06989450097410967	-58.44576176870673	0.04967423653895328	0.09545969008970255
80	30.570223826860353	80	39	spccomplrate_80tips_spr0.100_.0027.nex	0.1	submit1::20201122163136::2797008851190857787	0.066929436314458	-65.12333771894626	0.04737702698907858	0.09147700629172367
80	27.106006310626825	80	35	spccomplrate_80tips_spr0.100_.0024.nex	0.1	submit1::20201122163136::2797008851190857787	0.07562726691623162	-53.88128380439628	0.05232353268725454	0.10543003962004673
80	39.08549638220843	80	40	spccomplrate_80tips_spr0.100_.0053.nex	0.1	submit1::20201122163136::2797008851190857787	0.0839576281620715	-58.765384747044386	0.059315299978139883	0.11523151867982304
80	42.19047552273206	80	42	spccomplrate_80tips_spr0.100_.0052.nex	0.1	submit1::20201122163136::2797008851190857787	0.0716214422907146	-41.137897770429035	0.050724282655436506	0.09852277863858204
80	41.69933824008087	80	48	spccomplrate_80tips_spr0.100_.0039.nex	0.1	submit1::20201122163136::2797008851190857787	0.09073559157759425	-47.790624855524726	0.06549704368038156	0.12286058700497739
80	41.61563007275968	80	30	spccomplrate_80tips_spr0.100_.0088.nex	0.1	submit1::20201122163136::2797008851190857787	0.05380626353626027	-54.246941769261554	0.03605074037660245	0.0769483761945904
80	43.81482089335496	80	43	spccomplrate_80tips_spr0.100_.0021.nex	0.1	submit1::20201122163136::2797008851190857787	0.06109724288479983	-50.63660075275045	0.0436844282150877	0.08314366326949436
80	35.459222504234184	80	33	spccomplrate_80tips_spr0.100_.0022.nex	0.1	submit1::20201122163136::2797008851190857787	0.06251676332911779	-52.480397490437255	0.04272883402668566	0.08800889620360566
80	40.487257353886804	80	40	spccomplrate_80tips_spr0.100_.0040.nex	0.1	submit1::20201122163136::2797008851190857787	0.0645757514945046	-49.56643196520525	0.045625250313502806	0.08872179015088186
80	38.82965618038887	80	39	spccomplrate_80tips_spr0.100_.0038.nex	0.1	submit1::20201122163136::2797008851190857787	0.07287191556298735	-59.86051858437092	0.05138880503790341	0.10007110264704483
80	42.019718261645345	80	37	spccomplrate_80tips_spr0.100_.0089.nex	0.1	submit1::20201122163136::2797008851190857787	0.08137196295557031	-54.931319484623664	0.056491925995061365	0.11339805928406652
80	44.07900561861872	80	38	spccomplrate_80tips_spr0.100_.0023.nex	0.1	submit1::20201122163136::2797008851190857787	0.06475304859411576	-48.25384177050493	0.04521995914317495	0.08985272724087706
80	45.334173392160906	80	37	spccomplrate_80tips_spr0.100_.0062.nex	0.1	submit1::20201122163136::2797008851190857787	0.06288885945082397	-54.343882803212274	0.043825386893127656	0.08727319818866382
80	37.221914700825934	80	34	spccomplrate_80tips_spr0.100_.0061.nex	0.1	submit1::20201122163136::2797008851190857787	0.06008918848140521	-50.628560139460475	0.04119444047194172	0.08452368864759549
80	38.12986416496679	80	40	spccomplrate_80tips_spr0.100_.0063.nex	0.1	submit1::20201122163136::2797008851190857787	0.07527711171925865	-60.60766039765968	0.05315171599297431	0.10338931484616005
80	35.78265270389644	80	29	spccomplrate_80tips_spr0.100_.0064.nex	0.1	submit1::20201122163136::2797008851190857787	0.0542398621446146	-46.744349694674284	0.03601528687149562	0.07818255517693427
80	41.216753506801574	80	32	spccomplrate_80tips_spr0.100_.0065.nex	0.1	submit1::20201122163136::2797008851190857787	0.055499326287190426	-43.335854263172365	0.037425924350606356	0.07929404470460755
80	34.606819482392744	80	45	spccomplrate_80tips_spr0.100_.0075.nex	0.1	submit1::20201122163136::2797008851190857787	0.0834539299332049	-51.02315038969784	0.06002206646613078	0.11310495282258815
80	28.536518763790227	80	33	spccomplrate_80tips_spr0.100_.0095.nex	0.1	submit1::20201122163136::2797008851190857787	0.054429625354831784	-59.53620471891819	0.03736009018878638	0.07620618801630995
80	51.07887417944969	80	37	spccomplrate_80tips_spr0.100_.0074.nex	0.1	submit1::20201122163136::2797008851190857787	0.06392901161908987	-51.64783156700654	0.044623172268545584	0.08854213679875435
80	54.03583564309597	80	35	spccomplrate_80tips_spr0.100_.0096.nex	0.1	submit1::20201122163136::2797008851190857787	0.06675006469932025	-47.5886525270424	0.04554418539006563	0.09459358600090498
80	38.16681633246393	80	42	spccomplrate_80tips_spr0.100_.0077.nex	0.1	submit1::20201122163136::2797008851190857787	0.07124917971894272	-51.87136081348903	0.05092760897155677	0.09679363896754335
80	53.56190622532946	80	39	spccomplrate_80tips_spr0.100_.0097.nex	0.1	submit1::20201122163136::2797008851190857787	0.05577544183991274	-58.359430037834954	0.03934126604912503	0.0765638980925765
80	44.41736442560042	80	43	spccomplrate_80tips_spr0.100_.0100.nex	0.1	submit1::20201122163136::2797008851190857787	0.06631621667469173	-60.715713322779855	0.047548334111426435	0.08989506349233967
80	43.36058223887735	80	44	spccomplrate_80tips_spr0.100_.0090.nex	0.1	submit1::20201122163136::2797008851190857787	0.0884802142352222	-52.24966657469999	0.06334585869994376	0.12027329922232315
80	37.33090189667985	80	32	spccomplrate_80tips_spr0.100_.0098.nex	0.1	submit1::20201122163136::2797008851190857787	0.059653069751596795	-57.17253325608184	0.04062725485312672	0.08410686400190773
80	42.99587528615346	80	37	spccomplrate_80tips_spr0.100_.0076.nex	0.1	submit1::20201122163136::2797008851190857787	0.06528178761196286	-39.51503448976032	0.045401265681031026	0.09086055814172314
80	37.232509275058234	80	44	spccomplrate_80tips_spr0.100_.0099.nex	0.1	submit1::20201122163136::2797008851190857787	0.08435224383773808	-53.59219093540404	0.06047354562641884	0.11449545698982823
80	37.5763837895548	80	37	spccomplrate_80tips_spr0.100_.0091.nex	0.1	submit1::20201122163136::2797008851190857787	0.07354064745538515	-53.13712154360648	0.05126127815661919	0.10205150437216856
80	39.64138456440709	80	33	spccomplrate_80tips_spr0.100_.0092.nex	0.1	submit1::20201122163136::2797008851190857787	0.06377721928181843	-44.87979240533614	0.043598169159104146	0.08977462621515413
80	38.670774615538626	80	48	spccomplrate_80tips_spr0.100_.0050.nex	0.1	submit1::20201122163136::2797008851190857787	0.08650074705335864	-45.175614894770504	0.062289718212419	0.11770622477892906
80	38.450455649408276	80	43	spccomplrate_80tips_spr0.100_.0042.nex	0.1	submit1::20201122163136::2797008851190857787	0.07846670477648475	-56.9782565493886	0.05605014774252923	0.10686449066379228
80	36.27261646814896	80	42	spccomplrate_80tips_spr0.100_.0034.nex	0.1	submit1::20201122163136::2797008851190857787	0.07325915067018306	-66.11785383156153	0.052372501153297064	0.09947941439333294
80	31.859899065994497	80	36	spccomplrate_80tips_spr0.100_.0070.nex	0.1	submit1::20201122163136::2797008851190857787	0.07119822475915892	-45.66662133330927	0.049423386235169287	0.0991032920818869
80	33.6024244326266	80	43	spccomplrate_80tips_spr0.100_.0032.nex	0.1	submit1::20201122163136::2797008851190857787	0.08620069039655427	-50.67539561374347	0.061531583368899384	0.11750248395330845
80	50.67166058903223	80	42	spccomplrate_80tips_spr0.100_.0046.nex	0.1	submit1::20201122163136::2797008851190857787	0.06603644601850123	-57.88150960605495	0.047109857726176756	0.0899488382717121
80	32.25576375047002	80	38	spccomplrate_80tips_spr0.100_.0058.nex	0.1	submit1::20201122163136::2797008851190857787	0.06688594065666313	-48.67849558080411	0.04689134794904654	0.09236057838523404
80	55.032507190862184	80	46	spccomplrate_80tips_spr0.100_.0041.nex	0.1	submit1::20201122163136::2797008851190857787	0.07262799204924715	-48.1415980240233	0.05194534955090048	0.09908544000307933
80	43.547734530228965	80	38	spccomplrate_80tips_spr0.100_.0030.nex	0.1	submit1::20201122163136::2797008851190857787	0.06832129753116671	-58.81682993821267	0.04786211475197906	0.09442301280347364
80	46.50942225143736	80	47	spccomplrate_80tips_spr0.100_.0049.nex	0.1	submit1::20201122163136::2797008851190857787	0.08724069530501664	-46.318596739808605	0.06257202664232858	0.11887969678643724
80	40.989215566004766	80	43	spccomplrate_80tips_spr0.100_.0071.nex	0.1	submit1::20201122163136::2797008851190857787	0.0671627354041397	-50.92532412226099	0.04780387165568058	0.09187448756682842
80	43.73697758498183	80	38	spccomplrate_80tips_spr0.100_.0051.nex	0.1	submit1::20201122163136::2797008851190857787	0.07384963964553891	-44.86062822653097	0.051279544748747796	0.10319895575800095
80	54.244912923269936	80	39	spccomplrate_80tips_spr0.100_.0057.nex	0.1	submit1::20201122163136::2797008851190857787	0.06859739862040694	-60.79874152202897	0.048345865349903996	0.0942458035059235
80	36.56471089376345	80	32	spccomplrate_80tips_spr0.100_.0059.nex	0.1	submit1::20201122163136::2797008851190857787	0.052778852848843136	-53.93589227800225	0.03597096133230779	0.0743508188027386
80	33.283080721495	80	43	spccomplrate_80tips_spr0.100_.0093.nex	0.1	submit1::20201122163136::2797008851190857787	0.06899211265035947	-52.77914809472666	0.049413003289772606	0.09367223341075347
80	45.43158293332761	80	37	spccomplrate_80tips_spr0.100_.0078.nex	0.1	submit1::20201122163136::2797008851190857787	0.058226983438149665	-47.57263904430885	0.04038702895635542	0.08136885280331703
80	51.711782091331216	80	46	spccomplrate_80tips_spr0.100_.0060.nex	0.1	submit1::20201122163136::2797008851190857787	0.07159374884139331	-66.12970051324821	0.051926589032986935	0.09608866498502398
80	46.3407082160722	80	37	spccomplrate_80tips_spr0.100_.0054.nex	0.1	submit1::20201122163136::2797008851190857787	0.06932350990490914	-52.624561223027285	0.04835989049816369	0.09607904082490734
80	29.94429213418162	80	28	spccomplrate_80tips_spr0.100_.0025.nex	0.1	submit1::20201122163136::2797008851190857787	0.05614973787460786	-56.58294861556429	0.03723234367612935	0.08076225266312584
80	33.15375850315162	80	41	spccomplrate_80tips_spr0.100_.0026.nex	0.1	submit1::20201122163136::2797008851190857787	0.07285072607780951	-54.15161947472554	0.05174202933364246	0.09956403900853099
80	38.10868586423914	80	37	spccomplrate_80tips_spr0.100_.0044.nex	0.1	submit1::20201122163136::2797008851190857787	0.06931103428756698	-55.86679102927279	0.04844871676806257	0.09583003419235117
80	49.908575199463705	80	39	spccomplrate_80tips_spr0.100_.0028.nex	0.1	submit1::20201122163136::2797008851190857787	0.063100805715867	-52.93029994317401	0.04441565844049576	0.08683441290941453
80	27.322322875575985	80	33	spccomplrate_80tips_spr0.100_.0043.nex	0.1	submit1::20201122163136::2797008851190857787	0.06667182188603545	-53.75889680603889	0.045709418480771646	0.09349083035450148
80	32.796248027894556	80	36	spccomplrate_80tips_spr0.100_.0045.nex	0.1	submit1::20201122163136::2797008851190857787	0.060190763346593006	-49.57192028602063	0.0417862361326597	0.08376166829354016
80	41.050212709177345	80	39	spccomplrate_80tips_spr0.100_.0083.nex	0.1	submit1::20201122163136::2797008851190857787	0.0728509533953731	-69.22997187194919	0.05151936251312403	0.09969070013910196
80	41.72070949622167	80	39	spccomplrate_80tips_spr0.100_.0035.nex	0.1	submit1::20201122163136::2797008851190857787	0.06238362610446063	-61.0395279092484	0.043885526305049376	0.08595707290650592
80	43.392754888921615	80	38	spccomplrate_80tips_spr0.100_.0094.nex	0.1	submit1::20201122163136::2797008851190857787	0.07848375891965922	-51.0179513107912	0.055012229051235505	0.10834062299173323
80	38.28083128267063	80	39	spccomplrate_80tips_spr0.100_.0031.nex	0.1	submit1::20201122163136::2797008851190857787	0.07002801790704141	-61.24435445131287	0.04952197204473733	0.0958071226090265
80	35.98832062986699	80	40	spccomplrate_80tips_spr0.100_.0033.nex	0.1	submit1::20201122163136::2797008851190857787	0.08076330709166536	-53.56510595683735	0.0570359018931711	0.11092047071846292
80	55.61031649557913	80	41	spccomplrate_80tips_spr0.100_.0072.nex	0.1	submit1::20201122163136::2797008851190857787	0.07429419607432046	-41.9944725011828	0.05211715382669826	0.10303692794685701
80	45.68682138845183	80	47	spccomplrate_80tips_spr0.100_.0029.nex	0.1	submit1::20201122163136::2797008851190857787	0.08224369105541378	-49.439278257865205	0.05914565421868295	0.11170088394889047
80	29.048463626264912	80	39	spccomplrate_80tips_spr0.100_.0086.nex	0.1	submit1::20201122163136::2797008851190857787	0.07831629326843272	-64.34139272321218	0.05540079273235748	0.10713518793968528
80	45.173779301132384	80	33	spccomplrate_80tips_spr0.100_.0036.nex	0.1	submit1::20201122163136::2797008851190857787	0.054673356789450775	-53.923011453703054	0.037352910899146566	0.07702323484435815
80	31.580368555533475	80	39	spccomplrate_80tips_spr0.100_.0084.nex	0.1	submit1::20201122163136::2797008851190857787	0.06839067840457912	-64.87959345480986	0.04839828069843559	0.0935210091292537
80	32.884616453736214	80	38	spccomplrate_80tips_spr0.100_.0082.nex	0.1	submit1::20201122163136::2797008851190857787	0.06571562889195737	-52.45793639003692	0.046125969280657556	0.09061065057584941
80	55.70064616534803	80	40	spccomplrate_80tips_spr0.100_.0073.nex	0.1	submit1::20201122163136::2797008851190857787	0.06945932767860694	-52.2940096902307	0.04897045375903829	0.09561618021447345
80	44.3717432588718	80	37	spccomplrate_80tips_spr0.100_.0079.nex	0.1	submit1::20201122163136::2797008851190857787	0.060385767419135865	-60.640549713656696	0.04226089811530738	0.08336399676248424
80	31.664280846096375	80	40	spccomplrate_80tips_spr0.100_.0085.nex	0.1	submit1::20201122163136::2797008851190857787	0.08033463061442539	-60.76564816812787	0.05686917283015543	0.11003804535587514
80	27.625469037364564	80	33	spccomplrate_80tips_spr0.100_.0087.nex	0.1	submit1::20201122163136::2797008851190857787	0.07653374024521316	-51.20073532767961	0.052205533040918246	0.10806536967338748
80	39.261057119825665	80	37	spccomplrate_80tips_spr0.100_.0037.nex	0.1	submit1::20201122163136::2797008851190857787	0.0666279846974468	-46.4688778907563	0.04624840556393289	0.09297118644938848
80	31.484831467282454	80	37	spccomplrate_80tips_spr0.100_.0066.nex	0.1	submit1::20201122163136::2797008851190857787	0.057006692135610056	-55.22817847861023	0.03991411325433887	0.07866339881861703
80	33.96962617330458	80	38	spccomplrate_80tips_spr0.100_.0067.nex	0.1	submit1::20201122163136::2797008851190857787	0.059953166461250804	-64.15756280511188	0.042267693753781324	0.08219222720996472
80	41.12894258448223	80	31	spccomplrate_80tips_spr0.100_.0068.nex	0.1	submit1::20201122163136::2797008851190857787	0.05109990543134237	-42.874062106104766	0.034385153771443966	0.07296055824104163
80	41.9723582377231	80	39	spccomplrate_80tips_spr0.100_.0069.nex	0.1	submit1::20201122163136::2797008851190857787	0.06569042648653187	-39.76307703499972	0.045994438624595166	0.09113290852934716
80	41.98773128071239	80	36	spccomplrate_80tips_spr0.100_.0055.nex	0.1	submit1::20201122163136::2797008851190857787	0.0636671033765882	-49.24870551269834	0.043909855371929776	0.0893755080069468
[truncated: 5 more rows]
