# Supplementary material for: Incorporating the speciation process into species delimitation
Source: PLoS Comput Biol. 2021 May 13;17(5):e1008924. doi: 10.1371/journal.pcbi.1008924 (PMC8118268; doi:10.1371/journal.pcbi.1008924)
Supplement: S1 Data — This is an compressed archive that includes: scripts to simulate data, construct analysis pipelines, and cluster execution job files (delineate-performance-setup/bin); some notes on the parameter space we used (delineate-performance-setup/docs); scripts to collate, compile, and analyze results, as well as generate plots/figures from results data (delineate-performance-results/bin/); CSV/TSV files summarizing each replicate, including (true) parameters as well as inferred parameter values and probablities, as well as metadata such as analysis execution date/time, cluster location, etc. (delineate-performance-results/data/extracts); TSV files containing data simulation/generation logs, including random seeds etc. (delineate-performance-results/data/logs). Note that we omit the full (simulated) data sets due to size (> 5TB). However, these can be easily regenerated in identical detail using the same random seeds for the data generation (given in the “logs”) with the scripts found in the “setup” section above. Note also that the automatically generated logs provided above span a broad variety of studies and analyses, including not only the production runs reported here but also pilot runs, experimental studies, etc. Production run details relevant to this paper can be identified by correlating date/time/cluster with the information found in the “extracts” subdirectory above. (TBZ) [file pcbi.1008924.s002.tbz › delineate-performance-results/data/extracts/unconstrained-partition-estimation/2020-11-17-unconstrained-partition-estimation.tsv]

batch_id	root_age	num_tips	total_num_partitions	true_speciation_completion_rate	true_num_species	num_constrained_species	num_constrained_lineages	num_unconstrained_lineages	estimated_speciation_completion_rate	speciation_completion_rate_source	total_num_partitions_in_confidence_interval	inferred_partition_num_species	inferred_partition_probability	inferred_partition_probability_given_constraints	true_partition_probability	true_partition_cumulative_probability	true_partition_probability_given_constraints	true_partition_cumulative_probability_given_constraints	is_true_partition_preferred	is_true_partition_in_confidence_interval
submit2::20201117232734::634289396534295331	31.095836442204572	15	514229	0.01	5	0	0	15	0.01	specified	2672	1	0.14520496274535674	0.14520496274535497	0.0013453565127242596	0.6547026633531678	0.001345356512724243	0.6547026633531604	FALSE	TRUE
submit2::20201117232734::634289396534295331	28.021518213917435	15	514229	0.01	2	0	0	15	0.01	specified	1833	1	0.1834573537975103	0.1834573537975137	0.01341339312079811	0.4248726337847049	0.01341339312079836	0.42487263378471274	FALSE	TRUE
submit2::20201117232734::634289396534295331	24.141299184687647	15	514229	0.01	3	0	0	15	0.01	specified	512	1	0.23490664887236365	0.2349066488724278	0.0010745938454238542	0.8236825692185366	0.0010745938454241476	0.8236825692187618	FALSE	TRUE
submit2::20201117232734::634289396534295331	21.74660409707434	15	514229	0.01	2	0	0	15	0.01	specified	709	1	0.29192611252629913	0.29192611252631046	0.03049191830214132	0.40627633416817555	0.030491918302142502	0.4062763341681913	FALSE	TRUE
submit2::20201117232734::634289396534295331	26.291746762315483	15	514229	0.01	3	0	0	15	0.01	specified	1785	1	0.19068137106133917	0.19068137106133917	0.0010726578351370683	0.7309981979740187	0.0010726578351370683	0.7309981979740187	FALSE	TRUE
submit2::20201117232734::634289396534295331	20.277317088725535	15	514229	0.01	3	0	0	15	0.01	specified	749	1	0.2360393234042521	0.23603932340435332	0.0013882547489920075	0.7874041087833737	0.001388254748992603	0.7874041087837109	FALSE	TRUE
submit2::20201117232734::634289396534295331	26.74267001660588	15	514229	0.01	3	0	0	15	0.01	specified	593	1	0.22518632929712926	0.2251863292972049	0.0047156374144762285	0.6636795048209317	0.004715637414477812	0.6636795048211547	FALSE	TRUE
submit2::20201117232734::634289396534295331	18.825841552361293	15	514229	0.01	3	0	0	15	0.01	specified	548	1	0.23721111614613477	0.23721111614623092	0.004098196392539971	0.7029432261927681	0.004098196392541632	0.7029432261930533	FALSE	TRUE
submit2::20201117232734::634289396534295331	27.786445925369758	15	514229	0.01	2	0	0	15	0.01	specified	309	1	0.2926454287564451	0.2926454287565855	0.04209731122547247	0.4404121957700653	0.042097311225492665	0.44041219577027657	FALSE	TRUE
submit2::20201117232734::634289396534295331	18.14306673147037	15	514229	0.01	3	0	0	15	0.01	specified	464	1	0.3288741293257048	0.3288741293257205	0.0007370790301862784	0.8630295019540869	0.0007370790301863136	0.8630295019541284	FALSE	TRUE
submit2::20201117232734::634289396534295331	23.5779843746516	15	514229	0.01	2	0	0	15	0.01	specified	399	1	0.3130612163207354	0.31306121632079403	0.02195689874245951	0.5772648146639044	0.02195689874246362	0.5772648146640125	FALSE	TRUE
submit2::20201117232734::634289396534295331	18.82495463363957	15	514229	0.01	2	0	0	15	0.01	specified	374	1	0.2816628020152802	0.2816628020154266	0.016393046248842084	0.5791531409626689	0.016393046248850605	0.57915314096297	FALSE	TRUE
submit2::20201117232734::634289396534295331	18.491620620391483	15	514229	0.01	4	0	0	15	0.01	specified	580	1	0.26721372708747626	0.267213727087602	1.379945181472292e-05	0.9813949258416482	1.3799451814729414e-05	0.9813949258421112	FALSE	FALSE
submit2::20201117232734::634289396534295331	24.581105791790293	15	514229	0.01	4	0	0	15	0.01	specified	499	1	0.2690844394423025	0.2690844394425415	0.00014121118829041147	0.9362473127269973	0.00014121118829053692	0.9362473127278285	FALSE	TRUE
submit2::20201117232734::634289396534295331	30.367221053600545	15	514229	0.01	3	0	0	15	0.01	specified	944	1	0.1746653207726945	0.1746653207726945	0.005465350057477851	0.5828965547194342	0.005465350057477851	0.5828965547194342	FALSE	TRUE
submit2::20201117232734::634289396534295331	18.976188319096128	15	514229	0.01	2	0	0	15	0.01	specified	507	1	0.3007456321333048	0.30074563213338584	0.055884508732987656	0.41707873952775315	0.05588450873300272	0.41707873952786556	FALSE	TRUE
submit2::20201117232734::634289396534295331	21.04122706371342	15	514229	0.01	2	0	0	15	0.01	specified	1605	1	0.2257176375200654	0.22571763752007373	0.022949186342573764	0.28123186680233964	0.02294918634257461	0.28123186680235	FALSE	TRUE
submit2::20201117232734::634289396534295331	22.494642691034667	15	514229	0.01	4	0	0	15	0.01	specified	816	1	0.2236663487516772	0.2236663487516772	5.841801305127249e-05	0.9471225471102361	5.841801305127249e-05	0.9471225471102361	FALSE	TRUE
submit2::20201117232734::634289396534295331	33.62715687548513	15	514229	0.01	2	0	0	15	0.01	specified	1317	1	0.16498285515281771	0.16498285515281771	0.035123460675903904	0.28268242109291747	0.035123460675903904	0.28268242109291747	FALSE	TRUE
submit2::20201117232734::634289396534295331	16.07594144664445	15	514229	0.01	3	0	0	15	0.01	specified	489	1	0.3148154669816655	0.3148154669817292	0.000733124507950774	0.8612019118191354	0.0007331245079509224	0.8612019118193099	FALSE	TRUE
submit2::20201117232734::634289396534295331	17.902947599158793	15	514229	0.01	3	0	0	15	0.01	specified	267	1	0.3605039368244746	0.360503936824621	0.0013694004085347527	0.8614422183135395	0.0013694004085353087	0.8614422183138895	FALSE	TRUE
submit2::20201117232734::634289396534295331	31.75550250007952	15	514229	0.01	3	0	0	15	0.01	specified	5306	1	0.09307697184337824	0.0930769718433783	0.0008036309248145211	0.6255741927696581	0.0008036309248145218	0.6255741927696584	FALSE	TRUE
submit2::20201117232734::634289396534295331	31.988863708866994	15	514229	0.01	2	0	0	15	0.01	specified	1330	1	0.15473547833186674	0.1547354783318753	0.0038476825929804575	0.6056715820278007	0.0038476825929806705	0.6056715820278339	FALSE	TRUE
submit2::20201117232734::634289396534295331	25.79047802562041	15	514229	0.01	3	0	0	15	0.01	specified	727	1	0.22246467404231554	0.22246467404238787	0.003636354420308392	0.6694594382438018	0.0036363544203095745	0.6694594382440197	FALSE	TRUE
submit2::20201117232734::634289396534295331	27.266470934656667	15	514229	0.01	2	0	0	15	0.01	specified	518	1	0.2617827226515049	0.2617827226515432	0.1259495295749607	0.38773225222646557	0.12594952957497912	0.3877322522265223	FALSE	TRUE
submit2::20201117232734::634289396534295331	20.90019628900193	15	514229	0.01	3	0	0	15	0.01	specified	534	1	0.2871028106514747	0.2871028106514948	0.005222469601249687	0.6630156800964806	0.005222469601250052	0.6630156800965271	FALSE	TRUE
submit2::20201117232734::634289396534295331	19.12548359199889	15	514229	0.01	2	0	0	15	0.01	specified	556	1	0.30197418182204405	0.3019741818221243	0.01825316674207004	0.5365139992191998	0.01825316674207489	0.5365139992193425	FALSE	TRUE
submit2::20201117232734::634289396534295331	22.66422541394687	15	514229	0.01	3	0	0	15	0.01	specified	1537	1	0.1947288554119024	0.1947288554119024	0.004434852496501505	0.5785005013470499	0.004434852496501505	0.5785005013470499	FALSE	TRUE
submit2::20201117232734::634289396534295331	21.367689623279908	15	514229	0.01	2	0	0	15	0.01	specified	506	1	0.23935175792123198	0.23935175792132554	0.035455503486135125	0.4249983563042495	0.03545550348614898	0.4249983563044156	FALSE	TRUE
submit2::20201117232734::634289396534295331	23.22908689433084	15	514229	0.01	2	0	0	15	0.01	specified	1299	1	0.21464212039952185	0.2146421203995225	0.012555115863630553	0.4969754128102522	0.012555115863630591	0.49697541281025376	FALSE	TRUE
submit2::20201117232734::634289396534295331	20.52005584665867	15	514229	0.01	2	0	0	15	0.01	specified	506	1	0.2879363577205811	0.2879363577207171	0.03230803042252376	0.4154814443223077	0.03230803042253901	0.41548144432250383	FALSE	TRUE
submit2::20201117232734::634289396534295331	22.480205848839667	15	514229	0.01	2	0	0	15	0.01	specified	684	1	0.27334316185171553	0.27334316185175656	0.007973462689197887	0.637002200696029	0.007973462689199082	0.6370022006961246	FALSE	TRUE
submit2::20201117232734::634289396534295331	14.29887980300349	15	514229	0.01	6	0	0	15	0.01	specified	514	1	0.31194584105098294	0.3119458410510488	2.2162918471294312e-07	0.9985414503801758	2.216291847129899e-07	0.9985414503803871	FALSE	FALSE
submit2::20201117232734::634289396534295331	15.806611398389935	15	514229	0.01	2	0	0	15	0.01	specified	258	1	0.3681560222805464	0.3681560222807668	0.008808194736375487	0.7263799986111098	0.00880819473638076	0.7263799986115447	FALSE	TRUE
submit2::20201117232734::634289396534295331	32.13266420851397	15	514229	0.01	3	0	0	15	0.01	specified	1287	1	0.17540788742526264	0.17540788742526264	0.0010662123984083584	0.7467455407476797	0.0010662123984083584	0.7467455407476797	FALSE	TRUE
submit2::20201117232734::634289396534295331	35.74292958652124	15	514229	0.01	4	0	0	15	0.01	specified	2631	1	0.12283593983943604	0.12283593983943028	9.806825649220639e-05	0.8787976045577196	9.80682564922018e-05	0.8787976045576771	FALSE	TRUE
submit2::20201117232734::634289396534295331	23.264161639336432	15	514229	0.01	2	0	0	15	0.01	specified	555	1	0.28797788286996573	0.28797788286998727	0.025678038149357433	0.47847845575186665	0.025678038149359355	0.47847845575190256	FALSE	TRUE
submit2::20201117232734::634289396534295331	20.783142703306957	15	514229	0.01	2	0	0	15	0.01	specified	249	1	0.34404273118509354	0.3440427311853784	0.03445356279488121	0.5326508626782986	0.034453562794909735	0.5326508626787397	FALSE	TRUE
submit2::20201117232734::634289396534295331	20.300239445865774	15	514229	0.01	2	0	0	15	0.01	specified	707	1	0.27444735492222	0.2744473549222554	0.05131605045584122	0.3257634053780612	0.05131605045584785	0.3257634053781033	FALSE	TRUE
submit2::20201117232734::634289396534295331	28.366253621774455	15	514229	0.01	2	0	0	15	0.01	specified	604	1	0.2420472557669669	0.24204725576709443	0.00835104221499688	0.610586023776074	0.00835104221500128	0.6105860237763956	FALSE	TRUE
submit2::20201117232734::634289396534295331	35.7562216707296	15	514229	0.01	2	0	0	15	0.01	specified	1231	1	0.15083485215221348	0.15083485215222017	0.03873001398999789	0.18956486614221138	0.038730013989999604	0.1895648661422198	FALSE	TRUE
submit2::20201117232734::634289396534295331	16.38241841866616	15	514229	0.01	2	0	0	15	0.01	specified	610	1	0.3175508164274476	0.3175508164274586	0.055857712676233066	0.37340852910368066	0.055857712676235	0.3734085291036936	FALSE	TRUE
submit2::20201117232734::634289396534295331	27.676698136685953	15	514229	0.01	4	0	0	15	0.01	specified	2248	1	0.17132136029813816	0.1713213602981325	0.0001311747809267794	0.872408754908116	0.00013117478092677506	0.8724087549080851	FALSE	TRUE
submit2::20201117232734::634289396534295331	24.210456601312593	15	514229	0.01	2	0	0	15	0.01	specified	1383	1	0.18248250492001653	0.18248250492003298	0.030400375605071132	0.3151004091494137	0.030400375605073877	0.3151004091494421	FALSE	TRUE
submit2::20201117232734::634289396534295331	19.8367253131007	15	514229	0.01	3	0	0	15	0.01	specified	2355	1	0.21057901295381898	0.2105790129538226	0.0007956748174756694	0.7415521888576635	0.000795674817475683	0.7415521888576768	FALSE	TRUE
submit2::20201117232734::634289396534295331	18.512069543225465	15	514229	0.01	2	0	0	15	0.01	specified	486	1	0.3254972368444434	0.325497236844502	0.04227798858219187	0.3677752254266353	0.04227798858219947	0.3677752254267015	FALSE	TRUE
submit2::20201117232734::634289396534295331	33.159494547091576	15	514229	0.01	2	0	0	15	0.01	specified	1371	1	0.15803727215736646	0.15803727215742536	0.020641502299842875	0.35190647516837065	0.020641502299850567	0.3519064751685018	FALSE	TRUE
submit2::20201117232734::634289396534295331	17.60903935504649	15	514229	0.01	2	0	0	15	0.01	specified	338	1	0.3269716184931017	0.32697161849319406	0.004771345071621762	0.74025614488639	0.00477134507162311	0.7402561448865991	FALSE	TRUE
submit2::20201117232734::634289396534295331	30.989225232123633	15	514229	0.01	2	0	0	15	0.01	specified	860	1	0.21820862371353922	0.21820862371357902	0.0035470754206905655	0.6779388091345074	0.0035470754206912126	0.6779388091346306	FALSE	TRUE
submit2::20201117232734::634289396534295331	17.441682634654917	15	514229	0.01	2	0	0	15	0.01	specified	481	1	0.31367960722095084	0.31367960722095084	0.023738058566262626	0.5169135679982294	0.023738058566262626	0.5169135679982294	FALSE	TRUE
submit2::20201117232734::634289396534295331	20.68969963325012	15	514229	0.01	3	0	0	15	0.01	specified	905	1	0.24503573788042277	0.24503573788042277	0.000571665351694592	0.835551150805249	0.000571665351694592	0.835551150805249	FALSE	TRUE
submit2::20201117232734::634289396534295331	19.575494549825745	15	514229	0.01	3	0	0	15	0.01	specified	2371	1	0.20044801576285165	0.20044801576284282	0.005215169650500097	0.5322715085616782	0.005215169650499868	0.5322715085616548	FALSE	TRUE
submit2::20201117232734::634289396534295331	23.81682456252131	15	514229	0.01	3	0	0	15	0.01	specified	386	1	0.2900023704811482	0.29000237048118277	0.00943580565125157	0.6816842923787496	0.009435805651252696	0.6816842923788309	FALSE	TRUE
submit2::20201117232734::634289396534295331	15.759905368772689	15	514229	0.01	2	0	0	15	0.01	specified	644	1	0.30289995447476953	0.30289995447476953	0.027091211211322238	0.4957475681578371	0.027091211211322238	0.4957475681578371	FALSE	TRUE
submit2::20201117232734::634289396534295331	16.127647886554428	15	514229	0.01	2	0	0	15	0.01	specified	338	1	0.34685801762815993	0.34685801762828067	0.024182595852174263	0.5493544392881539	0.02418259585218268	0.549354439288345	FALSE	TRUE
submit2::20201117232734::634289396534295331	26.164731463819987	15	514229	0.01	2	0	0	15	0.01	specified	696	1	0.23811458608369826	0.23811458608386366	0.0068873909118384565	0.6391983499801281	0.00688739091184324	0.6391983499805722	FALSE	TRUE
submit2::20201117232734::634289396534295331	20.63731144047714	15	514229	0.01	2	0	0	15	0.01	specified	757	1	0.2563480294846878	0.2563480294847276	0.028946476078186796	0.4122673427454398	0.02894647607819129	0.41226734274550386	FALSE	TRUE
submit2::20201117232734::634289396534295331	14.86498692224975	15	514229	0.01	3	0	0	15	0.01	specified	843	1	0.29329239748173613	0.2932923974817507	0.0017208534090862213	0.7694340140177428	0.0017208534090863068	0.7694340140177811	FALSE	TRUE
submit2::20201117232734::634289396534295331	40.123545891918354	15	514229	0.01	2	0	0	15	0.01	specified	851	1	0.18663689714230755	0.18663689714245843	0.015155408890399765	0.47212492989094734	0.015155408890412015	0.47212492989132887	FALSE	TRUE
submit2::20201117232734::634289396534295331	27.997318262837215	15	514229	0.01	2	0	0	15	0.01	specified	1138	1	0.20972183409749134	0.20972183409749134	0.013441297758508407	0.44625840047935883	0.013441297758508407	0.44625840047935883	FALSE	TRUE
submit2::20201117232734::634289396534295331	26.135967849995588	15	514229	0.01	3	0	0	15	0.01	specified	816	1	0.21921503589299313	0.21921503589303792	0.0010730451063700574	0.7885534848278167	0.0010730451063702766	0.7885534848279779	FALSE	TRUE
submit2::20201117232734::634289396534295331	21.012131580589106	15	514229	0.01	2	0	0	15	0.01	specified	525	1	0.266256008317629	0.2662560083177428	0.03405334065014572	0.42735210706542953	0.03405334065016028	0.4273521070656123	FALSE	TRUE
submit2::20201117232734::634289396534295331	13.546580355744396	15	514229	0.01	3	0	0	15	0.01	specified	276	1	0.3854518302846083	0.38545183028472124	0.0008808309493049932	0.88687393395659	0.0008808309493052514	0.88687393395685	FALSE	TRUE
submit2::20201117232734::634289396534295331	27.1968720461291	15	514229	0.01	2	0	0	15	0.01	specified	1052	1	0.20338381205941566	0.2033838120594419	0.024629944583275293	0.3809455349408536	0.02462994458327847	0.3809455349409028	FALSE	TRUE
submit2::20201117232734::634289396534295331	13.739983631004158	15	514229	0.01	2	0	0	15	0.01	specified	870	1	0.2921925425859763	0.2921925425859497	0.04175593619914421	0.3339484787851205	0.0417559361991404	0.3339484787850901	FALSE	TRUE
submit2::20201117232734::634289396534295331	32.453956732789365	15	514229	0.01	3	0	0	15	0.01	specified	1522	1	0.17675656192767153	0.1767565619276707	0.0016010289229114	0.6965379506176969	0.0016010289229113927	0.6965379506176936	FALSE	TRUE
submit2::20201117232734::634289396534295331	17.301987710845715	15	514229	0.01	2	0	0	15	0.01	specified	130	1	0.40774588061448913	0.4077458806148366	0.016031218467668338	0.7110700926474913	0.016031218467681997	0.7110700926480974	FALSE	TRUE
submit2::20201117232734::634289396534295331	14.474436545699614	15	514229	0.01	3	0	0	15	0.01	specified	144	1	0.47420948348658587	0.4742094834869138	0.0020230976587543815	0.8761690076520577	0.0020230976587557806	0.8761690076526639	FALSE	TRUE
submit2::20201117232734::634289396534295331	23.09124403237406	15	514229	0.01	3	0	0	15	0.01	specified	567	1	0.27040049821153195	0.270400498211551	0.00301480507489939	0.7328807149821015	0.003014805074899602	0.732880714982153	FALSE	TRUE
submit2::20201117232734::634289396534295331	19.57678728626957	15	514229	0.01	2	0	0	15	0.01	specified	747	1	0.2819003861037455	0.2819003861037455	0.01989286459959371	0.48452544981210766	0.01989286459959371	0.48452544981210766	FALSE	TRUE
submit2::20201117232734::634289396534295331	18.203378335640068	15	514229	0.01	2	0	0	15	0.01	specified	159	1	0.42615355779681063	0.4261535577970619	0.014399633017514372	0.6884621367164013	0.014399633017522862	0.6884621367168072	FALSE	TRUE
submit2::20201117232734::634289396534295331	57.486401562199255	15	514229	0.01	4	0	0	15	0.01	specified	1439	1	0.08430662836190186	0.08430662836190354	0.014349262323154225	0.35136327101926	0.01434926232315451	0.3513632710192671	FALSE	TRUE
submit2::20201117232734::634289396534295331	30.46931524059548	15	514229	0.01	3	0	0	15	0.01	specified	564	1	0.23430984547715922	0.23430984547724293	0.006677761430866672	0.6439684130112215	0.006677761430869058	0.6439684130114519	FALSE	TRUE
submit2::20201117232734::634289396534295331	19.51332510759721	15	514229	0.01	2	0	0	15	0.01	specified	438	1	0.2978806973831441	0.2978806973832651	0.022445187188782082	0.4985555898107808	0.022445187188791203	0.4985555898109833	FALSE	TRUE
submit2::20201117232734::634289396534295331	17.729307560615695	15	514229	0.01	2	0	0	15	0.01	specified	111	1	0.43222312900909166	0.4322231290093895	0.040594127555059735	0.6180489108918364	0.040594127555087706	0.6180489108922624	FALSE	TRUE
submit2::20201117232734::634289396534295331	47.144616004941525	15	514229	0.01	2	0	0	15	0.01	specified	1602	1	0.11393803474292297	0.11393803474293437	0.013198401385570149	0.3919998293875154	0.01319840138557147	0.3919998293875545	FALSE	TRUE
submit2::20201117232734::634289396534295331	21.926217060829302	15	514229	0.01	2	0	0	15	0.01	specified	1646	1	0.18425929441942365	0.18425929441943034	0.025878140621225267	0.31428884916290667	0.025878140621226207	0.31428884916291805	FALSE	TRUE
submit2::20201117232734::634289396534295331	20.75272216201355	15	514229	0.01	4	0	0	15	0.01	specified	914	1	0.2520155771514223	0.2520155771514242	0.000671070951746161	0.8285754293126887	0.000671070951746166	0.8285754293126956	FALSE	TRUE
submit2::20201117232734::634289396534295331	29.916610289890308	15	514229	0.01	3	0	0	15	0.01	specified	1208	1	0.2067609390999306	0.20676093909994947	0.0019712471190842153	0.7020529842226725	0.0019712471190843953	0.7020529842227373	FALSE	TRUE
submit2::20201117232734::634289396534295331	19.02551594955688	15	514229	0.01	4	0	0	15	0.01	specified	584	1	0.2559804180740965	0.25598041807420574	1.455714244262122e-05	0.9802565326045336	1.4557142442627434e-05	0.9802565326049515	FALSE	FALSE
submit2::20201117232734::634289396534295331	38.44861066860024	15	514229	0.01	3	0	0	15	0.01	specified	332	1	0.18919492030355917	0.1891949203036809	0.08875781492511414	0.2779527352286733	0.08875781492517125	0.27795273522885217	FALSE	TRUE
submit2::20201117232734::634289396534295331	14.77851496004271	15	514229	0.01	4	0	0	15	0.01	specified	311	1	0.37252076547712526	0.3725207654772647	0.00010804217690753507	0.9536818678006835	0.00010804217690757551	0.9536818678010404	FALSE	FALSE
submit2::20201117232734::634289396534295331	20.31669963827742	15	514229	0.01	3	0	0	15	0.01	specified	512	1	0.31250046934561637	0.31250046934562803	0.0063061172608884315	0.695871849840009	0.0063061172608886665	0.6958718498400349	FALSE	TRUE
submit2::20201117232734::634289396534295331	19.140755784212534	15	514229	0.01	2	0	0	15	0.01	specified	810	1	0.3025784049042791	0.3025784049043183	0.020572937669327416	0.5055908206963684	0.02057293766933008	0.5055908206964339	FALSE	TRUE
submit2::20201117232734::634289396534295331	34.022190849700834	15	514229	0.01	3	0	0	15	0.01	specified	2375	1	0.1164643100651649	0.1164643100651649	0.009160149965073314	0.35780482933175173	0.009160149965073314	0.35780482933175173	FALSE	TRUE
submit2::20201117232734::634289396534295331	19.31614480926156	15	514229	0.01	2	0	0	15	0.01	specified	1091	1	0.26959762405687804	0.26959762405684795	0.01985122206307938	0.4614760126629558	0.019851222063077163	0.46147601266290433	FALSE	TRUE
submit2::20201117232734::634289396534295331	13.704464112700025	15	514229	0.01	3	0	0	15	0.01	specified	108	1	0.49410417433933107	0.49410417433958	9.0389449944135e-05	0.9745629714983054	9.038944994418054e-05	0.9745629714987967	FALSE	FALSE
submit2::20201117232734::634289396534295331	17.30016332119298	15	514229	0.01	4	0	0	15	0.01	specified	175	1	0.3961764362861931	0.39617643628636046	9.394455038744649e-06	0.9915850752166611	9.394455038748618e-06	0.9915850752170784	FALSE	FALSE
submit2::20201117232734::634289396534295331	24.141695484817568	15	514229	0.01	3	0	0	15	0.01	specified	205	1	0.34504392990708904	0.3450439299073263	0.006652434725965824	0.7665311661254361	0.006652434725970399	0.7665311661259635	FALSE	TRUE
submit2::20201117232734::634289396534295331	16.134859186893735	15	514229	0.01	2	0	0	15	0.01	specified	282	1	0.3920727137897309	0.39207271378981895	0.019769818794376944	0.6426169177062862	0.019769818794381385	0.6426169177064304	FALSE	TRUE
submit2::20201117232734::634289396534295331	24.945988858656875	15	514229	0.01	2	0	0	15	0.01	specified	268	1	0.3273551632619663	0.32735516326217456	0.00740018295942575	0.7027732737568018	0.007400182959430459	0.7027732737572493	FALSE	TRUE
submit2::20201117232734::634289396534295331	43.73566681227323	15	514229	0.01	5	0	0	15	0.01	specified	334	1	0.17410115005543542	0.17410115005552246	4.675241392881737e-05	0.9725632457067688	4.675241392884074e-05	0.9725632457072543	FALSE	FALSE
submit2::20201117232734::634289396534295331	15.528872459264845	15	514229	0.01	2	0	0	15	0.01	specified	462	1	0.3038298805507927	0.30382988055083515	0.05104153185254639	0.3548714124033391	0.05104153185255352	0.35487141240338865	FALSE	TRUE
submit2::20201117232734::634289396534295331	37.79445445365335	15	514229	0.01	2	0	0	15	0.01	specified	539	1	0.18582061928925983	0.18582061928932153	0.09533583496303613	0.28115645425229596	0.09533583496306779	0.28115645425238933	FALSE	TRUE
submit2::20201117232734::634289396534295331	9.165405985717669	15	514229	0.01	2	0	0	15	0.01	specified	151	1	0.5206588055167568	0.5206588055168797	0.014660163677788858	0.7474813006795932	0.014660163677792321	0.7474813006797696	FALSE	TRUE
submit2::20201117232734::634289396534295331	21.60471234779233	15	514229	0.01	2	0	0	15	0.01	specified	1477	1	0.21443330506145666	0.21443330506146108	0.015504703480170096	0.44819736680856587	0.015504703480170415	0.4481973668085751	FALSE	TRUE
submit2::20201117232734::634289396534295331	19.521844600051846	15	514229	0.01	2	0	0	15	0.01	specified	253	1	0.3611401730367997	0.361140173036972	0.006233048174927704	0.7251704811928211	0.006233048174930677	0.7251704811931668	FALSE	TRUE
submit2::20201117232734::634289396534295331	43.024211586836095	15	514229	0.01	3	0	0	15	0.01	specified	7091	1	0.07686004684561085	0.07686004684561895	0.00563626482020021	0.2918852658370187	0.005636264820200804	0.29188526583704966	FALSE	TRUE
submit2::20201117232734::634289396534295331	22.105322251968552	15	514229	0.01	3	0	0	15	0.01	specified	829	1	0.24821178185103926	0.24821178185124534	0.003279903868041705	0.6690266137861968	0.0032799038680444282	0.6690266137867524	FALSE	TRUE
submit2::20201117232734::634289396534295331	36.243396167755556	15	514229	0.01	3	0	0	15	0.01	specified	2384	1	0.1101943386802559	0.11019433868025667	0.0015582247842885499	0.6138905598922495	0.0015582247842885607	0.613890559892254	FALSE	TRUE
submit2::20201117232734::634289396534295331	19.41040608667521	15	514229	0.02	2	0	0	15	0.02	specified	5670	1	0.08278897184097471	0.08278897184097471	0.0015007352787666456	0.5145690605590414	0.0015007352787666456	0.5145690605590414	FALSE	TRUE
submit2::20201117232734::634289396534295331	20.812492789080714	15	514229	0.02	2	0	0	15	0.02	specified	7155	1	0.06359420775490542	0.06359420775490336	0.019368931250309453	0.1346459071623773	0.019368931250308828	0.13464590716237296	FALSE	TRUE
submit2::20201117232734::634289396534295331	25.941866328560497	15	514229	0.02	3	0	0	15	0.02	specified	10896	1	0.0399590960559363	0.03995909605593641	0.001316311869273033	0.41200045074623737	0.0013163118692730367	0.4120004507462387	FALSE	TRUE
submit2::20201117232734::634289396534295331	15.97072663133019	15	514229	0.02	4	0	0	15	0.02	specified	3142	1	0.13821163839089418	0.13821163839089357	7.062195687631359e-05	0.886849359008361	7.062195687631328e-05	0.8868493590083576	FALSE	TRUE
submit2::20201117232734::634289396534295331	17.19022436293866	15	514229	0.02	2	0	0	15	0.02	specified	1648	1	0.1634289844485105	0.16342898444850826	0.015175474929011893	0.4080438467953827	0.015175474929011685	0.4080438467953771	FALSE	TRUE
submit2::20201117232734::634289396534295331	33.3081575933746	15	514229	0.02	7	0	0	15	0.02	specified	5118	1	0.02813253849792045	0.02813253849792045	4.8846734624399784e-05	0.8774577682485107	4.8846734624399784e-05	0.8774577682485107	FALSE	TRUE
submit2::20201117232734::634289396534295331	14.140461227849412	15	514229	0.02	2	0	0	15	0.02	specified	3580	1	0.1228346640621198	0.12283466406211127	0.013266555412511774	0.2763926915967887	0.013266555412510851	0.2763926915967695	FALSE	TRUE
submit2::20201117232734::634289396534295331	28.727266330023525	15	514229	0.02	3	0	0	15	0.02	specified	15782	1	0.018329839469756123	0.018329839469755662	0.005210715088916642	0.10008370571577109	0.005210715088916511	0.10008370571576855	FALSE	TRUE
submit2::20201117232734::634289396534295331	22.374956121019522	15	514229	0.02	5	0	0	15	0.02	specified	5359	1	0.07475292734823659	0.07475292734823497	8.406810943253001e-05	0.8387381470247278	8.406810943252818e-05	0.8387381470247096	FALSE	TRUE
submit2::20201117232734::634289396534295331	18.29366516457818	15	514229	0.02	2	0	0	15	0.02	specified	1789	1	0.14594461191841884	0.14594461191842117	0.0493619711446313	0.2447388027708884	0.04936197114463209	0.24473880277089233	FALSE	TRUE
submit2::20201117232734::634289396534295331	36.88320734649898	15	514229	0.02	3	0	0	15	0.02	specified	4643	1	0.021402661208738363	0.021402661208740424	0.0019056507538713046	0.3842448388221026	0.001905650753871488	0.38424483882213967	FALSE	TRUE
submit2::20201117232734::634289396534295331	21.01612082254468	15	514229	0.02	4	0	0	15	0.02	specified	2157	1	0.10294428755570711	0.10294428755571702	7.529252055626531e-05	0.9014049343327366	7.529252055627256e-05	0.9014049343328246	FALSE	TRUE
submit2::20201117232734::634289396534295331	14.800151190931167	15	514229	0.02	2	0	0	15	0.02	specified	1953	1	0.15922113770401453	0.15922113770401453	0.00919021361211943	0.4368319315153628	0.00919021361211943	0.4368319315153628	FALSE	TRUE
submit2::20201117232734::634289396534295331	23.30267226465527	15	514229	0.02	2	0	0	15	0.02	specified	7226	1	0.06499079489119673	0.06499079489120044	0.003656819232023168	0.3390154299795706	0.003656819232023376	0.3390154299795899	FALSE	TRUE
submit2::20201117232734::634289396534295331	17.618653395422918	15	514229	0.02	2	0	0	15	0.02	specified	7909	1	0.0786094738739027	0.07860947387389682	0.015468111023427147	0.13075483722633105	0.01546811102342599	0.13075483722632125	FALSE	TRUE
submit2::20201117232734::634289396534295331	26.61848967790165	15	514229	0.02	3	0	0	15	0.02	specified	9374	1	0.04134708960155339	0.041347089601552894	9.060525010714275e-05	0.7694426360719625	9.060525010714167e-05	0.7694426360719534	FALSE	TRUE
submit2::20201117232734::634289396534295331	23.281034635139566	15	514229	0.02	3	0	0	15	0.02	specified	5998	1	0.046191684813121636	0.04619168481312206	0.001117086257010926	0.49900195285628074	0.0011170862570109362	0.49900195285628524	FALSE	TRUE
submit2::20201117232734::634289396534295331	20.026187082738332	15	514229	0.02	5	0	0	15	0.02	specified	5878	1	0.0754921424392445	0.07549214243924546	0.0003281408661575875	0.7085570139588988	0.00032814086615759165	0.7085570139589085	FALSE	TRUE
submit2::20201117232734::634289396534295331	25.99782409384011	15	514229	0.02	4	0	0	15	0.02	specified	11400	1	0.032489661443425806	0.03248966144342585	0.00012378472581413437	0.7227870346376947	0.00012378472581413454	0.7227870346376958	FALSE	TRUE
submit2::20201117232734::634289396534295331	13.889646867621778	15	514229	0.02	3	0	0	15	0.02	specified	4402	1	0.12062944438060716	0.12062944438061511	0.0058762230541868085	0.40781894043845474	0.005876223054187196	0.40781894043848155	FALSE	TRUE
submit2::20201117232734::634289396534295331	16.228243051510454	15	514229	0.02	3	0	0	15	0.02	specified	2357	1	0.1387139887239349	0.1387139887239349	0.0017523139625703983	0.6171880354183651	0.0017523139625703983	0.6171880354183651	FALSE	TRUE
submit2::20201117232734::634289396534295331	21.296555511843593	15	514229	0.02	6	0	0	15	0.02	specified	16089	1	0.03972292929719819	0.03972292929720024	0.0004313530540144366	0.5169552301851174	0.00043135305401445886	0.5169552301851441	FALSE	TRUE
submit2::20201117232734::634289396534295331	17.733965917051197	15	514229	0.02	3	0	0	15	0.02	specified	9668	1	0.06381837223477112	0.06381837223476368	0.008471021719527	0.222720187982696	0.008471021719526012	0.22272018798267001	FALSE	TRUE
submit2::20201117232734::634289396534295331	16.628087993141442	15	514229	0.02	2	0	0	15	0.02	specified	3937	1	0.11500254126847091	0.1150025412684514	0.026060825934380402	0.19555137559813912	0.026060825934375982	0.19555137559810593	FALSE	TRUE
submit2::20201117232734::634289396534295331	26.628148712540025	15	514229	0.02	2	0	0	15	0.02	specified	4494	1	0.05740875874129007	0.05740875874128911	0.01593404672207953	0.21013048040736443	0.015934046722079265	0.21013048040736096	FALSE	TRUE
submit2::20201117232734::634289396534295331	31.47969792657745	15	514229	0.02	3	0	0	15	0.02	specified	3412	1	0.05517085894617851	0.055170858946172394	0.0020284750442424123	0.545303636006171	0.0020284750442421877	0.5453036360061108	FALSE	TRUE
submit2::20201117232734::634289396534295331	28.615543114535686	15	514229	0.02	2	0	0	15	0.02	specified	4368	1	0.0755300529187453	0.07553005291874516	0.006193888039204988	0.35095477562053184	0.006193888039204977	0.3509547756205312	FALSE	TRUE
submit2::20201117232734::634289396534295331	29.698136645690795	15	514229	0.02	4	0	0	15	0.02	specified	18575	1	0.022713808643233552	0.022713808643232063	0.0006493904526349523	0.3779581753620357	0.0006493904526349098	0.37795817536201126	FALSE	TRUE
submit2::20201117232734::634289396534295331	18.821766105807235	15	514229	0.02	2	0	0	15	0.02	specified	1585	1	0.17507326993272654	0.17507326993272893	0.09754643865598153	0.2726197085887081	0.09754643865598286	0.27261970858871176	FALSE	TRUE
submit2::20201117232734::634289396534295331	28.72956676901506	15	514229	0.02	3	0	0	15	0.02	specified	2333	1	0.04832889780029606	0.04832889780029891	0.00022414346572646453	0.8292819453644681	0.00022414346572647775	0.8292819453645178	FALSE	TRUE
submit2::20201117232734::634289396534295331	21.576458901135943	15	514229	0.02	4	0	0	15	0.02	specified	8825	1	0.043363017633682846	0.04336301763368389	0.0009578585060094706	0.4844189433679882	0.0009578585060094935	0.48441894336799934	FALSE	TRUE
submit2::20201117232734::634289396534295331	17.60085168137634	15	514229	0.02	3	0	0	15	0.02	specified	1492	1	0.14248885421499458	0.14248885421500165	0.014896270925803529	0.33720954883988596	0.01489627092580427	0.3372095488399027	FALSE	TRUE
submit2::20201117232734::634289396534295331	24.026079060382116	15	514229	0.02	5	0	0	15	0.02	specified	14008	1	0.02784441939831266	0.027844419398313572	2.470788353118226e-05	0.855975238783083	2.470788353118307e-05	0.8559752387831133	FALSE	TRUE
submit2::20201117232734::634289396534295331	36.66741444786908	15	514229	0.02	3	0	0	15	0.02	specified	5470	1	0.02342912007410248	0.02342912007410248	0.0009296346826386346	0.5278780278112203	0.0009296346826386346	0.5278780278112203	FALSE	TRUE
submit2::20201117232734::634289396534295331	27.447989496560602	15	514229	0.02	5	0	0	15	0.02	specified	11159	1	0.036088758480309645	0.03608875848031021	1.689056626381733e-06	0.974205051606163	1.6890566263817595e-06	0.9742050516061775	FALSE	FALSE
submit2::20201117232734::634289396534295331	19.407048824702105	15	514229	0.02	4	0	0	15	0.02	specified	4142	1	0.10628166285989207	0.1062816628598875	0.0007332436003425816	0.6577948738302287	0.00073324360034255	0.6577948738302004	FALSE	TRUE
submit2::20201117232734::634289396534295331	62.8243635065456	15	514229	0.02	2	0	0	15	0.02	specified	2622	2	0.14193311389660557	0.1419331138966271	0.14193311389660557	0.14193311389660557	0.1419331138966271	0.1419331138966271	TRUE	TRUE
submit2::20201117232734::634289396534295331	33.659332979690035	15	514229	0.02	4	0	0	15	0.02	specified	13464	2	0.03226503151308061	0.03226503151308094	0.00021024658533514023	0.6256024417503693	0.00021024658533514234	0.6256024417503759	FALSE	TRUE
submit2::20201117232734::634289396534295331	21.839892451303783	15	514229	0.02	3	0	0	15	0.02	specified	6436	1	0.06844567008012642	0.06844567008012557	0.005338830032990436	0.29387871476333455	0.005338830032990369	0.29387871476333094	FALSE	TRUE
submit2::20201117232734::634289396534295331	29.340102879376914	15	514229	0.02	4	0	0	15	0.02	specified	2587	1	0.06759105164036623	0.06759105164036877	0.0027314257585031388	0.5357541422879504	0.002731425758503241	0.5357541422879705	FALSE	TRUE
submit2::20201117232734::634289396534295331	25.53579904756757	15	514229	0.02	2	0	0	15	0.02	specified	4906	1	0.05750292955820592	0.05750292955820754	0.012177857371730749	0.17749177706923763	0.01217785737173109	0.17749177706924263	FALSE	TRUE
submit2::20201117232734::634289396534295331	11.046669934121574	15	514229	0.02	2	0	0	15	0.02	specified	1496	1	0.18055377140070794	0.18055377140070233	0.00793911232922693	0.4848975195616659	0.007939112329226684	0.4848975195616508	FALSE	TRUE
submit2::20201117232734::634289396534295331	31.58995818286966	15	514229	0.02	5	0	0	15	0.02	specified	5760	3	0.051044582301888505	0.05104458230188537	4.290887241292302e-05	0.8786568569971641	4.2908872412920385e-05	0.8786568569971122	FALSE	TRUE
submit2::20201117232734::634289396534295331	30.57195680920824	15	514229	0.02	2	0	0	15	0.02	specified	2725	1	0.06766524054786464	0.06766524054786618	0.002973204846716654	0.516217726630332	0.0029732048467167216	0.5162177266303438	FALSE	TRUE
submit2::20201117232734::634289396534295331	24.52726212142756	15	514229	0.02	3	0	0	15	0.02	specified	2673	1	0.06992058174428492	0.06992058174429636	0.010079805855251981	0.291397186183297	0.010079805855253629	0.2913971861833447	FALSE	TRUE
submit2::20201117232734::634289396534295331	16.51756306305693	15	514229	0.02	3	0	0	15	0.02	specified	7807	1	0.07836535478972488	0.07836535478972456	0.00036575338934700496	0.6604930180642203	0.0003657533893470035	0.6604930180642179	FALSE	TRUE
submit2::20201117232734::634289396534295331	25.894421276175084	15	514229	0.02	2	0	0	15	0.02	specified	6814	1	0.050079968525636724	0.05007996852564088	0.005923070735609281	0.23186150360229063	0.005923070735609772	0.2318615036023099	FALSE	TRUE
submit2::20201117232734::634289396534295331	20.989049253778596	15	514229	0.02	5	0	0	15	0.02	specified	884	1	0.08299227597403223	0.08299227597405937	3.7227903358437995e-05	0.9598584857456997	3.7227903358450165e-05	0.9598584857460125	FALSE	FALSE
submit2::20201117232734::634289396534295331	15.26898364731409	15	514229	0.02	2	0	0	15	0.02	specified	4099	1	0.09499734733377395	0.09499734733377611	0.012651150550712925	0.26947654200028337	0.012651150550713213	0.26947654200028953	FALSE	TRUE
submit2::20201117232734::634289396534295331	22.558238627261048	15	514229	0.02	3	0	0	15	0.02	specified	1759	2	0.11984731286517415	0.11984731286517415	0.017000455271076326	0.347530653422223	0.017000455271076326	0.347530653422223	FALSE	TRUE
submit2::20201117232734::634289396534295331	20.42151280410429	15	514229	0.02	5	0	0	15	0.02	specified	4844	1	0.07696340153711602	0.0769634015371115	0.0001337103095737286	0.8113929069237592	0.00013371030957372074	0.8113929069237119	FALSE	TRUE
submit2::20201117232734::634289396534295331	27.761939716175483	15	514229	0.02	2	0	0	15	0.02	specified	6429	1	0.04243494043926326	0.042434940439267134	0.03726283109002399	0.1207407737757697	0.03726283109002739	0.12074077377578074	FALSE	TRUE
submit2::20201117232734::634289396534295331	22.11038792846569	15	514229	0.02	3	0	0	15	0.02	specified	4600	1	0.07962613109417244	0.079626131094174	0.0005294299697941014	0.6765723573913845	0.0005294299697941119	0.6765723573913983	FALSE	TRUE
submit2::20201117232734::634289396534295331	21.32972463774291	15	514229	0.02	4	0	0	15	0.02	specified	1973	1	0.05784656710023267	0.05784656710025681	0.00379121069889539	0.4075339620494892	0.003791210698896972	0.4075339620496595	FALSE	TRUE
submit2::20201117232734::634289396534295331	13.401899330185376	15	514229	0.02	3	0	0	15	0.02	specified	2492	1	0.167582972524986	0.16758297252497784	0.0011825161681077781	0.6829854917745801	0.0011825161681077207	0.6829854917745486	FALSE	TRUE
submit2::20201117232734::634289396534295331	32.591225740365005	15	514229	0.02	5	0	0	15	0.02	specified	28602	1	0.016991162033213294	0.016991162033213478	1.7190914548842926e-05	0.8170251941366855	1.7190914548843113e-05	0.8170251941366943	FALSE	TRUE
submit2::20201117232734::634289396534295331	13.757738128065723	15	514229	0.02	3	0	0	15	0.02	specified	810	1	0.17281630553414687	0.17281630553416602	0.008246906327218783	0.5232992052611506	0.008246906327219698	0.5232992052612087	FALSE	TRUE
submit2::20201117232734::634289396534295331	46.23524360677301	15	514229	0.02	3	0	0	15	0.02	specified	17829	4	0.020387320246338464	0.020387320246338655	0.0008642651227971765	0.35328388749061423	0.0008642651227971846	0.3532838874906171	FALSE	TRUE
submit2::20201117232734::634289396534295331	37.92357025722586	15	514229	0.02	3	0	0	15	0.02	specified	2823	2	0.10519604351671692	0.10519604351671062	0.024301949925704475	0.274592857800958	0.024301949925703017	0.27459285780094156	FALSE	TRUE
submit2::20201117232734::634289396534295331	26.1756851628935	15	514229	0.02	5	0	0	15	0.02	specified	6026	1	0.0327701636778527	0.03277016367785413	0.00012557053360479555	0.7696840325317431	0.00012557053360480103	0.7696840325317762	FALSE	TRUE
submit2::20201117232734::634289396534295331	28.821145118073506	15	514229	0.02	4	0	0	15	0.02	specified	9529	1	0.046849454101284146	0.04684945410128175	0.0005071780342054737	0.5742753217963447	0.0005071780342054478	0.5742753217963154	FALSE	TRUE
submit2::20201117232734::634289396534295331	27.07799110946777	15	514229	0.02	6	0	0	15	0.02	specified	11713	1	0.030446878797776623	0.03044687879778215	5.072285646483148e-07	0.9893161866936955	5.07228564648407e-07	0.9893161866938704	FALSE	FALSE
submit2::20201117232734::634289396534295331	18.902912228651786	15	514229	0.02	2	0	0	15	0.02	specified	5347	1	0.07695424882986447	0.07695424882986567	0.014307696205222533	0.1593238321868485	0.014307696205222754	0.15932383218685098	FALSE	TRUE
submit2::20201117232734::634289396534295331	28.981253799856006	15	514229	0.02	4	0	0	15	0.02	specified	5018	1	0.04132472736239342	0.041324727362393496	1.4940864339981091e-05	0.935719895003898	1.494086433998112e-05	0.9357198950038991	FALSE	TRUE
submit2::20201117232734::634289396534295331	15.069781849669802	15	514229	0.02	2	0	0	15	0.02	specified	1602	1	0.17216679745365365	0.17216679745365782	0.008338345954572585	0.4916929588823681	0.008338345954572786	0.49169295888237985	FALSE	TRUE
submit2::20201117232734::634289396534295331	19.98964370370239	15	514229	0.02	2	0	0	15	0.02	specified	3340	1	0.08342065771694018	0.08342065771696267	0.023892873069387737	0.18946497623238148	0.023892873069394176	0.18946497623243252	FALSE	TRUE
submit2::20201117232734::634289396534295331	15.704639658998547	15	514229	0.02	4	0	0	15	0.02	specified	4115	1	0.13141167824306801	0.13141167824305858	0.0006305359125623341	0.6902331358300997	0.0006305359125622889	0.6902331358300504	FALSE	TRUE
submit2::20201117232734::634289396534295331	30.910981382357473	15	514229	0.02	3	0	0	15	0.02	specified	1650	2	0.09288305687944239	0.09288305687945672	0.0004769923675539911	0.7896348636482051	0.00047699236755406474	0.789634863648327	FALSE	TRUE
submit2::20201117232734::634289396534295331	23.32005975982498	15	514229	0.02	4	0	0	15	0.02	specified	1486	1	0.11799451060959265	0.11799451060960624	0.0008164680515960496	0.7627333609103862	0.0008164680515961436	0.7627333609104751	FALSE	TRUE
submit2::20201117232734::634289396534295331	20.928332926875004	15	514229	0.02	3	0	0	15	0.02	specified	1112	1	0.10948820212375814	0.10948820212380027	0.0003721369429563992	0.8482722473700377	0.0003721369429565424	0.8482722473703653	FALSE	TRUE
submit2::20201117232734::634289396534295331	19.26855780489189	15	514229	0.02	4	0	0	15	0.02	specified	7688	1	0.0691553326299721	0.06915533262997614	0.00047616025305711324	0.6212813074703009	0.00047616025305714105	0.6212813074703359	FALSE	TRUE
submit2::20201117232734::634289396534295331	21.841478341402542	15	514229	0.02	3	0	0	15	0.02	specified	2788	1	0.08216792459085175	0.08216792459085175	0.0015012263300214696	0.6099501197246637	0.0015012263300214696	0.6099501197246637	FALSE	TRUE
submit2::20201117232734::634289396534295331	12.611534523537115	15	514229	0.02	2	0	0	15	0.02	specified	1393	1	0.18305174586543738	0.18305174586544595	0.0203568312651932	0.34010714857027097	0.020356831265194154	0.34010714857028695	FALSE	TRUE
submit2::20201117232734::634289396534295331	19.916624012911846	15	514229	0.02	3	0	0	15	0.02	specified	1582	1	0.134505596311418	0.13450559631146455	0.018517005037671407	0.33851451750455097	0.018517005037677815	0.3385145175046682	FALSE	TRUE
submit2::20201117232734::634289396534295331	18.530372367479174	15	514229	0.02	3	0	0	15	0.02	specified	1043	1	0.13578249162685568	0.1357824916268732	0.005857349029206861	0.5474580035012867	0.005857349029207616	0.5474580035013572	FALSE	TRUE
submit2::20201117232734::634289396534295331	23.50195041567042	15	514229	0.02	4	0	0	15	0.02	specified	5088	1	0.05842523884980567	0.05842523884981223	0.0008947379122702004	0.5719519712669022	0.0008947379122703009	0.5719519712669673	FALSE	TRUE
submit2::20201117232734::634289396534295331	24.498231793369683	15	514229	0.02	4	0	0	15	0.02	specified	5935	1	0.0836350019191302	0.08363500191912536	6.195169002328247e-05	0.8519743554793328	6.195169002327888e-05	0.8519743554792858	FALSE	TRUE
submit2::20201117232734::634289396534295331	23.664966243046813	15	514229	0.02	7	0	0	15	0.02	specified	4237	1	0.08046421575468105	0.08046421575468182	3.5473456445975687e-07	0.9948356872219687	3.547345644597603e-07	0.9948356872219781	FALSE	FALSE
submit2::20201117232734::634289396534295331	17.39533028751483	15	514229	0.02	2	0	0	15	0.02	specified	3362	1	0.12541137869984065	0.12541137869983032	0.03933401077767635	0.164745389477517	0.03933401077767311	0.16474538947750345	FALSE	TRUE
submit2::20201117232734::634289396534295331	18.701844159553595	15	514229	0.02	2	0	0	15	0.02	specified	3159	1	0.10283729466699973	0.10283729466700273	0.002299840799801592	0.5332814970333717	0.0022998407998016594	0.5332814970333873	FALSE	TRUE
submit2::20201117232734::634289396534295331	24.935872339786016	15	514229	0.02	3	0	0	15	0.02	specified	3230	1	0.07940324987190694	0.07940324987190459	0.005634893554847394	0.4011658025207615	0.0056348935548472265	0.4011658025207495	FALSE	TRUE
submit2::20201117232734::634289396534295331	32.50885214917218	15	514229	0.02	3	0	0	15	0.02	specified	944	2	0.060103363564038434	0.0601033635640632	0.00023141114118917949	0.8847379089116747	0.00023141114118927484	0.8847379089120377	FALSE	TRUE
submit2::20201117232734::634289396534295331	31.193828435283958	15	514229	0.02	5	0	0	15	0.02	specified	17020	2	0.023075814886641757	0.02307581488664377	3.925093334752047e-05	0.7939254996067535	3.9250933347523894e-05	0.7939254996068248	FALSE	TRUE
submit2::20201117232734::634289396534295331	19.353847454191172	15	514229	0.02	3	0	0	15	0.02	specified	2268	1	0.13594541549940106	0.13594541549940165	0.0015138733221198991	0.6509000189331529	0.0015138733221199056	0.6509000189331556	FALSE	TRUE
submit2::20201117232734::634289396534295331	20.882856718128423	15	514229	0.02	4	0	0	15	0.02	specified	4011	1	0.07866735360570187	0.07866735360570187	0.0002497678831970324	0.7660288589316112	0.0002497678831970324	0.7660288589316112	FALSE	TRUE
submit2::20201117232734::634289396534295331	16.453331604623042	15	514229	0.02	2	0	0	15	0.02	specified	838	1	0.17993673658909456	0.17993673658911732	0.011862952496460528	0.49837331018780584	0.011862952496462029	0.49837331018786885	FALSE	TRUE
submit2::20201117232734::634289396534295331	17.678125939967554	15	514229	0.02	4	0	0	15	0.02	specified	3586	1	0.1025339712483994	0.1025339712483994	0.0005526933524414087	0.708046471864049	0.0005526933524414087	0.708046471864049	FALSE	TRUE
submit2::20201117232734::634289396534295331	21.60415627442995	15	514229	0.02	2	0	0	15	0.02	specified	25659	1	0.03869710591254175	0.038697105912543654	0.009011791042441911	0.0755719763109692	0.009011791042442353	0.0755719763109729	FALSE	TRUE
submit2::20201117232734::634289396534295331	20.774670723507136	15	514229	0.02	5	0	0	15	0.02	specified	12132	1	0.04522300099013819	0.045223000990139664	8.823986187753923e-05	0.752452692278126	8.823986187754211e-05	0.7524526922781501	FALSE	TRUE
submit2::20201117232734::634289396534295331	22.88670904537109	15	514229	0.02	3	0	0	15	0.02	specified	2175	1	0.08247060674414958	0.08247060674414958	0.00024712459080972367	0.822485879541149	0.00024712459080972367	0.822485879541149	FALSE	TRUE
submit2::20201117232734::634289396534295331	14.998049823653563	15	514229	0.02	3	0	0	15	0.02	specified	2260	1	0.12161297315198549	0.12161297315199696	0.00449817806899969	0.5148157028103539	0.004498178069000114	0.5148157028104025	FALSE	TRUE
submit2::20201117232734::634289396534295331	20.499230157153434	15	514229	0.02	4	0	0	15	0.02	specified	4410	1	0.07605592230187504	0.0760559223018893	0.0010822124897820575	0.5629185012997904	0.0010822124897822605	0.5629185012998967	FALSE	TRUE
submit2::20201117232734::634289396534295331	40.715364427379406	15	514229	0.02	3	0	0	15	0.02	specified	11514	3	0.01758777108366438	0.017587771083665497	0.0006973549673082202	0.4704653286517188	0.0006973549673082646	0.470465328651749	FALSE	TRUE
submit2::20201117232734::634289396534295331	24.410238211448064	15	514229	0.02	3	0	0	15	0.02	specified	18210	1	0.026860438773499373	0.02686043877349978	0.0036493855881899622	0.15141507461690126	0.0036493855881900173	0.15141507461690354	FALSE	TRUE
submit2::20201117232734::634289396534295331	19.833521410549576	15	514229	0.02	2	0	0	15	0.02	specified	7176	1	0.054875652755540925	0.054875652755538656	0.01871696002184931	0.12730502086389064	0.018716960021848535	0.12730502086388537	FALSE	TRUE
submit2::20201117232734::634289396534295331	31.12562529822843	15	514229	0.02	4	0	0	15	0.02	specified	5890	1	0.03656788872951247	0.03656788872951021	0.0031145203947935034	0.36374268382123637	0.0031145203947933104	0.36374268382121366	FALSE	TRUE
submit2::20201117232734::634289396534295331	26.192529242276933	15	514229	0.02	4	0	0	15	0.02	specified	25652	1	0.01599247177303573	0.015992471773035068	3.69682242931929e-05	0.744168455123564	3.696822429319136e-05	0.7441684551235332	FALSE	TRUE
submit2::20201117232734::634289396534295331	14.819045754639589	15	514229	0.02	3	0	0	15	0.02	specified	6521	1	0.0975921543862158	0.09759215438622185	0.0037190210518041745	0.3856285184648815	0.0037190210518044053	0.38562851846490553	FALSE	TRUE
submit2::20201117232734::634289396534295331	35.589608400098015	15	514229	0.02	4	0	0	15	0.02	specified	9195	2	0.021952896937652393	0.02195289693765598	0.00011092367941692437	0.7530376496398316	0.0001109236794169425	0.7530376496399526	FALSE	TRUE
submit2::20201117232734::634289396534295331	18.881705488985716	15	514229	0.02	2	0	0	15	0.02	specified	2896	1	0.10935403945257582	0.10935403945257612	0.007856025596250538	0.38428500861317166	0.007856025596250558	0.38428500861317244	FALSE	TRUE
submit2::20201117232734::634289396534295331	24.854019001925366	15	514229	0.03	2	0	0	15	0.03	specified	30685	1	0.008862927319243832	0.008862927319244604	0.003221154580197825	0.054133465663151414	0.0032211545801981056	0.05413346566315613	FALSE	TRUE
submit2::20201117232734::634289396534295331	28.04413010417412	15	514229	0.03	4	0	0	15	0.03	specified	5555	3	0.040117982373023935	0.040117982373022554	0.020775297704344168	0.10027213512494784	0.020775297704343453	0.1002721351249444	FALSE	TRUE
submit2::20201117232734::634289396534295331	20.314201392060866	15	514229	0.03	2	0	0	15	0.03	specified	26896	1	0.017719126892000413	0.01771912689200054	0.008660701551102008	0.046212267458802414	0.008660701551102072	0.046212267458802754	FALSE	TRUE
submit2::20201117232734::634289396534295331	26.40166883182869	15	514229	0.03	2	0	0	15	0.03	specified	41055	1	0.008142066659243503	0.008142066659245342	0.007710191012639096	0.0158522576718826	0.007710191012640837	0.01585225767188618	FALSE	TRUE
submit2::20201117232734::634289396534295331	24.798844675185116	15	514229	0.03	4	0	0	15	0.03	specified	3987	2	0.04543320284349423	0.04543320284349106	0.0005094676152822376	0.6816353583479494	0.000509467615282202	0.6816353583479021	FALSE	TRUE
submit2::20201117232734::634289396534295331	19.169529060697652	15	514229	0.03	3	0	0	15	0.03	specified	8299	2	0.04651141133678757	0.046511411336787545	0.002569356340729574	0.3514060508049208	0.0025693563407295722	0.35140605080492066	FALSE	TRUE
submit2::20201117232734::634289396534295331	46.14551847320887	15	514229	0.03	4	0	0	15	0.03	specified	3639	3	0.03867517412398637	0.03867517412398743	1.9144843625723236e-05	0.940717021228595	1.9144843625723764e-05	0.9407170212286194	FALSE	TRUE
submit2::20201117232734::634289396534295331	25.124211877682654	15	514229	0.03	3	0	0	15	0.03	specified	17737	1	0.008757650550853565	0.008757650550853995	0.00019099007556488173	0.5687612055710052	0.0001909900755648911	0.5687612055710339	FALSE	TRUE
submit2::20201117232734::634289396534295331	26.342347417122255	15	514229	0.03	6	0	0	15	0.03	specified	11549	3	0.0221738271923682	0.02217382719236978	5.3339904856016155e-06	0.9470298869470363	5.333990485601995e-06	0.9470298869471065	FALSE	TRUE
submit2::20201117232734::634289396534295331	20.204002391004813	15	514229	0.03	3	0	0	15	0.03	specified	7448	2	0.031030582474844644	0.031030582474846066	0.0008146795955168775	0.5253242989402348	0.0008146795955169149	0.5253242989402588	FALSE	TRUE
submit2::20201117232734::634289396534295331	20.2458897782463	15	514229	0.03	3	0	0	15	0.03	specified	8931	1	0.02119036208082941	0.02119036208083037	0.004459035341783587	0.15726530888668755	0.004459035341783789	0.15726530888669468	FALSE	TRUE
submit2::20201117232734::634289396534295331	29.74344469538639	15	514229	0.03	4	0	0	15	0.03	specified	5396	2	0.029469115929431272	0.029469115929432046	7.428451239637939e-05	0.8455217578774108	7.428451239638134e-05	0.8455217578774328	FALSE	TRUE
submit2::20201117232734::634289396534295331	21.72081896961983	15	514229	0.03	6	0	0	15	0.03	specified	26855	1	0.012976614768645327	0.012976614768645617	0.0001732856434728971	0.5354003058657361	0.00017328564347290099	0.535400305865749	FALSE	TRUE
submit2::20201117232734::634289396534295331	16.472378278751734	15	514229	0.03	4	0	0	15	0.03	specified	41636	1	0.022492233286465966	0.022492233286464894	9.906441203748524e-05	0.5706714597272676	9.906441203748051e-05	0.5706714597272411	FALSE	TRUE
submit2::20201117232734::634289396534295331	27.51203703825724	15	514229	0.03	3	0	0	15	0.03	specified	62863	4	0.0038849681434178908	0.0038849681434170954	0.0002844651200428308	0.16963786361908534	0.00028446512004277256	0.16963786361905087	FALSE	TRUE
submit2::20201117232734::634289396534295331	28.147804713491148	15	514229	0.03	5	0	0	15	0.03	specified	11623	4	0.018653953498162956	0.01865395349816299	2.511818916928435e-05	0.8672676124205185	2.5118189169284392e-05	0.8672676124205202	FALSE	TRUE
submit2::20201117232734::634289396534295331	19.149825937757647	15	514229	0.03	5	0	0	15	0.03	specified	25855	1	0.020651364543371516	0.020651364543370306	0.00011506577231521183	0.5909225572022164	0.00011506577231520509	0.5909225572021809	FALSE	TRUE
submit2::20201117232734::634289396534295331	13.027744377135111	15	514229	0.03	4	0	0	15	0.03	specified	13942	1	0.05258660035849183	0.05258660035849369	0.0008993009438463326	0.41808318640588693	0.0008993009438463644	0.41808318640590125	FALSE	TRUE
submit2::20201117232734::634289396534295331	21.26902966649005	15	514229	0.03	6	0	0	15	0.03	specified	45418	1	0.007002083374147676	0.0070020833741477155	3.5188796229264714e-05	0.6706695371436691	3.518879622926491e-05	0.6706695371436735	FALSE	TRUE
submit2::20201117232734::634289396534295331	24.06926529974072	15	514229	0.03	4	0	0	15	0.03	specified	7462	3	0.020766868943959738	0.02076686894395918	0.00029379006540891184	0.6733305141468813	0.0002937900654089039	0.6733305141468638	FALSE	TRUE
submit2::20201117232734::634289396534295331	20.51738373025959	15	514229	0.03	6	0	0	15	0.03	specified	18084	1	0.011877599625200796	0.011877599625200151	6.230143872019033e-05	0.7251806146064679	6.230143872018694e-05	0.7251806146064323	FALSE	TRUE
submit2::20201117232734::634289396534295331	16.640638696280483	15	514229	0.03	2	0	0	15	0.03	specified	5376	1	0.03259872163438694	0.03259872163438824	0.00736505057121699	0.1419210224398419	0.007365050571217283	0.1419210224398475	FALSE	TRUE
submit2::20201117232734::634289396534295331	29.772779214790564	15	514229	0.03	5	0	0	15	0.03	specified	2174	2	0.05990132632063743	0.05990132632064342	5.7042627335211875e-05	0.9183303466353674	5.7042627335217574e-05	0.9183303466354636	FALSE	TRUE
submit2::20201117232734::634289396534295331	19.293883185860164	15	514229	0.03	4	0	0	15	0.03	specified	37432	1	0.010789273347139234	0.010789273347139559	0.0002888870554884647	0.34638362395317973	0.0002888870554884734	0.34638362395319006	FALSE	TRUE
submit2::20201117232734::634289396534295331	17.257715806250783	15	514229	0.03	6	0	0	15	0.03	specified	9180	1	0.03764429838974991	0.0376442983897513	0.00013212490375351399	0.7479625081294982	0.00013212490375351886	0.747962508129526	FALSE	TRUE
submit2::20201117232734::634289396534295331	24.908095208028836	15	514229	0.03	6	0	0	15	0.03	specified	41549	3	0.010544092147181272	0.010544092147182537	1.7858399231561144e-05	0.7831044554164608	1.785839923156329e-05	0.7831044554165538	FALSE	TRUE
submit2::20201117232734::634289396534295331	24.050539026531915	15	514229	0.03	3	0	0	15	0.03	specified	34876	2	0.007983618057234285	0.00798361805723531	0.003913949295503893	0.061878131622280175	0.003913949295504395	0.06187813162228813	FALSE	TRUE
submit2::20201117232734::634289396534295331	14.571313393119599	15	514229	0.03	2	0	0	15	0.03	specified	12831	1	0.0466465394793399	0.04664653947933773	0.007552674659265737	0.15781542985572378	0.007552674659265385	0.15781542985571645	FALSE	TRUE
submit2::20201117232734::634289396534295331	12.413709854250252	15	514229	0.03	6	0	0	15	0.03	specified	5910	1	0.07220422589539172	0.0722042258953933	1.1594427151107067e-05	0.9405422591205197	1.1594427151107321e-05	0.9405422591205403	FALSE	TRUE
submit2::20201117232734::634289396534295331	22.47834655166008	15	514229	0.03	4	0	0	15	0.03	specified	8285	2	0.030777955058267414	0.03077795505826851	0.0005031967327361077	0.5687269845052663	0.0005031967327361256	0.5687269845052864	FALSE	TRUE
submit2::20201117232734::634289396534295331	25.18322157949807	15	514229	0.03	2	0	0	15	0.03	specified	12942	2	0.018395000023259993	0.01839500002326129	0.002038452012517466	0.26189786338806154	0.00203845201251761	0.26189786338807997	FALSE	TRUE
submit2::20201117232734::634289396534295331	16.611342964330653	15	514229	0.03	4	0	0	15	0.03	specified	24245	1	0.024723115872322867	0.024723115872321472	0.00016553545031583727	0.5429968416437276	0.00016553545031582794	0.5429968416436981	FALSE	TRUE
submit2::20201117232734::634289396534295331	14.244743758349067	15	514229	0.03	3	0	0	15	0.03	specified	6338	1	0.06708638415104504	0.06708638415104586	0.0006013925953581788	0.6152072636384522	0.0006013925953581862	0.6152072636384601	FALSE	TRUE
submit2::20201117232734::634289396534295331	30.9796515165731	15	514229	0.03	5	0	0	15	0.03	specified	17478	4	0.02191808364819554	0.021918083648194673	1.456907550263816e-05	0.8763271231272454	1.4569075502637585e-05	0.8763271231272131	FALSE	TRUE
submit2::20201117232734::634289396534295331	9.428639482003918	15	514229	0.03	5	0	0	15	0.03	specified	6353	1	0.10402135009352577	0.10402135009352168	2.8030865803914437e-05	0.897562225621987	2.8030865803913336e-05	0.8975622256219533	FALSE	TRUE
submit2::20201117232734::634289396534295331	37.329066766712515	15	514229	0.03	6	0	0	15	0.03	specified	13626	6	0.023638062205571894	0.023638062205573213	0.00021638447421585516	0.6023441873459281	0.00021638447421586725	0.6023441873459607	FALSE	TRUE
submit2::20201117232734::634289396534295331	30.68898550539188	15	514229	0.03	6	0	0	15	0.03	specified	48894	5	0.0069883994008810004	0.006988399400880825	0.00019610095068869367	0.37411064112086745	0.00019610095068868874	0.37411064112085846	FALSE	TRUE
submit2::20201117232734::634289396534295331	17.124626250528134	15	514229	0.03	2	0	0	15	0.03	specified	15977	1	0.032102517543857546	0.03210251754385467	0.011312180609438567	0.05813872854145414	0.011312180609437552	0.05813872854144893	FALSE	TRUE
submit2::20201117232734::634289396534295331	18.54092880969364	15	514229	0.03	3	0	0	15	0.03	specified	13175	1	0.02708336508163909	0.02708336508164029	0.0014579155503801778	0.291347002289747	0.0014579155503802424	0.2913470022897599	FALSE	TRUE
submit2::20201117232734::634289396534295331	26.30880215311408	15	514229	0.03	8	0	0	15	0.03	specified	27695	3	0.007366238363736382	0.007366238363736737	0.0007572184671817331	0.2185236648399757	0.0007572184671817697	0.218523664839986	FALSE	TRUE
submit2::20201117232734::634289396534295331	28.75045246213793	15	514229	0.03	4	0	0	15	0.03	specified	12162	2	0.018017956965452046	0.018017956965452695	0.0028139392003156695	0.1800907432924389	0.002813939200315771	0.18009074329244543	FALSE	TRUE
submit2::20201117232734::634289396534295331	20.22691869702955	15	514229	0.03	4	0	0	15	0.03	specified	12793	1	0.011755953665523592	0.01175595366552399	0.0029694499535109693	0.1605615981168804	0.00296944995351107	0.16056159811688586	FALSE	TRUE
submit2::20201117232734::634289396534295331	27.225973942649254	15	514229	0.03	4	0	0	15	0.03	specified	10648	2	0.029425585167784468	0.029425585167787555	0.0005292097867587584	0.5081810463975687	0.0005292097867588139	0.5081810463976234	FALSE	TRUE
submit2::20201117232734::634289396534295331	13.460590689687422	15	514229	0.03	3	0	0	15	0.03	specified	8899	1	0.04759619342059995	0.047596193420598565	0.012023443483000346	0.13201301811635652	0.012023443482999996	0.1320130181163527	FALSE	TRUE
submit2::20201117232734::634289396534295331	26.734721173776865	15	514229	0.03	4	0	0	15	0.03	specified	28628	3	0.012453601870431801	0.012453601870432915	5.705204820716301e-05	0.6840512107914113	5.7052048207168104e-05	0.6840512107914726	FALSE	TRUE
submit2::20201117232734::634289396534295331	25.391879435364675	15	514229	0.03	5	0	0	15	0.03	specified	16179	1	0.013240807101923586	0.013240807101924046	4.129267344507455e-06	0.946748841087667	4.129267344507598e-06	0.9467488410877024	FALSE	TRUE
submit2::20201117232734::634289396534295331	21.145912660447205	15	514229	0.03	5	0	0	15	0.03	specified	9050	1	0.02825934809421884	0.028259348094221308	3.259579244413694e-05	0.8680877917172527	3.259579244413978e-05	0.8680877917173323	FALSE	TRUE
submit2::20201117232734::634289396534295331	29.58855990263243	15	514229	0.03	5	0	0	15	0.03	specified	11202	2	0.010114679807659841	0.010114679807659841	5.360844156170709e-05	0.7988750655748691	5.360844156170709e-05	0.7988750655748691	FALSE	TRUE
submit2::20201117232734::634289396534295331	27.24745088989569	15	514229	0.03	7	0	0	15	0.03	specified	16168	8	0.007788802017553981	0.007788802017554553	7.637461770390384e-05	0.719266931220001	7.637461770390945e-05	0.7192669312200537	FALSE	TRUE
submit2::20201117232734::634289396534295331	18.10471472385996	15	514229	0.03	3	0	0	15	0.03	specified	10616	1	0.027318593747953174	0.027318593747950103	0.004783372864616266	0.17003734767287457	0.004783372864615728	0.17003734767285544	FALSE	TRUE
submit2::20201117232734::634289396534295331	19.792662948834447	15	514229	0.03	5	0	0	15	0.03	specified	8569	1	0.04222532459235387	0.04222532459235627	0.0006127507143968534	0.5523341759545791	0.0006127507143968882	0.5523341759546107	FALSE	TRUE
submit2::20201117232734::634289396534295331	19.893530159492634	15	514229	0.03	5	0	0	15	0.03	specified	12471	1	0.015022137076399744	0.015022137076399386	0.00019218395893316805	0.5907791907637836	0.0001921839589331635	0.5907791907637706	FALSE	TRUE
submit2::20201117232734::634289396534295331	15.06991104260817	15	514229	0.03	4	0	0	15	0.03	specified	19689	1	0.023922184351402746	0.023922184351403364	9.005955887569706e-05	0.6490728999541876	9.005955887569938e-05	0.6490728999542035	FALSE	TRUE
submit2::20201117232734::634289396534295331	28.075304640359555	15	514229	0.03	3	0	0	15	0.03	specified	6317	3	0.043119799725365976	0.04311979972536351	0.001956886069315455	0.4285096646205614	0.0019568860693153435	0.428509664620537	FALSE	TRUE
submit2::20201117232734::634289396534295331	21.87597698371254	15	514229	0.03	4	0	0	15	0.03	specified	7860	2	0.0354841889088916	0.03548418890888794	0.00023508857270947736	0.686420634552042	0.00023508857270945307	0.6864206345519712	FALSE	TRUE
submit2::20201117232734::634289396534295331	20.72795724791532	15	514229	0.03	8	0	0	15	0.03	specified	18447	1	0.01704577034914161	0.017045770349142005	2.15509082527292e-05	0.8421243403735093	2.15509082527297e-05	0.8421243403735293	FALSE	TRUE
submit2::20201117232734::634289396534295331	15.234464870702261	15	514229	0.03	3	0	0	15	0.03	specified	6221	1	0.07626060161599549	0.07626060161599481	0.0031624823590268867	0.3901720921959596	0.0031624823590268585	0.3901720921959562	FALSE	TRUE
submit2::20201117232734::634289396534295331	21.350652959128798	15	514229	0.03	3	0	0	15	0.03	specified	18165	1	0.00971110357904869	0.009711103579048308	0.0007811687607286279	0.2682258660224745	0.0007811687607285972	0.2682258660224641	FALSE	TRUE
submit2::20201117232734::634289396534295331	14.028242980353847	15	514229	0.03	2	0	0	15	0.03	specified	12740	1	0.051607171495985864	0.05160717149598425	0.00553323094201229	0.19249124386085054	0.005533230942012117	0.1924912438608445	FALSE	TRUE
submit2::20201117232734::634289396534295331	15.855382290949253	15	514229	0.03	4	0	0	15	0.03	specified	7828	1	0.051102193728679746	0.05110219372867582	0.00037235552610639065	0.6504957559053964	0.00037235552610636203	0.6504957559053469	FALSE	TRUE
submit2::20201117232734::634289396534295331	22.057839934875286	15	514229	0.03	3	0	0	15	0.03	specified	9585	1	0.025977729435511385	0.025977729435508946	0.005657346020435153	0.1716854871463791	0.005657346020434622	0.17168548714636295	FALSE	TRUE
submit2::20201117232734::634289396534295331	28.757178122285637	15	514229	0.03	3	0	0	15	0.03	specified	18549	2	0.01749458310846031	0.017494583108460044	0.00039375809585583186	0.4891786208688077	0.00039375809585582585	0.48917862086880015	FALSE	TRUE
submit2::20201117232734::634289396534295331	30.212985004433094	15	514229	0.03	4	0	0	15	0.03	specified	7697	2	0.04639609793739411	0.0463960979373936	0.000563995808445233	0.5984190059038267	0.0005639958084452267	0.5984190059038207	FALSE	TRUE
submit2::20201117232734::634289396534295331	23.025166287154107	15	514229	0.03	4	0	0	15	0.03	specified	6888	3	0.03141132820052965	0.03141132820052623	0.00018748947768485735	0.7382440474935443	0.00018748947768483694	0.7382440474934657	FALSE	TRUE
submit2::20201117232734::634289396534295331	27.984887231965402	15	514229	0.03	6	0	0	15	0.03	specified	19621	2	0.01524107626185173	0.015241076261850246	3.294197371438357e-06	0.9498818640534151	3.294197371438036e-06	0.9498818640533171	FALSE	TRUE
submit2::20201117232734::634289396534295331	25.09823382223179	15	514229	0.03	4	0	0	15	0.03	specified	9552	2	0.019164451871409707	0.019164451871409447	0.0001767665661990395	0.648256266851729	0.0001767665661990371	0.6482562668517203	FALSE	TRUE
submit2::20201117232734::634289396534295331	14.883479945736191	15	514229	0.03	5	0	0	15	0.03	specified	6124	1	0.08108818241650836	0.08108818241652078	2.3555212138968017e-05	0.9077851634925188	2.3555212138971626e-05	0.9077851634926574	FALSE	TRUE
submit2::20201117232734::634289396534295331	31.10581498392104	15	514229	0.03	5	0	0	15	0.03	specified	11208	4	0.011028225366779007	0.011028225366779398	0.000678457287539843	0.41292383493703516	0.0006784572875398671	0.41292383493704954	FALSE	TRUE
submit2::20201117232734::634289396534295331	24.016344061758268	15	514229	0.03	4	0	0	15	0.03	specified	40426	1	0.006981946992832464	0.00698194699283256	0.0007042555811212626	0.18277426192983068	0.0007042555811212723	0.18277426192983323	FALSE	TRUE
submit2::20201117232734::634289396534295331	12.902923270765177	15	514229	0.03	7	0	0	15	0.03	specified	8570	1	0.05708473777765393	0.0570847377776537	1.8710677440796395e-07	0.9955745387804192	1.871067744079632e-07	0.9955745387804135	FALSE	FALSE
submit2::20201117232734::634289396534295331	17.305609859264663	15	514229	0.03	2	0	0	15	0.03	specified	1883	1	0.059584411256649664	0.05958441125666576	0.003681849100275834	0.5256513789284586	0.003681849100276829	0.5256513789286003	FALSE	TRUE
submit2::20201117232734::634289396534295331	17.821073714207856	15	514229	0.03	2	0	0	15	0.03	specified	7330	1	0.03835428533947387	0.038354285339473035	0.011404656876998653	0.08489913680275765	0.011404656876998405	0.0848991368027558	FALSE	TRUE
submit2::20201117232734::634289396534295331	16.442986160914856	15	514229	0.03	4	0	0	15	0.03	specified	21019	1	0.03450691589149815	0.03450691589150004	0.00019457989455459474	0.5794953915270231	0.00019457989455460537	0.5794953915270564	FALSE	TRUE
submit2::20201117232734::634289396534295331	11.540874418197632	15	514229	0.03	2	0	0	15	0.03	specified	4969	1	0.07637754234436629	0.07637754234437068	0.0069920886779407995	0.2955587279536146	0.006992088677941201	0.2955587279536315	FALSE	TRUE
submit2::20201117232734::634289396534295331	13.552042306498903	15	514229	0.03	3	0	0	15	0.03	specified	6827	1	0.06681091884689369	0.06681091884689745	0.0021704666720998586	0.41005144686032713	0.002170466672099981	0.4100514468603499	FALSE	TRUE
submit2::20201117232734::634289396534295331	24.140057273284413	15	514229	0.03	4	0	0	15	0.03	specified	2771	1	0.03159431408189897	0.03159431408189897	0.0003258061800432588	0.769598491563771	0.0003258061800432588	0.769598491563771	FALSE	TRUE
submit2::20201117232734::634289396534295331	18.654464914927104	15	514229	0.03	3	0	0	15	0.03	specified	14701	1	0.02786835888058571	0.02786835888058785	0.0006454660239642937	0.4322693800573328	0.0006454660239643432	0.4322693800573661	FALSE	TRUE
submit2::20201117232734::634289396534295331	37.065303495638744	15	514229	0.03	3	0	0	15	0.03	specified	24226	5	0.005168970954258309	0.005168970954258516	0.00011113328594766112	0.5497856329192891	0.00011113328594766558	0.5497856329193104	FALSE	TRUE
submit2::20201117232734::634289396534295331	25.428978833903383	15	514229	0.03	2	0	0	15	0.03	specified	39929	1	0.010721581278517741	0.01072158127851762	0.009783251976589127	0.020504833255106866	0.009783251976589016	0.020504833255106637	FALSE	TRUE
submit2::20201117232734::634289396534295331	31.574566497765815	15	514229	0.03	7	0	0	15	0.03	specified	3982	2	0.041041479151608266	0.04104147915161256	2.040058317346775e-05	0.9338549935825575	2.0400583173469884e-05	0.9338549935826537	FALSE	TRUE
submit2::20201117232734::634289396534295331	29.13014826818408	15	514229	0.03	5	0	0	15	0.03	specified	30584	4	0.0057037457866575755	0.005703745786657331	4.615724602983542e-05	0.6677024169329088	4.615724602983344e-05	0.6677024169328807	FALSE	TRUE
submit2::20201117232734::634289396534295331	32.97158805071243	15	514229	0.03	3	0	0	15	0.03	specified	41207	3	0.003739299381378404	0.00373929938137809	0.0005197079185835394	0.1621474375402573	0.0005197079185834958	0.1621474375402438	FALSE	TRUE
submit2::20201117232734::634289396534295331	20.49211269277871	15	514229	0.03	3	0	0	15	0.03	specified	34496	1	0.016776693092176446	0.016776693092178024	0.0011719087667795617	0.22316359557247997	0.001171908766779672	0.22316359557250098	FALSE	TRUE
submit2::20201117232734::634289396534295331	15.437927802422037	15	514229	0.03	2	0	0	15	0.03	specified	6280	1	0.047380795063453184	0.04738079506345367	0.006776961559688809	0.2116149449917473	0.006776961559688878	0.2116149449917494	FALSE	TRUE
submit2::20201117232734::634289396534295331	32.77591522481422	15	514229	0.03	3	0	0	15	0.03	specified	11889	5	0.042031522761505055	0.04203152276150278	0.00421546004006027	0.20570086834896142	0.004215460040060042	0.2057008683489503	FALSE	TRUE
submit2::20201117232734::634289396534295331	25.123566512092317	15	514229	0.03	5	0	0	15	0.03	specified	10393	2	0.03785148509033004	0.03785148509032434	0.00012014581625923725	0.7304173524275673	0.00012014581625921916	0.7304173524274591	FALSE	TRUE
submit2::20201117232734::634289396534295331	19.617149169845483	15	514229	0.03	3	0	0	15	0.03	specified	18385	1	0.011251096311983778	0.011251096311983795	0.00019568078879445033	0.5287702275268064	0.00019568078879445062	0.5287702275268069	FALSE	TRUE
submit2::20201117232734::634289396534295331	16.922531107144657	15	514229	0.03	2	0	0	15	0.03	specified	1913	2	0.09200919096913171	0.09200919096914205	0.09200919096913171	0.09200919096913171	0.09200919096914205	0.09200919096914205	TRUE	TRUE
submit2::20201117232734::634289396534295331	15.125680842891233	15	514229	0.03	3	0	0	15	0.03	specified	9746	1	0.0346264699062153	0.034626469906213854	0.0005267807104716663	0.5167100897567724	0.0005267807104716443	0.5167100897567513	FALSE	TRUE
submit2::20201117232734::634289396534295331	30.78147045438016	15	514229	0.03	2	0	0	15	0.03	specified	5476	2	0.07175856361440555	0.0717585636144068	0.005567730676174574	0.3407125319752543	0.005567730676174671	0.34071253197526036	FALSE	TRUE
submit2::20201117232734::634289396534295331	38.75568359939554	15	514229	0.03	6	0	0	15	0.03	specified	41607	5	0.009610732018015641	0.009610732018015225	1.857036074132663e-05	0.768888527274219	1.8570360741325826e-05	0.7688885272741852	FALSE	TRUE
submit2::20201117232734::634289396534295331	33.2622875399988	15	514229	0.03	6	0	0	15	0.03	specified	6129	3	0.037865844319383515	0.037865844319383606	0.0008768333017506923	0.5715967407777713	0.0008768333017506945	0.5715967407777728	FALSE	TRUE
submit2::20201117232734::634289396534295331	32.25941826397772	15	514229	0.03	4	0	0	15	0.03	specified	22151	2	0.0052369880577101905	0.005236988057710184	4.284066494415071e-05	0.7382511653548001	4.2840664944150655e-05	0.7382511653547991	FALSE	TRUE
submit2::20201117232734::634289396534295331	22.388023942899476	15	514229	0.03	5	0	0	15	0.03	specified	8281	1	0.017723821419049993	0.017723821419049372	0.0012029010964615576	0.4187790905485819	0.0012029010964615154	0.4187790905485674	FALSE	TRUE
submit2::20201117232734::634289396534295331	20.458480466042555	15	514229	0.03	4	0	0	15	0.03	specified	8776	1	0.025407355572089733	0.025407355572091474	0.0001320007523531189	0.7421487263538334	0.00013200075235312794	0.7421487263538851	FALSE	TRUE
submit2::20201117232734::634289396534295331	27.229332256588812	15	514229	0.03	5	0	0	15	0.03	specified	14754	5	0.013273255706667365	0.013273255706667993	0.00011109000929002952	0.6883742824580587	0.00011109000929003477	0.6883742824580911	FALSE	TRUE
submit2::20201117232734::634289396534295331	28.774677898848086	15	514229	0.03	4	0	0	15	0.03	specified	13927	5	0.007100770798254402	0.007100770798254963	0.000446114783888686	0.41601812194791987	0.0004461147838887213	0.4160181219479531	FALSE	TRUE
submit2::20201117232734::634289396534295331	20.580373096924603	15	514229	0.03	5	0	0	15	0.03	specified	80217	1	0.007645096570593052	0.007645096570593436	0.00041717791617231273	0.1802489206506053	0.0004171779161723337	0.18024892065061424	FALSE	TRUE
submit2::20201117232734::634289396534295331	27.598982079203374	15	514229	0.03	4	0	0	15	0.03	specified	12528	2	0.027265733859751548	0.027265733859752155	0.00177214536445909	0.2963620597133512	0.0017721453644591295	0.29636205971335783	FALSE	TRUE
submit2::20201117232734::634289396534295331	27.68081099553563	15	514229	0.03	6	0	0	15	0.03	specified	40084	7	0.001669058109407771	0.0016690581094077465	0.00016617075613529773	0.23448752563545222	0.0001661707561352953	0.23448752563544864	FALSE	TRUE
submit2::20201117232734::634289396534295331	35.70727373956723	15	514229	0.04	5	0	0	15	0.04	specified	10131	4	0.034161113929621956	0.034161113929620145	0.00022134343800314367	0.6620707709638568	0.00022134343800313193	0.6620707709638223	FALSE	TRUE
submit2::20201117232734::634289396534295331	27.26269786439918	15	514229	0.04	4	0	0	15	0.04	specified	5019	3	0.028674822368324818	0.028674822368324818	0.0001435419227940077	0.793825184566102	0.0001435419227940077	0.793825184566102	FALSE	TRUE
submit2::20201117232734::634289396534295331	21.75103816885485	15	514229	0.04	4	0	0	15	0.04	specified	42067	5	0.004741842621174931	0.004741842621175169	0.00011793262214170238	0.44957946107010566	0.0001179326221417083	0.4495794610701273	FALSE	TRUE
submit2::20201117232734::634289396534295331	30.412055216372323	15	514229	0.04	6	0	0	15	0.04	specified	10992	3	0.013332164155959088	0.013332164155960004	0.0008401420672610493	0.40912747402134403	0.000840142067261107	0.4091274740213722	FALSE	TRUE
submit2::20201117232734::634289396534295331	19.07525551835748	15	514229	0.04	5	0	0	15	0.04	specified	28432	3	0.010053916917050505	0.010053916917051499	1.6355662826366925e-05	0.8264499256827894	1.6355662826368544e-05	0.8264499256828695	FALSE	TRUE
submit2::20201117232734::634289396534295331	24.767090709113194	15	514229	0.04	5	0	0	15	0.04	specified	24225	9	0.009260003397894206	0.009260003397895011	6.592869706385374e-05	0.680757309445494	6.592869706385947e-05	0.6807573094455528	FALSE	TRUE
submit2::20201117232734::634289396534295331	24.526121243069603	15	514229	0.04	5	0	0	15	0.04	specified	27314	5	0.01470692862237277	0.014706928622373744	0.000906366213367816	0.2513227146472768	0.0009063662133678759	0.2513227146472935	FALSE	TRUE
submit2::20201117232734::634289396534295331	23.17302106169228	15	514229	0.04	4	0	0	15	0.04	specified	10393	4	0.027184883897132125	0.027184883897133322	1.2834625270003128e-05	0.9151981391072072	1.2834625270003694e-05	0.9151981391072457	FALSE	TRUE
submit2::20201117232734::634289396534295331	24.221554220547844	15	514229	0.04	4	0	0	15	0.04	specified	4192	7	0.037316092688203864	0.03731609268820472	9.45203157297365e-05	0.8462747516205131	9.452031572973867e-05	0.8462747516205319	FALSE	TRUE
submit2::20201117232734::634289396534295331	27.387880698874508	15	514229	0.04	6	0	0	15	0.04	specified	14674	5	0.00855694989309658	0.008556949893096667	0.00040073211748247915	0.4070584411486587	0.00040073211748248327	0.4070584411486624	FALSE	TRUE
submit2::20201117232734::634289396534295331	20.47430139027205	15	514229	0.04	4	0	0	15	0.04	specified	36047	2	0.0037012551868218224	0.0037012551868214256	0.00116109886339503	0.06614672192211324	0.0011610988633949054	0.06614672192210615	FALSE	TRUE
submit2::20201117232734::634289396534295331	15.618051300759365	15	514229	0.04	3	0	0	15	0.04	specified	7161	1	0.016274498822507883	0.0162744988225082	0.004218249270750134	0.11204187482184925	0.004218249270750216	0.11204187482185142	FALSE	TRUE
submit2::20201117232734::634289396534295331	13.233558373723609	15	514229	0.04	2	0	0	15	0.04	specified	10084	1	0.024003820469456125	0.02400382046945259	0.011873200410602282	0.06310197273765797	0.011873200410600533	0.06310197273764867	FALSE	TRUE
submit2::20201117232734::634289396534295331	22.532881795749766	15	514229	0.04	2	0	0	15	0.04	specified	31913	6	0.00348257137041253	0.00348257137041307	0.0011169664639940837	0.1098754247788421	0.0011169664639942567	0.10987542477885914	FALSE	TRUE
submit2::20201117232734::634289396534295331	27.08802438323049	15	514229	0.04	4	0	0	15	0.04	specified	16914	6	0.030031235438586296	0.0300312354385875	2.5724511071993292e-05	0.8358235530060709	2.5724511071994322e-05	0.8358235530061043	FALSE	TRUE
submit2::20201117232734::634289396534295331	24.604168662169876	15	514229	0.04	6	0	0	15	0.04	specified	25413	5	0.018404937162792873	0.018404937162790572	8.735197844486562e-06	0.8843809003097731	8.73519784448547e-06	0.884380900309664	FALSE	TRUE
submit2::20201117232734::634289396534295331	36.88009673612352	15	514229	0.04	3	0	0	15	0.04	specified	12537	4	0.029100345895460827	0.02910034589546426	0.0007755845858882023	0.46073569277566806	0.0007755845858882938	0.4607356927757223	FALSE	TRUE
submit2::20201117232734::634289396534295331	30.89690863765808	15	514229	0.04	7	0	0	15	0.04	specified	18277	9	0.005565959035789406	0.0055659590357897346	0.00015039204225083023	0.5078505281287867	0.00015039204225083912	0.5078505281288164	FALSE	TRUE
submit2::20201117232734::634289396534295331	27.08071304506632	15	514229	0.04	4	0	0	15	0.04	specified	8445	2	0.032137852624410906	0.03213785262440992	0.008428385770695247	0.13840301465234342	0.008428385770694989	0.13840301465233917	FALSE	TRUE
submit2::20201117232734::634289396534295331	16.89663776572325	15	514229	0.04	3	0	0	15	0.04	specified	30534	1	0.009980790211770233	0.009980790211770207	0.00026128500011308466	0.4135968479078001	0.00026128500011308396	0.4135968479077991	FALSE	TRUE
submit2::20201117232734::634289396534295331	13.161036141126374	15	514229	0.04	3	0	0	15	0.04	specified	18015	1	0.01826975583828219	0.01826975583828229	0.0006689853361930315	0.3464189301032072	0.0006689853361930352	0.34641893010320945	FALSE	TRUE
submit2::20201117232734::634289396534295331	27.381367155324813	15	514229	0.04	6	0	0	15	0.04	specified	33752	6	0.00783827679386469	0.00783827679386501	3.1243243685314805e-05	0.7192611170526546	3.124324368531608e-05	0.7192611170526864	FALSE	TRUE
submit2::20201117232734::634289396534295331	28.78963307083211	15	514229	0.04	3	0	0	15	0.04	specified	30980	5	0.004954216388673978	0.004954216388673885	7.463038740875904e-05	0.5784642983383312	7.463038740875763e-05	0.57846429833832	FALSE	TRUE
submit2::20201117232734::634289396534295331	19.641108460271514	15	514229	0.04	3	0	0	15	0.04	specified	20624	1	0.008159338304406502	0.00815933830440685	0.00024961328467538736	0.47679232662243565	0.000249613284675398	0.4767923266224563	FALSE	TRUE
submit2::20201117232734::634289396534295331	29.01644206205984	15	514229	0.04	3	0	0	15	0.04	specified	27007	2	0.01848727137753852	0.01848727137753776	0.00017180897276024233	0.5510397420982176	0.00017180897276023528	0.5510397420981956	FALSE	TRUE
submit2::20201117232734::634289396534295331	38.003199173221795	15	514229	0.04	6	0	0	15	0.04	specified	26889	11	0.013933365136927889	0.013933365136928319	0.00035637297082058927	0.3497416504860482	0.00035637297082060027	0.34974165048605876	FALSE	TRUE
submit2::20201117232734::634289396534295331	26.741271417574133	15	514229	0.04	4	0	0	15	0.04	specified	7069	4	0.03227379007238694	0.03227379007238694	0.0015255607388943435	0.43310612307219704	0.0015255607388943435	0.43310612307219704	FALSE	TRUE
submit2::20201117232734::634289396534295331	31.37986294595707	15	514229	0.04	4	0	0	15	0.04	specified	11631	2	0.05684675859604931	0.05684675859604998	0.0015253271953660297	0.4057592182063891	0.0015253271953660477	0.40575921820639405	FALSE	TRUE
submit2::20201117232734::634289396534295331	17.425405532079537	15	514229	0.04	5	0	0	15	0.04	specified	24201	1	0.009069262559010702	0.009069262559010678	0.0001153145252622759	0.6107249489487916	0.00011531452526227558	0.6107249489487896	FALSE	TRUE
submit2::20201117232734::634289396534295331	21.2857662361072	15	514229	0.04	4	0	0	15	0.04	specified	9076	2	0.0519086801993989	0.051908680199396665	0.002180730463552217	0.3500195677367022	0.002180730463552123	0.3500195677366873	FALSE	TRUE
submit2::20201117232734::634289396534295331	33.55833686578241	15	514229	0.04	5	0	0	15	0.04	specified	19895	5	0.010693749013717706	0.010693749013715757	0.002983130502974378	0.10717998409173332	0.002983130502973834	0.10717998409171381	FALSE	TRUE
submit2::20201117232734::634289396534295331	13.257032714900959	15	514229	0.04	3	0	0	15	0.04	specified	13239	1	0.017150900680621046	0.017150900680621684	0.0014846966297069877	0.21922295713681667	0.001484696629707043	0.2192229571368249	FALSE	TRUE
submit2::20201117232734::634289396534295331	19.666804371581023	15	514229	0.04	4	0	0	15	0.04	specified	38666	7	0.00579152627037614	0.005791526270375559	0.0007389973604196333	0.15288514821226612	0.0007389973604195591	0.15288514821225066	FALSE	TRUE
submit2::20201117232734::634289396534295331	26.090810199567706	15	514229	0.04	4	0	0	15	0.04	specified	27473	3	0.024071895947308106	0.024071895947308422	0.008660982831616443	0.03273287877892455	0.008660982831616556	0.03273287877892498	FALSE	TRUE
submit2::20201117232734::634289396534295331	22.772914531251438	15	514229	0.04	5	0	0	15	0.04	specified	32813	5	0.006990511059677868	0.006990511059677666	0.00012678130764359315	0.4823130908860496	0.0001267813076435895	0.4823130908860344	FALSE	TRUE
submit2::20201117232734::634289396534295331	31.380295496297276	15	514229	0.04	4	0	0	15	0.04	specified	20980	7	0.015445934893563867	0.015445934893563554	0.00019043485339696986	0.54485643760593	0.000190434853396966	0.5448564376059195	FALSE	TRUE
submit2::20201117232734::634289396534295331	26.3639070341272	15	514229	0.04	3	0	0	15	0.04	specified	16824	5	0.011444001803168938	0.011444001803168222	0.0009501585025281252	0.3240801364531281	0.0009501585025280657	0.324080136453108	FALSE	TRUE
submit2::20201117232734::634289396534295331	23.44317307420147	15	514229	0.04	4	0	0	15	0.04	specified	22286	2	0.026637354639473004	0.026637354639472737	0.0015536396855445884	0.22786632200838877	0.0015536396855445728	0.22786632200838638	FALSE	TRUE
submit2::20201117232734::634289396534295331	16.328104375047474	15	514229	0.04	2	0	0	15	0.04	specified	6265	1	0.017272266305096033	0.01727226630509642	0.007950385993795705	0.11132265507105497	0.007950385993795881	0.11132265507105746	FALSE	TRUE
submit2::20201117232734::634289396534295331	18.162042310920064	15	514229	0.04	2	0	0	15	0.04	specified	10406	2	0.030509636798345983	0.030509636798346455	0.01277108333558725	0.08677517580693278	0.012771083335587448	0.08677517580693413	FALSE	TRUE
submit2::20201117232734::634289396534295331	19.423718281624645	15	514229	0.04	3	0	0	15	0.04	specified	31428	3	0.014429241574226552	0.014429241574227359	0.004086276500229708	0.0661649771938235	0.004086276500229937	0.0661649771938272	FALSE	TRUE
submit2::20201117232734::634289396534295331	36.107728957548375	15	514229	0.04	6	0	0	15	0.04	specified	19449	3	0.008903494824275165	0.008903494824275252	7.347339646923039e-06	0.911219971437211	7.34733964692311e-06	0.9112199714372218	FALSE	TRUE
submit2::20201117232734::634289396534295331	23.21352420216354	15	514229	0.04	5	0	0	15	0.04	specified	15834	4	0.011546040174639982	0.011546040174639751	7.595018026628559e-05	0.7277458872054752	7.595018026628407e-05	0.72774588720546	FALSE	TRUE
submit2::20201117232734::634289396534295331	20.85653140898218	15	514229	0.04	6	0	0	15	0.04	specified	37432	4	0.007210608921460296	0.007210608921459903	1.9217186811554628e-05	0.7825310862450211	1.9217186811553578e-05	0.7825310862449806	FALSE	TRUE
submit2::20201117232734::634289396534295331	13.54781525256557	15	514229	0.04	4	0	0	15	0.04	specified	12860	1	0.024996196356022564	0.024996196356025124	0.000216384576503469	0.5983322467710724	0.00021638457650349118	0.5983322467711335	FALSE	TRUE
submit2::20201117232734::634289396534295331	44.0851750207181	15	514229	0.04	6	0	0	15	0.04	specified	7879	5	0.025526803984640464	0.025526803984638288	5.103074940783503e-07	0.9910554022542568	5.103074940783068e-07	0.9910554022541757	FALSE	FALSE
submit2::20201117232734::634289396534295331	16.151326383916395	15	514229	0.04	5	0	0	15	0.04	specified	12008	1	0.020224720079109134	0.020224720079107323	4.9810162240320014e-05	0.8134625825079727	4.9810162240315555e-05	0.8134625825078975	FALSE	TRUE
submit2::20201117232734::634289396534295331	24.98988867753035	15	514229	0.04	4	0	0	15	0.04	specified	21505	2	0.009459016484266971	0.009459016484267129	0.000785992852336269	0.22761069392986047	0.0007859928523362822	0.22761069392986438	FALSE	TRUE
submit2::20201117232734::634289396534295331	18.053926339899164	15	514229	0.04	4	0	0	15	0.04	specified	9219	2	0.020127295389468988	0.0201272953894659	0.0015378339051810414	0.313149699610634	0.0015378339051808055	0.31314969961058603	FALSE	TRUE
submit2::20201117232734::634289396534295331	13.612066781122294	15	514229	0.04	4	0	0	15	0.04	specified	41282	1	0.02467986390590171	0.024679863905902003	6.088958987006794e-05	0.6441374900067294	6.0889589870068656e-05	0.6441374900067364	FALSE	TRUE
submit2::20201117232734::634289396534295331	23.05119110641474	15	514229	0.04	8	0	0	15	0.04	specified	59097	10	0.0014430051098626808	0.001443005109862913	2.6394985835607497e-06	0.9237901557651266	2.6394985835611745e-06	0.9237901557652721	FALSE	TRUE
submit2::20201117232734::634289396534295331	16.385217629079236	15	514229	0.04	6	0	0	15	0.04	specified	32809	1	0.005685124687038758	0.005685124687038739	4.10556151200178e-05	0.6638728949206099	4.1055615120017665e-05	0.6638728949206075	FALSE	TRUE
submit2::20201117232734::634289396534295331	14.581869917733659	15	514229	0.04	5	0	0	15	0.04	specified	6165	1	0.016173246522518833	0.016173246522521768	0.0011707196574852058	0.3275608150068477	0.001170719657485418	0.32756081500690704	FALSE	TRUE
submit2::20201117232734::634289396534295331	15.300703727081302	15	514229	0.04	3	0	0	15	0.04	specified	13002	1	0.020985030970787563	0.020985030970788705	0.0036127524289986685	0.1342977320934893	0.003612752428998865	0.13429773209349663	FALSE	TRUE
submit2::20201117232734::634289396534295331	13.771814723245301	15	514229	0.04	2	0	0	15	0.04	specified	12623	1	0.03356590192688809	0.03356590192689027	0.0019891172416055224	0.296303753873882	0.001989117241605651	0.29630375387390123	FALSE	TRUE
submit2::20201117232734::634289396534295331	17.553250754886633	15	514229	0.04	4	0	0	15	0.04	specified	35578	2	0.005354312863905805	0.005354312863905241	0.0002859688438701036	0.2978303558175536	0.0002859688438700735	0.2978303558175223	FALSE	TRUE
submit2::20201117232734::634289396534295331	17.45970641829264	15	514229	0.04	8	0	0	15	0.04	specified	41752	4	0.008334461123611957	0.008334461123611811	1.5349246788743426e-07	0.992311001984156	1.5349246788743156e-07	0.9923110019841416	FALSE	FALSE
submit2::20201117232734::634289396534295331	21.641754616917584	15	514229	0.04	7	0	0	15	0.04	specified	40803	9	0.00327417553048685	0.0032741755304872486	6.58831046168505e-06	0.8772939107705094	6.588310461685852e-06	0.8772939107706208	FALSE	TRUE
submit2::20201117232734::634289396534295331	51.071466789877576	15	514229	0.04	7	0	0	15	0.04	specified	19757	7	0.021530848041823283	0.021530848041820438	7.767381071278166e-05	0.7129765729720567	7.76738107127714e-05	0.7129765729719613	FALSE	TRUE
submit2::20201117232734::634289396534295331	20.604890538016406	15	514229	0.04	4	0	0	15	0.04	specified	29751	4	0.005311659390073031	0.005311659390072877	1.4666675251656871e-05	0.8287110786445631	1.4666675251656444e-05	0.8287110786445411	FALSE	TRUE
submit2::20201117232734::634289396534295331	24.287495251313285	15	514229	0.04	3	0	0	15	0.04	specified	5448	5	0.054508297281288115	0.054508297281289045	0.006812165891739586	0.23249374963623867	0.006812165891739702	0.23249374963624275	FALSE	TRUE
submit2::20201117232734::634289396534295331	27.894996963995	15	514229	0.04	6	0	0	15	0.04	specified	48313	9	0.0018760148573973125	0.0018760148573973335	3.185287543792011e-05	0.604732915811675	3.185287543792047e-05	0.6047329158116814	FALSE	TRUE
submit2::20201117232734::634289396534295331	20.874978269705068	15	514229	0.04	6	0	0	15	0.04	specified	61604	3	0.004108242668468636	0.004108242668468721	1.7823826651651355e-05	0.7229259794606678	1.7823826651651725e-05	0.7229259794606833	FALSE	TRUE
submit2::20201117232734::634289396534295331	13.42475865753022	15	514229	0.04	2	0	0	15	0.04	specified	3160	1	0.04204332381249925	0.04204332381249925	0.019016851577941942	0.10971174670479442	0.019016851577941942	0.10971174670479442	FALSE	TRUE
submit2::20201117232734::634289396534295331	33.131273060967764	15	514229	0.04	5	0	0	15	0.04	specified	58942	4	0.006834767881213716	0.0068347678812137515	2.302715241494507e-05	0.7005762788983134	2.302715241494519e-05	0.7005762788983169	FALSE	TRUE
submit2::20201117232734::634289396534295331	18.425697090794547	15	514229	0.04	4	0	0	15	0.04	specified	21550	2	0.009929273644007435	0.009929273644007156	0.0017942296172064002	0.18239761789453626	0.0017942296172063497	0.18239761789453107	FALSE	TRUE
submit2::20201117232734::634289396534295331	21.90500664994367	15	514229	0.04	5	0	0	15	0.04	specified	5980	5	0.01762345747422102	0.017623457474222063	2.101828867395311e-05	0.920786566545384	2.1018288673954354e-05	0.9207865665454414	FALSE	TRUE
submit2::20201117232734::634289396534295331	19.959246306444264	15	514229	0.04	3	0	0	15	0.04	specified	24869	2	0.01692225989524246	0.01692225989524045	0.006017021862955253	0.05454320183245618	0.0060170218629545386	0.0545432018324497	FALSE	TRUE
submit2::20201117232734::634289396534295331	25.590615617147943	15	514229	0.04	3	0	0	15	0.04	specified	39957	5	0.00897687097310616	0.008976870973105875	0.0007885715758541888	0.1723974601833241	0.0007885715758541638	0.17239746018331856	FALSE	TRUE
submit2::20201117232734::634289396534295331	16.29796994360973	15	514229	0.04	5	0	0	15	0.04	specified	45482	1	0.010352026061712852	0.010352026061712725	0.0002208428263416473	0.34648913787894003	0.0002208428263416446	0.3464891378789356	FALSE	TRUE
submit2::20201117232734::634289396534295331	22.717076003577045	15	514229	0.04	3	0	0	15	0.04	specified	21511	5	0.011735144460095822	0.011735144460096544	6.256445239007354e-05	0.703252931300495	6.256445239007739e-05	0.7032529313005347	FALSE	TRUE
submit2::20201117232734::634289396534295331	20.872748911577673	15	514229	0.04	5	0	0	15	0.04	specified	26183	8	0.0034752279582963377	0.0034752279582965155	0.00011931423709215437	0.5341939451899612	0.00011931423709216048	0.5341939451899892	FALSE	TRUE
submit2::20201117232734::634289396534295331	25.820985769201926	15	514229	0.04	6	0	0	15	0.04	specified	39596	5	0.004834952689815059	0.004834952689815325	5.129659148867719e-05	0.63689202213179	5.129659148868e-05	0.6368920221318256	FALSE	TRUE
submit2::20201117232734::634289396534295331	10.371878886479852	15	514229	0.04	4	0	0	15	0.04	specified	17530	1	0.03930722703039733	0.03930722703039592	0.00014284364042310057	0.647561969808772	0.00014284364042309547	0.6475619698087477	FALSE	TRUE
submit2::20201117232734::634289396534295331	13.254370343336758	15	514229	0.04	2	0	0	15	0.04	specified	23485	1	0.031498980015503136	0.03149898001550331	0.003632113033552205	0.16834530613732676	0.003632113033552225	0.16834530613732768	FALSE	TRUE
submit2::20201117232734::634289396534295331	18.431272209576974	15	514229	0.04	4	0	0	15	0.04	specified	11690	6	0.021748631124525884	0.02174863112452686	0.0004972385391864242	0.5298281100465786	0.0004972385391864466	0.529828110046603	FALSE	TRUE
submit2::20201117232734::634289396534295331	19.223110784896672	15	514229	0.04	7	0	0	15	0.04	specified	24066	1	0.004569893317244086	0.004569893317244392	7.0728161582618025e-06	0.9057228398876149	7.072816158262277e-06	0.9057228398876781	FALSE	TRUE
submit2::20201117232734::634289396534295331	34.81344661666938	15	514229	0.04	4	0	0	15	0.04	specified	19600	7	0.019842305534528485	0.019842305534528076	0.00010382154565356665	0.6842019933599396	0.00010382154565356451	0.6842019933599245	FALSE	TRUE
submit2::20201117232734::634289396534295331	26.160931490619234	15	514229	0.04	4	0	0	15	0.04	specified	10850	5	0.01735135808915465	0.017351358089154455	0.0013953430981939496	0.34443871771976725	0.0013953430981939342	0.3444387177197635	FALSE	TRUE
submit2::20201117232734::634289396534295331	13.735612639170085	15	514229	0.04	3	0	0	15	0.04	specified	7238	1	0.034431948110897295	0.03443194811089915	0.0009607251371856397	0.5089283282953047	0.0009607251371856915	0.5089283282953321	FALSE	TRUE
submit2::20201117232734::634289396534295331	23.710358225168612	15	514229	0.04	4	0	0	15	0.04	specified	38102	6	0.005345800930426351	0.0053458009304261445	7.391507059230326e-05	0.5528334346708063	7.39150705923004e-05	0.552833434670783	FALSE	TRUE
submit2::20201117232734::634289396534295331	22.82562499129929	15	514229	0.04	3	0	0	15	0.04	specified	49766	3	0.010580373600838031	0.010580373600837549	0.0007743016590886762	0.18238866028229675	0.000774301659088641	0.18238866028228842	FALSE	TRUE
submit2::20201117232734::634289396534295331	29.87531084113441	15	514229	0.04	5	0	0	15	0.04	specified	6740	3	0.041106722160030584	0.04110672216003223	2.0809986480166146e-05	0.910373004785827	2.0809986480166976e-05	0.9103730047858618	FALSE	TRUE
submit2::20201117232734::634289396534295331	28.95580077030012	15	514229	0.04	4	0	0	15	0.04	specified	30884	2	0.02047230066455133	0.020472300664551933	3.0046722821906835e-05	0.7633632207593042	3.0046722821907722e-05	0.7633632207593256	FALSE	TRUE
submit2::20201117232734::634289396534295331	22.319935841783185	15	514229	0.04	6	0	0	15	0.04	specified	95028	9	0.0011178507727199404	0.0011178507727199285	5.830897170285524e-06	0.7928406182529079	5.830897170285462e-06	0.7928406182528994	FALSE	TRUE
submit2::20201117232734::634289396534295331	27.72748200560406	15	514229	0.04	6	0	0	15	0.04	specified	38222	7	0.009274323006503382	0.00927432300650306	0.0067374552141440495	0.01601177822064743	0.0067374552141438145	0.016011778220646873	FALSE	TRUE
submit2::20201117232734::634289396534295331	27.29996614143408	15	514229	0.04	5	0	0	15	0.04	specified	33920	3	0.011744597674705029	0.01174459767470623	9.067687767917327e-05	0.5837229197778571	9.067687767918256e-05	0.5837229197779158	FALSE	TRUE
submit2::20201117232734::634289396534295331	24.721898458814604	15	514229	0.04	5	0	0	15	0.04	specified	15579	3	0.029624991252632342	0.02962499125263146	0.0006758902058565631	0.46511189596583413	0.000675890205856543	0.4651118959658199	FALSE	TRUE
submit2::20201117232734::634289396534295331	29.288414980088106	15	514229	0.04	3	0	0	15	0.04	specified	13978	4	0.03673525987563489	0.03673525987563285	7.300549088497665e-05	0.7636164578944055	7.30054908849726e-05	0.7636164578943619	FALSE	TRUE
submit2::20201117232734::634289396534295331	19.74592550412039	15	514229	0.04	2	0	0	15	0.04	specified	53866	1	0.004412985532162102	0.004412985532161898	0.0009907583244934005	0.07532158687718982	0.0009907583244933547	0.07532158687718629	FALSE	TRUE
submit2::20201117232734::634289396534295331	15.756635494867039	15	514229	0.04	4	0	0	15	0.04	specified	32782	1	0.006760792934650044	0.006760792934649999	0.0007327512782268444	0.19908992337938142	0.0007327512782268395	0.1990899233793804	FALSE	TRUE
submit2::20201117232734::634289396534295331	26.96889066651795	15	514229	0.04	3	0	0	15	0.04	specified	21830	6	0.017332267652838237	0.017332267652837675	0.0003654180982344946	0.41360015592959243	0.0003654180982344827	0.41360015592957916	FALSE	TRUE
submit2::20201117232734::634289396534295331	22.835121351399835	15	514229	0.04	3	0	0	15	0.04	specified	15534	3	0.017141122144726927	0.01714112214472705	0.0008061199838962763	0.3471073432721906	0.0008061199838962822	0.3471073432721933	FALSE	TRUE
submit2::20201117232734::634289396534295331	21.578407796629314	15	514229	0.04	3	0	0	15	0.04	specified	10183	5	0.011421967358527753	0.01142196735852791	0.0003445120564691739	0.578109346287804	0.0003445120564691786	0.5781093462878119	FALSE	TRUE
submit2::20201117232734::634289396534295331	17.564674203991956	15	514229	0.04	5	0	0	15	0.04	specified	4199	1	0.014529391173022682	0.014529391173022682	0.002352327399034061	0.4135695698196771	0.002352327399034061	0.4135695698196771	FALSE	TRUE
submit2::20201117232734::634289396534295331	18.426647531387697	15	514229	0.04	7	0	0	15	0.04	specified	33056	1	0.008204560301823186	0.008204560301823616	4.0805440486322954e-05	0.7100748159445627	4.0805440486325095e-05	0.7100748159446011	FALSE	TRUE
submit2::20201117232734::634289396534295331	28.106257313951176	15	514229	0.04	7	0	0	15	0.04	specified	45213	5	0.00920812294197705	0.009208122941977903	6.537966450276595e-06	0.862117474382715	6.537966450277202e-06	0.8621174743827995	FALSE	TRUE
submit2::20201117232734::634289396534295331	23.388495228204754	15	514229	0.04	2	0	0	15	0.04	specified	13745	3	0.019024657721044464	0.01902465772104499	0.0030149545357059386	0.17540617458295096	0.0030149545357060223	0.1754061745829557	FALSE	TRUE
submit2::20201117232734::634289396534295331	23.730465467872463	15	514229	0.04	2	0	0	15	0.04	specified	3536	3	0.0633577119627134	0.06335771196270906	0.03738460397676149	0.13937623103532473	0.03738460397675892	0.13937623103531518	FALSE	TRUE
submit2::20201117232734::634289396534295331	16.591496142452645	15	514229	0.04	3	0	0	15	0.04	specified	42418	3	0.0037922096862412647	0.0037922096862413063	0.0014244342653892377	0.05252847851430997	0.0014244342653892534	0.05252847851431057	FALSE	TRUE
submit2::20201117232734::634289396534295331	28.723858161828016	15	514229	0.05	7	0	0	15	0.05	specified	38688	8	0.011493409051463068	0.011493409051464353	3.845746408846223e-05	0.6724910535689754	3.845746408846653e-05	0.6724910535690503	FALSE	TRUE
submit2::20201117232734::634289396534295331	19.86304033604671	15	514229	0.05	4	0	0	15	0.05	specified	57612	8	0.003602415653449005	0.0036024156534489385	0.0007471901702658628	0.0920784104097737	0.0007471901702658491	0.09207841040977195	FALSE	TRUE
submit2::20201117232734::634289396534295331	28.33308782931835	15	514229	0.05	4	0	0	15	0.05	specified	15626	4	0.029402120192758906	0.029402120192760804	0.029402120192758906	0.029402120192758906	0.029402120192760804	0.029402120192760804	TRUE	TRUE
submit2::20201117232734::634289396534295331	26.977479203418554	15	514229	0.05	7	0	0	15	0.05	specified	19220	5	0.00931409045135211	0.009314090451352425	0.0024053189129589793	0.1410021939687066	0.0024053189129590604	0.14100219396871141	FALSE	TRUE
submit2::20201117232734::634289396534295331	45.35178708858805	15	514229	0.05	4	0	0	15	0.05	specified	9711	7	0.023056946924856506	0.0230569469248539	0.001171091441323842	0.40006217291658	0.0011710914413237098	0.4000621729165345	FALSE	TRUE
submit2::20201117232734::634289396534295331	41.26157816593019	15	514229	0.05	9	0	0	15	0.05	specified	13142	8	0.026913456741356596	0.026913456741355753	0.0016306795452950048	0.42522676145446314	0.0016306795452949538	0.42522676145444976	FALSE	TRUE
submit2::20201117232734::634289396534295331	13.37200324304349	15	514229	0.05	3	0	0	15	0.05	specified	11691	1	0.025852615976859096	0.025852615976859658	0.0003824673368427542	0.5575103107778835	0.00038246733684276255	0.5575103107778956	FALSE	TRUE
submit2::20201117232734::634289396534295331	14.778497924439005	15	514229	0.05	6	0	0	15	0.05	specified	23806	8	0.004872678085453554	0.004872678085453278	0.00014946678629374928	0.5320842576329743	0.00014946678629374082	0.5320842576329445	FALSE	TRUE
submit2::20201117232734::634289396534295331	12.581220973345996	15	514229	0.05	3	0	0	15	0.05	specified	25149	1	0.009395483223583176	0.009395483223583554	0.0009683730063732584	0.18057969458220374	0.0009683730063732973	0.18057969458221093	FALSE	TRUE
submit2::20201117232734::634289396534295331	20.833493361592236	15	514229	0.05	5	0	0	15	0.05	specified	64315	7	0.004320761092956058	0.004320761092955966	0.00032440160133447976	0.13071903398426482	0.0003244016013344728	0.13071903398426216	FALSE	TRUE
submit2::20201117232734::634289396534295331	21.307830005728036	15	514229	0.05	4	0	0	15	0.05	specified	21372	6	0.01676365791096409	0.01676365791096459	0.001965199684630121	0.18634642292376058	0.0019651996846301797	0.18634642292376616	FALSE	TRUE
submit2::20201117232734::634289396534295331	19.395451523693232	15	514229	0.05	8	0	0	15	0.05	specified	59587	10	0.0022876324210901436	0.002287632421090275	9.886434390173977e-07	0.9622134288376265	9.886434390174545e-07	0.9622134288376832	FALSE	FALSE
submit2::20201117232734::634289396534295331	15.572823405737422	15	514229	0.05	6	0	0	15	0.05	specified	19079	6	0.005343729800015308	0.005343729800015492	4.308733769150861e-06	0.9446747157112411	4.30873376915101e-06	0.9446747157112729	FALSE	TRUE
submit2::20201117232734::634289396534295331	21.10055875096419	15	514229	0.05	6	0	0	15	0.05	specified	26704	7	0.006666532119382796	0.006666532119382582	2.9830650579254945e-06	0.955521652138919	2.9830650579253984e-06	0.9555216521388872	FALSE	FALSE
submit2::20201117232734::634289396534295331	34.70265778850947	15	514229	0.05	7	0	0	15	0.05	specified	18276	8	0.024938283481180136	0.024938283481179362	3.579071107667854e-06	0.9442951964845272	3.5790711076677424e-06	0.9442951964845017	FALSE	TRUE
submit2::20201117232734::634289396534295331	18.596890437900043	15	514229	0.05	4	0	0	15	0.05	specified	37111	5	0.004551028544668942	0.004551028544668892	0.0004134739980101979	0.2503474159380672	0.0004134739980101933	0.25034741593806425	FALSE	TRUE
submit2::20201117232734::634289396534295331	17.35750172585496	15	514229	0.05	3	0	0	15	0.05	specified	21717	2	0.009705421794107612	0.0097054217941079	0.005818563985594797	0.03012994521174365	0.005818563985594971	0.030129945211744544	FALSE	TRUE
submit2::20201117232734::634289396534295331	22.659504561355647	15	514229	0.05	4	0	0	15	0.05	specified	18942	2	0.022937948456077363	0.022937948456077616	0.0025336868101788566	0.19053526782651634	0.0025336868101788848	0.19053526782651853	FALSE	TRUE
submit2::20201117232734::634289396534295331	22.100416442134417	15	514229	0.05	10	0	0	15	0.05	specified	17386	6	0.006913165354745941	0.006913165354746275	0.0003004109303520062	0.4190282357365883	0.0003004109303520207	0.41902823573660813	FALSE	TRUE
submit2::20201117232734::634289396534295331	30.49782824108735	15	514229	0.05	4	0	0	15	0.05	specified	12338	4	0.02845834571456054	0.02845834571456057	0.02845834571456054	0.02845834571456054	0.02845834571456057	0.02845834571456057	TRUE	TRUE
submit2::20201117232734::634289396534295331	14.799051991669725	15	514229	0.05	5	0	0	15	0.05	specified	75280	1	0.0014346147517928722	0.001434614751792885	0.00024073439697735706	0.08743654018867279	0.00024073439697735923	0.08743654018867357	FALSE	TRUE
submit2::20201117232734::634289396534295331	28.322434271587877	15	514229	0.05	6	0	0	15	0.05	specified	69945	5	0.004849377395248429	0.004849377395249109	9.443481597256008e-05	0.40937062324101814	9.443481597257332e-05	0.409370623241075	FALSE	TRUE
submit2::20201117232734::634289396534295331	33.59811720073777	15	514229	0.05	4	0	0	15	0.05	specified	4821	3	0.046117418618213155	0.04611741861821566	0.0018929066232756613	0.4822299144973755	0.001892906623275764	0.4822299144974015	FALSE	TRUE
submit2::20201117232734::634289396534295331	16.30101334171437	15	514229	0.05	3	0	0	15	0.05	specified	14202	4	0.006346333434848598	0.006346333434848354	0.002280376300244796	0.09389471404444792	0.002280376300244708	0.09389471404444436	FALSE	TRUE
submit2::20201117232734::634289396534295331	20.560159282376986	15	514229	0.05	3	0	0	15	0.05	specified	28563	4	0.012116313519164177	0.012116313519164432	0.0020801415124398668	0.12053727097653524	0.0020801415124399106	0.1205372709765378	FALSE	TRUE
submit2::20201117232734::634289396534295331	15.31963515495022	15	514229	0.05	3	0	0	15	0.05	specified	20518	3	0.01589069353549381	0.01589069353549319	0.01589069353549381	0.01589069353549381	0.01589069353549319	0.01589069353549319	TRUE	TRUE
submit2::20201117232734::634289396534295331	34.52621953752648	15	514229	0.05	8	0	0	15	0.05	specified	58449	5	0.004019421614045159	0.004019421614045367	3.525021902783118e-06	0.8871462090477567	3.5250219027833007e-06	0.8871462090478097	FALSE	TRUE
submit2::20201117232734::634289396534295331	21.340131307097025	15	514229	0.05	3	0	0	15	0.05	specified	8565	3	0.021308982386176345	0.021308982386176796	0.001503088490579147	0.3750568169017374	0.001503088490579179	0.37505681690174536	FALSE	TRUE
submit2::20201117232734::634289396534295331	8.621401289163195	15	514229	0.05	7	0	0	15	0.05	specified	20764	1	0.031008707861841067	0.031008707861838822	2.7482696834925677e-06	0.9513471045855801	2.7482696834923687e-06	0.9513471045855103	FALSE	FALSE
submit2::20201117232734::634289396534295331	13.723314043472918	15	514229	0.05	4	0	0	15	0.05	specified	38840	1	0.010834369038288218	0.010834369038287153	0.00021684294934038134	0.40864546923079903	0.00021684294934036	0.4086454692307582	FALSE	TRUE
submit2::20201117232734::634289396534295331	20.526358560505066	15	514229	0.05	6	0	0	15	0.05	specified	32091	6	0.004111575108515799	0.004111575108516001	3.8904444139479696e-05	0.7047356858791687	3.890444413948161e-05	0.7047356858792033	FALSE	TRUE
submit2::20201117232734::634289396534295331	13.259476822809214	15	514229	0.05	5	0	0	15	0.05	specified	7145	1	0.012975023896258838	0.01297502389625936	0.0003756963723465756	0.6056421916999564	0.00037569637234659075	0.6056421916999807	FALSE	TRUE
submit2::20201117232734::634289396534295331	20.958789094031815	15	514229	0.05	6	0	0	15	0.05	specified	44897	3	0.016272602218420227	0.01627260221841876	0.00043435709983604857	0.31862373023372476	0.00043435709983600943	0.3186237302336958	FALSE	TRUE
submit2::20201117232734::634289396534295331	26.140403560635715	15	514229	0.05	3	0	0	15	0.05	specified	10875	5	0.025811068932450127	0.025811068932447646	0.003098735299272094	0.24884115050567707	0.003098735299271796	0.2488411505056531	FALSE	TRUE
submit2::20201117232734::634289396534295331	30.47548690790823	15	514229	0.05	6	0	0	15	0.05	specified	40727	6	0.007342168054777214	0.007342168054776854	4.432360269266562e-05	0.6634402482467525	4.4323602692663445e-05	0.6634402482467225	FALSE	TRUE
submit2::20201117232734::634289396534295331	15.1929661563689	15	514229	0.05	4	0	0	15	0.05	specified	30095	2	0.00971539939494637	0.009715399394945545	0.00042664325437507985	0.32289668111368414	0.0004266432543750436	0.3228966811136567	FALSE	TRUE
submit2::20201117232734::634289396534295331	17.340928394594087	15	514229	0.05	7	0	0	15	0.05	specified	37713	3	0.004048563225523455	0.00404856322552334	1.3217873056122853e-05	0.812725679564575	1.321787305612248e-05	0.8127256795645538	FALSE	TRUE
submit2::20201117232734::634289396534295331	20.109739802003446	15	514229	0.05	6	0	0	15	0.05	specified	56756	6	0.0034827455973603667	0.0034827455973600527	8.282333746804539e-06	0.822268663673735	8.282333746803792e-06	0.8222686636736564	FALSE	TRUE
submit2::20201117232734::634289396534295331	21.221524180844014	15	514229	0.05	6	0	0	15	0.05	specified	42640	8	0.00925667329911678	0.009256673299117477	0.0015527053306567083	0.11664766655972578	0.0015527053306568252	0.11664766655973455	FALSE	TRUE
submit2::20201117232734::634289396534295331	30.978290235599903	15	514229	0.05	4	0	0	15	0.05	specified	3429	7	0.026019854153146883	0.026019854153149738	0.0007092967467905069	0.6454975546499405	0.0007092967467905848	0.6454975546500119	FALSE	TRUE
submit2::20201117232734::634289396534295331	23.27544233068978	15	514229	0.05	5	0	0	15	0.05	specified	73631	6	0.005083096355760334	0.0050830963557606254	7.2212737931277486e-06	0.8025627639481139	7.221273793128162e-06	0.8025627639481593	FALSE	TRUE
submit2::20201117232734::634289396534295331	21.87434204601064	15	514229	0.05	6	0	0	15	0.05	specified	46417	2	0.0031161135440142393	0.003116113544013965	0.0004449079837359558	0.19635335266317705	0.00044490798373591665	0.19635335266315984	FALSE	TRUE
submit2::20201117232734::634289396534295331	7.046485818084092	15	514229	0.05	3	0	0	15	0.05	specified	1230	1	0.11397728882039568	0.11397728882047149	0.006934516082955656	0.45903343558137705	0.006934516082960269	0.45903343558168236	FALSE	TRUE
submit2::20201117232734::634289396534295331	23.010836250984045	15	514229	0.05	5	0	0	15	0.05	specified	40316	4	0.0052987788267633874	0.005298778826762951	0.00015232046745866442	0.40379045888557624	0.00015232046745865187	0.4037904588855444	FALSE	TRUE
submit2::20201117232734::634289396534295331	38.14531859034744	15	514229	0.05	4	0	0	15	0.05	specified	40949	7	0.011751502280924165	0.011751502280923467	8.069359218286474e-05	0.5920538914870217	8.069359218285995e-05	0.5920538914869852	FALSE	TRUE
submit2::20201117232734::634289396534295331	25.18511752712741	15	514229	0.05	6	0	0	15	0.05	specified	47750	5	0.009017090546121216	0.009017090546121124	0.003949979988554797	0.03330121492552137	0.0039499799885547564	0.03330121492552103	FALSE	TRUE
submit2::20201117232734::634289396534295331	24.151456769872	15	514229	0.05	5	0	0	15	0.05	specified	27197	5	0.00694057632591088	0.006940576325911038	0.00031350267762783254	0.41477446111353683	0.0003135026776278397	0.4147744611135466	FALSE	TRUE
submit2::20201117232734::634289396534295331	18.799721598095203	15	514229	0.05	3	0	0	15	0.05	specified	9883	3	0.013457098254604657	0.013457098254603358	0.0014636098116804098	0.32284338997807766	0.0014636098116802684	0.3228433899780464	FALSE	TRUE
submit2::20201117232734::634289396534295331	23.22075468059288	15	514229	0.05	3	0	0	15	0.05	specified	14391	4	0.030525949437218244	0.03052594943721745	0.0212157593409007	0.05174170877811894	0.02121575934090015	0.051741708778117596	FALSE	TRUE
submit2::20201117232734::634289396534295331	24.274683823545043	15	514229	0.05	3	0	0	15	0.05	specified	16936	2	0.013888699765556123	0.013888699765556416	0.0003893047398471632	0.44370491598061856	0.00038930473984717136	0.4437049159806285	FALSE	TRUE
submit2::20201117232734::634289396534295331	23.03014933942369	15	514229	0.05	4	0	0	15	0.05	specified	39378	7	0.0072627422854816	0.007262742285481377	3.454805152755951e-05	0.6718351045580391	3.4548051527558454e-05	0.6718351045580192	FALSE	TRUE
submit2::20201117232734::634289396534295331	29.74376091281614	15	514229	0.05	5	0	0	15	0.05	specified	10673	8	0.03852545718929532	0.03852545718929441	0.00018589631155794487	0.6615901006592796	0.0001858963115579405	0.6615901006592628	FALSE	TRUE
submit2::20201117232734::634289396534295331	28.626648563372523	15	514229	0.05	4	0	0	15	0.05	specified	30234	9	0.017674174444093464	0.01767417444409494	0.00010967827948450229	0.5275252916535256	0.00010967827948451144	0.5275252916535692	FALSE	TRUE
submit2::20201117232734::634289396534295331	28.74400935128541	15	514229	0.05	7	0	0	15	0.05	specified	38326	5	0.005430386307230172	0.005430386307230032	0.00011800832380359797	0.46442601468953015	0.00011800832380359494	0.4644260146895183	FALSE	TRUE
submit2::20201117232734::634289396534295331	19.88738841274407	15	514229	0.05	5	0	0	15	0.05	specified	23285	3	0.00797743117658983	0.007977431176589882	0.00016856562388154893	0.5251149271847891	0.00016856562388155001	0.5251149271847936	FALSE	TRUE
submit2::20201117232734::634289396534295331	16.483312725645938	15	514229	0.05	7	0	0	15	0.05	specified	11926	3	0.01928222921804706	0.0192822292180472	1.861327032227741e-05	0.8848485243426082	1.8613270322277545e-05	0.8848485243426149	FALSE	TRUE
submit2::20201117232734::634289396534295331	22.478200304399365	15	514229	0.05	5	0	0	15	0.05	specified	46439	8	0.004955433161457031	0.00495543316145677	1.937384985508363e-05	0.7291650112151475	1.937384985508261e-05	0.7291650112151112	FALSE	TRUE
submit2::20201117232734::634289396534295331	22.46638598889166	15	514229	0.05	8	0	0	15	0.05	specified	39428	8	0.005544215506762474	0.005544215506762304	2.662729253621973e-06	0.934231565372515	2.6627292536218912e-06	0.9342315653724867	FALSE	TRUE
submit2::20201117232734::634289396534295331	18.763451497613293	15	514229	0.05	3	0	0	15	0.05	specified	19163	6	0.009331611901548423	0.009331611901547623	0.004688528413684648	0.10370272678236998	0.0046885284136842465	0.1037027267823611	FALSE	TRUE
submit2::20201117232734::634289396534295331	25.563327879890444	15	514229	0.05	6	0	0	15	0.05	specified	35034	4	0.006941922630278002	0.006941922630277731	3.340066985393317e-05	0.7127646678199936	3.340066985393186e-05	0.7127646678199645	FALSE	TRUE
submit2::20201117232734::634289396534295331	32.131948256029304	15	514229	0.05	5	0	0	15	0.05	specified	21562	8	0.008887447442739317	0.008887447442738132	0.00022228470223007007	0.4783437899714723	0.00022228470223004045	0.4783437899714091	FALSE	TRUE
submit2::20201117232734::634289396534295331	17.234306077377315	15	514229	0.05	6	0	0	15	0.05	specified	72262	6	0.0016946639871687934	0.0016946639871686835	0.00015810531921121176	0.17786192889008434	0.00015810531921120152	0.17786192889007288	FALSE	TRUE
submit2::20201117232734::634289396534295331	19.77794156206783	15	514229	0.05	6	0	0	15	0.05	specified	7180	3	0.02132735290837672	0.021327352908376777	7.017870186329733e-05	0.8286074132580079	7.017870186329752e-05	0.828607413258011	FALSE	TRUE
submit2::20201117232734::634289396534295331	42.96656910673336	15	514229	0.05	8	0	0	15	0.05	specified	13278	4	0.023187345133854904	0.02318734513385488	9.28094695069078e-06	0.9193098978017089	9.28094695069077e-06	0.9193098978017078	FALSE	TRUE
submit2::20201117232734::634289396534295331	17.63664076643021	15	514229	0.05	5	0	0	15	0.05	specified	37331	9	0.004433253815972528	0.004433253815972426	0.00013350698245782243	0.3953158824118077	0.00013350698245781934	0.39531588241179694	FALSE	TRUE
submit2::20201117232734::634289396534295331	25.26865890005879	15	514229	0.05	6	0	0	15	0.05	specified	56838	4	0.009278782706241209	0.009278782706241908	2.5941728615032157e-06	0.9101101093531254	2.594172861503411e-06	0.9101101093531981	FALSE	TRUE
submit2::20201117232734::634289396534295331	20.967839902116197	15	514229	0.05	8	0	0	15	0.05	specified	69773	8	0.002740356504892712	0.002740356504892638	8.382013285273887e-07	0.9716704245098291	8.38201328527366e-07	0.9716704245098029	FALSE	FALSE
submit2::20201117232734::634289396534295331	28.92256752952339	15	514229	0.05	6	0	0	15	0.05	specified	98001	4	0.0036539100815450227	0.003653910081545	0.0007921151628836028	0.05661420327109266	0.0007921151628835979	0.05661420327109231	FALSE	TRUE
submit2::20201117232734::634289396534295331	13.935835849921068	15	514229	0.05	5	0	0	15	0.05	specified	41688	1	0.0038145310404185196	0.0038145310404184376	1.0619266244884583e-05	0.8347814511146705	1.0619266244884354e-05	0.834781451114652	FALSE	TRUE
submit2::20201117232734::634289396534295331	21.27811688466693	15	514229	0.05	3	0	0	15	0.05	specified	75444	2	0.0035632552447659874	0.003563255244766636	0.0017108534130994407	0.029504577783958867	0.0017108534130997523	0.029504577783964245	FALSE	TRUE
submit2::20201117232734::634289396534295331	12.625156926311867	15	514229	0.05	3	0	0	15	0.05	specified	20162	1	0.012530948624145232	0.0125309486241448	0.001185184440084958	0.25190933323060444	0.0011851844400849172	0.25190933323059594	FALSE	TRUE
submit2::20201117232734::634289396534295331	30.124067070802884	15	514229	0.05	8	0	0	15	0.05	specified	62014	11	0.004931869900552015	0.004931869900552499	1.3647954012345491e-05	0.7379017827417407	1.3647954012346831e-05	0.7379017827418165	FALSE	TRUE
submit2::20201117232734::634289396534295331	32.653418921011884	15	514229	0.05	8	0	0	15	0.05	specified	17383	4	0.016414123077713522	0.01641412307771528	0.00039689618423951675	0.4657028331977477	0.0003968961842395593	0.46570283319779765	FALSE	TRUE
submit2::20201117232734::634289396534295331	16.334866511394317	15	514229	0.05	7	0	0	15	0.05	specified	21441	4	0.006056787727595458	0.006056787727595077	1.1663374592941836e-05	0.8808093145143111	1.1663374592941103e-05	0.8808093145142546	FALSE	TRUE
submit2::20201117232734::634289396534295331	8.169208916206223	15	514229	0.05	3	0	0	15	0.05	specified	7149	1	0.052005830606256576	0.052005830606258935	0.0013422958420931778	0.4376932497541805	0.0013422958420932387	0.43769324975420054	FALSE	TRUE
submit2::20201117232734::634289396534295331	19.776454304851953	15	514229	0.05	4	0	0	15	0.05	specified	49551	7	0.0059179608948986395	0.005917960894898424	2.2638576547415413e-05	0.7012690378846556	2.263857654741459e-05	0.7012690378846295	FALSE	TRUE
submit2::20201117232734::634289396534295331	15.955483148394965	15	514229	0.05	3	0	0	15	0.05	specified	7123	2	0.03968629211900855	0.03968629211900872	0.00017151187860662146	0.7421617954567392	0.0001715118786066222	0.7421617954567427	FALSE	TRUE
submit2::20201117232734::634289396534295331	19.473474194708803	15	514229	0.05	5	0	0	15	0.05	specified	15421	3	0.012649309453054326	0.012649309453054277	3.76333181009982e-05	0.8075269416914858	3.763331810099806e-05	0.807526941691483	FALSE	TRUE
submit2::20201117232734::634289396534295331	22.743221769624046	15	514229	0.05	6	0	0	15	0.05	specified	43259	7	0.008289393216735524	0.008289393216736272	3.571937820046975e-05	0.6599004135403088	3.5719378200472975e-05	0.6599004135403693	FALSE	TRUE
submit2::20201117232734::634289396534295331	27.022327660292255	15	514229	0.05	6	0	0	15	0.05	specified	7352	5	0.058223834241561793	0.058223834241556596	2.011472809327165e-06	0.9779010927810032	2.0114728093269853e-06	0.9779010927809221	FALSE	FALSE
submit2::20201117232734::634289396534295331	27.429232936728717	15	514229	0.05	3	0	0	15	0.05	specified	24349	4	0.013062905768572166	0.013062905768571696	0.012688678181043026	0.025751583949615194	0.01268867818104257	0.025751583949614264	FALSE	TRUE
submit2::20201117232734::634289396534295331	17.055228982406756	15	514229	0.05	2	0	0	15	0.05	specified	10754	2	0.019294370778040228	0.019294370778037893	0.019294370778040228	0.019294370778040228	0.019294370778037893	0.019294370778037893	TRUE	TRUE
submit2::20201117232734::634289396534295331	32.95899000048359	15	514229	0.05	5	0	0	15	0.05	specified	22726	8	0.012506174705408251	0.012506174705407892	8.811934849910527e-06	0.8924735115072371	8.811934849910275e-06	0.8924735115072094	FALSE	TRUE
submit2::20201117232734::634289396534295331	15.171733222433554	15	514229	0.05	3	0	0	15	0.05	specified	3262	1	0.022236054069137385	0.02223605406914963	0.0025881968662553366	0.4108564836883853	0.0025881968662567617	0.4108564836886116	FALSE	TRUE
submit2::20201117232734::634289396534295331	26.979885973494184	15	514229	0.05	5	0	0	15	0.05	specified	15130	6	0.025539196203599943	0.025539196203599637	0.002426921100192892	0.26725168717263326	0.002426921100192863	0.26725168717263004	FALSE	TRUE
submit2::20201117232734::634289396534295331	47.71832189737946	15	514229	0.05	6	0	0	15	0.05	specified	7705	6	0.05578498703652567	0.055784987036531536	0.0005986478732020549	0.610901600350028	0.0005986478732021179	0.6109016003500921	FALSE	TRUE
submit2::20201117232734::634289396534295331	19.590534457143285	15	514229	0.05	7	0	0	15	0.05	specified	59341	9	0.002892288735930101	0.0028922887359300303	2.393193579442774e-05	0.6320971535968293	2.3931935794427152e-05	0.6320971535968138	FALSE	TRUE
submit2::20201117232734::634289396534295331	15.9374692470999	15	514229	0.05	3	0	0	15	0.05	specified	28344	5	0.005372535686052834	0.0053725356860526525	0.0004519450223706611	0.2866174384713038	0.00045194502237064585	0.286617438471294	FALSE	TRUE
submit2::20201117232734::634289396534295331	18.47681966252636	15	514229	0.05	6	0	0	15	0.05	specified	63905	3	0.0037227359669078034	0.003722735966907529	4.35209497526428e-05	0.5709322624376373	4.3520949752639595e-05	0.5709322624375935	FALSE	TRUE
submit2::20201117232734::634289396534295331	17.98899597151162	15	514229	0.05	5	0	0	15	0.05	specified	6811	3	0.034180790501982826	0.03418079050198334	5.2417220134999276e-05	0.8554933472405496	5.241722013500007e-05	0.8554933472405625	FALSE	TRUE
submit2::20201117232734::634289396534295331	39.29977902121305	15	514229	0.05	5	0	0	15	0.05	specified	3547	7	0.06457476102127936	0.06457476102128444	0.0024824991888536835	0.424895185468722	0.002482499188853879	0.4248951854687555	FALSE	TRUE
submit2::20201117232734::634289396534295331	14.721502348716706	15	514229	0.05	5	0	0	15	0.05	specified	32514	1	0.007324630602191082	0.0073246306021910075	0.0005983080011161333	0.2950105715853913	0.0005983080011161272	0.295010571585388	FALSE	TRUE
submit2::20201117232734::634289396534295331	38.55960622171581	15	514229	0.05	7	0	0	15	0.05	specified	14097	4	0.007629280607403155	0.007629280607402933	0.0005055382424781176	0.4443802557241061	0.0005055382424781028	0.4443802557240936	FALSE	TRUE
submit2::20201117232734::634289396534295331	29.746790818017978	15	514229	0.05	5	0	0	15	0.05	specified	12642	8	0.017682517709648037	0.01768251770964816	1.9953149933168115e-05	0.8776788493605783	1.9953149933168257e-05	0.8776788493605859	FALSE	TRUE
submit2::20201117232734::634289396534295331	30.14479872112754	15	514229	0.05	5	0	0	15	0.05	specified	15496	6	0.017072663278542184	0.017072663278542965	1.5101922974354173e-05	0.8815854198743295	1.5101922974354864e-05	0.8815854198743711	FALSE	TRUE
submit2::20201117232734::634289396534295331	29.727182177004696	15	514229	0.05	5	0	0	15	0.05	specified	13468	6	0.013742462395004809	0.013742462395005503	0.002447433766818406	0.22327036946199785	0.0024474337668185294	0.22327036946200926	FALSE	TRUE
submit2::20201117232734::634289396534295331	23.337192071301057	15	514229	0.05	9	0	0	15	0.05	specified	61950	4	0.003421890845968832	0.003421890845968348	0.00018777440748259273	0.2748380413398552	0.00018777440748256617	0.27483804133981504	FALSE	TRUE
submit2::20201117232734::634289396534295331	21.27211742122539	15	514229	0.05	5	0	0	15	0.05	specified	70054	5	0.004997706935570331	0.004997706935570291	2.6001823685598624e-05	0.6286950684222411	2.6001823685598417e-05	0.6286950684222357	FALSE	TRUE
submit2::20201117232734::634289396534295331	42.34838397377818	15	514229	0.05	7	0	0	15	0.05	specified	50344	10	0.009999323189914679	0.009999323189914696	0.00010765878654545278	0.5732673621135431	0.00010765878654545296	0.5732673621135442	FALSE	TRUE
submit2::20201117232734::634289396534295331	9.990569767250946	15	514229	0.05	3	0	0	15	0.05	specified	7070	1	0.03248450550268216	0.032484505502681046	0.0045092385779063274	0.1961293004606334	0.004509238577906173	0.19612930046062663	FALSE	TRUE
submit2::20201117232734::634289396534295331	16.59108055069393	15	514229	0.06	5	0	0	15	0.06	specified	46531	8	0.0036239457303768115	0.003623945730376854	1.3156753317037727e-06	0.9572325427506376	1.3156753317037882e-06	0.9572325427506485	FALSE	FALSE
submit2::20201117232734::634289396534295331	24.177574506100235	15	514229	0.06	4	0	0	15	0.06	specified	40636	7	0.008710331357431014	0.008710331357430552	4.218141962891329e-05	0.6545030784524163	4.2181419628911055e-05	0.6545030784523808	FALSE	TRUE
submit2::20201117232734::634289396534295331	21.339017745117594	15	514229	0.06	8	0	0	15	0.06	specified	26489	5	0.009129217024174949	0.009129217024175348	9.294863792268575e-05	0.6016204090201949	9.294863792268982e-05	0.6016204090202206	FALSE	TRUE
submit2::20201117232734::634289396534295331	30.604914213568158	15	514229	0.06	7	0	0	15	0.06	specified	57908	12	0.007491935517631999	0.007491935517632523	2.201298470597051e-07	0.9897932061563561	2.201298470597205e-07	0.989793206156431	FALSE	FALSE
submit2::20201117232734::634289396534295331	15.92058185630739	15	514229	0.06	6	0	0	15	0.06	specified	32802	6	0.0032266049304575037	0.0032266049304573875	1.0722771952151404e-05	0.8536383244301727	1.0722771952151017e-05	0.8536383244301425	FALSE	TRUE
submit2::20201117232734::634289396534295331	19.719261202616842	15	514229	0.06	5	0	0	15	0.06	specified	23234	6	0.015654853764111194	0.015654853764111066	0.00023319058277823212	0.4812313036328867	0.0002331905827782302	0.48123130363288186	FALSE	TRUE
submit2::20201117232734::634289396534295331	35.62232193452361	15	514229	0.06	8	0	0	15	0.06	specified	5352	8	0.054566812755636344	0.05456681275563673	0.0023956231101481965	0.47220312585709084	0.0023956231101482134	0.47220312585709434	FALSE	TRUE
submit2::20201117232734::634289396534295331	18.795160811414235	15	514229	0.06	6	0	0	15	0.06	specified	65115	5	0.004498742532409909	0.004498742532409915	1.3064019100074965e-05	0.732798766170804	1.3064019100074984e-05	0.732798766170805	FALSE	TRUE
submit2::20201117232734::634289396534295331	19.196742853067576	15	514229	0.06	9	0	0	15	0.06	specified	51976	8	0.00398508273827474	0.003985082738275297	0.0003763677474847618	0.18913889543668794	0.0003763677474848144	0.18913889543671422	FALSE	TRUE
submit2::20201117232734::634289396534295331	31.618023879778274	15	514229	0.06	7	0	0	15	0.06	specified	22529	8	0.016576471516189833	0.01657647151619049	7.277348802045799e-07	0.980364241546694	7.277348802046087e-07	0.9803642415467348	FALSE	FALSE
submit2::20201117232734::634289396534295331	43.7156062813128	15	514229	0.06	5	0	0	15	0.06	specified	1455	5	0.054332761940693065	0.054332761940695744	0.002293379023732243	0.622525752459495	0.0022933790237323563	0.6225257524595255	FALSE	TRUE
submit2::20201117232734::634289396534295331	24.477626325086618	15	514229	0.06	5	0	0	15	0.06	specified	34031	3	0.00526715486426398	0.005267154864264029	0.00012513598683615287	0.5398442234776313	0.00012513598683615404	0.5398442234776365	FALSE	TRUE
submit2::20201117232734::634289396534295331	15.680278194766515	15	514229	0.06	4	0	0	15	0.06	specified	34008	8	0.013655989655678248	0.013655989655678819	0.0014800332830420743	0.09553831084660783	0.0014800332830421363	0.09553831084661184	FALSE	TRUE
submit2::20201117232734::634289396534295331	13.47428713342823	15	514229	0.06	4	0	0	15	0.06	specified	77589	7	0.0025175085417649653	0.0025175085417646886	4.793840277404065e-05	0.4702234006300226	4.793840277403538e-05	0.47022340062997003	FALSE	TRUE
submit2::20201117232734::634289396534295331	23.784508921869232	15	514229	0.06	9	0	0	15	0.06	specified	66930	10	0.006623192705207418	0.00662319270520724	0.0004833651978414842	0.1703040128252884	0.0004833651978414712	0.17030401282528396	FALSE	TRUE
submit2::20201117232734::634289396534295331	25.55088338163424	15	514229	0.06	7	0	0	15	0.06	specified	24303	7	0.016292147985605097	0.016292147985604653	5.499115423114633e-06	0.9146173845802935	5.4991154231144834e-06	0.9146173845802652	FALSE	TRUE
submit2::20201117232734::634289396534295331	9.442856349456067	15	514229	0.06	7	0	0	15	0.06	specified	35491	1	0.011097079995426464	0.011097079995427615	1.5050457639009104e-05	0.8047566218786686	1.5050457639010664e-05	0.8047566218787502	FALSE	TRUE
submit2::20201117232734::634289396534295331	19.552436140514576	15	514229	0.06	5	0	0	15	0.06	specified	52723	6	0.006404171822983795	0.00640417182298404	2.9226968324255585e-05	0.6687726908537547	2.92269683242567e-05	0.6687726908537797	FALSE	TRUE
submit2::20201117232734::634289396534295331	37.75722095699613	15	514229	0.06	5	0	0	15	0.06	specified	4358	10	0.05394631037362754	0.05394631037363058	4.158924725395343e-05	0.8981461319691985	4.158924725395577e-05	0.8981461319692513	FALSE	TRUE
submit2::20201117232734::634289396534295331	34.37254538228366	15	514229	0.06	7	0	0	15	0.06	specified	13513	7	0.0173171554430687	0.017317155443069016	0.0004803544935060413	0.5612953965456443	0.0004803544935060501	0.5612953965456535	FALSE	TRUE
submit2::20201117232734::634289396534295331	17.831168802627687	15	514229	0.06	6	0	0	15	0.06	specified	29028	6	0.003627990696630128	0.0036279906966300347	2.074570163951304e-05	0.8001671718958446	2.0745701639512504e-05	0.8001671718958266	FALSE	TRUE
submit2::20201117232734::634289396534295331	22.163967661891505	15	514229	0.06	8	0	0	15	0.06	specified	59519	7	0.0073630287341310665	0.0073630287341308245	4.3191053214229214e-05	0.5795259451226148	4.31910532142278e-05	0.5795259451225964	FALSE	TRUE
submit2::20201117232734::634289396534295331	18.90980799124361	15	514229	0.06	6	0	0	15	0.06	specified	15808	4	0.013363661902394795	0.013363661902394504	0.0036104122493956516	0.08904276674193631	0.003610412249395573	0.0890427667419344	FALSE	TRUE
submit2::20201117232734::634289396534295331	31.884648285367046	15	514229	0.06	10	0	0	15	0.06	specified	21616	4	0.009176584104951018	0.009176584104951037	9.744609878393108e-08	0.9959104539804509	9.744609878393129e-08	0.9959104539804526	FALSE	FALSE
submit2::20201117232734::634289396534295331	13.928408011045835	15	514229	0.06	4	0	0	15	0.06	specified	47528	7	0.004491677316797442	0.004491677316797974	0.0012242377714521036	0.05353896832871354	0.0012242377714522484	0.05353896832871988	FALSE	TRUE
submit2::20201117232734::634289396534295331	20.74320467287194	15	514229	0.06	6	0	0	15	0.06	specified	67377	5	0.0032050791062845385	0.003205079106284364	0.0005655508874168994	0.13626394703385084	0.0005655508874168686	0.1362639470338435	FALSE	TRUE
submit2::20201117232734::634289396534295331	13.333339413354922	15	514229	0.06	3	0	0	15	0.06	specified	59286	2	0.0037819189206989095	0.003781918920698977	0.00018754278605479985	0.2814059153813854	0.0001875427860548032	0.28140591538139076	FALSE	TRUE
submit2::20201117232734::634289396534295331	15.558413033891043	15	514229	0.06	3	0	0	15	0.06	specified	11579	3	0.012869035724771084	0.0128690357247717	0.0008256876360448715	0.39033268968742296	0.0008256876360449109	0.39033268968744184	FALSE	TRUE
submit2::20201117232734::634289396534295331	18.020201570591986	15	514229	0.06	6	0	0	15	0.06	specified	32713	10	0.006760907028089393	0.006760907028089688	0.00017460875503306825	0.3734631387389845	0.00017460875503307586	0.3734631387390016	FALSE	TRUE
submit2::20201117232734::634289396534295331	27.06042925689522	15	514229	0.06	5	0	0	15	0.06	specified	23579	7	0.008578141273364369	0.00857814127336457	1.8910074175436606e-05	0.8309131101771192	1.891007417543705e-05	0.8309131101771408	FALSE	TRUE
submit2::20201117232734::634289396534295331	25.710849337623742	15	514229	0.06	6	0	0	15	0.06	specified	37601	6	0.022643746834230906	0.022643746834232956	5.10286949438332e-06	0.8919454162990779	5.1028694943837826e-06	0.8919454162991608	FALSE	TRUE
submit2::20201117232734::634289396534295331	33.22206535794729	15	514229	0.06	7	0	0	15	0.06	specified	14818	7	0.019371481969847185	0.01937148196984734	0.0003571077932405973	0.4743434630934001	0.00035710779324060017	0.474343463093404	FALSE	TRUE
submit2::20201117232734::634289396534295331	19.672900571915733	15	514229	0.06	3	0	0	15	0.06	specified	37784	4	0.01384152280115149	0.0138415228011521	0.0001529067345358099	0.5030574216728464	0.00015290673453581663	0.5030574216728692	FALSE	TRUE
submit2::20201117232734::634289396534295331	14.971062655248147	15	514229	0.06	6	0	0	15	0.06	specified	69302	7	0.0016157676697325038	0.0016157676697324398	1.2765663158626045e-05	0.7458094729945732	1.276566315862554e-05	0.7458094729945459	FALSE	TRUE
submit2::20201117232734::634289396534295331	38.04248993497184	15	514229	0.06	7	0	0	15	0.06	specified	26871	9	0.012040633526619954	0.012040633526621219	7.036173226055495e-05	0.7107423387072057	7.036173226056234e-05	0.7107423387072748	FALSE	TRUE
submit2::20201117232734::634289396534295331	25.028869405963626	15	514229	0.06	6	0	0	15	0.06	specified	63137	11	0.005999036684923801	0.0059990366849239024	1.314742581367174e-06	0.9428599030976442	1.3147425813671963e-06	0.9428599030976604	FALSE	TRUE
submit2::20201117232734::634289396534295331	39.96627194768523	15	514229	0.06	7	0	0	15	0.06	specified	23693	7	0.013308947578834338	0.013308947578834784	0.0009241174869783098	0.2732237857707234	0.0009241174869783408	0.27322378577073303	FALSE	TRUE
submit2::20201117232734::634289396534295331	10.207636134602465	15	514229	0.06	3	0	0	15	0.06	specified	34359	1	0.007265670605619637	0.007265670605619895	0.0005604162232361536	0.18312555007169315	0.0005604162232361735	0.18312555007169976	FALSE	TRUE
submit2::20201117232734::634289396534295331	33.17301082192846	15	514229	0.06	4	0	0	15	0.06	specified	19213	3	0.012323775345074497	0.012323775345072513	0.0002870955927049242	0.49919520465326245	0.000287095592704878	0.49919520465318296	FALSE	TRUE
submit2::20201117232734::634289396534295331	22.68738595662417	15	514229	0.06	10	0	0	15	0.06	specified	46901	7	0.008324741965910912	0.008324741965910905	1.789483520932085e-07	0.9918596875886817	1.7894835209320835e-07	0.9918596875886813	FALSE	FALSE
submit2::20201117232734::634289396534295331	26.67546494148787	15	514229	0.06	5	0	0	15	0.06	specified	40523	9	0.00841131002844879	0.008411310028448265	1.7120249858085738e-06	0.9509181071108334	1.712024985808467e-06	0.9509181071107673	FALSE	FALSE
submit2::20201117232734::634289396534295331	33.197189858723235	15	514229	0.06	7	0	0	15	0.06	specified	20215	9	0.02419928351374501	0.02419928351374364	0.010098356029042013	0.0499566712339676	0.01009835602904144	0.04995667123396477	FALSE	TRUE
submit2::20201117232734::634289396534295331	31.779949243402772	15	514229	0.06	6	0	0	15	0.06	specified	7508	8	0.031957375299527475	0.03195737529953003	3.9989293310916265e-05	0.866010183278587	3.998929331091946e-05	0.8660101832786556	FALSE	TRUE
submit2::20201117232734::634289396534295331	23.082623242562025	15	514229	0.06	5	0	0	15	0.06	specified	26393	5	0.012305566199233443	0.012305566199233871	1.4413097971540476e-05	0.8434042375437295	1.441309797154098e-05	0.8434042375437567	FALSE	TRUE
submit2::20201117232734::634289396534295331	14.24595356765441	15	514229	0.06	6	0	0	15	0.06	specified	75974	6	0.0024466398486355538	0.002446639848635405	1.8019680568690787e-05	0.6689396429918542	1.801968056868969e-05	0.668939642991813	FALSE	TRUE
submit2::20201117232734::634289396534295331	33.41828499258589	15	514229	0.06	7	0	0	15	0.06	specified	12453	9	0.047956002603117026	0.04795600260311641	0.0015597927700220415	0.4844294942066247	0.0015597927700220214	0.48442949420661857	FALSE	TRUE
submit2::20201117232734::634289396534295331	16.948298239011507	15	514229	0.06	7	0	0	15	0.06	specified	38206	6	0.013023204950737837	0.01302320495073541	4.188645675443833e-05	0.6672447695791037	4.188645675443052e-05	0.6672447695789799	FALSE	TRUE
submit2::20201117232734::634289396534295331	16.039436962722316	15	514229	0.06	5	0	0	15	0.06	specified	37241	6	0.005035878719071503	0.005035878719071648	4.064428900751911e-05	0.6249596313451974	4.064428900752028e-05	0.6249596313452149	FALSE	TRUE
submit2::20201117232734::634289396534295331	15.847702251376752	15	514229	0.06	5	0	0	15	0.06	specified	121856	10	0.0011784998348469643	0.0011784998348469198	1.629059243565859e-05	0.5685789097269646	1.6290592435657977e-05	0.5685789097269427	FALSE	TRUE
submit2::20201117232734::634289396534295331	12.688200962110827	15	514229	0.06	5	0	0	15	0.06	specified	47055	2	0.003254047244485582	0.0032540472444859054	0.00014554603643883402	0.3055890358458521	0.0001455460364388485	0.3055890358458813	FALSE	TRUE
submit2::20201117232734::634289396534295331	19.53932454938808	15	514229	0.06	5	0	0	15	0.06	specified	25985	10	0.0037178089331108325	0.0037178089331109812	3.171363554436314e-05	0.7497636958957115	3.171363554436441e-05	0.7497636958957399	FALSE	TRUE
submit2::20201117232734::634289396534295331	21.087318728047542	15	514229	0.06	7	0	0	15	0.06	specified	93404	4	0.004746690990262653	0.00474669099026296	5.459431214424742e-07	0.9614744045409946	5.459431214425095e-07	0.9614744045410647	FALSE	FALSE
submit2::20201117232734::634289396534295331	36.481696884818845	15	514229	0.06	3	0	0	15	0.06	specified	13566	9	0.01356894013802879	0.013568940138026859	0.00027662085327013114	0.593204783138775	0.0002766208532700918	0.5932047831386892	FALSE	TRUE
submit2::20201117232734::634289396534295331	24.380332192713812	15	514229	0.06	7	0	0	15	0.06	specified	57054	12	0.01666507454552221	0.01666507454552117	2.7783250005402165e-07	0.9845604495490832	2.7783250005400434e-07	0.9845604495490208	FALSE	FALSE
submit2::20201117232734::634289396534295331	27.6791687163168	15	514229	0.06	8	0	0	15	0.06	specified	45014	9	0.009724681455536536	0.009724681455536115	0.0007989529171319237	0.2446475197780143	0.0007989529171318891	0.24464751977800336	FALSE	TRUE
submit2::20201117232734::634289396534295331	27.786795282502254	15	514229	0.06	8	0	0	15	0.06	specified	30262	10	0.017851702686291524	0.017851702686293675	3.582336334269028e-05	0.7245396664812948	3.5823363342694594e-05	0.7245396664813827	FALSE	TRUE
submit2::20201117232734::634289396534295331	22.14206326843777	15	514229	0.06	9	0	0	15	0.06	specified	83357	11	0.001505825814953428	0.0015058258149534113	1.0182226864175583e-05	0.7411595109935395	1.018222686417547e-05	0.7411595109935308	FALSE	TRUE
submit2::20201117232734::634289396534295331	28.708929107974676	15	514229	0.06	4	0	0	15	0.06	specified	17679	3	0.015387457300484604	0.015387457300484707	0.00014254089547286359	0.6660451717955369	0.00014254089547286453	0.6660451717955415	FALSE	TRUE
submit2::20201117232734::634289396534295331	14.38933006314056	15	514229	0.06	3	0	0	15	0.06	specified	9831	2	0.02169369141742857	0.021693691417426792	0.005347147075178362	0.10983347907530029	0.005347147075177924	0.1098334790752913	FALSE	TRUE
submit2::20201117232734::634289396534295331	24.85151304121056	15	514229	0.06	3	0	0	15	0.06	specified	3110	6	0.07780294900284428	0.07780294900285378	0.0008944569979319435	0.6319061021013761	0.0008944569979320528	0.6319061021014524	FALSE	TRUE
submit2::20201117232734::634289396534295331	18.044111784660288	15	514229	0.06	4	0	0	15	0.06	specified	45240	8	0.009115503660484716	0.00911550366048489	0.0001297834197882159	0.4203330487589694	0.00012978341978821836	0.42033304875897815	FALSE	TRUE
submit2::20201117232734::634289396534295331	25.446356966102698	15	514229	0.06	6	0	0	15	0.06	specified	21247	6	0.0382952708513344	0.03829527085133352	0.00029666171571398757	0.5434607419974004	0.00029666171571398074	0.5434607419973883	FALSE	TRUE
submit2::20201117232734::634289396534295331	18.060379539510492	15	514229	0.06	4	0	0	15	0.06	specified	19971	6	0.014898289278353165	0.014898289278352137	4.347314060387567e-05	0.7585669397098208	4.347314060387267e-05	0.7585669397097674	FALSE	TRUE
submit2::20201117232734::634289396534295331	18.47395030281028	15	514229	0.06	6	0	0	15	0.06	specified	31559	8	0.002753572652496864	0.0027535726524969485	2.0391177773939787e-05	0.7833419744736015	2.039117777394041e-05	0.7833419744736243	FALSE	TRUE
submit2::20201117232734::634289396534295331	29.38695462098371	15	514229	0.06	3	0	0	15	0.06	specified	22990	6	0.01404882923441636	0.014048829234416648	0.009312152570035467	0.03731326454480656	0.009312152570035658	0.03731326454480732	FALSE	TRUE
submit2::20201117232734::634289396534295331	28.89388210821201	15	514229	0.06	3	0	0	15	0.06	specified	22697	3	0.020973062326190964	0.020973062326190735	0.020973062326190964	0.020973062326190964	0.020973062326190735	0.020973062326190735	TRUE	TRUE
submit2::20201117232734::634289396534295331	14.894579513500783	15	514229	0.06	3	0	0	15	0.06	specified	16592	3	0.015051090600726812	0.015051090600728411	0.00033917484817898134	0.41209640077999615	0.0003391748481790174	0.41209640078004023	FALSE	TRUE
submit2::20201117232734::634289396534295331	17.538734694492085	15	514229	0.06	9	0	0	15	0.06	specified	56965	8	0.0034312166983123046	0.0034312166983121706	1.008748347481585e-06	0.9582397963458889	1.0087483474815456e-06	0.9582397963458545	FALSE	FALSE
submit2::20201117232734::634289396534295331	31.641286555014904	15	514229	0.06	7	0	0	15	0.06	specified	29651	7	0.008736399758317626	0.008736399758317628	1.8635005431988672e-06	0.9524998106233354	1.8635005431988674e-06	0.9524998106233356	FALSE	FALSE
submit2::20201117232734::634289396534295331	25.901124727194595	15	514229	0.06	9	0	0	15	0.06	specified	16034	5	0.02928109690987378	0.0292810969098755	0.0008567690201100632	0.4212494815771251	0.0008567690201101135	0.42124948157715014	FALSE	TRUE
submit2::20201117232734::634289396534295331	33.05867464164801	15	514229	0.06	7	0	0	15	0.06	specified	31564	9	0.02102386594606307	0.021023865946063352	0.008000885686934089	0.07558164576614819	0.008000885686934195	0.07558164576614919	FALSE	TRUE
submit2::20201117232734::634289396534295331	28.084849765374493	15	514229	0.06	5	0	0	15	0.06	specified	57628	7	0.0035267462802242855	0.00352674628022454	2.3728458014085162e-05	0.6971822253556312	2.3728458014086873e-05	0.6971822253556772	FALSE	TRUE
submit2::20201117232734::634289396534295331	18.3920697688047	15	514229	0.06	2	0	0	15	0.06	specified	25933	6	0.01735719209209784	0.017357192092100057	0.0025678753169805814	0.123738286488772	0.0025678753169809092	0.1237382864887878	FALSE	TRUE
submit2::20201117232734::634289396534295331	21.719435090468178	15	514229	0.06	11	0	0	15	0.06	specified	37573	10	0.0339711129190048	0.033971112919007534	5.664047503360675e-06	0.8881180670201435	5.66404750336113e-06	0.8881180670202169	FALSE	TRUE
submit2::20201117232734::634289396534295331	21.907125762404984	15	514229	0.06	5	0	0	15	0.06	specified	6020	6	0.059886793340957443	0.059886793340960275	0.022935015459494047	0.0828218088004515	0.022935015459495132	0.08282180880045541	FALSE	TRUE
submit2::20201117232734::634289396534295331	20.577387443719097	15	514229	0.06	8	0	0	15	0.06	specified	40870	11	0.012768396362047931	0.012768396362047367	5.0864567256946114e-05	0.565166424911879	5.0864567256943864e-05	0.5651664249118532	FALSE	TRUE
submit2::20201117232734::634289396534295331	20.078278855135714	15	514229	0.06	6	0	0	15	0.06	specified	45597	6	0.013963329160021984	0.013963329160022686	3.76421461683721e-05	0.6685668607753167	3.764214616837399e-05	0.6685668607753525	FALSE	TRUE
submit2::20201117232734::634289396534295331	29.724973089264445	15	514229	0.06	7	0	0	15	0.06	specified	28044	6	0.007238691942142312	0.0072386919421430366	4.878517371848424e-05	0.7167357571873646	4.878517371848912e-05	0.716735757187442	FALSE	TRUE
submit2::20201117232734::634289396534295331	20.344326080925505	15	514229	0.06	6	0	0	15	0.06	specified	9469	5	0.03912729300439416	0.03912729300439064	8.989753218125787e-05	0.7743320920721581	8.989753218124978e-05	0.7743320920720864	FALSE	TRUE
submit2::20201117232734::634289396534295331	26.275240865158104	15	514229	0.06	5	0	0	15	0.06	specified	25187	6	0.01327112110066287	0.013271121100663173	0.0001501925970597621	0.5692145809468694	0.0001501925970597655	0.5692145809468817	FALSE	TRUE
submit2::20201117232734::634289396534295331	26.13231257816423	15	514229	0.06	5	0	0	15	0.06	specified	16531	5	0.012023225242642583	0.012023225242641886	0.00010628172449454935	0.682670874916382	0.0001062817244945432	0.6826708749163447	FALSE	TRUE
submit2::20201117232734::634289396534295331	13.432089188515931	15	514229	0.06	5	0	0	15	0.06	specified	8455	5	0.00642217041839541	0.00642217041839541	0.0010533855155707296	0.2801387870514234	0.0010533855155707296	0.2801387870514234	FALSE	TRUE
submit2::20201117232734::634289396534295331	28.863726602371703	15	514229	0.06	7	0	0	15	0.06	specified	15989	9	0.018247383549646896	0.018247383549645543	2.234878970242808e-05	0.8470953711803116	2.2348789702426424e-05	0.8470953711802474	FALSE	TRUE
submit2::20201117232734::634289396534295331	12.184554663953095	15	514229	0.06	2	0	0	15	0.06	specified	11783	2	0.030070977615813982	0.030070977615812566	0.0083629532305254	0.11586872221607877	0.008362953230525006	0.11586872221607333	FALSE	TRUE
submit2::20201117232734::634289396534295331	30.258021964779438	15	514229	0.06	8	0	0	15	0.06	specified	11790	10	0.05707071888848853	0.057070718888495686	2.0531536549971127e-05	0.8778080829621857	2.0531536549973702e-05	0.8778080829622973	FALSE	TRUE
submit2::20201117232734::634289396534295331	26.792437132606686	15	514229	0.06	7	0	0	15	0.06	specified	44766	9	0.009991137114726805	0.009991137114727888	0.00010406111395508626	0.5317134192330399	0.00010406111395509753	0.531713419233098	FALSE	TRUE
submit2::20201117232734::634289396534295331	20.256802204267537	15	514229	0.06	8	0	0	15	0.06	specified	34564	11	0.0065548160904024	0.006554816090402266	1.0211071144560274e-05	0.8579202298086812	1.0211071144560066e-05	0.8579202298086639	FALSE	TRUE
submit2::20201117232734::634289396534295331	26.501846496062804	15	514229	0.06	4	0	0	15	0.06	specified	59300	6	0.0068014004337237765	0.006801400433723971	0.00032377420809106167	0.2958204558624393	0.0003237742080910709	0.2958204558624483	FALSE	TRUE
submit2::20201117232734::634289396534295331	39.021836111211236	15	514229	0.06	3	0	0	15	0.06	specified	9817	5	0.02078594579088991	0.020785945790889927	0.0059818113737988505	0.15342274905089578	0.005981811373798856	0.15342274905089592	FALSE	TRUE
submit2::20201117232734::634289396534295331	22.89473785693056	15	514229	0.06	10	0	0	15	0.06	specified	76517	11	0.014164793700248488	0.014164793700248996	0.0003608822116812359	0.2099451098893403	0.00036088221168124884	0.20994510988934767	FALSE	TRUE
submit2::20201117232734::634289396534295331	15.533022156227918	15	514229	0.06	5	0	0	15	0.06	specified	44272	10	0.003797963311173611	0.0037979633111739344	0.0002154019268426738	0.31234796358637046	0.00021540192684269216	0.3123479635863974	FALSE	TRUE
submit2::20201117232734::634289396534295331	26.859900403764577	15	514229	0.06	6	0	0	15	0.06	specified	24903	8	0.007361455949769707	0.007361455949769587	1.5115925822100299e-05	0.841987080991031	1.5115925822100053e-05	0.8419870809910159	FALSE	TRUE
submit2::20201117232734::634289396534295331	23.759417484786503	15	514229	0.06	4	0	0	15	0.06	specified	27735	5	0.01058728931671122	0.010587289316710439	0.008637745484325212	0.028910545155980745	0.008637745484324576	0.028910545155978615	FALSE	TRUE
submit2::20201117232734::634289396534295331	21.891268767043133	15	514229	0.06	6	0	0	15	0.06	specified	33572	7	0.02053085041270447	0.020530850412704388	6.6907206540792026e-06	0.8837814886008025	6.6907206540791755e-06	0.8837814886007993	FALSE	TRUE
submit2::20201117232734::634289396534295331	21.76966448063559	15	514229	0.06	5	0	0	15	0.06	specified	46451	10	0.014718350130960347	0.014718350130959072	0.00011803289143499246	0.49769701241549796	0.00011803289143498224	0.4976970124154552	FALSE	TRUE
submit2::20201117232734::634289396534295331	21.685796654954192	15	514229	0.06	6	0	0	15	0.06	specified	67110	9	0.01448149667192701	0.01448149667192605	1.1125312190484655e-06	0.950523981941922	1.1125312190483916e-06	0.9505239819418596	FALSE	FALSE
submit2::20201117232734::634289396534295331	21.446134029863174	15	514229	0.06	3	0	0	15	0.06	specified	32390	3	0.008772916061041774	0.00877291606104148	0.0003774486004940975	0.33461550365087495	0.00037744860049408486	0.3346155036508639	FALSE	TRUE
submit2::20201117232734::634289396534295331	19.222710304004362	15	514229	0.06	4	0	0	15	0.06	specified	58303	6	0.011397301033860933	0.01139730103386073	0.0005366016756940247	0.18931412645098739	0.0005366016756940151	0.1893141264509838	FALSE	TRUE
submit2::20201117232734::634289396534295331	51.560242160190604	15	514229	0.06	7	0	0	15	0.06	specified	11285	9	0.017073560611234724	0.017073560611233177	0.0009219901074671952	0.3878979943688138	0.0009219901074671117	0.3878979943687788	FALSE	TRUE
submit2::20201117232734::634289396534295331	28.089912327279105	15	514229	0.06	5	0	0	15	0.06	specified	20405	10	0.025394642392480633	0.025394642392482576	4.758533110233556e-05	0.7587779312590777	4.7585331102339196e-05	0.7587779312591368	FALSE	TRUE
submit2::20201117232734::634289396534295331	39.24000562738454	15	514229	0.07	7	0	0	15	0.07	specified	7739	8	0.04977166282948862	0.04977166282948424	0.002848100190304574	0.3656398398436755	0.0028481001903043236	0.3656398398436432	FALSE	TRUE
submit2::20201117232734::634289396534295331	17.75191430444896	15	514229	0.07	3	0	0	15	0.07	specified	7754	6	0.035915013999589115	0.035915013999589906	0.0017078408627147405	0.4211882346363725	0.001707840862714778	0.4211882346363821	FALSE	TRUE
submit2::20201117232734::634289396534295331	22.29300838318868	15	514229	0.07	6	0	0	15	0.07	specified	47110	9	0.018213075947468228	0.01821307594746613	0.00036807917923491987	0.3367982358441276	0.0003680791792348775	0.33679823584408897	FALSE	TRUE
submit2::20201117232734::634289396534295331	14.470605265884124	15	514229	0.07	3	0	0	15	0.07	specified	14259	4	0.025583281798985148	0.025583281798984062	0.00021234843631966048	0.5972348621934214	0.00021234843631965148	0.5972348621933948	FALSE	TRUE
submit2::20201117232734::634289396534295331	12.388889119475632	15	514229	0.07	3	0	0	15	0.07	specified	38419	2	0.008926013583963553	0.008926013583963497	0.0009276350364523313	0.1643053085842287	0.0009276350364523255	0.1643053085842278	FALSE	TRUE
submit2::20201117232734::634289396534295331	23.77641806270351	15	514229	0.07	4	0	0	15	0.07	specified	29808	9	0.012181838348316347	0.012181838348315878	0.00024051009737781402	0.44560133981265254	0.00024051009737780478	0.4456013398126355	FALSE	TRUE
submit2::20201117232734::634289396534295331	19.78832779167571	15	514229	0.07	6	0	0	15	0.07	specified	22874	7	0.010880887390075753	0.010880887390075126	2.0013395820225025e-05	0.8299836252865724	2.001339582022387e-05	0.8299836252865246	FALSE	TRUE
submit2::20201117232734::634289396534295331	20.805977626681045	15	514229	0.07	5	0	0	15	0.07	specified	31213	6	0.020465192553355927	0.02046519255335266	0.0005001480424453152	0.3782769583415116	0.0005001480424452354	0.3782769583414504	FALSE	TRUE
submit2::20201117232734::634289396534295331	15.092916115918962	15	514229	0.07	3	0	0	15	0.07	specified	25082	8	0.006272424200385769	0.006272424200386129	0.00031798545250988326	0.2873360137144611	0.0003179854525099015	0.287336013714478	FALSE	TRUE
submit2::20201117232734::634289396534295331	14.493742289072394	15	514229	0.07	7	0	0	15	0.07	specified	16772	2	0.006716969575423822	0.006716969575423939	4.094519018220818e-06	0.9484598340758723	4.094519018220889e-06	0.9484598340758891	FALSE	TRUE
submit2::20201117232734::634289396534295331	19.1185987355654	15	514229	0.07	4	0	0	15	0.07	specified	49705	7	0.015183164176844425	0.015183164176844276	0.00013067131568938534	0.4559074575357867	0.00013067131568938407	0.4559074575357818	FALSE	TRUE
submit2::20201117232734::634289396534295331	27.6776349876276	15	514229	0.07	7	0	0	15	0.07	specified	24264	6	0.007982352019554334	0.007982352019554936	1.1901208549548925e-06	0.9706931424579183	1.1901208549549823e-06	0.9706931424579929	FALSE	FALSE
submit2::20201117232734::634289396534295331	10.784026679318112	15	514229	0.07	7	0	0	15	0.07	specified	16626	7	0.006944418143085177	0.00694441814308561	0.0014634714730544388	0.1542364607453749	0.0014634714730545298	0.15423646074538455	FALSE	TRUE
submit2::20201117232734::634289396534295331	19.6804702345718	15	514229	0.07	4	0	0	15	0.07	specified	34739	10	0.01013443477162148	0.01013443477162103	1.1903483928831817e-05	0.8332014282800755	1.1903483928831289e-05	0.8332014282800358	FALSE	TRUE
submit2::20201117232734::634289396534295331	13.69105010135758	15	514229	0.07	5	0	0	15	0.07	specified	30146	2	0.01023942414942087	0.010239424149421455	3.606718195575435e-06	0.925892105198891	3.606718195575641e-06	0.9258921051989455	FALSE	TRUE
submit2::20201117232734::634289396534295331	36.38490217596622	15	514229	0.07	5	0	0	15	0.07	specified	7475	9	0.020271382159719468	0.020271382159718604	9.512478867882513e-05	0.7888481767516828	9.512478867882108e-05	0.7888481767516501	FALSE	TRUE
submit2::20201117232734::634289396534295331	19.769197433459944	15	514229	0.07	8	0	0	15	0.07	specified	34985	8	0.02497366036150515	0.024973660361504675	2.131311968862987e-05	0.7719618372376731	2.1313119688629464e-05	0.7719618372376579	FALSE	TRUE
submit2::20201117232734::634289396534295331	22.42709198939454	15	514229	0.07	5	0	0	15	0.07	specified	12598	7	0.05010319575330612	0.05010319575330678	8.729286676025441e-05	0.7462025678311732	8.729286676025556e-05	0.7462025678311816	FALSE	TRUE
submit2::20201117232734::634289396534295331	26.173612403452708	15	514229	0.07	6	0	0	15	0.07	specified	36088	9	0.00558202286986538	0.005582022869865028	0.0004584586511634501	0.22783748836943424	0.0004584586511634212	0.22783748836941967	FALSE	TRUE
submit2::20201117232734::634289396534295331	25.00196936937533	15	514229	0.07	8	0	0	15	0.07	specified	22982	8	0.02776213229578683	0.027762132295788576	1.3860134344883208e-05	0.8568637022052429	1.3860134344884079e-05	0.856863702205297	FALSE	TRUE
submit2::20201117232734::634289396534295331	32.638077293358734	15	514229	0.07	6	0	0	15	0.07	specified	2363	10	0.08943021597936052	0.08943021597936239	0.00014322257685474724	0.8567056632541675	0.00014322257685475025	0.8567056632541868	FALSE	TRUE
submit2::20201117232734::634289396534295331	21.90107193938663	15	514229	0.07	8	0	0	15	0.07	specified	17470	9	0.02292469420382342	0.022924694203822458	3.8142567336410105e-05	0.786918121114801	3.8142567336408506e-05	0.7869181211147694	FALSE	TRUE
submit2::20201117232734::634289396534295331	15.658030158198683	15	514229	0.07	5	0	0	15	0.07	specified	15458	7	0.01030109413940487	0.010301094139403324	0.0003650492235840121	0.43409775660381544	0.0003650492235839573	0.4340977566037506	FALSE	TRUE
submit2::20201117232734::634289396534295331	21.923124425200747	15	514229	0.07	7	0	0	15	0.07	specified	15878	7	0.039609320095957745	0.03960932009595881	0.039609320095957745	0.039609320095957745	0.03960932009595881	0.03960932009595881	TRUE	TRUE
submit2::20201117232734::634289396534295331	31.119201385845223	15	514229	0.07	8	0	0	15	0.07	specified	12643	4	0.01186452584491222	0.011864525844910975	1.8095487361973256e-05	0.8884548889826382	1.8095487361971355e-05	0.8884548889825452	FALSE	TRUE
submit2::20201117232734::634289396534295331	12.682071146546242	15	514229	0.07	5	0	0	15	0.07	specified	30290	12	0.002825603158589127	0.0028256031585891617	0.0001221955170415729	0.38900465624375685	0.0001221955170415744	0.38900465624376235	FALSE	TRUE
submit2::20201117232734::634289396534295331	26.917323529839756	15	514229	0.07	9	0	0	15	0.07	specified	37866	11	0.0090626871894923	0.00906268718949075	2.8571709101893108e-05	0.7246629228254879	2.8571709101888215e-05	0.7246629228253679	FALSE	TRUE
submit2::20201117232734::634289396534295331	20.725169211913872	15	514229	0.07	3	0	0	15	0.07	specified	29240	8	0.017253742798004755	0.01725374279800502	0.00027507267880617453	0.4619106624426509	0.00027507267880617876	0.4619106624426579	FALSE	TRUE
submit2::20201117232734::634289396534295331	19.436378489481378	15	514229	0.07	5	0	0	15	0.07	specified	19495	8	0.005829107446867221	0.005829107446867359	0.0014154657966467428	0.13022319209582833	0.0014154657966467762	0.13022319209583139	FALSE	TRUE
submit2::20201117232734::634289396534295331	45.62963753027604	15	514229	0.07	5	0	0	15	0.07	specified	16789	6	0.027533115786382404	0.027533115786384035	5.137200177981915e-07	0.9860798005992127	5.13720017798222e-07	0.986079800599275	FALSE	FALSE
submit2::20201117232734::634289396534295331	16.208086581938907	15	514229	0.07	4	0	0	15	0.07	specified	47282	7	0.01303937644925346	0.01303937644925211	2.817174707851143e-05	0.6735387231898546	2.8171747078508518e-05	0.6735387231897891	FALSE	TRUE
submit2::20201117232734::634289396534295331	22.32806611320956	15	514229	0.07	8	0	0	15	0.07	specified	22376	12	0.02383969449362524	0.02383969449362588	2.6414101347923355e-05	0.7786316969175376	2.6414101347924063e-05	0.7786316969175594	FALSE	TRUE
submit2::20201117232734::634289396534295331	19.400798617379856	15	514229	0.07	4	0	0	15	0.07	specified	55887	7	0.0066702290600359	0.006670229060036315	9.682946104654154e-06	0.8078203564765584	9.682946104654757e-06	0.8078203564766092	FALSE	TRUE
submit2::20201117232734::634289396534295331	39.83197890200792	15	514229	0.07	8	0	0	15	0.07	specified	4793	7	0.03767687265776321	0.03767687265776025	0.01155819959842863	0.20453447923847068	0.01155819959842772	0.20453447923845458	FALSE	TRUE
submit2::20201117232734::634289396534295331	41.67388407532954	15	514229	0.07	5	0	0	15	0.07	specified	37289	6	0.002729919099417678	0.0027299190994176416	8.069607107779387e-07	0.969566463060163	8.069607107779279e-07	0.9695664630601505	FALSE	FALSE
submit2::20201117232734::634289396534295331	37.260058751909725	15	514229	0.07	7	0	0	15	0.07	specified	18355	12	0.02070619306495672	0.020706193064956094	1.3704829680581092e-05	0.882341619974099	1.3704829680580679e-05	0.882341619974069	FALSE	TRUE
submit2::20201117232734::634289396534295331	21.966719320445968	15	514229	0.07	6	0	0	15	0.07	specified	41302	8	0.01483491228000713	0.014834912280007313	6.405491571012213e-05	0.5836466053448411	6.405491571012292e-05	0.5836466053448489	FALSE	TRUE
submit2::20201117232734::634289396534295331	25.23181215600061	15	514229	0.07	5	0	0	15	0.07	specified	42037	7	0.010686529488226118	0.010686529488225608	0.00010619641100104308	0.5668595425108847	0.00010619641100103801	0.5668595425108576	FALSE	TRUE
submit2::20201117232734::634289396534295331	33.39457374855196	15	514229	0.07	10	0	0	15	0.07	specified	7901	12	0.05997117222462404	0.05997117222462696	0.02540582149537269	0.16496769578366466	0.025405821495373928	0.16496769578367274	FALSE	TRUE
submit2::20201117232734::634289396534295331	26.576535590335723	15	514229	0.07	6	0	0	15	0.07	specified	5158	9	0.03969971283955643	0.03969971283955422	1.8210971094053227e-05	0.9282520984043046	1.8210971094052217e-05	0.9282520984042567	FALSE	TRUE
submit2::20201117232734::634289396534295331	11.864321679624448	15	514229	0.07	7	0	0	15	0.07	specified	36251	10	0.0019707701701131867	0.0019707701701131663	0.00022203190743141688	0.22093487198014677	0.00022203190743141457	0.22093487198014425	FALSE	TRUE
submit2::20201117232734::634289396534295331	11.275081406026745	15	514229	0.07	6	0	0	15	0.07	specified	32882	7	0.008050509940763057	0.00805050994076282	1.2653306757199844e-05	0.8359110580597867	1.265330675719947e-05	0.8359110580597617	FALSE	TRUE
submit2::20201117232734::634289396534295331	18.036141553269314	15	514229	0.07	4	0	0	15	0.07	specified	13660	3	0.020865532097974662	0.02086553209797367	0.004551042343394826	0.1356200145535689	0.00455104234339461	0.13562001455356248	FALSE	TRUE
submit2::20201117232734::634289396534295331	16.22525795082516	15	514229	0.07	3	0	0	15	0.07	specified	33183	4	0.0031416143986848907	0.0031416143986848894	0.00037428292115167103	0.1763770885500604	0.00037428292115167087	0.17637708855006035	FALSE	TRUE
submit2::20201117232734::634289396534295331	40.913990991682525	15	514229	0.07	8	0	0	15	0.07	specified	16043	11	0.03449552750642133	0.03449552750642141	2.850909282724715e-06	0.9585485421127488	2.850909282724722e-06	0.9585485421127513	FALSE	FALSE
submit2::20201117232734::634289396534295331	19.888856619928195	15	514229	0.07	8	0	0	15	0.07	specified	16582	9	0.0277525565148047	0.02775255651480444	9.73512236681975e-07	0.9807644387861187	9.73512236681966e-07	0.9807644387861099	FALSE	FALSE
submit2::20201117232734::634289396534295331	30.101355325295856	15	514229	0.07	6	0	0	15	0.07	specified	25683	12	0.014024786908305992	0.014024786908305185	1.0314560136760129e-05	0.8728734785823304	1.0314560136759536e-05	0.8728734785822791	FALSE	TRUE
submit2::20201117232734::634289396534295331	20.970853181778637	15	514229	0.07	3	0	0	15	0.07	specified	38793	3	0.007211599233342687	0.007211599233342101	0.00011624977728206936	0.5010203952442314	0.00011624977728205991	0.5010203952441917	FALSE	TRUE
submit2::20201117232734::634289396534295331	25.326074169844553	15	514229	0.07	6	0	0	15	0.07	specified	38184	9	0.011022059617366574	0.011022059617366143	2.643305478713364e-06	0.9298033513322995	2.6433054787132605e-06	0.9298033513322601	FALSE	TRUE
submit2::20201117232734::634289396534295331	20.8143976044691	15	514229	0.07	5	0	0	15	0.07	specified	7521	4	0.022569738632237504	0.022569738632237914	2.2230634690663123e-05	0.9024921585112895	2.2230634690663526e-05	0.9024921585113063	FALSE	TRUE
submit2::20201117232734::634289396534295331	17.60619001926375	15	514229	0.07	5	0	0	15	0.07	specified	20619	6	0.007705219015684724	0.007705219015684847	3.6942003370464396e-05	0.7655154914804805	3.6942003370464985e-05	0.7655154914804927	FALSE	TRUE
submit2::20201117232734::634289396534295331	20.962221448967373	15	514229	0.07	6	0	0	15	0.07	specified	56360	8	0.007636829813824247	0.007636829813824423	0.0007141064818908853	0.1982238275123494	0.0007141064818909018	0.19822382751235396	FALSE	TRUE
submit2::20201117232734::634289396534295331	53.865384196822745	15	514229	0.07	12	0	0	15	0.07	specified	1208	12	0.16872641363618088	0.16872641363615323	0.16872641363618088	0.16872641363618088	0.16872641363615323	0.16872641363615323	TRUE	TRUE
submit2::20201117232734::634289396534295331	32.607306087175374	15	514229	0.07	8	0	0	15	0.07	specified	7351	10	0.018544621177351686	0.018544621177349094	0.00019094413291239763	0.7463093858285927	0.00019094413291237096	0.7463093858284884	FALSE	TRUE
submit2::20201117232734::634289396534295331	29.02466111504701	15	514229	0.07	7	0	0	15	0.07	specified	19184	9	0.03576510097027562	0.03576510097027617	1.0269221072643772e-05	0.8906373966034558	1.0269221072643931e-05	0.8906373966034697	FALSE	TRUE
submit2::20201117232734::634289396534295331	33.568175203322255	15	514229	0.07	8	0	0	15	0.07	specified	21450	11	0.021450222325784453	0.021450222325785202	0.0001407184175670782	0.6029266014271212	0.00014071841756708314	0.6029266014271436	FALSE	TRUE
submit2::20201117232734::634289396534295331	23.046455531626325	15	514229	0.07	7	0	0	15	0.07	specified	56322	8	0.00499064999814597	0.004990649998145356	1.4660480483251465e-05	0.7631237143585502	1.466048048324966e-05	0.7631237143584555	FALSE	TRUE
submit2::20201117232734::634289396534295331	32.76318222516929	15	514229	0.07	6	0	0	15	0.07	specified	40919	10	0.009395924620197242	0.009395924620198157	0.0001626368477649813	0.4638449873112608	0.00016263684776499714	0.46384498731130464	FALSE	TRUE
submit2::20201117232734::634289396534295331	18.815430278331387	15	514229	0.07	6	0	0	15	0.07	specified	85891	8	0.004237743780453204	0.004237743780453073	1.4695190974726375e-05	0.6893558922592093	1.469519097472592e-05	0.6893558922591885	FALSE	TRUE
submit2::20201117232734::634289396534295331	27.727592364525705	15	514229	0.07	4	0	0	15	0.07	specified	67379	7	0.0029529679620277577	0.0029529679620278588	0.00022595743240555835	0.18209453972136078	0.00022595743240556607	0.18209453972136677	FALSE	TRUE
submit2::20201117232734::634289396534295331	18.4703641065061	15	514229	0.07	6	0	0	15	0.07	specified	67473	8	0.0032018876998167645	0.0032018876998167064	0.0008124948305753543	0.09953287953972517	0.0008124948305753396	0.0995328795397234	FALSE	TRUE
submit2::20201117232734::634289396534295331	17.2534546927359	15	514229	0.07	6	0	0	15	0.07	specified	172574	9	0.001205104753135098	0.0012051047531351211	2.6773751548165385e-05	0.36761177206237955	2.6773751548165903e-05	0.36761177206238727	FALSE	TRUE
submit2::20201117232734::634289396534295331	18.86053735814329	15	514229	0.07	4	0	0	15	0.07	specified	66589	6	0.003161107249560933	0.0031611072495611714	5.0262011320319134e-05	0.5304289651020718	5.026201132032293e-05	0.5304289651021121	FALSE	TRUE
submit2::20201117232734::634289396534295331	23.71998362289329	15	514229	0.07	8	0	0	15	0.07	specified	46707	9	0.010810955538906956	0.010810955538907846	1.2724513491485532e-05	0.7979719794561034	1.272451349148658e-05	0.7979719794561694	FALSE	TRUE
submit2::20201117232734::634289396534295331	14.166034480945282	15	514229	0.07	3	0	0	15	0.07	specified	21427	2	0.018247432149598352	0.018247432149599726	0.004980207947749537	0.09973948408259087	0.004980207947749912	0.09973948408259836	FALSE	TRUE
submit2::20201117232734::634289396534295331	34.84261197903285	15	514229	0.07	8	0	0	15	0.07	specified	9051	8	0.015560708357250692	0.015560708357250727	0.0002682352632115465	0.6805962387529001	0.0002682352632115471	0.6805962387529016	FALSE	TRUE
submit2::20201117232734::634289396534295331	25.47872500977894	15	514229	0.07	4	0	0	15	0.07	specified	30129	3	0.006160659095745939	0.006160659095745925	0.002997936162864728	0.02455216745498325	0.0029979361628647214	0.024552167454983197	FALSE	TRUE
submit2::20201117232734::634289396534295331	19.797992070311167	15	514229	0.07	3	0	0	15	0.07	specified	24866	5	0.008198099046576318	0.008198099046576071	0.00011643642050220523	0.5950211269067133	0.00011643642050220174	0.595021126906696	FALSE	TRUE
submit2::20201117232734::634289396534295331	29.22982864404643	15	514229	0.07	6	0	0	15	0.07	specified	20875	9	0.02557933235324195	0.02557933235324229	0.00020550410208360103	0.6207263461491175	0.00020550410208360377	0.6207263461491258	FALSE	TRUE
submit2::20201117232734::634289396534295331	15.713822498636372	15	514229	0.07	6	0	0	15	0.07	specified	118000	6	0.0024115265633556744	0.002411526563355871	4.2812365134355886e-05	0.4187818397040288	4.2812365134359376e-05	0.41878183970406185	FALSE	TRUE
submit2::20201117232734::634289396534295331	28.45097364713101	15	514229	0.07	5	0	0	15	0.07	specified	13720	6	0.009979671536079707	0.00997967153608044	1.18359497034888e-05	0.904325839259058	1.1835949703489667e-05	0.9043258392591245	FALSE	TRUE
submit2::20201117232734::634289396534295331	18.3560704777784	15	514229	0.07	7	0	0	15	0.07	specified	58010	9	0.012015336574998361	0.01201533657499896	7.252677653671495e-06	0.8306921914406248	7.252677653671856e-06	0.8306921914406669	FALSE	TRUE
submit2::20201117232734::634289396534295331	13.953427018344	15	514229	0.07	4	0	0	15	0.07	specified	56013	5	0.003339477940998754	0.0033394779409986705	2.714167505447855e-05	0.676908247865467	2.714167505447787e-05	0.6769082478654513	FALSE	TRUE
submit2::20201117232734::634289396534295331	16.28233050147238	15	514229	0.07	3	0	0	15	0.07	specified	59532	7	0.0031120726789524177	0.0031120726789523167	6.28511910374881e-05	0.46035816764295584	6.285119103748607e-05	0.46035816764294024	FALSE	TRUE
submit2::20201117232734::634289396534295331	17.86264987250046	15	514229	0.07	8	0	0	15	0.07	specified	13119	6	0.026873070064184844	0.0268730700641826	0.0019865840665100245	0.2451999547478418	0.001986584066509859	0.24519995474782136	FALSE	TRUE
submit2::20201117232734::634289396534295331	15.885282007938049	15	514229	0.07	4	0	0	15	0.07	specified	33320	4	0.0116539649277334	0.01165396492773353	0.0007264946132621626	0.24052136534063812	0.0007264946132621706	0.24052136534064095	FALSE	TRUE
submit2::20201117232734::634289396534295331	16.58479469542246	15	514229	0.07	4	0	0	15	0.07	specified	32346	8	0.005117483979966328	0.00511748397996628	0.00013404867582240173	0.47717105599373133	0.00013404867582240048	0.47717105599372606	FALSE	TRUE
submit2::20201117232734::634289396534295331	25.839379613625063	15	514229	0.07	6	0	0	15	0.07	specified	30076	11	0.005395949790732966	0.005395949790733126	0.00045922280775951836	0.25302905430869116	0.000459222807759532	0.2530290543086988	FALSE	TRUE
submit2::20201117232734::634289396534295331	18.983395308438748	15	514229	0.07	7	0	0	15	0.07	specified	39258	7	0.00805596517423229	0.008055965174232602	0.00011720396743169887	0.4685628914179804	0.00011720396743170343	0.4685628914179976	FALSE	TRUE
submit2::20201117232734::634289396534295331	16.042776538817364	15	514229	0.07	6	0	0	15	0.07	specified	70280	6	0.002750502885437906	0.002750502885437826	3.395357524178025e-05	0.5388487871486735	3.395357524177926e-05	0.5388487871486584	FALSE	TRUE
submit2::20201117232734::634289396534295331	32.57849546229238	15	514229	0.07	5	0	0	15	0.07	specified	11723	5	0.025257429567783707	0.02525742956778349	0.0018723579713166916	0.34208234562356354	0.0018723579713166754	0.3420823456235608	FALSE	TRUE
submit2::20201117232734::634289396534295331	18.464024915742996	15	514229	0.07	6	0	0	15	0.07	specified	19187	8	0.02939928005378771	0.029399280053785934	8.920923997884953e-05	0.6860668725389549	8.920923997884413e-05	0.6860668725389112	FALSE	TRUE
submit2::20201117232734::634289396534295331	24.48725328090796	15	514229	0.07	6	0	0	15	0.07	specified	47794	5	0.006587983114128878	0.006587983114128997	0.0018566406334538396	0.045813059307892236	0.0018566406334538735	0.045813059307893075	FALSE	TRUE
submit2::20201117232734::634289396534295331	25.793515277949602	15	514229	0.07	3	0	0	15	0.07	specified	45321	5	0.004658997512891973	0.0046589975128919076	8.369351436734744e-06	0.8449547155158803	8.369351436734627e-06	0.8449547155158669	FALSE	TRUE
submit2::20201117232734::634289396534295331	28.092973014740824	15	514229	0.07	7	0	0	15	0.07	specified	36105	11	0.0031723142014214276	0.003172314201421342	2.0857208883500463e-06	0.9516310291673005	2.0857208883499904e-06	0.9516310291672752	FALSE	FALSE
submit2::20201117232734::634289396534295331	16.564841838866613	15	514229	0.07	3	0	0	15	0.07	specified	40845	8	0.008264237444856397	0.008264237444855455	0.00018273348272881992	0.3729244622298701	0.0001827334827287991	0.37292446222982767	FALSE	TRUE
submit2::20201117232734::634289396534295331	17.607007160097837	15	514229	0.07	5	0	0	15	0.07	specified	19807	6	0.02280853233850037	0.022808532338502333	0.010066766185967937	0.0884135233127198	0.010066766185968804	0.08841352331272742	FALSE	TRUE
submit2::20201117232734::634289396534295331	25.672215219230214	15	514229	0.07	4	0	0	15	0.07	specified	28124	4	0.012782820920619636	0.012782820920619106	1.4633174151073748e-05	0.841073292370942	1.463317415107314e-05	0.8410732923709048	FALSE	TRUE
submit2::20201117232734::634289396534295331	17.341095308432543	15	514229	0.07	7	0	0	15	0.07	specified	94095	10	0.003855693024822748	0.0038556930248228854	2.459707599487306e-06	0.8895379906619928	2.459707599487394e-06	0.8895379906620263	FALSE	TRUE
submit2::20201117232734::634289396534295331	15.299607171803057	15	514229	0.07	5	0	0	15	0.07	specified	37389	8	0.008301751701754427	0.008301751701754621	0.00011093985546354636	0.5039890170164886	0.00011093985546354896	0.5039890170164995	FALSE	TRUE
submit2::20201117232734::634289396534295331	18.760517975949973	15	514229	0.07	2	0	0	15	0.07	specified	20090	7	0.015445048259801652	0.01544504825980173	0.0007348912168674964	0.3436365983908594	0.0007348912168675002	0.3436365983908609	FALSE	TRUE
submit2::20201117232734::634289396534295331	34.52749932578668	15	514229	0.07	6	0	0	15	0.07	specified	27345	11	0.012199889272573754	0.012199889272573391	1.285756941270294e-07	0.9918290697588571	1.2857569412702556e-07	0.9918290697588268	FALSE	FALSE
submit2::20201117232734::634289396534295331	14.172253476082847	15	514229	0.07	3	0	0	15	0.07	specified	33201	9	0.003556099838839409	0.003556099838839583	0.0008593660411447495	0.11058105368323268	0.0008593660411447915	0.11058105368323806	FALSE	TRUE
submit2::20201117232734::634289396534295331	22.18740811956792	15	514229	0.07	3	0	0	15	0.07	specified	14382	5	0.011229766596540755	0.01122976659654139	0.009303324483148336	0.03039437674858753	0.009303324483148861	0.030394376748589247	FALSE	TRUE
submit2::20201117232734::634289396534295331	18.767591651168843	15	514229	0.07	6	0	0	15	0.07	specified	10423	2	0.01939624667195217	0.01939624667195147	0.0005825189644416115	0.5065619254721092	0.0005825189644415905	0.5065619254720908	FALSE	TRUE
submit2::20201117232734::634289396534295331	13.032009095038148	15	514229	0.07	5	0	0	15	0.07	specified	24191	7	0.005335954111488433	0.005335954111488096	0.00035637337133714425	0.342808664986488	0.00035637337133712175	0.3428086649864662	FALSE	TRUE
submit2::20201117232734::634289396534295331	19.979938807132296	15	514229	0.07	5	0	0	15	0.07	specified	10133	6	0.05200091579204157	0.052000915792045216	0.0016782578738555507	0.39261455776524007	0.0016782578738556682	0.3926145577652673	FALSE	TRUE
submit2::20201117232734::634289396534295331	25.089803818027733	15	514229	0.07	9	0	0	15	0.07	specified	23075	8	0.008035355859218192	0.008035355859218423	0.000304986184703836	0.3781438100228653	0.0003049861847038447	0.37814381002287606	FALSE	TRUE
submit2::20201117232734::634289396534295331	20.345975590973907	15	514229	0.07	7	0	0	15	0.07	specified	37040	11	0.005878944822154368	0.005878944822154366	1.9289923630713336e-05	0.7583372317522592	1.9289923630713332e-05	0.758337231752259	FALSE	TRUE
submit2::20201117232734::634289396534295331	24.410204636384165	15	514229	0.07	8	0	0	15	0.07	specified	29446	11	0.012499228451263913	0.012499228451264152	0.00020198276113839923	0.4897366659225126	0.00020198276113840308	0.4897366659225232	FALSE	TRUE
submit2::20201117232734::634289396534295331	36.24372974301848	15	514229	0.08	8	0	0	15	0.08	specified	16783	9	0.016968580709638633	0.016968580709638883	2.6451458667678665e-05	0.8398568625493941	2.6451458667679054e-05	0.839856862549409	FALSE	TRUE
submit2::20201117232734::634289396534295331	13.384913585441772	15	514229	0.08	7	0	0	15	0.08	specified	110910	5	0.003123282280667863	0.0031232822806679305	7.344652830085498e-06	0.7451753331556741	7.3446528300856574e-06	0.7451753331556904	FALSE	TRUE
submit2::20201117232734::634289396534295331	26.84106922125287	15	514229	0.08	8	0	0	15	0.08	specified	6982	8	0.08063771343057591	0.08063771343057932	0.0006257771705639484	0.6552939461325845	0.0006257771705639748	0.6552939461326115	FALSE	TRUE
submit2::20201117232734::634289396534295331	17.668889029845605	15	514229	0.08	8	0	0	15	0.08	specified	67225	11	0.009497248187865305	0.009497248187865655	1.7935489925470724e-07	0.9882089032963414	1.7935489925471388e-07	0.9882089032963772	FALSE	FALSE
submit2::20201117232734::634289396534295331	28.04264089602139	15	514229	0.08	6	0	0	15	0.08	specified	33954	9	0.004294284755804333	0.00429428475580443	2.2005749925391578e-05	0.7298083998410931	2.2005749925392076e-05	0.7298083998411122	FALSE	TRUE
submit2::20201117232734::634289396534295331	18.56491103404877	15	514229	0.08	3	0	0	15	0.08	specified	36121	7	0.018794415859948132	0.01879441585994928	0.00018930030815423585	0.4932312737647367	0.0001893003081542474	0.4932312737647661	FALSE	TRUE
submit2::20201117232734::634289396534295331	19.20279567968826	15	514229	0.08	6	0	0	15	0.08	specified	41173	6	0.010095998600425265	0.010095998600425279	3.737569656033956e-06	0.909444899199505	3.7375696560339614e-06	0.9094448991995058	FALSE	TRUE
submit2::20201117232734::634289396534295331	33.812523356764814	15	514229	0.08	8	0	0	15	0.08	specified	6361	8	0.049891173656951615	0.04989117365694663	0.0037212383742163094	0.47771471869796983	0.0037212383742159377	0.477714718697922	FALSE	TRUE
submit2::20201117232734::634289396534295331	19.41400751490869	15	514229	0.08	4	0	0	15	0.08	specified	25106	5	0.015023914287760242	0.015023914287758865	0.0001275837197890958	0.603322315558847	0.0001275837197890841	0.6033223155587909	FALSE	TRUE
submit2::20201117232734::634289396534295331	13.774959360545443	15	514229	0.08	8	0	0	15	0.08	specified	130907	11	0.004713686638314344	0.004713686638314257	0.0001249487173460363	0.14914334557231962	0.000124948717346034	0.14914334557231726	FALSE	TRUE
submit2::20201117232734::634289396534295331	13.449420079352919	15	514229	0.08	4	0	0	15	0.08	specified	38940	8	0.007410342456011872	0.0074103424560119854	0.00012349891857948617	0.3752839425105307	0.00012349891857948807	0.37528394251053643	FALSE	TRUE
submit2::20201117232734::634289396534295331	12.670373192689215	15	514229	0.08	5	0	0	15	0.08	specified	65381	10	0.00352645031463318	0.0035264503146331936	5.855766161074008e-06	0.8400145607702147	5.85576616107403e-06	0.8400145607702181	FALSE	TRUE
submit2::20201117232734::634289396534295331	17.943166904475763	15	514229	0.08	8	0	0	15	0.08	specified	54982	8	0.0068877881333158485	0.006887788133315604	2.8709534699334593e-06	0.910258549497563	2.8709534699333573e-06	0.9102585494975297	FALSE	TRUE
submit2::20201117232734::634289396534295331	18.26620479479705	15	514229	0.08	7	0	0	15	0.08	specified	33330	7	0.010010361114742556	0.010010361114743328	6.232255705768045e-05	0.642440291182867	6.232255705768526e-05	0.6424402911829175	FALSE	TRUE
submit2::20201117232734::634289396534295331	12.613129864810126	15	514229	0.08	4	0	0	15	0.08	specified	67410	3	0.006183246891498921	0.0061832468914994835	0.00010887139065878219	0.45240120196373923	0.0001088713906587921	0.4524012019637818	FALSE	TRUE
submit2::20201117232734::634289396534295331	30.153110921380044	15	514229	0.08	7	0	0	15	0.08	specified	34814	9	0.007483747824452543	0.0074837478244517775	8.51145322294302e-05	0.5232717990560968	8.511453222942149e-05	0.523271799056044	FALSE	TRUE
submit2::20201117232734::634289396534295331	9.34138712129981	15	514229	0.08	5	0	0	15	0.08	specified	153779	7	0.000730910902950198	0.0007309109029501823	7.555158013545815e-05	0.16555509646987557	7.555158013545653e-05	0.16555509646987218	FALSE	TRUE
submit2::20201117232734::634289396534295331	30.127536209150843	15	514229	0.08	5	0	0	15	0.08	specified	26996	10	0.012827928506360001	0.012827928506360392	1.196934819257394e-06	0.9642659769249828	1.1969348192574304e-06	0.9642659769250134	FALSE	FALSE
submit2::20201117232734::634289396534295331	14.069418575082413	15	514229	0.08	5	0	0	15	0.08	specified	34539	9	0.005499528588113446	0.005499528588113216	0.00011408390931815856	0.45218395857487537	0.0001140839093181538	0.4521839585748557	FALSE	TRUE
submit2::20201117232734::634289396534295331	26.214314497683432	15	514229	0.08	8	0	0	15	0.08	specified	45351	9	0.009845642317628623	0.009845642317628025	8.609917862432027e-06	0.8451338696168776	8.609917862431503e-06	0.8451338696168237	FALSE	TRUE
submit2::20201117232734::634289396534295331	14.842634253011227	15	514229	0.08	6	0	0	15	0.08	specified	7631	8	0.029163930573711305	0.029163930573712662	0.0006025205062113033	0.4920961805730853	0.0006025205062113314	0.4920961805731082	FALSE	TRUE
submit2::20201117232734::634289396534295331	16.95550904471552	15	514229	0.08	5	0	0	15	0.08	specified	59472	7	0.019653419334051334	0.019653419334052777	3.092543153332522e-05	0.6568266920828496	3.092543153332749e-05	0.6568266920828981	FALSE	TRUE
submit2::20201117232734::634289396534295331	24.056394153157925	15	514229	0.08	10	0	0	15	0.08	specified	23639	9	0.02124703395344443	0.021247033953443278	4.779018100081893e-08	0.9975912091372211	4.779018100081634e-08	0.9975912091371685	FALSE	FALSE
submit2::20201117232734::634289396534295331	27.443319666021374	15	514229	0.08	7	0	0	15	0.08	specified	26001	7	0.009376152730639221	0.009376152730638625	9.63981013843658e-06	0.8770875865595589	9.639810138435966e-06	0.8770875865595026	FALSE	TRUE
submit2::20201117232734::634289396534295331	30.439008037288954	15	514229	0.08	7	0	0	15	0.08	specified	7841	7	0.038718095822469455	0.03871809582246875	1.4920999409211436e-05	0.9179938075686414	1.4920999409211165e-05	0.917993807568624	FALSE	TRUE
submit2::20201117232734::634289396534295331	26.859959730271157	15	514229	0.08	10	0	0	15	0.08	specified	16054	12	0.04260592366697604	0.04260592366697914	6.749409757042347e-07	0.9852656158903125	6.749409757042838e-07	0.9852656158903842	FALSE	FALSE
submit2::20201117232734::634289396534295331	11.510829536699163	15	514229	0.08	5	0	0	15	0.08	specified	98963	8	0.0027773177348985054	0.0027773177348984017	0.00012488592188573703	0.23382263851736748	0.00012488592188573237	0.23382263851735877	FALSE	TRUE
submit2::20201117232734::634289396534295331	16.068612946162517	15	514229	0.08	5	0	0	15	0.08	specified	46505	8	0.008850774734741359	0.008850774734740859	0.00020217924812158125	0.30472243811758454	0.00020217924812156984	0.30472243811756733	FALSE	TRUE
submit2::20201117232734::634289396534295331	27.604057376617035	15	514229	0.08	6	0	0	15	0.08	specified	24635	9	0.021152555878481367	0.02115255587848232	6.794220130063079e-07	0.975071995068619	6.794220130063385e-07	0.9750719950686638	FALSE	FALSE
submit2::20201117232734::634289396534295331	22.857932279817355	15	514229	0.08	4	0	0	15	0.08	specified	22613	5	0.0105016041426702	0.010501604142670064	0.0008443774097093349	0.32331616214775194	0.0008443774097093241	0.3233161621477478	FALSE	TRUE
submit2::20201117232734::634289396534295331	16.169928381488994	15	514229	0.08	7	0	0	15	0.08	specified	8776	4	0.06340055718566047	0.0634005571856571	0.0001867170328516918	0.7169293248048957	0.00018671703285168186	0.7169293248048564	FALSE	TRUE
submit2::20201117232734::634289396534295331	35.94475925865141	15	514229	0.08	3	0	0	15	0.08	specified	11238	8	0.012468415134395843	0.01246841513439458	2.732227868995365e-06	0.9634542014411558	2.7322278689950885e-06	0.963454201441056	FALSE	FALSE
submit2::20201117232734::634289396534295331	39.20997938984792	15	514229	0.08	7	0	0	15	0.08	specified	7384	8	0.011442491479358266	0.011442491479358625	0.00026843987519429256	0.6395540609467862	0.00026843987519430097	0.6395540609468043	FALSE	TRUE
submit2::20201117232734::634289396534295331	38.630201266200686	15	514229	0.08	8	0	0	15	0.08	specified	3346	9	0.03860434096083033	0.038604340960831963	0.0006427917550072492	0.6553954655006196	0.0006427917550072764	0.6553954655006482	FALSE	TRUE
submit2::20201117232734::634289396534295331	20.557826620568434	15	514229	0.08	4	0	0	15	0.08	specified	33186	7	0.018582296852352756	0.018582296852351972	0.0003601774927280045	0.3867960029924013	0.0003601774927279893	0.38679600299238537	FALSE	TRUE
submit2::20201117232734::634289396534295331	19.06077772345615	15	514229	0.08	5	0	0	15	0.08	specified	30003	4	0.011634870657565117	0.011634870657565223	8.354791394494255e-05	0.6229404758610649	8.35479139449433e-05	0.622940475861071	FALSE	TRUE
submit2::20201117232734::634289396534295331	33.78688270417446	15	514229	0.08	9	0	0	15	0.08	specified	6148	12	0.06255501457206301	0.06255501457205959	0.0010427563853186302	0.5967241167817552	0.001042756385318573	0.596724116781722	FALSE	TRUE
submit2::20201117232734::634289396534295331	12.508686972677594	15	514229	0.08	5	0	0	15	0.08	specified	69523	6	0.003655410874809947	0.0036554108748100512	6.850118995628856e-06	0.8190206821267465	6.850118995629052e-06	0.8190206821267705	FALSE	TRUE
submit2::20201117232734::634289396534295331	16.06356518071954	15	514229	0.08	4	0	0	15	0.08	specified	35926	3	0.015015648060458313	0.015015648060458915	0.007424415444091662	0.0474131587336846	0.00742441544409196	0.047413158733686504	FALSE	TRUE
submit2::20201117232734::634289396534295331	20.92709175048392	15	514229	0.08	7	0	0	15	0.08	specified	31007	8	0.008751100611985694	0.008751100611985698	6.494076793941814e-06	0.8921219141746268	6.494076793941816e-06	0.8921219141746275	FALSE	TRUE
submit2::20201117232734::634289396534295331	18.522489046114472	15	514229	0.08	8	0	0	15	0.08	specified	51800	13	0.00692634207233031	0.006926342072330899	1.0326490901925115e-05	0.8036144344770537	1.0326490901925993e-05	0.8036144344771237	FALSE	TRUE
submit2::20201117232734::634289396534295331	17.4155764535327	15	514229	0.08	8	0	0	15	0.08	specified	27328	12	0.029562071214431725	0.029562071214434063	1.2495259927673052e-05	0.8531706694634416	1.2495259927674041e-05	0.853170669463513	FALSE	TRUE
submit2::20201117232734::634289396534295331	13.57771355661102	15	514229	0.08	6	0	0	15	0.08	specified	116133	9	0.002512804755209394	0.002512804755209461	0.00010142441201945689	0.24814712523709218	0.00010142441201945959	0.2481471252370986	FALSE	TRUE
submit2::20201117232734::634289396534295331	22.92535596984259	15	514229	0.08	4	0	0	15	0.08	specified	15364	8	0.016061568663293616	0.01606156866329526	5.03916717214423e-05	0.7768501256171674	5.039167172144746e-05	0.776850125617244	FALSE	TRUE
submit2::20201117232734::634289396534295331	19.364635059078196	15	514229	0.08	7	0	0	15	0.08	specified	23051	5	0.012363817768982889	0.012363817768983269	1.2211530959063975e-05	0.8672558862630612	1.2211530959064351e-05	0.8672558862630864	FALSE	TRUE
submit2::20201117232734::634289396534295331	10.567179214280264	15	514229	0.08	4	0	0	15	0.08	specified	32488	2	0.002880379577393341	0.0028803795773930402	0.0008220357204382269	0.11078840381720027	0.0008220357204381412	0.11078840381718869	FALSE	TRUE
submit2::20201117232734::634289396534295331	25.80155209886657	15	514229	0.08	4	0	0	15	0.08	specified	21282	8	0.009581588668497254	0.009581588668496819	0.001033762319422323	0.16497348930891392	0.0010337623194222759	0.16497348930890643	FALSE	TRUE
submit2::20201117232734::634289396534295331	17.114178980505763	15	514229	0.08	6	0	0	15	0.08	specified	16794	6	0.011095809414376805	0.011095809414377237	0.00024047984530178176	0.531481604041059	0.00024047984530179114	0.53148160404108	FALSE	TRUE
submit2::20201117232734::634289396534295331	15.23129461055294	15	514229	0.08	7	0	0	15	0.08	specified	94433	8	0.004614814115673068	0.004614814115672877	4.950435147410467e-07	0.9655003917901485	4.950435147410261e-07	0.9655003917901132	FALSE	FALSE
submit2::20201117232734::634289396534295331	44.49758374800354	15	514229	0.08	6	0	0	15	0.08	specified	4257	10	0.06096469052788072	0.06096469052788281	4.1273331047591e-07	0.9940216935165005	4.1273331047592416e-07	0.9940216935165362	FALSE	FALSE
submit2::20201117232734::634289396534295331	19.043053690954572	15	514229	0.08	4	0	0	15	0.08	specified	20198	5	0.018865191772108398	0.018865191772109522	0.0041468526091903175	0.12616299841388526	0.004146852609190565	0.12616299841389275	FALSE	TRUE
submit2::20201117232734::634289396534295331	16.8989397447042	15	514229	0.08	7	0	0	15	0.08	specified	73192	6	0.00539433582738966	0.0053943358273899535	0.0002331843604905024	0.26553786692929576	0.0002331843604905151	0.26553786692931086	FALSE	TRUE
submit2::20201117232734::634289396534295331	32.713738964959816	15	514229	0.08	9	0	0	15	0.08	specified	25805	10	0.01773534572187189	0.017735345721870844	9.074099030415482e-05	0.6360637861013181	9.074099030414946e-05	0.6360637861012807	FALSE	TRUE
submit2::20201117232734::634289396534295331	30.39715530624308	15	514229	0.08	5	0	0	15	0.08	specified	2602	7	0.04880983895187877	0.04880983895187877	0.04073816452193867	0.08954800347381744	0.04073816452193867	0.08954800347381744	FALSE	TRUE
submit2::20201117232734::634289396534295331	19.500480022369494	15	514229	0.08	8	0	0	15	0.08	specified	85496	13	0.004074396225256558	0.004074396225256736	2.3247966731101014e-06	0.8954393631734296	2.324796673110203e-06	0.8954393631734725	FALSE	TRUE
submit2::20201117232734::634289396534295331	10.699984689750519	15	514229	0.08	3	0	0	15	0.08	specified	65441	7	0.006817728011851054	0.006817728011850856	0.00022101393929230688	0.2471956175048843	0.00022101393929230045	0.24719561750487748	FALSE	TRUE
submit2::20201117232734::634289396534295331	12.77609753829606	15	514229	0.08	5	0	0	15	0.08	specified	44403	6	0.007720444030891359	0.007720444030891013	0.0006402171282598756	0.16171541014432927	0.0006402171282598469	0.16171541014432217	FALSE	TRUE
submit2::20201117232734::634289396534295331	30.814817256383122	15	514229	0.08	8	0	0	15	0.08	specified	14454	11	0.04626079375267291	0.04626079375266906	0.002829581872569867	0.4496764441945315	0.0028295818725696314	0.4496764441944942	FALSE	TRUE
submit2::20201117232734::634289396534295331	19.36190936367903	15	514229	0.08	7	0	0	15	0.08	specified	3567	7	0.057729490793688276	0.057729490793688276	0.005747536890256179	0.320835185852574	0.005747536890256179	0.320835185852574	FALSE	TRUE
submit2::20201117232734::634289396534295331	18.638238639058024	15	514229	0.08	6	0	0	15	0.08	specified	36927	9	0.00490516563952727	0.004905165639526945	1.4385947896563411e-05	0.8019746414783825	1.4385947896562456e-05	0.8019746414783301	FALSE	TRUE
submit2::20201117232734::634289396534295331	23.673512996598696	15	514229	0.08	6	0	0	15	0.08	specified	11902	7	0.020921475171062763	0.02092147517106191	0.0005052428833464055	0.5617139887934908	0.0005052428833463849	0.5617139887934673	FALSE	TRUE
submit2::20201117232734::634289396534295331	30.459288330499717	15	514229	0.08	7	0	0	15	0.08	specified	11867	7	0.038616435346020044	0.03861643534602207	0.00016066469040573858	0.7210386258465366	0.000160664690405747	0.7210386258465736	FALSE	TRUE
submit2::20201117232734::634289396534295331	13.262288982775253	15	514229	0.08	4	0	0	15	0.08	specified	44535	2	0.002215157285095091	0.0022151572850948385	7.79150541262955e-05	0.47236636832044265	7.791505412628663e-05	0.47236636832038964	FALSE	TRUE
submit2::20201117232734::634289396534295331	22.414601317515398	15	514229	0.08	7	0	0	15	0.08	specified	28716	10	0.030735741121388098	0.030735741121393514	1.73974391690352e-05	0.8232169768187928	1.7397439169038266e-05	0.8232169768189382	FALSE	TRUE
submit2::20201117232734::634289396534295331	16.83854844000758	15	514229	0.08	6	0	0	15	0.08	specified	61589	10	0.004354993746806968	0.004354993746806992	0.00011464147786108293	0.38363574703537767	0.00011464147786108354	0.38363574703537945	FALSE	TRUE
submit2::20201117232734::634289396534295331	10.510235395563406	15	514229	0.08	4	0	0	15	0.08	specified	34495	6	0.012298694917743509	0.012298694917741928	0.00041252309095459166	0.29591702702883527	0.00041252309095453864	0.29591702702879713	FALSE	TRUE
submit2::20201117232734::634289396534295331	37.48220889797361	15	514229	0.08	7	0	0	15	0.08	specified	3904	11	0.06280680648959369	0.06280680648959418	0.0001297988664159619	0.8268273686755814	0.0001297988664159629	0.8268273686755879	FALSE	TRUE
submit2::20201117232734::634289396534295331	20.05652062707164	15	514229	0.08	9	0	0	15	0.08	specified	83515	9	0.0037827151557903137	0.003782715155790439	0.00012675304569464646	0.3408163278020152	0.00012675304569465066	0.34081632780202537	FALSE	TRUE
submit2::20201117232734::634289396534295331	18.718592566852767	15	514229	0.08	6	0	0	15	0.08	specified	16244	9	0.03760427505408187	0.03760427505407939	2.439311409247938e-05	0.8428995806542192	2.439311409247777e-05	0.8428995806541639	FALSE	TRUE
submit2::20201117232734::634289396534295331	14.526409710455109	15	514229	0.08	6	0	0	15	0.08	specified	12910	8	0.040090247141890384	0.04009024714188929	0.0003805163363087099	0.5344331011257543	0.0003805163363086995	0.5344331011257399	FALSE	TRUE
submit2::20201117232734::634289396534295331	26.368433516280618	15	514229	0.08	7	0	0	15	0.08	specified	33682	11	0.026854450701261516	0.026854450701262446	0.0002301814462549004	0.5367733713850268	0.00023018144625490836	0.536773371385045	FALSE	TRUE
submit2::20201117232734::634289396534295331	12.658417154858942	15	514229	0.08	3	0	0	15	0.08	specified	26000	4	0.006330256920517715	0.006330256920517135	0.0008229687226191906	0.17390033407854388	0.0008229687226191151	0.17390033407852792	FALSE	TRUE
submit2::20201117232734::634289396534295331	17.32392566398859	15	514229	0.08	6	0	0	15	0.08	specified	13901	9	0.0167591239565716	0.016759123956572607	0.00016268682335083358	0.5755289430772634	0.00016268682335084334	0.5755289430772983	FALSE	TRUE
submit2::20201117232734::634289396534295331	36.814321301536125	15	514229	0.08	7	0	0	15	0.08	specified	6556	13	0.047116564455695176	0.04711656445568962	9.44743342751293e-05	0.8077664762963693	9.447433427511816e-05	0.8077664762962674	FALSE	TRUE
submit2::20201117232734::634289396534295331	22.886042117657514	15	514229	0.08	7	0	0	15	0.08	specified	28792	9	0.02547874879482029	0.025478748794817156	1.4843194629352064e-05	0.8310734581640946	1.4843194629350237e-05	0.8310734581639878	FALSE	TRUE
submit2::20201117232734::634289396534295331	14.120472005695898	15	514229	0.08	9	0	0	15	0.08	specified	73780	6	0.008537254030108575	0.008537254030108786	3.0299220416403102e-05	0.6091451732299185	3.0299220416403854e-05	0.6091451732299332	FALSE	TRUE
submit2::20201117232734::634289396534295331	17.302211315616777	15	514229	0.08	6	0	0	15	0.08	specified	39941	7	0.0072144661285665525	0.007214466128567419	1.4204702019690487e-06	0.960262044474833	1.4204702019692194e-06	0.9602620444749526	FALSE	FALSE
submit2::20201117232734::634289396534295331	26.967195553468333	15	514229	0.08	6	0	0	15	0.08	specified	20362	10	0.03040321410395049	0.03040321410395108	3.38213101430964e-05	0.7832501810442056	3.382131014309706e-05	0.7832501810442202	FALSE	TRUE
submit2::20201117232734::634289396534295331	29.25985687327314	15	514229	0.08	8	0	0	15	0.08	specified	8989	8	0.05299564648700936	0.05299564648700957	0.006552961188947937	0.3539724533292203	0.0065529611889479636	0.35397245332922156	FALSE	TRUE
submit2::20201117232734::634289396534295331	13.97759011367025	15	514229	0.08	4	0	0	15	0.08	specified	56983	11	0.002792442473613931	0.0027924424736140816	3.8702431843614894e-05	0.5810900169504941	3.870243184361698e-05	0.5810900169505243	FALSE	TRUE
submit2::20201117232734::634289396534295331	22.59970495348798	15	514229	0.08	9	0	0	15	0.08	specified	24674	9	0.04446698056985113	0.044466980569852856	0.0002044709856029338	0.6027983164685045	0.00020447098560294174	0.6027983164685267	FALSE	TRUE
submit2::20201117232734::634289396534295331	29.81476811641092	15	514229	0.08	5	0	0	15	0.08	specified	6124	7	0.029724483450848355	0.029724483450846717	0.0006959626103111133	0.6355467426456661	0.0006959626103110751	0.6355467426456316	FALSE	TRUE
submit2::20201117232734::634289396534295331	20.302511278432455	15	514229	0.08	8	0	0	15	0.08	specified	31828	9	0.012725323227540717	0.012725323227538898	1.585250615478996e-08	0.9991947649698455	1.5852506154787692e-08	0.9991947649697036	FALSE	FALSE
submit2::20201117232734::634289396534295331	14.139786776381255	15	514229	0.08	3	0	0	15	0.08	specified	71265	6	0.00976969953448906	0.009769699534488974	0.0002756747742972543	0.2765580436550276	0.00027567477429725186	0.2765580436550249	FALSE	TRUE
submit2::20201117232734::634289396534295331	17.29951762450586	15	514229	0.08	4	0	0	15	0.08	specified	35485	4	0.019628980304206997	0.01962898030420788	0.004263944150059693	0.09147058385609035	0.004263944150059885	0.09147058385609445	FALSE	TRUE
submit2::20201117232734::634289396534295331	24.502274739952153	15	514229	0.08	7	0	0	15	0.08	specified	4344	8	0.049674328027415074	0.049674328027413485	0.00021586776350567748	0.7876673366092847	0.00021586776350567056	0.787667336609258	FALSE	TRUE
submit2::20201117232734::634289396534295331	22.715218521088488	15	514229	0.08	9	0	0	15	0.08	specified	11813	8	0.031812024663554955	0.03181202466355237	0.0004744721012274734	0.5634170491279786	0.00047447210122743483	0.5634170491279332	FALSE	TRUE
submit2::20201117232734::634289396534295331	15.24326904700669	15	514229	0.08	5	0	0	15	0.08	specified	39155	7	0.006743317863571045	0.006743317863570217	0.0004292117875211528	0.2865155212886107	0.0004292117875211001	0.28651552128857566	FALSE	TRUE
submit2::20201117232734::634289396534295331	28.109251118726537	15	514229	0.08	4	0	0	15	0.08	specified	14865	7	0.014840720060120124	0.0148407200601204	4.566625488781863e-06	0.9384354312295629	4.5666254887819475e-06	0.9384354312295806	FALSE	TRUE
submit2::20201117232734::634289396534295331	25.66272016264118	15	514229	0.08	9	0	0	15	0.08	specified	29697	10	0.011552550024169807	0.011552550024169682	8.908627206432059e-08	0.9956510375299547	8.908627206431962e-08	0.9956510375299455	FALSE	FALSE
submit2::20201117232734::634289396534295331	20.054482480675315	15	514229	0.08	7	0	0	15	0.08	specified	45238	8	0.013474354697014865	0.013474354697014912	0.0002182880034988481	0.41498243839040233	0.00021828800349884886	0.414982438390404	FALSE	TRUE
submit2::20201117232734::634289396534295331	18.515532041188923	15	514229	0.08	6	0	0	15	0.08	specified	27349	8	0.038827940131826444	0.03882794013182633	5.536828284879736e-07	0.9792826860733351	5.53682828487972e-07	0.9792826860733324	FALSE	FALSE
submit2::20201117232734::634289396534295331	17.625564723967493	15	514229	0.08	7	0	0	15	0.08	specified	104120	7	0.005121554047610217	0.0051215540476096545	2.9425559094050462e-05	0.5614074118023541	2.9425559094047226e-05	0.5614074118022928	FALSE	TRUE
submit2::20201117232734::634289396534295331	25.540441823952456	15	514229	0.08	6	0	0	15	0.08	specified	10849	10	0.04741600158278372	0.047416001582781905	1.2252277182460731e-06	0.9812361645628086	1.2252277182460261e-06	0.9812361645627724	FALSE	FALSE
submit2::20201117232734::634289396534295331	29.133345476775208	15	514229	0.08	10	0	0	15	0.08	specified	13252	11	0.052755925130391554	0.052755925130390194	0.0021764967926757132	0.4101545174646325	0.0021764967926756573	0.4101545174646221	FALSE	TRUE
submit2::20201117232734::634289396534295331	22.119033240349268	15	514229	0.08	7	0	0	15	0.08	specified	42884	6	0.005179638626080838	0.005179638626080975	0.0008334811748437478	0.19443694713541385	0.00083348117484377	0.19443694713541887	FALSE	TRUE
submit2::20201117232734::634289396534295331	15.478598546548483	15	514229	0.08	5	0	0	15	0.08	specified	78213	7	0.0019992392631194376	0.001999239263119564	1.2272295830267823e-05	0.683400381080186	1.22722958302686e-05	0.6834003810802303	FALSE	TRUE
submit2::20201117232734::634289396534295331	15.011315440927785	15	514229	0.08	6	0	0	15	0.08	specified	60132	9	0.002252264831701529	0.0022522648317016207	2.295975605340325e-06	0.9240318864430087	2.2959756053404183e-06	0.9240318864430457	FALSE	TRUE
submit2::20201117232734::634289396534295331	26.89847764499107	15	514229	0.08	7	0	0	15	0.08	specified	8096	10	0.06227257265534413	0.06227257265534413	7.6910636972045e-05	0.8153971674852671	7.6910636972045e-05	0.8153971674852671	FALSE	TRUE
submit2::20201117232734::634289396534295331	23.344426485987167	15	514229	0.08	6	0	0	15	0.08	specified	51525	8	0.0035170267294198396	0.003517026729419919	8.384138946147488e-07	0.961458716510137	8.384138946147676e-07	0.9614587165101582	FALSE	FALSE
submit2::20201117232734::634289396534295331	38.93174022585159	15	514229	0.09	12	0	0	15	0.09	specified	13122	12	0.055101775934165105	0.055101775934166784	0.031864383817217116	0.17201910157509528	0.03186438381721809	0.1720191015751005	FALSE	TRUE
submit2::20201117232734::634289396534295331	25.004461239924435	15	514229	0.09	6	0	0	15	0.09	specified	54554	12	0.0025018292746924334	0.002501829274692513	2.1195683560925456e-05	0.7264342107389282	2.119568356092613e-05	0.7264342107389524	FALSE	TRUE
submit2::20201117232734::634289396534295331	21.847593398670128	15	514229	0.09	7	0	0	15	0.09	specified	26024	9	0.026127621855546682	0.02612762185554701	1.5480678252778256e-05	0.8353297619298959	1.548067825277845e-05	0.8353297619299068	FALSE	TRUE
submit2::20201117232734::634289396534295331	21.251355708913152	15	514229	0.09	7	0	0	15	0.09	specified	31923	10	0.03698740175984109	0.03698740175984105	9.832277669903858e-05	0.6246510624611568	9.832277669903847e-05	0.6246510624611563	FALSE	TRUE
submit2::20201117232734::634289396534295331	20.493405664291245	15	514229	0.09	5	0	0	15	0.09	specified	20828	8	0.013566628174751159	0.013566628174750933	9.492326535095778e-06	0.893037906645223	9.49232653509562e-06	0.8930379066452073	FALSE	TRUE
submit2::20201117232734::634289396534295331	19.995853304581537	15	514229	0.09	7	0	0	15	0.09	specified	4753	9	0.07024145046877121	0.07024145046876702	0.0012786707813773313	0.5027313268508887	0.001278670781377255	0.5027313268508585	FALSE	TRUE
submit2::20201117232734::634289396534295331	20.584407183433655	15	514229	0.09	5	0	0	15	0.09	specified	43211	10	0.002906908340217831	0.0029069083402175682	3.25045432107021e-05	0.6957549609911756	3.2504543210699166e-05	0.6957549609911158	FALSE	TRUE
submit2::20201117232734::634289396534295331	22.458997286569904	15	514229	0.09	6	0	0	15	0.09	specified	26243	9	0.014437202960987999	0.014437202960988852	0.00044759309958397966	0.45706913372638114	0.0004475930995840061	0.45706913372640834	FALSE	TRUE
submit2::20201117232734::634289396534295331	36.75327602546865	15	514229	0.09	10	0	0	15	0.09	specified	4360	13	0.03870768973502756	0.038707689735026495	4.3468738229013125e-06	0.9675053507265677	4.346873822901193e-06	0.9675053507265391	FALSE	FALSE
submit2::20201117232734::634289396534295331	34.983152981370296	15	514229	0.09	10	0	0	15	0.09	specified	7912	10	0.0211363826152146	0.021136382615212633	0.007019222117891481	0.16739200342570132	0.007019222117890828	0.16739200342568575	FALSE	TRUE
submit2::20201117232734::634289396534295331	21.55541455893338	15	514229	0.09	6	0	0	15	0.09	specified	15726	8	0.019081836755602297	0.019081836755602297	9.544720451960183e-05	0.6662448764099856	9.544720451960183e-05	0.6662448764099856	FALSE	TRUE
submit2::20201117232734::634289396534295331	22.356808022255976	15	514229	0.09	8	0	0	15	0.09	specified	36817	6	0.0038280379686112917	0.0038280379686107605	0.00011917761365429666	0.48853956239560214	0.00011917761365428013	0.48853956239553525	FALSE	TRUE
submit2::20201117232734::634289396534295331	14.886599629221703	15	514229	0.09	3	0	0	15	0.09	specified	14317	4	0.02084075644615337	0.020840756446154955	4.067414730015095e-05	0.8068769912678797	4.067414730015404e-05	0.8068769912679411	FALSE	TRUE
submit2::20201117232734::634289396534295331	24.411644098644214	15	514229	0.09	6	0	0	15	0.09	specified	8134	9	0.027467224701283606	0.02746722470128424	7.778400188834431e-05	0.7951577877783852	7.778400188834611e-05	0.7951577877784031	FALSE	TRUE
submit2::20201117232734::634289396534295331	18.52055358238888	15	514229	0.09	7	0	0	15	0.09	specified	75678	13	0.0045414865168363775	0.004541486516836061	1.3373393237292498e-05	0.6903644448424472	1.3373393237291566e-05	0.6903644448424014	FALSE	TRUE
submit2::20201117232734::634289396534295331	28.2695623695545	15	514229	0.09	8	0	0	15	0.09	specified	18290	10	0.0043754388340552725	0.004375438834055092	0.00032393600247869226	0.42815359861438	0.00032393600247867887	0.4281535986143621	FALSE	TRUE
submit2::20201117232734::634289396534295331	23.484350400485923	15	514229	0.09	10	0	0	15	0.09	specified	16839	11	0.06273448417770372	0.0627344841776924	8.701333303022448e-05	0.7339050101904191	8.701333303020877e-05	0.7339050101902843	FALSE	TRUE
submit2::20201117232734::634289396534295331	11.555534233894237	15	514229	0.09	4	0	0	15	0.09	specified	187554	13	0.0015791148327802156	0.0015791148327801803	5.750087590917053e-05	0.13608477321423643	5.750087590916924e-05	0.13608477321423337	FALSE	TRUE
submit2::20201117232734::634289396534295331	15.773801836773483	15	514229	0.09	7	0	0	15	0.09	specified	84155	12	0.001794667891173871	0.0017946678911738728	1.156272747328209e-06	0.9411951477251953	1.15627274732821e-06	0.9411951477251969	FALSE	TRUE
submit2::20201117232734::634289396534295331	22.16734950911524	15	514229	0.09	5	0	0	15	0.09	specified	22288	8	0.025397612598446362	0.025397612598443503	0.00010091801849516372	0.6976441959996528	0.00010091801849515236	0.6976441959995737	FALSE	TRUE
submit2::20201117232734::634289396534295331	23.084893509418173	15	514229	0.09	7	0	0	15	0.09	specified	13456	9	0.03680994856085894	0.036809948560861706	3.626262858220157e-05	0.8229813966940317	3.62626285822043e-05	0.8229813966940933	FALSE	TRUE
submit2::20201117232734::634289396534295331	18.321343874498954	15	514229	0.09	5	0	0	15	0.09	specified	17633	9	0.02894857198949558	0.028948571989497355	1.0078705557949318e-05	0.9024942370575526	1.0078705557949936e-05	0.9024942370576057	FALSE	TRUE
submit2::20201117232734::634289396534295331	20.20735465621879	15	514229	0.09	9	0	0	15	0.09	specified	12907	9	0.020740543032667376	0.02074054303266587	0.0006535456217635187	0.42387868813437446	0.0006535456217634712	0.4238786881343434	FALSE	TRUE
submit2::20201117232734::634289396534295331	22.982910678228848	15	514229	0.09	10	0	0	15	0.09	specified	19587	10	0.0029527722274890617	0.002952772227489173	1.9324104166108449e-07	0.9957048226449788	1.932410416610918e-07	0.9957048226450184	FALSE	FALSE
submit2::20201117232734::634289396534295331	13.944807027246535	15	514229	0.09	7	0	0	15	0.09	specified	45211	8	0.002580672249458383	0.002580672249458366	0.0001897953535993269	0.28207439150373026	0.00018979535359932564	0.28207439150372854	FALSE	TRUE
submit2::20201117232734::634289396534295331	19.10031097515413	15	514229	0.09	6	0	0	15	0.09	specified	102245	10	0.013670798338639711	0.01367079833864166	3.695736567825154e-05	0.5518320760538435	3.6957365678256805e-05	0.5518320760539198	FALSE	TRUE
submit2::20201117232734::634289396534295331	15.354132204387149	15	514229	0.09	5	0	0	15	0.09	specified	34872	9	0.020631529634402866	0.020631529634403692	1.4044267993603595e-05	0.8151667959500253	1.4044267993604157e-05	0.815166795950055	FALSE	TRUE
submit2::20201117232734::634289396534295331	37.329020964537605	15	514229	0.09	6	0	0	15	0.09	specified	10236	9	0.011233529875590693	0.01123352987559055	1.4816567359471377e-05	0.9118970141961684	1.4816567359471189e-05	0.9118970141961541	FALSE	TRUE
submit2::20201117232734::634289396534295331	18.8251921457256	15	514229	0.09	4	0	0	15	0.09	specified	42427	7	0.007779513969180085	0.007779513969179822	2.2954429797290654e-05	0.7342139581720692	2.2954429797289878e-05	0.7342139581720422	FALSE	TRUE
submit2::20201117232734::634289396534295331	30.488345785143064	15	514229	0.09	7	0	0	15	0.09	specified	42061	9	0.005544522074854825	0.005544522074854772	0.0003568770502910823	0.23528912676277233	0.0003568770502910789	0.2352891267627698	FALSE	TRUE
submit2::20201117232734::634289396534295331	28.90778952869126	15	514229	0.09	4	0	0	15	0.09	specified	14101	2	0.010107337600480337	0.010107337600480337	0.0006549023918765817	0.36311050448602333	0.0006549023918765817	0.36311050448602333	FALSE	TRUE
submit2::20201117232734::634289396534295331	18.834205605291363	15	514229	0.09	9	0	0	15	0.09	specified	42981	10	0.021909142770506172	0.021909142770508108	3.9944780807871805e-06	0.9024643344665303	3.994478080787534e-06	0.9024643344666096	FALSE	TRUE
submit2::20201117232734::634289396534295331	27.103513774159193	15	514229	0.09	7	0	0	15	0.09	specified	30536	10	0.013747950767023228	0.013747950767023604	2.267920227229385e-07	0.9906308298379788	2.2679202272294472e-07	0.9906308298380035	FALSE	FALSE
submit2::20201117232734::634289396534295331	35.96446202779698	15	514229	0.09	7	0	0	15	0.09	specified	929	9	0.12343901824760065	0.12343901824760838	6.580906496450104e-05	0.9418016747902851	6.580906496450516e-05	0.9418016747903426	FALSE	TRUE
submit2::20201117232734::634289396534295331	17.213039961838888	15	514229	0.09	6	0	0	15	0.09	specified	55384	11	0.005753831414263605	0.0057538314142633	5.445570886027284e-06	0.85975163529195	5.4455708860269954e-06	0.8597516352919081	FALSE	TRUE
submit2::20201117232734::634289396534295331	27.72159741563831	15	514229	0.09	6	0	0	15	0.09	specified	10142	10	0.04892152763279475	0.04892152763279475	2.3945067286016872e-05	0.8796753237876294	2.3945067286016872e-05	0.8796753237876294	FALSE	TRUE
submit2::20201117232734::634289396534295331	27.736816503591893	15	514229	0.09	7	0	0	15	0.09	specified	7613	11	0.08025181250370833	0.08025181250369612	0.0009495092391344453	0.6305017689224116	0.0009495092391343009	0.6305017689223159	FALSE	TRUE
submit2::20201117232734::634289396534295331	28.952981164962466	15	514229	0.09	6	0	0	15	0.09	specified	34976	13	0.005255402733051856	0.005255402733051693	9.889453381894528e-05	0.5181344557848296	9.889453381894221e-05	0.5181344557848135	FALSE	TRUE
submit2::20201117232734::634289396534295331	32.46439206834152	15	514229	0.09	8	0	0	15	0.09	specified	7400	9	0.010897790363217268	0.01089779036321622	2.0112348743388123e-06	0.9759093181993748	2.0112348743386188e-06	0.9759093181992828	FALSE	FALSE
submit2::20201117232734::634289396534295331	17.71329753270263	15	514229	0.09	9	0	0	15	0.09	specified	77458	11	0.010491843100494629	0.010491843100494726	6.972481275573778e-06	0.8002985624001683	6.972481275573843e-06	0.8002985624001756	FALSE	TRUE
submit2::20201117232734::634289396534295331	12.099123600364393	15	514229	0.09	3	0	0	15	0.09	specified	6457	7	0.016589792054461584	0.01658979205445964	0.0033735151489028507	0.20857180254607913	0.003373515148902456	0.2085718025460547	FALSE	TRUE
submit2::20201117232734::634289396534295331	10.212548475636126	15	514229	0.09	4	0	0	15	0.09	specified	37192	2	0.014629712517573563	0.014629712517572358	0.0009172375530796737	0.20782961188978863	0.0009172375530795982	0.20782961188977148	FALSE	TRUE
submit2::20201117232734::634289396534295331	19.7519669330739	15	514229	0.09	7	0	0	15	0.09	specified	16000	7	0.029457598606963713	0.02945759860696524	0.029457598606963713	0.029457598606963713	0.02945759860696524	0.02945759860696524	TRUE	TRUE
submit2::20201117232734::634289396534295331	29.689443079989218	15	514229	0.09	8	0	0	15	0.09	specified	21393	12	0.026368735223160397	0.026368735223159752	2.7969629142891313e-06	0.9508585631368541	2.796962914289063e-06	0.9508585631368323	FALSE	FALSE
submit2::20201117232734::634289396534295331	27.625943984489574	15	514229	0.09	5	0	0	15	0.09	specified	2405	8	0.04328091532347854	0.04328091532347854	0.00018372382585824705	0.8474860137171158	0.00018372382585824705	0.8474860137171158	FALSE	TRUE
submit2::20201117232734::634289396534295331	17.898986022849233	15	514229	0.09	4	0	0	15	0.09	specified	31736	6	0.02489694765127917	0.02489694765127782	5.814540356992954e-06	0.8940019459567927	5.814540356992639e-06	0.8940019459567465	FALSE	TRUE
submit2::20201117232734::634289396534295331	28.047624528365617	15	514229	0.09	6	0	0	15	0.09	specified	7891	7	0.03389233361524073	0.033892333615241674	0.000567953188143252	0.6293884744153404	0.0005679531881432678	0.6293884744153584	FALSE	TRUE
submit2::20201117232734::634289396534295331	7.256406658422225	15	514229	0.09	2	0	0	15	0.09	specified	8920	2	0.019679742543273464	0.019679742543272448	0.005784677892456206	0.17320856477896673	0.005784677892455907	0.17320856477895777	FALSE	TRUE
submit2::20201117232734::634289396534295331	21.42983365367315	15	514229	0.09	10	0	0	15	0.09	specified	60594	10	0.01068817744633119	0.010688177446331147	0.00012013570095904165	0.481262722821017	0.00012013570095904118	0.4812627228210148	FALSE	TRUE
submit2::20201117232734::634289396534295331	22.270286658089873	15	514229	0.09	6	0	0	15	0.09	specified	10243	7	0.02101092557285131	0.021010925572850874	0.0003851436169877784	0.5618451673872564	0.0003851436169877704	0.5618451673872454	FALSE	TRUE
submit2::20201117232734::634289396534295331	16.506991376936348	15	514229	0.09	8	0	0	15	0.09	specified	31660	8	0.009306556425680939	0.009306556425681347	4.600293567457365e-05	0.6740444702005755	4.6002935674575666e-05	0.6740444702006062	FALSE	TRUE
submit2::20201117232734::634289396534295331	20.726613560287767	15	514229	0.09	6	0	0	15	0.09	specified	29105	8	0.011689081272583795	0.011689081272584593	4.239163667952291e-06	0.9184798078672735	4.2391636679525805e-06	0.9184798078673351	FALSE	TRUE
submit2::20201117232734::634289396534295331	30.944772496402102	15	514229	0.09	4	0	0	15	0.09	specified	1874	8	0.03109351646886379	0.031093516468865604	8.061272215858315e-06	0.971622715961283	8.061272215858786e-06	0.9716227159613411	FALSE	FALSE
submit2::20201117232734::634289396534295331	14.037867647930163	15	514229	0.09	4	0	0	15	0.09	specified	23724	7	0.010462895587770955	0.010462895587771207	0.0007384810672415247	0.2923326679937563	0.0007384810672415423	0.29233266799376356	FALSE	TRUE
submit2::20201117232734::634289396534295331	19.735257406641054	15	514229	0.09	6	0	0	15	0.09	specified	16569	8	0.02771871566189575	0.027718715661896147	9.626790838110053e-05	0.7165496878920362	9.62679083811019e-05	0.716549687892047	FALSE	TRUE
submit2::20201117232734::634289396534295331	21.670118514802496	15	514229	0.09	8	0	0	15	0.09	specified	28340	9	0.012311926514991458	0.012311926514991906	6.953145750802694e-05	0.6709482491241793	6.953145750802946e-05	0.6709482491242034	FALSE	TRUE
submit2::20201117232734::634289396534295331	23.422201173803895	15	514229	0.09	7	0	0	15	0.09	specified	10828	10	0.050665225024664966	0.05066522502466317	7.167333281857794e-05	0.7891946208604892	7.16733328185754e-05	0.78919462086046	FALSE	TRUE
submit2::20201117232734::634289396534295331	20.64012388645518	15	514229	0.09	8	0	0	15	0.09	specified	9956	11	0.011660248980493981	0.011660248980494455	0.00015572134796576996	0.6209942066456896	0.00015572134796577628	0.6209942066457157	FALSE	TRUE
submit2::20201117232734::634289396534295331	23.53365595352983	15	514229	0.09	10	0	0	15	0.09	specified	12923	11	0.044960152217853884	0.04496015221785299	0.007115528069770778	0.2785179606040348	0.007115528069770636	0.2785179606040292	FALSE	TRUE
submit2::20201117232734::634289396534295331	10.978918111796757	15	514229	0.09	5	0	0	15	0.09	specified	33698	6	0.010512585676621415	0.010512585676622875	0.0008990381723539837	0.1720716091810768	0.0008990381723541086	0.17207160918110057	FALSE	TRUE
submit2::20201117232734::634289396534295331	11.180749863766358	15	514229	0.09	2	0	0	15	0.09	specified	27829	7	0.007214985281895258	0.007214985281895231	0.001002477953431297	0.12906310455456915	0.0010024779534312932	0.1290631045545686	FALSE	TRUE
submit2::20201117232734::634289396534295331	27.14588026559416	15	514229	0.09	9	0	0	15	0.09	specified	9939	9	0.021370943912601626	0.021370943912601737	0.0009985113585645503	0.5308157347247352	0.0009985113585645555	0.5308157347247382	FALSE	TRUE
submit2::20201117232734::634289396534295331	21.31463111970244	15	514229	0.09	8	0	0	15	0.09	specified	15224	10	0.04632829269065599	0.046328292690654825	0.0026816867732634276	0.34709928879075447	0.0026816867732633604	0.3470992887907458	FALSE	TRUE
submit2::20201117232734::634289396534295331	21.01371984882424	15	514229	0.09	8	0	0	15	0.09	specified	14159	11	0.02490499284006409	0.02490499284006369	0.0001924365676859482	0.6655105158811387	0.0001924365676859451	0.6655105158811282	FALSE	TRUE
submit2::20201117232734::634289396534295331	34.00472559029785	15	514229	0.09	7	0	0	15	0.09	specified	7773	12	0.016287707442659685	0.01628770744266051	0.0008125137167151523	0.4722824122607256	0.0008125137167151934	0.4722824122607488	FALSE	TRUE
submit2::20201117232734::634289396534295331	20.24828892224518	15	514229	0.09	8	0	0	15	0.09	specified	20001	11	0.07816570564314558	0.07816570564315208	3.2333870415525595e-06	0.9417039124696867	3.233387041552828e-06	0.941703912469768	FALSE	TRUE
submit2::20201117232734::634289396534295331	34.00957911689616	15	514229	0.09	9	0	0	15	0.09	specified	2534	10	0.05252921547499492	0.05252921547499618	0.0012245264137736378	0.6489621970798315	0.0012245264137736671	0.6489621970798461	FALSE	TRUE
submit2::20201117232734::634289396534295331	19.83597081399456	15	514229	0.09	6	0	0	15	0.09	specified	32683	14	0.023414535187078766	0.023414535187076275	2.5099029311948967e-07	0.9915624561159755	2.50990293119463e-07	0.9915624561158695	FALSE	FALSE
submit2::20201117232734::634289396534295331	31.55718290411297	15	514229	0.09	7	0	0	15	0.09	specified	5261	8	0.039371928044046926	0.039371928044048515	0.008412602472009183	0.24051487578857497	0.008412602472009522	0.2405148757885847	FALSE	TRUE
submit2::20201117232734::634289396534295331	14.708155934798297	15	514229	0.09	4	0	0	15	0.09	specified	12903	6	0.035114720580477966	0.0351147205804758	0.0004623997523330654	0.5375560493258998	0.00046239975233303685	0.537556049325867	FALSE	TRUE
submit2::20201117232734::634289396534295331	21.569029117207627	15	514229	0.09	8	0	0	15	0.09	specified	5479	9	0.04495807174937184	0.04495807174937184	1.122778239349495e-06	0.9892231800865561	1.122778239349495e-06	0.9892231800865561	FALSE	FALSE
submit2::20201117232734::634289396534295331	18.09080762844515	15	514229	0.09	5	0	0	15	0.09	specified	31169	6	0.01822385453662156	0.01822385453662103	0.0012159885627525938	0.23129551435683648	0.0012159885627525584	0.23129551435682993	FALSE	TRUE
submit2::20201117232734::634289396534295331	23.878660309324857	15	514229	0.09	6	0	0	15	0.09	specified	11943	7	0.01582074225970805	0.015820742259707574	0.0011457708802482306	0.35459860329585624	0.0011457708802481963	0.35459860329584625	FALSE	TRUE
submit2::20201117232734::634289396534295331	21.5628238364392	15	514229	0.09	5	0	0	15	0.09	specified	17327	9	0.021845289901429685	0.021845289901429133	0.00019976123516540797	0.6596761500577331	0.0001997612351654029	0.6596761500577153	FALSE	TRUE
submit2::20201117232734::634289396534295331	18.258336858324085	15	514229	0.09	6	0	0	15	0.09	specified	63495	8	0.00489996476608433	0.0048999647660839234	0.0001676613575443864	0.3466540725411179	0.00016766135754437247	0.3466540725410891	FALSE	TRUE
submit2::20201117232734::634289396534295331	25.555661484777104	15	514229	0.09	8	0	0	15	0.09	specified	6430	7	0.03871700565045053	0.03871700565045053	5.8995191243094344e-08	0.9985523536314322	5.8995191243094344e-08	0.9985523536314322	FALSE	FALSE
submit2::20201117232734::634289396534295331	24.451339819860994	15	514229	0.09	7	0	0	15	0.09	specified	27469	13	0.03562656606838773	0.03562656606839007	1.4733453416350742e-07	0.9927932433793564	1.4733453416351708e-07	0.9927932433794223	FALSE	FALSE
submit2::20201117232734::634289396534295331	38.4420244997675	15	514229	0.09	8	0	0	15	0.09	specified	1946	6	0.04265334356740327	0.04265334356740327	0.008689781609483456	0.40773878737030833	0.008689781609483456	0.40773878737030833	FALSE	TRUE
submit2::20201117232734::634289396534295331	23.264083422927442	15	514229	0.09	10	0	0	15	0.09	specified	29089	12	0.026581715699283304	0.026581715699284896	0.0003955245221799059	0.5389074763348664	0.0003955245221799296	0.5389074763348992	FALSE	TRUE
submit2::20201117232734::634289396534295331	36.31978582871935	15	514229	0.09	7	0	0	15	0.09	specified	9595	7	0.026740751631847286	0.026740751631848594	0.0002169640120032858	0.6791279323991298	0.0002169640120032964	0.6791279323991615	FALSE	TRUE
submit2::20201117232734::634289396534295331	23.396274963321844	15	514229	0.09	9	0	0	15	0.09	specified	18784	11	0.028869514251526788	0.02886951425152364	2.7462127582757325e-06	0.949084048112609	2.746212758275433e-06	0.9490840481125042	FALSE	TRUE
submit2::20201117232734::634289396534295331	35.45023527777883	15	514229	0.09	5	0	0	15	0.09	specified	4433	6	0.02541419409121401	0.025414194091215505	0.0014844440670518633	0.4255475343177424	0.0014844440670519507	0.4255475343177672	FALSE	TRUE
submit2::20201117232734::634289396534295331	20.923461737497092	15	514229	0.09	7	0	0	15	0.09	specified	33988	7	0.026382565880048385	0.02638256588004864	0.026382565880048385	0.026382565880048385	0.02638256588004864	0.02638256588004864	TRUE	TRUE
submit2::20201117232734::634289396534295331	40.12457197767013	15	514229	0.09	10	0	0	15	0.09	specified	1873	13	0.024934005341178123	0.024934005341176024	0.0007098612087931067	0.7613556376273073	0.000709861208793047	0.7613556376272426	FALSE	TRUE
submit2::20201117232734::634289396534295331	15.142202637095451	15	514229	0.09	7	0	0	15	0.09	specified	9061	5	0.04805586739649964	0.04805586739650058	6.776780879761091e-06	0.9472694325095996	6.776780879761223e-06	0.9472694325096173	FALSE	TRUE
submit2::20201117232734::634289396534295331	42.11805642569384	15	514229	0.09	10	0	0	15	0.09	specified	6023	11	0.05415736187965205	0.054157361879649764	0.0203400529433968	0.13278744882466134	0.020340052943395942	0.13278744882465576	FALSE	TRUE
submit2::20201117232734::634289396534295331	28.98486578799279	15	514229	0.09	7	0	0	15	0.09	specified	19934	11	0.01130951007378599	0.01130951007378595	1.6884079165016637e-06	0.958020453983178	1.6884079165016577e-06	0.9580204539831744	FALSE	FALSE
submit2::20201117232734::634289396534295331	27.812466672842127	15	514229	0.09	9	0	0	15	0.09	specified	10275	11	0.01742464386621631	0.01742464386621553	0.0029238903451071145	0.3725380750151897	0.0029238903451069835	0.372538075015173	FALSE	TRUE
submit2::20201117232734::634289396534295331	18.105541482601893	15	514229	0.09	8	0	0	15	0.09	specified	18788	6	0.025166285162144208	0.025166285162141894	1.7005225566026901e-06	0.9672272545377558	1.7005225566025339e-06	0.9672272545376663	FALSE	FALSE
submit2::20201117232734::634289396534295331	18.938519298883527	15	514229	0.09	9	0	0	15	0.09	specified	44546	12	0.009691082274599826	0.009691082274598771	8.731288745226099e-05	0.5278044328218442	8.731288745225149e-05	0.5278044328217886	FALSE	TRUE
submit2::20201117232734::634289396534295331	24.48663292146013	15	514229	0.09	8	0	0	15	0.09	specified	22855	12	0.01698886279783498	0.01698886279783531	6.949419551320745e-05	0.720539569354457	6.94941955132088e-05	0.7205395693544697	FALSE	TRUE
submit2::20201117232734::634289396534295331	36.06169370175198	15	514229	0.09	5	0	0	15	0.09	specified	17345	10	0.02335577656469846	0.02335577656469988	0.00012179354556269573	0.6492361292050567	0.00012179354556270313	0.6492361292050962	FALSE	TRUE
submit2::20201117232734::634289396534295331	25.322006977890922	15	514229	0.09	6	0	0	15	0.09	specified	10092	5	0.024869949453960483	0.024869949453960993	1.943556270422956e-05	0.893620963392612	1.943556270422996e-05	0.8936209633926299	FALSE	TRUE
submit2::20201117232734::634289396534295331	19.800766898754752	15	514229	0.09	6	0	0	15	0.09	specified	32482	9	0.014669436129236605	0.01466943612923663	4.770520938737989e-06	0.9071509543368619	4.770520938737997e-06	0.9071509543368631	FALSE	TRUE
submit2::20201117232734::634289396534295331	32.952594012376196	15	514229	0.09	7	0	0	15	0.09	specified	31771	11	0.009465271338199736	0.009465271338199943	1.1571236135239868e-06	0.9663473130921401	1.1571236135240122e-06	0.9663473130921627	FALSE	FALSE
submit2::20201117232734::634289396534295331	23.673114612856384	15	514229	0.09	8	0	0	15	0.09	specified	26911	9	0.011176469099527379	0.01117646909952743	1.3964857334882228e-05	0.8461224141526783	1.396485733488229e-05	0.8461224141526819	FALSE	TRUE
submit2::20201117232734::634289396534295331	22.123292537509304	15	514229	0.09	5	0	0	15	0.09	specified	14040	9	0.04145826362095085	0.04145826362094846	0.00014393126814060423	0.7005059828442467	0.00014393126814059596	0.7005059828442083	FALSE	TRUE
submit2::20201117232734::634289396534295331	22.547341408165924	15	514229	0.09	7	0	0	15	0.09	specified	20307	12	0.01958178177529503	0.019581781775293548	6.015444964186759e-06	0.9274612690344186	6.015444964186303e-06	0.927461269034346	FALSE	TRUE
submit2::20201117232734::634289396534295331	21.01971958470768	15	514229	0.09	8	0	0	15	0.09	specified	12012	7	0.03475379401818762	0.03475379401818712	3.0727901082132746e-06	0.9565844385281476	3.07279010821323e-06	0.9565844385281331	FALSE	FALSE
submit2::20201117232734::634289396534295331	14.028973056045956	15	514229	0.09	4	0	0	15	0.09	specified	32387	5	0.011764250906437006	0.011764250906437571	0.0053627092967867265	0.02491950051632274	0.005362709296786984	0.02491950051632394	FALSE	TRUE
submit2::20201117232734::634289396534295331	24.774742692883645	15	514229	0.1	9	0	0	15	0.1	specified	18524	10	0.060195649373004555	0.06019564937300206	0.011424108359021072	0.1309324013768099	0.011424108359020598	0.13093240137680448	FALSE	TRUE
submit2::20201117232734::634289396534295331	22.014584397341288	15	514229	0.1	6	0	0	15	0.1	specified	8449	9	0.051704193041090946	0.05170419304109528	6.48692922600477e-05	0.8239455110465739	6.486929226005313e-05	0.8239455110466418	FALSE	TRUE
submit2::20201117232734::634289396534295331	20.336091849091982	15	514229	0.1	7	0	0	15	0.1	specified	37972	11	0.01569593090689145	0.015695930906891555	0.00012114246477740255	0.44351516316172535	0.00012114246477740336	0.4435151631617281	FALSE	TRUE
submit2::20201117232734::634289396534295331	21.753747612927945	15	514229	0.1	7	0	0	15	0.1	specified	39691	13	0.015228139429765041	0.015228139429765896	3.543464384972406e-07	0.9833380126607052	3.5434643849726053e-07	0.9833380126607605	FALSE	FALSE
submit2::20201117232734::634289396534295331	34.8170462732434	15	514229	0.1	8	0	0	15	0.1	specified	977	8	0.06447773474678299	0.06447773474678169	0.00018946511064431198	0.899944826260193	0.00018946511064430816	0.8999448262601765	FALSE	TRUE
submit2::20201117232734::634289396534295331	17.915167697338223	15	514229	0.1	7	0	0	15	0.1	specified	16248	9	0.013607389180593794	0.013607389180593973	0.007824052864134548	0.06796660309702943	0.00782405286413465	0.06796660309703031	FALSE	TRUE
submit2::20201117232734::634289396534295331	23.84902937197133	15	514229	0.1	7	0	0	15	0.1	specified	26249	9	0.015831409421870425	0.01583140942186858	0.0029418150979066845	0.24031507994955406	0.0029418150979063414	0.2403150799495259	FALSE	TRUE
submit2::20201117232734::634289396534295331	21.592612611220634	15	514229	0.1	7	0	0	15	0.1	specified	29255	7	0.013308712262494882	0.013308712262495442	1.6170281467635406e-05	0.8336686053175824	1.6170281467636087e-05	0.8336686053176149	FALSE	TRUE
submit2::20201117232734::634289396534295331	31.89621303176847	15	514229	0.1	9	0	0	15	0.1	specified	3581	13	0.11073280327290712	0.11073280327291977	7.727718845414482e-06	0.9567898257036227	7.727718845415367e-06	0.9567898257037317	FALSE	FALSE
submit2::20201117232734::634289396534295331	10.536966918093107	15	514229	0.1	6	0	0	15	0.1	specified	20409	4	0.011199834107746389	0.011199834107746198	0.0005119738396135834	0.37996403858755873	0.0005119738396135746	0.3799640385875524	FALSE	TRUE
submit2::20201117232734::634289396534295331	14.694629561603268	15	514229	0.1	7	0	0	15	0.1	specified	34703	9	0.010776377334816479	0.010776377334816581	0.0006279786615210321	0.21222489331650335	0.0006279786615210381	0.21222489331650515	FALSE	TRUE
submit2::20201117232734::634289396534295331	11.844840668784215	15	514229	0.1	8	0	0	15	0.1	specified	136515	12	0.002276411649850303	0.002276411649850417	8.071485728671383e-07	0.9419875927857146	8.071485728671789e-07	0.9419875927857723	FALSE	TRUE
submit2::20201117232734::634289396534295331	34.75711377581281	15	514229	0.1	5	0	0	15	0.1	specified	10932	11	0.03564267006304902	0.03564267006305149	0.00034251815202211906	0.5393342616275725	0.0003425181520221428	0.5393342616276096	FALSE	TRUE
submit2::20201117232734::634289396534295331	10.104243546702536	15	514229	0.1	4	0	0	15	0.1	specified	21761	6	0.013401432976852864	0.013401432976854491	0.0002070448310351624	0.46217452032004736	0.00020704483103518756	0.4621745203201058	FALSE	TRUE
submit2::20201117232734::634289396534295331	17.392433405963683	15	514229	0.1	6	0	0	15	0.1	specified	21297	7	0.023039433012979706	0.023039433012981822	0.010789866025999014	0.04530241012236609	0.010789866026000005	0.045302410122370254	FALSE	TRUE
submit2::20201117232734::634289396534295331	35.73775871806867	15	514229	0.1	10	0	0	15	0.1	specified	2928	11	0.07544691852247877	0.07544691852248409	0.0004455809912454126	0.7598353429102861	0.00044558099124544396	0.7598353429103394	FALSE	TRUE
submit2::20201117232734::634289396534295331	38.44127225078032	15	514229	0.1	7	0	0	15	0.1	specified	10037	11	0.012492040850777528	0.012492040850777172	3.1980305283406037e-07	0.9949672851478043	3.1980305283405127e-07	0.9949672851477768	FALSE	FALSE
submit2::20201117232734::634289396534295331	22.050238498860246	15	514229	0.1	5	0	0	15	0.1	specified	12554	7	0.022894179785673666	0.022894179785674842	5.302743414622201e-06	0.937595910850594	5.302743414622474e-06	0.9375959108506416	FALSE	TRUE
submit2::20201117232734::634289396534295331	28.133945129979466	15	514229	0.1	7	0	0	15	0.1	specified	2174	10	0.16663556931294843	0.16663556931295107	0.004366808912148457	0.5591196741216479	0.004366808912148527	0.5591196741216566	FALSE	TRUE
submit2::20201117232734::634289396534295331	15.36463601432771	15	514229	0.1	7	0	0	15	0.1	specified	70851	7	0.008993626261625587	0.008993626261626052	6.25338585754193e-05	0.5399974901474824	6.253385857542253e-05	0.5399974901475124	FALSE	TRUE
submit2::20201117232734::634289396534295331	21.689855650447825	15	514229	0.1	5	0	0	15	0.1	specified	12201	9	0.01751755173464186	0.017517551734642218	7.789865831538367e-05	0.7731238660311902	7.789865831538526e-05	0.7731238660312056	FALSE	TRUE
submit2::20201117232734::634289396534295331	20.353445473582127	15	514229	0.1	9	0	0	15	0.1	specified	21652	6	0.012188294914656441	0.012188294914656136	0.001389570908673874	0.16930712491775896	0.001389570908673839	0.16930712491775451	FALSE	TRUE
submit2::20201117232734::634289396534295331	16.476246248801537	15	514229	0.1	6	0	0	15	0.1	specified	71045	10	0.007761314934898868	0.007761314934899376	1.1905219045508378e-05	0.749852079389663	1.1905219045509157e-05	0.7498520793897111	FALSE	TRUE
submit2::20201117232734::634289396534295331	15.639642126109457	15	514229	0.1	6	0	0	15	0.1	specified	71356	14	0.018129478883278528	0.01812947888327926	1.221448883297999e-07	0.9926291729316664	1.2214488832980483e-07	0.9926291729317083	FALSE	FALSE
submit2::20201117232734::634289396534295331	13.66296105129489	15	514229	0.1	4	0	0	15	0.1	specified	56604	9	0.014051703272114888	0.014051703272114536	0.00033035880707644186	0.30173160852885167	0.00033035880707643357	0.3017316085288437	FALSE	TRUE
submit2::20201117232734::634289396534295331	28.054963406523424	15	514229	0.1	8	0	0	15	0.1	specified	7108	7	0.026269917905197098	0.02626991790519567	6.323828960924902e-05	0.844026540483237	6.323828960924558e-05	0.8440265404831907	FALSE	TRUE
submit2::20201117232734::634289396534295331	17.08270278430483	15	514229	0.1	6	0	0	15	0.1	specified	54270	9	0.005696377851874732	0.005696377851874423	5.788235960663765e-06	0.8543617922612107	5.788235960663452e-06	0.8543617922611613	FALSE	TRUE
submit2::20201117232734::634289396534295331	9.676082155021373	15	514229	0.1	8	0	0	15	0.1	specified	106111	8	0.0007916339744278761	0.0007916339744278306	3.0216701693621397e-05	0.4191194757594341	3.021670169361966e-05	0.41911947575941066	FALSE	TRUE
submit2::20201117232734::634289396534295331	17.843776986463613	15	514229	0.1	9	0	0	15	0.1	specified	47586	12	0.010439035567867839	0.010439035567868099	8.482279261042985e-06	0.8329076110638776	8.482279261043197e-06	0.8329076110639001	FALSE	TRUE
submit2::20201117232734::634289396534295331	14.532723484908415	15	514229	0.1	4	0	0	15	0.1	specified	26560	8	0.017720309189185712	0.017720309189185775	3.01144020801802e-05	0.7521222086726314	3.0114402080180308e-05	0.7521222086726342	FALSE	TRUE
submit2::20201117232734::634289396534295331	13.392024618927529	15	514229	0.1	5	0	0	15	0.1	specified	58869	8	0.00852439003933678	0.008524390039337509	5.4914687134378535e-06	0.8560682996812653	5.491468713438323e-06	0.856068299681347	FALSE	TRUE
submit2::20201117232734::634289396534295331	12.916164378126062	15	514229	0.1	7	0	0	15	0.1	specified	33592	10	0.015931411101059095	0.015931411101058276	0.0002914023018200749	0.3079848621967687	0.00029140230182005995	0.3079848621967534	FALSE	TRUE
submit2::20201117232734::634289396534295331	18.159113863326585	15	514229	0.1	8	0	0	15	0.1	specified	11486	7	0.01290686493481746	0.012906864934818652	3.426224037664928e-05	0.8467446517759527	3.4262240376652446e-05	0.8467446517760353	FALSE	TRUE
submit2::20201117232734::634289396534295331	18.31033865568464	15	514229	0.1	6	0	0	15	0.1	specified	23570	6	0.021290676870497037	0.02129067687049805	2.180994263442071e-05	0.8268620458186429	2.1809942634421746e-05	0.8268620458186846	FALSE	TRUE
submit2::20201117232734::634289396534295331	21.676569295644885	15	514229	0.1	8	0	0	15	0.1	specified	29608	11	0.01692439360982101	0.01692439360982274	0.003198896541584081	0.2517713597923629	0.0031988965415844085	0.2517713597923888	FALSE	TRUE
submit2::20201117232734::634289396534295331	17.4767701740915	15	514229	0.1	5	0	0	15	0.1	specified	22533	11	0.030209508780819665	0.0302095087808188	2.2184259350627765e-06	0.9582977827118194	2.218425935062713e-06	0.9582977827117918	FALSE	FALSE
submit2::20201117232734::634289396534295331	23.57724573888398	15	514229	0.1	6	0	0	15	0.1	specified	15250	10	0.02414174013710263	0.024141740137103893	5.115510526929172e-05	0.8046830643650636	5.1155105269294394e-05	0.8046830643651068	FALSE	TRUE
submit2::20201117232734::634289396534295331	32.247922454014905	15	514229	0.1	8	0	0	15	0.1	specified	10622	9	0.014815980360908811	0.014815980360909564	0.0019821975527313804	0.34776410429469473	0.001982197552731481	0.3477641042947125	FALSE	TRUE
submit2::20201117232734::634289396534295331	16.15715152718994	15	514229	0.1	5	0	0	15	0.1	specified	13866	8	0.017572983325890548	0.01757298332589092	0.0002514623318728068	0.5703108390380275	0.0002514623318728121	0.5703108390380403	FALSE	TRUE
submit2::20201117232734::634289396534295331	18.885566368951455	15	514229	0.1	4	0	0	15	0.1	specified	29680	7	0.008700450446830191	0.008700450446831034	5.112306279575369e-06	0.9049014125071325	5.1123062795758636e-06	0.9049014125072198	FALSE	TRUE
submit2::20201117232734::634289396534295331	14.182757303986833	15	514229	0.1	7	0	0	15	0.1	specified	47136	11	0.01136760331253439	0.011367603312533581	0.00018314221743549907	0.3792445987105593	0.00018314221743548605	0.3792445987105334	FALSE	TRUE
submit2::20201117232734::634289396534295331	27.993698869624826	15	514229	0.1	6	0	0	15	0.1	specified	10499	10	0.023636644782338168	0.02363664478233647	1.1312274438037326e-05	0.9178314921198116	1.1312274438036515e-05	0.9178314921197421	FALSE	TRUE
submit2::20201117232734::634289396534295331	21.431297638527607	15	514229	0.1	7	0	0	15	0.1	specified	42920	12	0.026376533855938154	0.02637653385593683	1.2476071530948295e-05	0.8169647153787668	1.2476071530947668e-05	0.8169647153787207	FALSE	TRUE
submit2::20201117232734::634289396534295331	27.116048914139206	15	514229	0.1	4	0	0	15	0.1	specified	8712	10	0.02321366875022778	0.023213668750229642	3.6657476304873956e-06	0.9616355117926201	3.66574763048769e-06	0.961635511792702	FALSE	FALSE
submit2::20201117232734::634289396534295331	19.27493978711495	15	514229	0.1	8	0	0	15	0.1	specified	62997	12	0.012813401067025582	0.01281340106702467	0.0010228393269339667	0.34977485025668525	0.001022839326933894	0.34977485025666083	FALSE	TRUE
submit2::20201117232734::634289396534295331	27.833610582650024	15	514229	0.1	7	0	0	15	0.1	specified	3639	9	0.04952026205560831	0.04952026205560564	0.003169960121339561	0.4615101324832555	0.0031699601213393902	0.4615101324832308	FALSE	TRUE
submit2::20201117232734::634289396534295331	17.369239825959387	15	514229	0.1	9	0	0	15	0.1	specified	19309	11	0.009850923887560536	0.009850923887560526	0.00012064474480134518	0.6244849002398053	0.00012064474480134505	0.6244849002398046	FALSE	TRUE
submit2::20201117232734::634289396534295331	21.289514717835846	15	514229	0.1	8	0	0	15	0.1	specified	46177	12	0.028556482587918423	0.028556482587922885	1.5926730002034247e-07	0.9882247621384355	1.5926730002036735e-07	0.988224762138587	FALSE	FALSE
submit2::20201117232734::634289396534295331	15.562234869864898	15	514229	0.1	6	0	0	15	0.1	specified	32029	5	0.0065041288623656985	0.006504128862365774	0.0003699044169818579	0.32234795677428346	0.00036990441698186223	0.3223479567742874	FALSE	TRUE
submit2::20201117232734::634289396534295331	22.248423018548415	15	514229	0.1	9	0	0	15	0.1	specified	10417	8	0.0271072888467126	0.02710728884671211	1.5054567305460734e-06	0.9718243714854814	1.5054567305460463e-06	0.9718243714854627	FALSE	FALSE
submit2::20201117232734::634289396534295331	19.790176443322277	15	514229	0.1	8	0	0	15	0.1	specified	10948	8	0.03953226341995265	0.03953226341995129	0.00034415225625810287	0.6310235633282314	0.00034415225625809105	0.6310235633282077	FALSE	TRUE
submit2::20201117232734::634289396534295331	35.954859035353806	15	514229	0.1	9	0	0	15	0.1	specified	10053	11	0.008925365045421503	0.008925365045420927	5.538986776266484e-05	0.816590885232989	5.538986776266126e-05	0.816590885232935	FALSE	TRUE
submit2::20201117232734::634289396534295331	12.114758684828342	15	514229	0.1	3	0	0	15	0.1	specified	23254	8	0.01739113872790564	0.017391138727908543	0.0002899922894199083	0.44179751199296907	0.00028999228941995673	0.4417975119930431	FALSE	TRUE
submit2::20201117232734::634289396534295331	15.768634262350718	15	514229	0.1	7	0	0	15	0.1	specified	57436	9	0.00801163518805767	0.008011635188058464	6.992272805702764e-06	0.8300520617578132	6.992272805703457e-06	0.830052061757894	FALSE	TRUE
submit2::20201117232734::634289396534295331	12.771051607849907	15	514229	0.1	6	0	0	15	0.1	specified	32584	7	0.008642370484179667	0.008642370484180041	0.0006408745366092497	0.25135672004140336	0.0006408745366092775	0.25135672004141424	FALSE	TRUE
submit2::20201117232734::634289396534295331	30.55210300810488	15	514229	0.1	9	0	0	15	0.1	specified	3380	9	0.0397949752466588	0.03979497524666018	0.0007915056887522637	0.655410282709669	0.0007915056887522913	0.6554102827096915	FALSE	TRUE
submit2::20201117232734::634289396534295331	9.321815439854289	15	514229	0.1	5	0	0	15	0.1	specified	95251	5	0.002466212005284762	0.0024662120052845473	8.073479827743405e-05	0.34011054338421254	8.073479827742702e-05	0.3401105433841823	FALSE	TRUE
submit2::20201117232734::634289396534295331	17.53894834180067	15	514229	0.1	7	0	0	15	0.1	specified	32699	10	0.039250373272904225	0.03925037327290471	0.00022727499560963753	0.4721330831260485	0.00022727499560964032	0.47213308312605456	FALSE	TRUE
submit2::20201117232734::634289396534295331	14.456982734996922	15	514229	0.1	8	0	0	15	0.1	specified	12800	9	0.016486433092473995	0.01648643309247397	2.367297050843465e-05	0.8620684365510306	2.3672970508434613e-05	0.8620684365510285	FALSE	TRUE
submit2::20201117232734::634289396534295331	18.930298492761807	15	514229	0.1	8	0	0	15	0.1	specified	50299	9	0.007659695332342475	0.007659695332342476	2.5857013334433774e-06	0.9152822902177701	2.585701333443378e-06	0.9152822902177702	FALSE	TRUE
submit2::20201117232734::634289396534295331	10.596713794910357	15	514229	0.1	5	0	0	15	0.1	specified	77723	6	0.0024913880275352776	0.0024913880275353644	0.00013912504968835673	0.24429955124470168	0.00013912504968836156	0.2442995512447097	FALSE	TRUE
submit2::20201117232734::634289396534295331	21.367030206421283	15	514229	0.1	6	0	0	15	0.1	specified	12145	8	0.05174979420984931	0.051749794209849515	0.00486682160944044	0.2986869678170639	0.004866821609440459	0.2986869678170649	FALSE	TRUE
submit2::20201117232734::634289396534295331	18.086619721136667	15	514229	0.1	5	0	0	15	0.1	specified	16292	9	0.018094837139725796	0.018094837139726094	8.583571667192629e-06	0.9102983236555694	8.58357166719277e-06	0.9102983236555858	FALSE	TRUE
submit2::20201117232734::634289396534295331	45.72280893579523	15	514229	0.1	7	0	0	15	0.1	specified	1661	9	0.06338468398111642	0.06338468398111671	0.002001750632400771	0.6412133670613902	0.0020017506324007807	0.6412133670613931	FALSE	TRUE
submit2::20201117232734::634289396534295331	27.3886772244665	15	514229	0.1	6	0	0	15	0.1	specified	18979	8	0.010850023773864525	0.01085002377386406	3.114986412623472e-05	0.8114192732422321	3.114986412623339e-05	0.8114192732421991	FALSE	TRUE
submit2::20201117232734::634289396534295331	26.460911092171592	15	514229	0.1	9	0	0	15	0.1	specified	18071	12	0.02364293750797568	0.023642937507975536	1.1299039701913155e-05	0.8899875420613531	1.1299039701913086e-05	0.8899875420613486	FALSE	TRUE
submit2::20201117232734::634289396534295331	17.329794702561877	15	514229	0.1	7	0	0	15	0.1	specified	13418	10	0.0683844299129126	0.06838442991291004	5.517072172853058e-06	0.9402824733606168	5.5170721728528516e-06	0.9402824733605787	FALSE	TRUE
submit2::20201117232734::634289396534295331	24.132008469789916	15	514229	0.1	9	0	0	15	0.1	specified	8617	12	0.03825063911325752	0.03825063911325988	7.779479902369252e-06	0.9349921792107491	7.779479902369732e-06	0.9349921792108068	FALSE	TRUE
submit2::20201117232734::634289396534295331	27.379980215239218	15	514229	0.1	10	0	0	15	0.1	specified	3591	11	0.12215618730081282	0.12215618730080421	0.011696782586389527	0.43025406036740815	0.011696782586388703	0.43025406036737773	FALSE	TRUE
submit2::20201117232734::634289396534295331	22.229274124702897	15	514229	0.1	7	0	0	15	0.1	specified	16289	7	0.012650184938823828	0.012650184938823765	2.5131136926287817e-05	0.834674128085631	2.5131136926287695e-05	0.8346741280856274	FALSE	TRUE
submit2::20201117232734::634289396534295331	31.0330058384877	15	514229	0.1	10	0	0	15	0.1	specified	36823	10	0.0056644636884586215	0.005664463688458502	0.0001181391034200582	0.5010131942811571	0.00011813910342005571	0.5010131942811472	FALSE	TRUE
submit2::20201117232734::634289396534295331	16.85544024864413	15	514229	0.1	8	0	0	15	0.1	specified	50884	10	0.010686510047056222	0.010686510047056088	1.5895111366943806e-06	0.9462125925518948	1.589511136694361e-06	0.9462125925518807	FALSE	TRUE
submit2::20201117232734::634289396534295331	17.009053541173877	15	514229	0.1	8	0	0	15	0.1	specified	20105	9	0.018676544309090985	0.018676544309089427	2.0477181502509478e-05	0.838191411978787	2.0477181502507767e-05	0.8381914119787204	FALSE	TRUE
submit2::20201117232734::634289396534295331	19.22397104719156	15	514229	0.1	7	0	0	15	0.1	specified	36920	11	0.014806172019322796	0.01480617201932274	8.722790558376045e-06	0.8538393161332972	8.722790558376013e-06	0.8538393161332936	FALSE	TRUE
submit2::20201117232734::634289396534295331	25.781823182685784	15	514229	0.1	8	0	0	15	0.1	specified	26274	12	0.016610780772676338	0.016610780772675054	1.7501440199058615e-05	0.8297692515751888	1.7501440199057263e-05	0.8297692515751283	FALSE	TRUE
submit2::20201117232734::634289396534295331	14.884378591553588	15	514229	0.1	6	0	0	15	0.1	specified	18032	7	0.02069078879148106	0.020690788791481292	5.5797243694949306e-05	0.7460611387377328	5.579724369494993e-05	0.7460611387377417	FALSE	TRUE
submit2::20201117232734::634289396534295331	22.485884298210106	15	514229	0.1	7	0	0	15	0.1	specified	33299	13	0.04895501014074005	0.04895501014073986	3.9228785976266626e-05	0.7530499856051693	3.922878597626647e-05	0.7530499856051652	FALSE	TRUE
submit2::20201117232734::634289396534295331	29.34128508904284	15	514229	0.1	9	0	0	15	0.1	specified	4168	11	0.13018546831922767	0.13018546831924285	0.00023624197097832145	0.7932369799808027	0.000236241970978349	0.793236979980896	FALSE	TRUE
submit2::20201117232734::634289396534295331	37.54845007756551	15	514229	0.1	8	0	0	15	0.1	specified	3042	11	0.03365105790928418	0.03365105790928348	0.00020543170562316906	0.8085677269063462	0.00020543170562316478	0.8085677269063294	FALSE	TRUE
submit2::20201117232734::634289396534295331	29.571823364244274	15	514229	0.1	11	0	0	15	0.1	specified	7767	12	0.08163435957987335	0.08163435957987879	0.0047105300652186335	0.2650012490289731	0.0047105300652189475	0.26500124902899075	FALSE	TRUE
submit2::20201117232734::634289396534295331	21.225379626629604	15	514229	0.1	8	0	0	15	0.1	specified	7204	8	0.0402783332495022	0.040278333249500385	0.0402783332495022	0.0402783332495022	0.040278333249500385	0.040278333249500385	TRUE	TRUE
submit2::20201117232734::634289396534295331	16.120215873867803	15	514229	0.1	6	0	0	15	0.1	specified	32924	10	0.015023021437864588	0.015023021437866324	0.00014548684489001815	0.5085258252172277	0.00014548684489003495	0.5085258252172873	FALSE	TRUE
submit2::20201117232734::634289396534295331	15.754240242786636	15	514229	0.1	7	0	0	15	0.1	specified	31666	12	0.00540477040138674	0.005404770401386547	6.466134325595718e-05	0.615608696944205	6.466134325595487e-05	0.6156086969441833	FALSE	TRUE
submit2::20201117232734::634289396534295331	9.709940767346275	15	514229	0.1	5	0	0	15	0.1	specified	80401	8	0.007278884114647227	0.007278884114647831	5.791448048900372e-05	0.4494831957262421	5.7914480489008534e-05	0.44948319572627954	FALSE	TRUE
submit2::20201117232734::634289396534295331	20.505533496404873	15	514229	0.1	7	0	0	15	0.1	specified	4748	9	0.04797411682842619	0.04797411682842822	0.0004215197785201384	0.6971024848214998	0.00042151977852015625	0.6971024848215288	FALSE	TRUE
submit2::20201117232734::634289396534295331	39.07137597827083	15	514229	0.1	7	0	0	15	0.1	specified	2237	6	0.022822848292434243	0.02282284829243323	0.002523301410445643	0.40585346758123036	0.0025233014104455312	0.4058534675812125	FALSE	TRUE
submit2::20201117232734::634289396534295331	46.68154138730264	15	514229	0.1	5	0	0	15	0.1	specified	2230	7	0.048263576467100784	0.04826357646712391	0.0008539643558365948	0.6340559600193454	0.000853964355837004	0.6340559600196489	FALSE	TRUE
submit2::20201117232734::634289396534295331	24.101015805981504	15	514229	0.1	6	0	0	15	0.1	specified	25177	8	0.02044393853590489	0.020443938535904572	1.3364273133246858e-05	0.8540995978916199	1.336427313324665e-05	0.8540995978916077	FALSE	TRUE
submit2::20201117232734::634289396534295331	15.144195168434585	15	514229	0.1	6	0	0	15	0.1	specified	15286	7	0.018265671713778648	0.018265671713777954	0.0008681908496795919	0.382812284771663	0.0008681908496795589	0.38281228477164825	FALSE	TRUE
submit2::20201117232734::634289396534295331	17.83540178129833	15	514229	0.1	8	0	0	15	0.1	specified	29429	7	0.015109296487736394	0.015109296487735827	0.0012562921288551709	0.2984434718044154	0.0012562921288551238	0.29844347180440417	FALSE	TRUE
submit2::20201117232734::634289396534295331	20.080328575098164	15	514229	0.1	6	0	0	15	0.1	specified	13778	10	0.033085503045151954	0.03308550304515013	0.0001138000223432425	0.7246823299137275	0.00011380002234323624	0.724682329913688	FALSE	TRUE
submit2::20201117232734::634289396534295331	16.43747553502301	15	514229	0.1	8	0	0	15	0.1	specified	21914	10	0.03625903492688837	0.036259034926886397	0.0010508004884567212	0.35568244684703	0.001050800488456664	0.3556824468470107	FALSE	TRUE
submit2::20201117232734::634289396534295331	28.118902504013082	15	514229	0.1	6	0	0	15	0.1	specified	13410	7	0.015186873295844639	0.015186873295843438	3.878322202579646e-06	0.9587014741600905	3.87832220257934e-06	0.9587014741600158	FALSE	FALSE
submit2::20201117232734::634289396534295331	20.349996885750866	15	514229	0.1	9	0	0	15	0.1	specified	33327	10	0.02449704608063621	0.024497046080636582	0.0007107003870999798	0.35599022652626244	0.0007107003870999905	0.35599022652626744	FALSE	TRUE
submit2::20201117232734::634289396534295331	16.943686917619978	15	514229	0.1	8	0	0	15	0.1	specified	97872	12	0.004108508183981195	0.0041085081839811275	9.373686330591284e-06	0.7329566951358581	9.37368633059113e-06	0.7329566951358466	FALSE	TRUE
submit2::20201117232734::634289396534295331	17.490293760047322	15	514229	0.1	5	0	0	15	0.1	specified	36547	6	0.015266394720042825	0.015266394720042825	4.0466403749919486e-05	0.7133193212495426	4.0466403749919486e-05	0.7133193212495426	FALSE	TRUE
submit2::20201117232734::634289396534295331	21.069418593461577	15	514229	0.1	6	0	0	15	0.1	specified	30427	11	0.014679302633440352	0.01467930263343878	8.079683134676379e-07	0.9711693763022612	8.079683134675514e-07	0.9711693763021516	FALSE	FALSE
submit2::20201117232734::634289396534295331	9.396695339832032	15	514229	0.1	6	0	0	15	0.1	specified	32818	9	0.0037960286674753084	0.0037960286674753067	6.064948246667887e-05	0.5989111139547537	6.064948246667884e-05	0.5989111139547536	FALSE	TRUE
submit2::20201117232734::634289396534295331	37.28893074756907	15	514229	0.1	7	0	0	15	0.1	specified	9569	10	0.012002907766362531	0.012002907766362567	0.0006732976508073824	0.4299075023245535	0.0006732976508073844	0.42990750232455494	FALSE	TRUE
submit2::20201117232734::634289396534295331	24.270973855701655	15	514229	0.1	9	0	0	15	0.1	specified	25857	13	0.03517889661877453	0.035178896618775865	2.1867766942400105e-06	0.9410028792200734	2.1867766942400935e-06	0.9410028792201126	FALSE	TRUE
