# Supplementary material for: Incorporating the speciation process into species delimitation
Source: PLoS Comput Biol. 2021 May 13;17(5):e1008924. doi: 10.1371/journal.pcbi.1008924 (PMC8118268; doi:10.1371/journal.pcbi.1008924)
Supplement: S1 Data — This is an compressed archive that includes: scripts to simulate data, construct analysis pipelines, and cluster execution job files (delineate-performance-setup/bin); some notes on the parameter space we used (delineate-performance-setup/docs); scripts to collate, compile, and analyze results, as well as generate plots/figures from results data (delineate-performance-results/bin/); CSV/TSV files summarizing each replicate, including (true) parameters as well as inferred parameter values and probablities, as well as metadata such as analysis execution date/time, cluster location, etc. (delineate-performance-results/data/extracts); TSV files containing data simulation/generation logs, including random seeds etc. (delineate-performance-results/data/logs). Note that we omit the full (simulated) data sets due to size (> 5TB). However, these can be easily regenerated in identical detail using the same random seeds for the data generation (given in the “logs”) with the scripts found in the “setup” section above. Note also that the automatically generated logs provided above span a broad variety of studies and analyses, including not only the production runs reported here but also pilot runs, experimental studies, etc. Production run details relevant to this paper can be identified by correlating date/time/cluster with the information found in the “extracts” subdirectory above. (TBZ) [file pcbi.1008924.s002.tbz › delineate-performance-results/data/extracts/constrained-partition-estimation/data/pilot/by-run/2020-11-02-constrained-partition-estimation-mesxyuuan.tsv]

batch_id	root_age	num_tips	total_num_partitions	true_speciation_completion_rate	true_num_species	num_constrained_species	num_constrained_lineages	num_unconstrained_lineages	estimated_speciation_completion_rate	speciation_completion_rate_source	total_num_partitions_in_confidence_interval	inferred_partition_num_species	inferred_partition_probability	inferred_partition_probability_given_constraints	true_partition_probability	true_partition_cumulative_probability	true_partition_probability_given_constraints	true_partition_cumulative_probability_given_constraints	is_true_partition_preferred	is_true_partition_in_confidence_interval
mesxuuyan::20201102142248::4664982786178805761	23.986323757613857	10	52	0.001	2	2	5	5	0.012951696798563332	estimated	4	2	0.008623890338828889	0.7713726608832447	0.008623890338828889	0.008623890338828889	0.7713726608832447	0.7713726608832447	TRUE	TRUE
mesxuuyan::20201102142248::4664982786178805761	17.750926762918667	10	40	0.001	2	1	5	5	0.0	estimated	1	1	1.0	1.0	0.0	1.0	0.0	1.0	FALSE	FALSE
mesxuuyan::20201102142248::4664982786178805761	14.65533699619315	10	50	0.001	2	1	5	5	0.0	estimated	1	1	1.0	1.0	0.0	1.0	0.0	1.0	FALSE	FALSE
mesxuuyan::20201102142248::4664982786178805761	9.550464072335505	10	40	0.001	2	1	5	5	0.0	estimated	1	1	1.0	1.0	0.0	1.0	0.0	1.0	FALSE	FALSE
mesxuuyan::20201102142248::4664982786178805761	22.502258771416834	10	78	0.001	2	2	5	5	0.01814477144148101	estimated	14	2	0.03345067937005211	0.6008443138858123	0.03345067937005211	0.03345067937005211	0.6008443138858123	0.6008443138858123	TRUE	TRUE
mesxuuyan::20201102142248::4664982786178805761	20.879500578564425	10	52	0.001	2	1	5	5	0.0	estimated	1	1	1.0	1.0	0.0	1.0	0.0	1.0	FALSE	FALSE
mesxuuyan::20201102142248::4664982786178805761	33.20262946152782	10	307	0.001	3	3	5	5	0.031363579378962635	estimated	96	4	0.039242327096977385	0.15847851926504913	0.021940081417703667	0.061182408514681055	0.08860411379375392	0.24708263305880307	FALSE	TRUE
mesxuuyan::20201102142248::4664982786178805761	15.58601775062985	10	60	0.001	2	2	5	5	0.02312041255914525	estimated	9	2	0.05837940422192955	0.5537104750465109	0.05837940422192955	0.05837940422192955	0.5537104750465109	0.5537104750465109	TRUE	TRUE
mesxuuyan::20201102142248::4664982786178805761	25.043183404726	10	48	0.001	2	2	5	5	0.026416722031411096	estimated	12	3	0.13668489257098265	0.4378130727327352	0.04270558772284424	0.1793904802938269	0.13678954734581308	0.5746026200785482	FALSE	TRUE
mesxuuyan::20201102142248::4664982786178805761	20.810872489689366	10	48	0.001	2	2	5	5	0.018834615548134998	estimated	19	2	0.06109678019865721	0.3995660673133807	0.06109678019865721	0.06109678019865721	0.3995660673133807	0.3995660673133807	TRUE	TRUE
mesxuuyan::20201102142248::4664982786178805761	31.57673406521809	10	64	0.001	2	2	5	5	0.010522119125269177	estimated	7	2	0.03760489121890701	0.5658514983228163	0.03760489121890701	0.03760489121890701	0.5658514983228163	0.5658514983228163	TRUE	TRUE
mesxuuyan::20201102142248::4664982786178805761	24.561762686473045	10	32	0.001	2	1	5	5	0.0	estimated	1	1	1.0	1.0	0.0	1.0	0.0	1.0	FALSE	FALSE
mesxuuyan::20201102142248::4664982786178805761	17.392606039223914	10	72	0.001	3	2	5	5	0.03008459579486002	estimated	19	2	0.07868664285449006	0.31093751620648125	0.0017068367281267178	0.2374657445947617	0.006744722529275304	0.9383677601414472	FALSE	TRUE
mesxuuyan::20201102142248::4664982786178805761	15.229207198575352	10	89	0.001	2	2	5	5	0.025562311171747967	estimated	5	2	0.04056013713481699	0.5107060419178165	0.04056013713481699	0.04056013713481699	0.5107060419178165	0.5107060419178165	TRUE	TRUE
mesxuuyan::20201102142248::4664982786178805761	12.757233876850929	10	48	0.001	2	2	5	5	0.023465891824507767	estimated	16	2	0.024421287581601336	0.3887810060490749	0.024421287581601336	0.024421287581601336	0.3887810060490749	0.3887810060490749	TRUE	TRUE
mesxuuyan::20201102142248::4664982786178805761	22.582591162152113	10	40	0.001	2	2	5	5	0.017879584781973695	estimated	11	2	0.020984756843483488	0.35649159324164587	0.020984756843483488	0.020984756843483488	0.35649159324164587	0.35649159324164587	TRUE	TRUE
mesxuuyan::20201102142248::4664982786178805761	25.989634630566716	10	50	0.001	2	1	5	5	0.0	estimated	1	1	1.0	1.0	0.0	1.0	0.0	1.0	FALSE	FALSE
mesxuuyan::20201102142248::4664982786178805761	12.932052121318858	10	40	0.001	2	1	5	5	0.0	estimated	1	1	1.0	1.0	0.0	1.0	0.0	1.0	FALSE	FALSE
mesxuuyan::20201102142248::4664982786178805761	26.04313332144392	10	78	0.001	2	2	5	5	0.01808804985113516	estimated	5	2	0.21378651956705302	0.8402026740191585	0.21378651956705302	0.21378651956705302	0.8402026740191585	0.8402026740191585	TRUE	TRUE
mesxuuyan::20201102142248::4664982786178805761	18.40274717785458	10	40	0.001	2	2	5	5	0.018956538888193358	estimated	6	2	0.041427153232282514	0.7318901134246882	0.041427153232282514	0.041427153232282514	0.7318901134246882	0.7318901134246882	TRUE	TRUE
mesxuuyan::20201102142248::4664982786178805761	28.623302730071494	10	32	0.001	2	1	5	5	0.0	estimated	1	1	1.0	1.0	0.0	1.0	0.0	1.0	FALSE	FALSE
mesxuuyan::20201102142248::4664982786178805761	16.31508100490776	10	72	0.001	2	2	5	5	0.020297826787837835	estimated	15	2	0.035697474047249884	0.36707174882401805	0.035697474047249884	0.035697474047249884	0.36707174882401805	0.36707174882401805	TRUE	TRUE
mesxuuyan::20201102142248::4664982786178805761	42.2408586932326	10	32	0.001	2	1	5	5	0.0	estimated	1	1	1.0	1.0	0.0	1.0	0.0	1.0	FALSE	FALSE
mesxuuyan::20201102142248::4664982786178805761	24.08542209047824	10	60	0.001	2	2	5	5	0.01413463110061795	estimated	10	2	0.0181700375464704	0.5463468636496799	0.004111388731165816	0.022281426277636216	0.12362353862903393	0.6699704022787139	FALSE	TRUE
mesxuuyan::20201102142248::4664982786178805761	11.03750173318691	10	50	0.001	2	2	5	5	0.022427421376530608	estimated	6	2	0.05580282360351164	0.7085872655563117	0.05580282360351164	0.05580282360351164	0.7085872655563117	0.7085872655563117	TRUE	TRUE
mesxuuyan::20201102142248::4664982786178805761	27.766708023169706	10	48	0.001	2	2	5	5	0.0121405925847359	estimated	5	2	0.04899100916918568	0.47631298153229107	0.04899100916918568	0.04899100916918568	0.47631298153229107	0.47631298153229107	TRUE	TRUE
mesxuuyan::20201102142248::4664982786178805761	17.520809373732448	10	181	0.001	2	2	5	5	0.03546484904945586	estimated	110	3	0.021890624900000585	0.06124327570396535	0.018579065881114173	0.04046969078111476	0.051978546034068714	0.11322182173803406	FALSE	TRUE
mesxuuyan::20201102142248::4664982786178805761	39.38554538898848	10	32	0.005	2	2	5	5	0.007991849156824934	estimated	4	2	0.04008197795580114	0.785852942833379	0.04008197795580114	0.04008197795580114	0.785852942833379	0.785852942833379	TRUE	TRUE
mesxuuyan::20201102142248::4664982786178805761	32.012098448844725	10	68	0.005	2	2	5	5	0.024856894921326853	estimated	5	4	0.01350757210027581	0.36705489686707454	0.005787923778773696	0.028781581127554693	0.15728109758887668	0.7821109681309947	FALSE	TRUE
mesxuuyan::20201102142248::4664982786178805761	20.986127472503625	10	102	0.005	3	3	5	5	0.030088925445314156	estimated	17	3	0.0008722402521931474	0.33622530706267817	0.0008722402521931474	0.0008722402521931474	0.33622530706267817	0.33622530706267817	TRUE	TRUE
mesxuuyan::20201102142248::4664982786178805761	9.552225368068871	10	32	0.005	2	2	5	5	0.042465732282224354	estimated	14	2	0.01381311322717198	0.44151266917716225	0.01381311322717198	0.01381311322717198	0.44151266917716225	0.44151266917716225	TRUE	TRUE
mesxuuyan::20201102142248::4664982786178805761	19.840256938188013	10	64	0.005	2	2	5	5	0.015420901926333238	estimated	7	2	0.036825339670424104	0.4274100376799548	0.02634342956018867	0.06316876923061278	0.3057526779578461	0.7331627156378009	FALSE	TRUE
mesxuuyan::20201102142248::4664982786178805761	22.468321120609488	10	52	0.005	2	2	5	5	0.02231092568221038	estimated	13	2	0.011147859562091095	0.319462684365396	0.011147859562091095	0.011147859562091095	0.319462684365396	0.319462684365396	TRUE	TRUE
mesxuuyan::20201102142248::4664982786178805761	25.661652767712592	10	52	0.005	2	2	5	5	0.013996076743334895	estimated	7	2	0.02702029340362939	0.673424151027755	0.02702029340362939	0.02702029340362939	0.673424151027755	0.673424151027755	TRUE	TRUE
mesxuuyan::20201102142248::4664982786178805761	18.521180495960955	10	32	0.005	2	1	5	5	0.0	estimated	1	1	1.0	1.0	0.0	1.0	0.0	1.0	FALSE	FALSE
mesxuuyan::20201102142248::4664982786178805761	14.396199279763591	10	40	0.005	2	2	5	5	0.019353006867288133	estimated	7	2	0.0367103520347291	0.6803551913776785	0.0367103520347291	0.0367103520347291	0.6803551913776785	0.6803551913776785	TRUE	TRUE
mesxuuyan::20201102142248::4664982786178805761	42.56060306475935	10	104	0.005	2	2	5	5	0.008887731667689434	estimated	6	2	0.023798873775482485	0.6305065174190599	0.023798873775482485	0.023798873775482485	0.6305065174190599	0.6305065174190599	TRUE	TRUE
mesxuuyan::20201102142248::4664982786178805761	22.87414178665975	10	48	0.001	2	2	5	5	0.012941943894504163	estimated	6	2	0.021957585867309216	0.5185474690027552	0.010494324827428944	0.032451910694738156	0.24783259922293627	0.7663800682256914	FALSE	TRUE
mesxuuyan::20201102142248::4664982786178805761	9.061671301377515	10	193	0.001	2	2	5	5	0.07303441084864604	estimated	65	2	0.08380351923847752	0.20827379452108463	0.08380351923847752	0.08380351923847752	0.20827379452108463	0.20827379452108463	TRUE	TRUE
mesxuuyan::20201102142248::4664982786178805761	23.415870537690964	10	48	0.005	2	2	5	5	0.012878569214342182	estimated	5	2	0.06110400277327622	0.6842253503625976	0.06110400277327622	0.06110400277327622	0.6842253503625976	0.6842253503625976	TRUE	TRUE
mesxuuyan::20201102142248::4664982786178805761	11.460283722328697	10	40	0.005	2	2	5	5	0.025774236660929234	estimated	8	2	0.015210339544361738	0.5360849576386111	0.015210339544361738	0.015210339544361738	0.5360849576386111	0.5360849576386111	TRUE	TRUE
mesxuuyan::20201102142248::4664982786178805761	23.680655604245754	10	60	0.005	2	2	5	5	0.013416617418062937	estimated	12	2	0.028916204231119944	0.3126616807729838	0.017800169016146356	0.046716373247266296	0.19246754235612742	0.5051292231291112	FALSE	TRUE
mesxuuyan::20201102142248::4664982786178805761	13.7949949267121	10	84	0.005	3	2	5	5	0.029720178738872473	estimated	5	2	0.12777728276273476	0.7221694265771076	0.0050959551168655364	0.16813568822066308	0.028801230586840643	0.9502663613134485	FALSE	TRUE
mesxuuyan::20201102142248::4664982786178805761	61.821413470608896	10	72	0.005	2	2	5	5	0.014956094290313415	estimated	6	2	0.3519949905756512	0.640362342191166	0.3519949905756512	0.3519949905756512	0.640362342191166	0.640362342191166	TRUE	TRUE
mesxuuyan::20201102142248::4664982786178805761	18.954727758392398	10	52	0.005	2	1	5	5	0.0	estimated	1	1	1.0	1.0	0.0	1.0	0.0	1.0	FALSE	FALSE
mesxuuyan::20201102142248::4664982786178805761	15.899902879315757	10	48	0.005	2	2	5	5	0.023902061047669412	estimated	6	2	0.050395522303634276	0.6333678282734149	0.050395522303634276	0.050395522303634276	0.6333678282734149	0.6333678282734149	TRUE	TRUE
mesxuuyan::20201102142248::4664982786178805761	21.419133064044047	10	84	0.001	3	3	5	5	0.041923650424553066	estimated	32	3	0.0008997667061589137	0.18751238427208083	0.0007403879902398069	0.0016401546963987206	0.1542976822613842	0.341810066533465	FALSE	TRUE
mesxuuyan::20201102142248::4664982786178805761	29.510779044248032	10	32	0.005	2	2	5	5	0.011112413134953838	estimated	4	2	0.041839648727455866	0.7306371188602494	0.041839648727455866	0.041839648727455866	0.7306371188602494	0.7306371188602494	TRUE	TRUE
mesxuuyan::20201102142248::4664982786178805761	9.215746790166293	10	48	0.005	2	2	5	5	0.0401793488396527	estimated	13	2	0.055546841215129386	0.452733013299248	0.0030192356171085937	0.11005255058156463	0.024608197494076067	0.8969803098810397	FALSE	TRUE
mesxuuyan::20201102142248::4664982786178805761	19.583312371447875	10	40	0.005	2	1	5	5	0.0	estimated	1	1	1.0	1.0	0.0	1.0	0.0	1.0	FALSE	FALSE
mesxuuyan::20201102142248::4664982786178805761	10.957649542264896	10	52	0.005	2	2	5	5	0.035716402849657845	estimated	11	2	0.011715272011185584	0.4453410494617539	0.011715272011185584	0.011715272011185584	0.4453410494617539	0.4453410494617539	TRUE	TRUE
mesxuuyan::20201102142248::4664982786178805761	11.25967986190111	10	32	0.005	3	1	5	5	0.0	estimated	1	1	1.0	1.0	0.0	1.0	0.0	1.0	FALSE	FALSE
mesxuuyan::20201102142248::4664982786178805761	31.987724384049198	10	32	0.005	2	1	5	5	0.0	estimated	1	1	1.0	1.0	0.0	1.0	0.0	1.0	FALSE	FALSE
mesxuuyan::20201102142248::4664982786178805761	17.681571849817935	10	181	0.005	2	2	5	5	0.044908737605967794	estimated	112	5	0.02857842646707989	0.0984186858938453	0.0014505210262447013	0.233832359704712	0.00499531957887331	0.8052743417523149	FALSE	TRUE
mesxuuyan::20201102142248::4664982786178805761	25.498756465133603	10	140	0.005	3	3	5	5	0.051519701835076835	estimated	20	3	0.06732833266419387	0.3752765908296669	0.00029126430084256685	0.17565065275269784	0.0016234573102493401	0.9790466440154987	FALSE	FALSE
mesxuuyan::20201102142248::4664982786178805761	16.303359413469895	10	60	0.005	2	2	5	5	0.017242584113379186	estimated	13	2	0.032324190261080764	0.5310853417415584	0.032324190261080764	0.032324190261080764	0.5310853417415584	0.5310853417415584	TRUE	TRUE
mesxuuyan::20201102142248::4664982786178805761	16.610047897031286	10	50	0.005	2	2	5	5	0.022060315213889643	estimated	5	2	0.030054286212754827	0.519266139442963	0.030054286212754827	0.030054286212754827	0.519266139442963	0.519266139442963	TRUE	TRUE
mesxuuyan::20201102142248::4664982786178805761	20.185252465075727	10	52	0.005	2	1	5	5	0.0	estimated	1	1	1.0	1.0	0.0	1.0	0.0	1.0	FALSE	FALSE
mesxuuyan::20201102142248::4664982786178805761	19.684535696190835	10	48	0.005	2	2	5	5	0.014738303393239081	estimated	13	2	0.011620558357638899	0.355563696754929	0.011620558357638899	0.011620558357638899	0.355563696754929	0.355563696754929	TRUE	TRUE
mesxuuyan::20201102142248::4664982786178805761	13.011429136560707	10	90	0.01	2	2	5	5	0.03503419656444331	estimated	24	2	0.04878562699269195	0.21164203150204905	0.04878562699269195	0.04878562699269195	0.21164203150204905	0.21164203150204905	TRUE	TRUE
mesxuuyan::20201102142248::4664982786178805761	24.237520631588463	10	64	0.01	2	2	5	5	0.014463781816750924	estimated	17	2	0.05463468657900202	0.4406572405072863	0.05463468657900202	0.05463468657900202	0.4406572405072863	0.4406572405072863	TRUE	TRUE
mesxuuyan::20201102142248::4664982786178805761	28.24775347417195	10	88	0.01	4	3	5	5	0.08298611908663558	estimated	6	4	0.21023400698598402	0.6341875494696756	0.21023400698598402	0.21023400698598402	0.6341875494696756	0.6341875494696756	TRUE	TRUE
mesxuuyan::20201102142248::4664982786178805761	14.105965321510965	10	32	0.01	2	2	5	5	0.01846863591159086	estimated	5	2	0.02438677709317941	0.6941977985948667	0.02438677709317941	0.02438677709317941	0.6941977985948667	0.6941977985948667	TRUE	TRUE
mesxuuyan::20201102142248::4664982786178805761	20.4650724274371	10	65	0.01	2	2	5	5	0.024234917692198966	estimated	21	2	0.02662642476007412	0.26508368881818734	0.02662642476007412	0.02662642476007412	0.26508368881818734	0.26508368881818734	TRUE	TRUE
mesxuuyan::20201102142248::4664982786178805761	24.380632023287454	10	32	0.01	2	2	5	5	0.01199243984887155	estimated	5	2	0.03835553851053569	0.6243615584493756	0.03835553851053569	0.03835553851053569	0.6243615584493756	0.6243615584493756	TRUE	TRUE
mesxuuyan::20201102142248::4664982786178805761	19.620268228079034	10	96	0.01	3	2	5	5	0.050354679904281684	estimated	21	4	0.061466302683441595	0.2254365707125349	0.006794232797219528	0.1879749034149547	0.02491883317459438	0.6894251932498803	FALSE	TRUE
mesxuuyan::20201102142248::4664982786178805761	16.488227745288455	10	68	0.01	2	1	5	5	0.0	estimated	1	1	1.0	1.0	0.0	1.0	0.0	1.0	FALSE	FALSE
mesxuuyan::20201102142248::4664982786178805761	14.803236425467322	10	60	0.01	2	2	5	5	0.025008338312792148	estimated	16	2	0.03422850322886321	0.27577779560937393	0.03422850322886321	0.03422850322886321	0.27577779560937393	0.27577779560937393	TRUE	TRUE
mesxuuyan::20201102142248::4664982786178805761	21.13841738926181	10	78	0.01	2	2	5	5	0.012408672116789896	estimated	10	2	0.03095458875875249	0.3897972095303105	0.01431925115614957	0.04527383991490206	0.18031588746765576	0.5701130969979662	FALSE	TRUE
mesxuuyan::20201102142248::4664982786178805761	16.31885828933502	10	64	0.01	2	2	5	5	0.02271574553518012	estimated	8	2	0.03684253464264548	0.48056964611816255	0.02161556654272341	0.05845810118536889	0.281950882718483	0.7625205288366456	FALSE	TRUE
mesxuuyan::20201102142248::4664982786178805761	6.795471788114851	10	50	0.005	2	2	5	5	0.0450291590895586	estimated	3	2	0.045082483295681666	0.723563744653784	0.045082483295681666	0.045082483295681666	0.723563744653784	0.723563744653784	TRUE	TRUE
mesxuuyan::20201102142248::4664982786178805761	20.485015802330576	10	48	0.01	2	2	5	5	0.019887516363994107	estimated	5	2	0.02367200096351664	0.7130558674377798	0.02367200096351664	0.02367200096351664	0.7130558674377798	0.7130558674377798	TRUE	TRUE
mesxuuyan::20201102142248::4664982786178805761	17.15910624875547	10	48	0.01	2	2	5	5	0.017207084840471277	estimated	7	2	0.05219648730335406	0.6522617922582864	0.05219648730335406	0.05219648730335406	0.6522617922582864	0.6522617922582864	TRUE	TRUE
mesxuuyan::20201102142248::4664982786178805761	16.28516120770241	10	78	0.01	4	2	5	5	0.02198548452162201	estimated	28	2	0.024961472261899632	0.22634798813779247	0.0011121710169320206	0.09787963792235273	0.010085049051051755	0.8875621954878266	FALSE	TRUE
mesxuuyan::20201102142248::4664982786178805761	12.50204286741944	10	344	0.01	3	3	5	5	0.1124275873137577	estimated	126	6	0.05979877677425559	0.12223214763142348	0.0015448925413974774	0.40819643646743947	0.0031578494307274597	0.8343770521137078	FALSE	TRUE
mesxuuyan::20201102142248::4664982786178805761	26.320273434939253	10	32	0.01	2	1	5	5	0.0	estimated	1	1	1.0	1.0	0.0	1.0	0.0	1.0	FALSE	FALSE
mesxuuyan::20201102142248::4664982786178805761	19.994393971405234	10	40	0.01	2	2	5	5	0.01993187971678332	estimated	2	2	0.032631831514834855	0.9274033926662842	0.032631831514834855	0.032631831514834855	0.9274033926662842	0.9274033926662842	TRUE	TRUE
mesxuuyan::20201102142248::4664982786178805761	32.045288898037484	10	48	0.01	2	2	5	5	0.01199216689485069	estimated	4	2	0.01803520695121277	0.8016271864003002	0.01803520695121277	0.01803520695121277	0.8016271864003002	0.8016271864003002	TRUE	TRUE
mesxuuyan::20201102142248::4664982786178805761	45.74740804271417	10	32	0.01	2	1	5	5	0.0	estimated	1	1	1.0	1.0	0.0	1.0	0.0	1.0	FALSE	FALSE
mesxuuyan::20201102142248::4664982786178805761	17.062901723091922	10	40	0.01	2	2	5	5	0.020501499667106036	estimated	7	2	0.04236362037286566	0.5540211964220682	0.04236362037286566	0.04236362037286566	0.5540211964220682	0.5540211964220682	TRUE	TRUE
mesxuuyan::20201102142248::4664982786178805761	18.928370512062884	10	52	0.01	2	1	5	5	0.0	estimated	1	1	1.0	1.0	0.0	1.0	0.0	1.0	FALSE	FALSE
mesxuuyan::20201102142248::4664982786178805761	10.182662538979656	10	48	0.01	2	2	5	5	0.03274112015612837	estimated	10	2	0.03269151984884661	0.48996967492388127	0.03269151984884661	0.03269151984884661	0.48996967492388127	0.48996967492388127	TRUE	TRUE
mesxuuyan::20201102142248::4664982786178805761	25.12930705233117	10	146	0.01	3	2	5	5	0.034757605142752654	estimated	62	3	0.07893382141573488	0.1798174753294918	0.002609314604662238	0.3755959654131489	0.005944224619247979	0.8556372545149855	FALSE	TRUE
mesxuuyan::20201102142248::4664982786178805761	23.659659642589524	10	40	0.01	2	1	5	5	0.0	estimated	1	1	1.0	1.0	0.0	1.0	0.0	1.0	FALSE	FALSE
mesxuuyan::20201102142248::4664982786178805761	16.008816750805977	10	50	0.01	2	1	5	5	0.0	estimated	1	1	1.0	1.0	0.0	1.0	0.0	1.0	FALSE	FALSE
mesxuuyan::20201102142248::4664982786178805761	33.97516094631381	10	52	0.01	2	1	5	5	0.0	estimated	1	1	1.0	1.0	0.0	1.0	0.0	1.0	FALSE	FALSE
mesxuuyan::20201102142248::4664982786178805761	14.611498204759005	10	50	0.01	3	2	5	5	0.018457699007564252	estimated	5	2	0.028130845465358042	0.7147450360969764	0.006689326870169099	0.034820172335527144	0.1699615882918019	0.8847066243887782	FALSE	TRUE
mesxuuyan::20201102142248::4664982786178805761	12.814141517606522	10	40	0.01	2	1	5	5	0.0	estimated	1	1	1.0	1.0	0.0	1.0	0.0	1.0	FALSE	FALSE
mesxuuyan::20201102142248::4664982786178805761	20.488244064090622	10	90	0.01	2	2	5	5	0.017146970434016015	estimated	15	2	0.043642667324349974	0.3438745085878678	0.043642667324349974	0.043642667324349974	0.3438745085878678	0.3438745085878678	TRUE	TRUE
mesxuuyan::20201102142248::4664982786178805761	17.048660861581123	10	64	0.05	2	2	5	5	0.022403030253848943	estimated	20	2	0.02582983833959005	0.28201894873119776	0.02582983833959005	0.02582983833959005	0.28201894873119776	0.28201894873119776	TRUE	TRUE
mesxuuyan::20201102142248::4664982786178805761	17.88847689143684	10	32	0.05	2	2	5	5	0.014492931878969644	estimated	6	2	0.040184164688796806	0.6522210782535566	0.040184164688796806	0.040184164688796806	0.6522210782535566	0.6522210782535566	TRUE	TRUE
mesxuuyan::20201102142248::4664982786178805761	13.85718392692155	10	64	0.05	4	2	5	5	0.02072727129029553	estimated	21	2	0.022674929077586562	0.2794885663138532	0.0007764090895279241	0.07404070548140923	0.009569929086115583	0.9126172149451266	FALSE	TRUE
mesxuuyan::20201102142248::4664982786178805761	12.665410246089625	10	32	0.05	3	2	5	5	0.02199412037917004	estimated	4	2	0.05398440296392094	0.7564676027321264	0.0010928938125695734	0.06888824082715655	0.01531440040168284	0.9653107107580688	FALSE	TRUE
mesxuuyan::20201102142248::4664982786178805761	6.495514158293921	10	50	0.05	2	1	5	5	0.0	estimated	1	1	1.0	1.0	0.0	1.0	0.0	1.0	FALSE	FALSE
mesxuuyan::20201102142248::4664982786178805761	11.571223439451597	10	201	0.05	3	2	5	5	0.030880802750435817	estimated	95	2	0.015077260127558558	0.09256491351454892	0.00136368723211565	0.11485827326713936	0.0083721836483377	0.7051577038171583	FALSE	TRUE
mesxuuyan::20201102142248::4664982786178805761	29.314232024294213	10	68	0.01	3	1	5	5	0.0	estimated	1	1	1.0	1.0	0.0	1.0	0.0	1.0	FALSE	FALSE
mesxuuyan::20201102142248::4664982786178805761	12.628813550826896	10	602	0.05	5	5	5	5	inf	estimated	1	10	1.0	1.0	0.0	1.0	0.0	1.0	FALSE	FALSE
mesxuuyan::20201102142248::4664982786178805761	24.479722759717852	10	359	0.05	4	4	5	5	0.06207439106883802	estimated	43	6	0.04150494553956806	0.32910515363270276	0.00023478291648406055	0.12099311673733429	0.001861664117259432	0.9593906883790198	FALSE	FALSE
mesxuuyan::20201102142248::4664982786178805761	10.676586623044347	10	112	0.05	3	3	5	5	0.11854331668756761	estimated	16	4	0.09672162922041465	0.26710733811036663	0.09366427209614968	0.19038590131656433	0.25866411264262584	0.5257714507529925	FALSE	TRUE
mesxuuyan::20201102142248::4664982786178805761	15.528024289226448	10	232	0.05	4	3	5	5	0.07078289541844271	estimated	80	5	0.037193058026814975	0.14068782549927483	0.02151218609732495	0.08582559163380674	0.0813727841788747	0.32464703091753366	FALSE	TRUE
mesxuuyan::20201102142248::4664982786178805761	15.538207943213338	10	48	0.05	2	2	5	5	0.02100059414971644	estimated	10	2	0.014754784682564316	0.3347148434124788	0.014754784682564316	0.014754784682564316	0.3347148434124788	0.3347148434124788	TRUE	TRUE
mesxuuyan::20201102142248::4664982786178805761	14.320056664190028	10	52	0.05	2	2	5	5	0.02053452166478298	estimated	6	2	0.054167364999742305	0.6684215901994535	0.054167364999742305	0.054167364999742305	0.6684215901994535	0.6684215901994535	TRUE	TRUE
mesxuuyan::20201102142248::4664982786178805761	12.616826619188767	10	40	0.05	3	2	5	5	0.022962878543600247	estimated	5	2	0.05512245122859349	0.6057021032825817	0.008954347868037924	0.08202637233093073	0.09839307244705894	0.9013304948912128	FALSE	TRUE
mesxuuyan::20201102142248::4664982786178805761	29.43967653293812	10	814	0.05	6	5	5	5	inf	estimated	1	10	1.0	1.0	0.0	1.0	0.0	1.0	FALSE	FALSE
mesxuuyan::20201102142248::4664982786178805761	21.060671654388198	10	666	0.05	5	5	5	5	inf	estimated	1	10	1.0	1.0	0.0	1.0	0.0	1.0	FALSE	FALSE
mesxuuyan::20201102142248::4664982786178805761	15.75561123815444	10	40	0.05	5	1	5	5	0.0	estimated	1	1	1.0	1.0	0.0	1.0	0.0	1.0	FALSE	FALSE
mesxuuyan::20201102142248::4664982786178805761	22.697315719041296	10	190	0.05	5	3	5	5	0.046119240116397606	estimated	87	4	0.011525071111776409	0.10362455135086661	0.009219888544652884	0.020744959656429293	0.08289812745436402	0.18652267880523063	FALSE	TRUE
mesxuuyan::20201102142248::4664982786178805761	16.719415354380036	10	48	0.05	3	2	5	5	0.01966047572956433	estimated	12	2	0.02694922652166071	0.41176467329751043	0.008517768564870019	0.03546699508653073	0.13014533784553955	0.5419100111430499	FALSE	TRUE
mesxuuyan::20201102142248::4664982786178805761	41.0197796561122	10	200	0.05	4	3	5	5	0.05415049245451548	estimated	28	5	0.1894618622166762	0.3859241755058778	0.03299881896364617	0.3411766797968878	0.06721691559564937	0.6949595412604234	FALSE	TRUE
mesxuuyan::20201102142248::4664982786178805761	10.380780213011747	10	75	0.05	3	3	5	5	0.06472229985335928	estimated	37	3	0.01159896242298844	0.30579329057259247	0.01159896242298844	0.01159896242298844	0.30579329057259247	0.30579329057259247	TRUE	TRUE
mesxuuyan::20201102142248::4664982786178805761	13.590733511007475	10	96	0.05	2	2	5	5	0.026493885599311286	estimated	7	2	0.07893350851107427	0.5156663226526097	0.07893350851107427	0.07893350851107427	0.5156663226526097	0.5156663226526097	TRUE	TRUE
mesxuuyan::20201102142248::4664982786178805761	26.42343121822357	10	104	0.05	3	2	5	5	0.02654393779034343	estimated	33	3	0.10248501039478407	0.27264793276054833	0.10248501039478407	0.10248501039478407	0.27264793276054833	0.27264793276054833	TRUE	TRUE
mesxuuyan::20201102142248::4664982786178805761	10.18500175847094	10	40	0.05	2	2	5	5	0.03990208915234313	estimated	7	2	0.021946069881643427	0.5694478849877305	0.021946069881643427	0.021946069881643427	0.5694478849877305	0.5694478849877305	TRUE	TRUE
mesxuuyan::20201102142248::4664982786178805761	30.323382070869442	10	32	0.05	3	2	5	5	0.015177413636157298	estimated	6	2	0.017582853073763886	0.5944446483690728	0.0007618689806271104	0.027982815289313075	0.025757420390889872	0.9460486716944172	FALSE	TRUE
mesxuuyan::20201102142248::4664982786178805761	14.562759347091506	10	108	0.05	3	3	5	5	0.046746132155336295	estimated	21	3	0.010754129994530086	0.30328852864172995	0.010754129994530086	0.010754129994530086	0.30328852864172995	0.30328852864172995	TRUE	TRUE
mesxuuyan::20201102142248::4664982786178805761	24.026723374038806	10	96	0.05	4	4	5	5	0.06431411233213881	estimated	22	4	0.002932409822244207	0.1648662461825784	0.002932409822244207	0.002932409822244207	0.1648662461825784	0.1648662461825784	TRUE	TRUE
mesxuuyan::20201102142248::4664982786178805761	16.34151068741511	10	52	0.05	2	1	5	5	0.0	estimated	1	1	1.0	1.0	0.0	1.0	0.0	1.0	FALSE	FALSE
mesxuuyan::20201102142248::4664982786178805761	13.688530409511198	10	32	0.05	3	3	5	5	0.06101333906428955	estimated	12	3	0.01430119948159117	0.422464746563518	0.01430119948159117	0.01430119948159117	0.422464746563518	0.422464746563518	TRUE	TRUE
mesxuuyan::20201102142248::4664982786178805761	14.60557777772095	10	120	0.05	3	3	5	5	0.04759500306956627	estimated	24	3	0.012068648946049722	0.24268821954183184	0.012068648946049722	0.012068648946049722	0.24268821954183184	0.24268821954183184	TRUE	TRUE
mesxuuyan::20201102142248::4664982786178805761	13.550782725121806	10	84	0.05	2	2	5	5	0.029913207334207506	estimated	21	2	0.006942490809865222	0.17416387797870797	0.00682628799962308	0.013768778809488302	0.17124873806450933	0.34541261604321727	FALSE	TRUE
mesxuuyan::20201102142248::4664982786178805761	24.949918106687633	10	256	0.1	6	4	5	5	0.13790791222983273	estimated	11	6	0.20350920839946574	0.5513175689737734	0.20350920839946574	0.20350920839946574	0.5513175689737734	0.5513175689737734	TRUE	TRUE
mesxuuyan::20201102142248::4664982786178805761	15.002259337762196	10	60	0.1	4	3	5	5	0.05607643456605756	estimated	23	3	0.0010955630214975125	0.16850475899122033	0.0010540886356740916	0.0021496516571716043	0.1621257271597774	0.33063048615099777	FALSE	TRUE
mesxuuyan::20201102142248::4664982786178805761	24.29887618578396	10	278	0.1	6	4	5	5	0.10239898414240453	estimated	50	6	0.04102558625152603	0.20093374705846145	0.016220537325009804	0.10998509487861513	0.07944440632812695	0.5386813267956284	FALSE	TRUE
mesxuuyan::20201102142248::4664982786178805761	22.619426412987803	10	188	0.1	4	3	5	5	0.05055099023659245	estimated	30	4	0.01782298028156526	0.29917405036212674	0.01782298028156526	0.01782298028156526	0.29917405036212674	0.29917405036212674	TRUE	TRUE
mesxuuyan::20201102142248::4664982786178805761	21.689956695607666	10	40	0.1	2	2	5	5	0.01479110268795474	estimated	4	2	0.07877829264390863	0.8799034600524808	0.07877829264390863	0.07877829264390863	0.8799034600524808	0.8799034600524808	TRUE	TRUE
mesxuuyan::20201102142248::4664982786178805761	8.578512490611152	10	40	0.1	3	1	5	5	0.0	estimated	1	1	1.0	1.0	0.0	1.0	0.0	1.0	FALSE	FALSE
mesxuuyan::20201102142248::4664982786178805761	11.48457430932752	10	224	0.1	4	3	5	5	0.06227166858609885	estimated	41	4	0.016833834088148644	0.15607638270589466	0.0047018185949726414	0.0539101013548851	0.04359332725984759	0.4998322762787776	FALSE	TRUE
mesxuuyan::20201102142248::4664982786178805761	13.030282842304967	10	90	0.1	2	2	5	5	0.054718460058235815	estimated	16	2	0.2115692753915938	0.5107820218283687	0.2115692753915938	0.2115692753915938	0.5107820218283687	0.5107820218283687	TRUE	TRUE
mesxuuyan::20201102142248::4664982786178805761	20.31139971925099	10	60	0.1	3	2	5	5	0.019956346028117185	estimated	7	2	0.12755645288071246	0.6911552179880746	0.02220069836818515	0.1497571512488976	0.12029284425539753	0.8114480622434721	FALSE	TRUE
mesxuuyan::20201102142248::4664982786178805761	24.36093397749984	10	370	0.1	5	3	5	5	0.0665346252834918	estimated	87	6	0.06171466276536007	0.18044237733126037	0.014539032401788407	0.14737033284944595	0.04250946943758477	0.4308838777675205	FALSE	TRUE
mesxuuyan::20201102142248::4664982786178805761	21.404120128375308	10	386	0.1	5	3	5	5	0.06869966929888136	estimated	134	7	0.10366840712442894	0.22031357520707753	0.00010076395026637021	0.4644846682158916	0.00021414109419590893	0.9871115098806439	FALSE	FALSE
mesxuuyan::20201102142248::4664982786178805761	10.64000810759676	10	32	0.1	2	2	5	5	0.025438672312435254	estimated	4	2	0.03279783428875058	0.7226951459050884	0.03279783428875058	0.03279783428875058	0.7226951459050884	0.7226951459050884	TRUE	TRUE
mesxuuyan::20201102142248::4664982786178805761	15.867986394227454	10	208	0.1	5	4	5	5	0.09209283081937572	estimated	34	5	0.013973816385147556	0.2733910974985222	0.0014963640276212623	0.035829402802559154	0.029275653299946098	0.7009852917002415	FALSE	TRUE
mesxuuyan::20201102142248::4664982786178805761	31.164830642125175	10	140	0.1	4	3	5	5	0.057847514013953376	estimated	18	4	0.14749023493931201	0.3361435971436105	0.14749023493931201	0.14749023493931201	0.3361435971436105	0.3361435971436105	TRUE	TRUE
mesxuuyan::20201102142248::4664982786178805761	16.282197237821688	10	282	0.1	5	4	5	5	0.06212768459229597	estimated	71	4	0.004742251216806756	0.2412175861563583	0.001062911323510186	0.008434871669663509	0.05406565195169731	0.4290450443629026	FALSE	TRUE
mesxuuyan::20201102142248::4664982786178805761	6.688833614732913	10	32	0.1	2	1	5	5	0.0	estimated	1	1	1.0	1.0	0.0	1.0	0.0	1.0	FALSE	FALSE
mesxuuyan::20201102142248::4664982786178805761	12.372080719695022	10	72	0.1	4	2	5	5	0.026520841509325994	estimated	14	2	0.056884355740754504	0.43781776803728034	0.004196336571653384	0.10772743591229848	0.03229764471812806	0.8291380808187755	FALSE	TRUE
mesxuuyan::20201102142248::4664982786178805761	24.63099303688181	10	262	0.1	4	3	5	5	0.06582415752728826	estimated	79	7	0.12903270562753483	0.21981269783150656	0.006619305297803526	0.4010832582526604	0.011276267890410622	0.683262376176623	FALSE	TRUE
mesxuuyan::20201102142248::4664982786178805761	9.232004600841774	10	172	0.1	3	3	5	5	0.07097835070646777	estimated	21	4	0.013885614916000042	0.2562089624942088	0.0011077752424596644	0.04577675252871649	0.020439998319434917	0.8446449323769054	FALSE	TRUE
mesxuuyan::20201102142248::4664982786178805761	10.343570272857846	10	64	0.1	2	2	5	5	0.06215388087744368	estimated	13	2	0.15496795640387526	0.43529822186445577	0.15496795640387526	0.15496795640387526	0.43529822186445577	0.43529822186445577	TRUE	TRUE
mesxuuyan::20201102142248::4664982786178805761	17.399273401010806	10	168	0.1	6	4	5	5	0.06323068264604426	estimated	49	5	0.010282360695347595	0.1985345576386712	0.004031768792261013	0.02052671210013816	0.07784646516389111	0.3963352217765713	FALSE	TRUE
mesxuuyan::20201102142248::4664982786178805761	8.051201167779427	10	104	0.1	3	3	5	5	0.08251472673413628	estimated	10	4	0.015304756962171193	0.2839221824447837	0.008866640893360289	0.03513090098083559	0.16448716171183722	0.6517216903466214	FALSE	TRUE
mesxuuyan::20201102142248::4664982786178805761	15.127676335104509	10	32	0.1	3	2	5	5	0.02305392227998894	estimated	6	2	0.020163208875535354	0.6004352491641506	0.0059082904641741965	0.02607149933970955	0.1759415318707012	0.7763767810348517	FALSE	TRUE
mesxuuyan::20201102142248::4664982786178805761	17.445335829518307	10	48	0.1	4	3	5	5	0.04562154571915495	estimated	11	3	0.0006364017455633698	0.3115120415171478	0.00040075223270284494	0.0010371539782662149	0.19616405363769926	0.507676095154847	FALSE	TRUE
mesxuuyan::20201102142248::4664982786178805761	15.758101147774845	10	835	0.1	6	5	5	5	inf	estimated	1	10	1.0	1.0	0.0	1.0	0.0	1.0	FALSE	FALSE
mesxuuyan::20201102142248::4664982786178805761	16.830678453334624	10	812	0.1	6	5	5	5	inf	estimated	1	10	1.0	1.0	0.0	1.0	0.0	1.0	FALSE	FALSE
mesxuuyan::20201102142248::4664982786178805761	19.287015558084857	10	457	0.1	7	5	5	5	inf	estimated	1	10	1.0	1.0	0.0	1.0	0.0	1.0	FALSE	FALSE
mesxuuyan::20201102142248::4664982786178805761	14.320880923302537	10	96	0.1	3	2	5	5	0.031438847061773995	estimated	17	2	0.11652796558744745	0.49830460540878657	0.01132510167114946	0.16862100108079892	0.048429149955608854	0.7210682944957665	FALSE	TRUE
mesxuuyan::20201102142248::4664982786178805761	25.256004721596582	10	495	0.1	6	4	5	5	0.06968216704111217	estimated	68	8	0.0619290968164316	0.24934292933520755	0.0002679450284788404	0.2366178459718446	0.001078817579073638	0.9526860535765563	FALSE	FALSE
mesxuuyan::20201102142248::4664982786178805761	8.309574579484376	10	50	0.1	3	2	5	5	0.05267256989929818	estimated	8	2	0.1410150547243047	0.6193212114018882	0.021613301589941344	0.16262835631424605	0.09492302895777094	0.7142442403596592	FALSE	TRUE
mesxuuyan::20201102142251::5087986592527696021	46.69750774191208	20	72	0.001	2	2	15	5	0.00560492468875429	estimated	11	2	0.022247521100427756	0.5345743826988258	0.022247521100427756	0.022247521100427756	0.5345743826988258	0.5345743826988258	TRUE	TRUE
mesxuuyan::20201102142251::5087986592527696021	37.644285582301976	20	60	0.001	2	2	15	5	0.005745270056914118	estimated	8	2	0.025839481770003826	0.4320856446848131	0.0202533651530475	0.04609284692305132	0.33867507162432386	0.770760716309137	FALSE	TRUE
mesxuuyan::20201102142251::5087986592527696021	23.2482648708508	20	32	0.001	2	2	15	5	0.0071831108012940246	estimated	4	2	0.006115705107458538	0.7918957279847344	0.006115705107458538	0.006115705107458538	0.7918957279847344	0.7918957279847344	TRUE	TRUE
mesxuuyan::20201102142251::5087986592527696021	14.189572827045872	20	32	0.001	2	2	15	5	0.007026376732799265	estimated	3	2	0.017214887568857928	0.889863961924766	0.017214887568857928	0.017214887568857928	0.889863961924766	0.889863961924766	TRUE	TRUE
mesxuuyan::20201102142251::5087986592527696021	28.272486697564133	20	32	0.001	2	2	15	5	0.004609000570658879	estimated	3	2	0.012467397705344328	0.8157435298560874	0.012467397705344328	0.012467397705344328	0.8157435298560874	0.8157435298560874	TRUE	TRUE
mesxuuyan::20201102142251::5087986592527696021	27.844036364267676	20	48	0.001	2	2	15	5	0.0065885511001366045	estimated	6	2	0.005708524136317492	0.5732582547094927	0.005708524136317492	0.005708524136317492	0.5732582547094927	0.5732582547094927	TRUE	TRUE
mesxuuyan::20201102142251::5087986592527696021	24.804199348120513	20	32	0.001	3	2	15	5	0.006597583820683312	estimated	2	2	0.014097357034254967	0.865900403126952	0.0001857527728110969	0.016075472978336055	0.011409472035662208	0.9874020001461404	FALSE	FALSE
mesxuuyan::20201102142251::5087986592527696021	27.379854853980657	20	32	0.001	2	1	15	5	0.0	estimated	1	1	1.0	1.0	0.0	1.0	0.0	1.0	FALSE	FALSE
mesxuuyan::20201102142251::5087986592527696021	28.56254489434372	20	40	0.001	2	2	15	5	0.0062552789322277294	estimated	2	2	0.028823984173541636	0.8441798803307694	0.028823984173541636	0.028823984173541636	0.8441798803307694	0.8441798803307694	TRUE	TRUE
mesxuuyan::20201102142251::5087986592527696021	31.4824457128064	20	32	0.001	2	2	15	5	0.005182225328836409	estimated	3	2	0.008674984067899698	0.8768316763066748	0.008674984067899698	0.008674984067899698	0.8768316763066748	0.8768316763066748	TRUE	TRUE
mesxuuyan::20201102142251::5087986592527696021	31.929227392256898	20	50	0.001	2	2	15	5	0.005159658814646963	estimated	1	2	0.017976965245880612	0.9552936865659	0.017976965245880612	0.017976965245880612	0.9552936865659	0.9552936865659	TRUE	TRUE
mesxuuyan::20201102142251::5087986592527696021	30.324568217265593	20	32	0.001	2	2	15	5	0.005572215536272217	estimated	4	2	0.0007020757681158025	0.7727387415756176	0.0007020757681158025	0.0007020757681158025	0.7727387415756176	0.7727387415756176	TRUE	TRUE
mesxuuyan::20201102142251::5087986592527696021	28.156937114678378	20	32	0.001	2	2	15	5	0.006194398414335508	estimated	3	2	0.018549631719659385	0.8549486878506881	0.018549631719659385	0.018549631719659385	0.8549486878506881	0.8549486878506881	TRUE	TRUE
mesxuuyan::20201102142251::5087986592527696021	21.945256076784645	20	40	0.001	2	1	15	5	0.0	estimated	1	1	1.0	1.0	0.0	1.0	0.0	1.0	FALSE	FALSE
mesxuuyan::20201102142251::5087986592527696021	17.82330185597899	20	60	0.001	2	2	15	5	0.00679270045746976	estimated	5	2	0.016069186089604233	0.6895121714739771	0.016069186089604233	0.016069186089604233	0.6895121714739771	0.6895121714739771	TRUE	TRUE
mesxuuyan::20201102142251::5087986592527696021	26.58911683544489	20	32	0.001	2	2	15	5	0.0054999730781362145	estimated	4	2	0.02695771010992269	0.8643797064928442	0.02695771010992269	0.02695771010992269	0.8643797064928442	0.8643797064928442	TRUE	TRUE
mesxuuyan::20201102142251::5087986592527696021	23.912472457704734	20	48	0.001	2	2	15	5	0.007916342040427397	estimated	5	2	0.03674379911619166	0.4973172390228282	0.022197953438387426	0.05894175255457909	0.30044320896233767	0.7977604479851659	FALSE	TRUE
mesxuuyan::20201102142251::5087986592527696021	18.975397721087155	20	32	0.001	2	1	15	5	0.0	estimated	1	1	1.0	1.0	0.0	1.0	0.0	1.0	FALSE	FALSE
mesxuuyan::20201102142251::5087986592527696021	39.56055229215299	20	52	0.001	2	2	15	5	0.005635225229190049	estimated	3	2	0.08216247736198243	0.8966502199872829	0.08216247736198243	0.08216247736198243	0.8966502199872829	0.8966502199872829	TRUE	TRUE
mesxuuyan::20201102142251::5087986592527696021	28.47731356150324	20	32	0.001	2	2	15	5	0.006050641043004114	estimated	3	2	0.009573664929921767	0.9239866863438195	0.009573664929921767	0.009573664929921767	0.9239866863438195	0.9239866863438195	TRUE	TRUE
mesxuuyan::20201102142251::5087986592527696021	12.748047294798418	20	32	0.001	2	2	15	5	0.008824984168878655	estimated	4	2	0.004868171051505415	0.7468498338532018	0.004868171051505415	0.004868171051505415	0.7468498338532018	0.7468498338532018	TRUE	TRUE
mesxuuyan::20201102142251::5087986592527696021	16.760329585123035	20	32	0.001	2	2	15	5	0.007438383103075326	estimated	5	2	0.004705563248986952	0.7923849741059746	0.004705563248986952	0.004705563248986952	0.7923849741059746	0.7923849741059746	TRUE	TRUE
mesxuuyan::20201102142251::5087986592527696021	39.179748905450964	20	40	0.001	2	2	15	5	0.004200668926154286	estimated	4	2	0.007717123749326699	0.8267122230125001	0.007717123749326699	0.007717123749326699	0.8267122230125001	0.8267122230125001	TRUE	TRUE
mesxuuyan::20201102142251::5087986592527696021	32.1333091900719	20	32	0.001	2	1	15	5	0.0	estimated	1	1	1.0	1.0	0.0	1.0	0.0	1.0	FALSE	FALSE
mesxuuyan::20201102142251::5087986592527696021	34.54932165016663	20	32	0.001	2	2	15	5	0.00469550331504194	estimated	3	2	0.06345167515665828	0.8913996200458548	0.06345167515665828	0.06345167515665828	0.8913996200458548	0.8913996200458548	TRUE	TRUE
mesxuuyan::20201102142251::5087986592527696021	23.415448937141253	20	32	0.001	2	1	15	5	0.0	estimated	1	1	1.0	1.0	0.0	1.0	0.0	1.0	FALSE	FALSE
mesxuuyan::20201102142251::5087986592527696021	18.66291591633739	20	32	0.001	2	2	15	5	0.00848084102137993	estimated	4	2	0.019251752230389028	0.8325928729579233	0.019251752230389028	0.019251752230389028	0.8325928729579233	0.8325928729579233	TRUE	TRUE
mesxuuyan::20201102142251::5087986592527696021	38.783146642869795	20	40	0.001	2	2	15	5	0.003976102572702638	estimated	5	2	0.0033840426876326647	0.8409740539786582	0.0033840426876326647	0.0033840426876326647	0.8409740539786582	0.8409740539786582	TRUE	TRUE
mesxuuyan::20201102142251::5087986592527696021	23.973413354291406	20	40	0.001	2	2	15	5	0.005780658309800188	estimated	2	2	0.014764688532881525	0.9245940695581456	0.014764688532881525	0.014764688532881525	0.9245940695581456	0.9245940695581456	TRUE	TRUE
mesxuuyan::20201102142251::5087986592527696021	41.366081602944696	20	32	0.005	2	2	15	5	0.005148457363364108	estimated	3	2	0.026498465311236223	0.7923822599626572	0.026498465311236223	0.026498465311236223	0.7923822599626572	0.7923822599626572	TRUE	TRUE
mesxuuyan::20201102142251::5087986592527696021	18.065017769200914	20	48	0.005	2	2	15	5	0.010670224714961454	estimated	4	2	0.006412132374769258	0.877019124881389	0.006412132374769258	0.006412132374769258	0.877019124881389	0.877019124881389	TRUE	TRUE
mesxuuyan::20201102142251::5087986592527696021	32.156424565058416	20	60	0.005	3	3	15	5	0.010273448468273043	estimated	6	3	0.002120997012378535	0.5629977744805835	0.002120997012378535	0.002120997012378535	0.5629977744805835	0.5629977744805835	TRUE	TRUE
mesxuuyan::20201102142251::5087986592527696021	51.60628211293012	20	40	0.005	2	2	15	5	0.0048627497442110135	estimated	4	2	0.018852474681361208	0.8103995081120486	0.018852474681361208	0.018852474681361208	0.8103995081120486	0.8103995081120486	TRUE	TRUE
mesxuuyan::20201102142251::5087986592527696021	24.78624361006477	20	32	0.005	2	1	15	5	0.0	estimated	1	1	1.0	1.0	0.0	1.0	0.0	1.0	FALSE	FALSE
mesxuuyan::20201102142251::5087986592527696021	37.88563719340254	20	32	0.005	2	1	15	5	0.0	estimated	1	1	1.0	1.0	0.0	1.0	0.0	1.0	FALSE	FALSE
mesxuuyan::20201102142251::5087986592527696021	27.34722923261961	20	32	0.005	2	1	15	5	0.0	estimated	1	1	1.0	1.0	0.0	1.0	0.0	1.0	FALSE	FALSE
mesxuuyan::20201102142251::5087986592527696021	28.78607695275458	20	72	0.005	3	3	15	5	0.012323104487342374	estimated	18	3	0.0020460831960892067	0.4313557748615889	0.0020460831960892067	0.0020460831960892067	0.4313557748615889	0.4313557748615889	TRUE	TRUE
mesxuuyan::20201102142251::5087986592527696021	22.202514257939693	20	40	0.005	2	2	15	5	0.006510140905960536	estimated	5	2	0.007416313785850352	0.7908016229406882	0.007416313785850352	0.007416313785850352	0.7908016229406882	0.7908016229406882	TRUE	TRUE
mesxuuyan::20201102142251::5087986592527696021	18.938525573117122	20	48	0.005	3	3	15	5	0.017995094683272043	estimated	16	3	0.0010936742183482375	0.3587796422508411	0.0010936742183482375	0.0010936742183482375	0.3587796422508411	0.3587796422508411	TRUE	TRUE
mesxuuyan::20201102142251::5087986592527696021	16.28074901775706	20	32	0.005	4	3	15	5	0.01756901515380661	estimated	7	3	0.002817818827769398	0.6039017875914927	0.000659237132812755	0.0034770559605821526	0.1412846273255484	0.7451864149170411	FALSE	TRUE
mesxuuyan::20201102142251::5087986592527696021	16.87413495667434	20	32	0.005	2	2	15	5	0.008827120060034659	estimated	3	2	0.016177537856367833	0.8657304725204591	0.016177537856367833	0.016177537856367833	0.8657304725204591	0.8657304725204591	TRUE	TRUE
mesxuuyan::20201102142251::5087986592527696021	17.6205802730411	20	40	0.005	2	1	15	5	0.0	estimated	1	1	1.0	1.0	0.0	1.0	0.0	1.0	FALSE	FALSE
mesxuuyan::20201102142251::5087986592527696021	21.666838124562982	20	32	0.001	2	2	15	5	0.006928693175983031	estimated	3	2	0.032881122903468465	0.8692108657553934	0.032881122903468465	0.032881122903468465	0.8692108657553934	0.8692108657553934	TRUE	TRUE
mesxuuyan::20201102142251::5087986592527696021	62.38953661417099	20	32	0.005	2	2	15	5	0.004957087902412804	estimated	4	2	0.12798042047782093	0.8152059852626047	0.12798042047782093	0.12798042047782093	0.8152059852626047	0.8152059852626047	TRUE	TRUE
mesxuuyan::20201102142251::5087986592527696021	19.08121709178649	20	48	0.005	3	2	15	5	0.005822912869530355	estimated	3	2	0.0342962801139228	0.8471042859972677	0.002690665443051391	0.03698694555697419	0.06645835120959033	0.913562637206858	FALSE	TRUE
mesxuuyan::20201102142251::5087986592527696021	33.408469462158976	20	32	0.005	2	2	15	5	0.006264103312347189	estimated	2	2	0.020723519536751892	0.8116425571195294	0.020723519536751892	0.020723519536751892	0.8116425571195294	0.8116425571195294	TRUE	TRUE
mesxuuyan::20201102142251::5087986592527696021	27.95179302858634	20	48	0.005	4	4	15	5	0.0171587512348914	estimated	9	4	7.174912537738753e-05	0.49242719650518446	7.174912537738753e-05	7.174912537738753e-05	0.49242719650518446	0.49242719650518446	TRUE	TRUE
mesxuuyan::20201102142251::5087986592527696021	34.31096359659027	20	32	0.005	3	3	15	5	0.008254359787016129	estimated	4	3	0.00220810352117004	0.8602473414235282	0.00220810352117004	0.00220810352117004	0.8602473414235282	0.8602473414235282	TRUE	TRUE
mesxuuyan::20201102142251::5087986592527696021	24.273420435740178	20	40	0.005	2	2	15	5	0.007244749784055447	estimated	5	2	0.01987780765762043	0.740510056628958	0.01987780765762043	0.01987780765762043	0.740510056628958	0.740510056628958	TRUE	TRUE
mesxuuyan::20201102142251::5087986592527696021	33.30128975493916	20	32	0.005	2	2	15	5	0.004959012537514038	estimated	2	2	0.027033102493550214	0.9423369193692098	0.027033102493550214	0.027033102493550214	0.9423369193692098	0.9423369193692098	TRUE	TRUE
mesxuuyan::20201102142251::5087986592527696021	15.938353165108982	20	32	0.005	2	2	15	5	0.012502648161439783	estimated	6	2	0.04114835708663921	0.707207994645421	0.04114835708663921	0.04114835708663921	0.707207994645421	0.707207994645421	TRUE	TRUE
mesxuuyan::20201102142251::5087986592527696021	28.881895193116954	20	32	0.005	2	1	15	5	0.0	estimated	1	1	1.0	1.0	0.0	1.0	0.0	1.0	FALSE	FALSE
mesxuuyan::20201102142251::5087986592527696021	19.114923943962715	20	60	0.005	3	3	15	5	0.015924639992811948	estimated	10	3	0.0019096621359995924	0.4234061129867623	0.0019096621359995924	0.0019096621359995924	0.4234061129867623	0.4234061129867623	TRUE	TRUE
mesxuuyan::20201102142251::5087986592527696021	49.96146216824013	20	60	0.005	3	3	15	5	0.007413553373633506	estimated	5	3	0.0016855224136067058	0.7617800845059249	0.0016855224136067058	0.0016855224136067058	0.7617800845059249	0.7617800845059249	TRUE	TRUE
mesxuuyan::20201102142251::5087986592527696021	19.50581957330955	20	32	0.005	2	2	15	5	0.007559682640770166	estimated	5	2	0.012839541148589208	0.8045217251110013	0.012839541148589208	0.012839541148589208	0.8045217251110013	0.8045217251110013	TRUE	TRUE
mesxuuyan::20201102142251::5087986592527696021	29.53289206162406	20	32	0.005	2	2	15	5	0.004943713372648074	estimated	2	2	0.008322582877764403	0.8702378816009286	0.008322582877764403	0.008322582877764403	0.8702378816009286	0.8702378816009286	TRUE	TRUE
mesxuuyan::20201102142251::5087986592527696021	39.97649638069288	20	32	0.005	2	2	15	5	0.0037149759021316577	estimated	1	2	0.016451525069724186	0.9697327562845948	0.016451525069724186	0.016451525069724186	0.9697327562845948	0.9697327562845948	TRUE	TRUE
mesxuuyan::20201102142251::5087986592527696021	38.59659263424423	20	32	0.005	3	2	15	5	0.0042941326987269305	estimated	4	2	0.0025183456146463503	0.81252556038023	0.00022607135476750812	0.0027444169694138586	0.0729402482129851	0.8854658085932151	FALSE	TRUE
mesxuuyan::20201102142251::5087986592527696021	22.176084097469726	20	40	0.005	3	2	15	5	0.007585917977278758	estimated	2	2	0.006556011022974302	0.9147448353994855	0.0002567534115265359	0.007083597475214193	0.03582420107929371	0.9883577351829015	FALSE	FALSE
mesxuuyan::20201102142251::5087986592527696021	17.902942953133245	20	40	0.01	2	2	15	5	0.008803865727367645	estimated	4	2	0.013701835926948791	0.8869436217027674	0.013701835926948791	0.013701835926948791	0.8869436217027674	0.8869436217027674	TRUE	TRUE
mesxuuyan::20201102142251::5087986592527696021	40.23503659875538	20	64	0.01	4	4	15	5	0.017831707479596986	estimated	6	4	0.00034254916426191835	0.5600721068302251	9.535431328784233e-05	0.0005340556594339164	0.15590547784153017	0.8731875875051176	FALSE	TRUE
mesxuuyan::20201102142251::5087986592527696021	27.831321287982323	20	52	0.01	2	2	15	5	0.00649024716256742	estimated	6	2	0.032670929404519634	0.7847026759834339	0.032670929404519634	0.032670929404519634	0.7847026759834339	0.7847026759834339	TRUE	TRUE
mesxuuyan::20201102142251::5087986592527696021	24.005510702663415	20	32	0.01	3	3	15	5	0.01078344882155796	estimated	4	3	0.0008203736266773288	0.8236955158494819	0.0008203736266773288	0.0008203736266773288	0.8236955158494819	0.8236955158494819	TRUE	TRUE
mesxuuyan::20201102142251::5087986592527696021	34.369237790459806	20	32	0.01	2	2	15	5	0.0050605712995802085	estimated	2	2	0.015035714236610714	0.9445526596714996	0.015035714236610714	0.015035714236610714	0.9445526596714996	0.9445526596714996	TRUE	TRUE
mesxuuyan::20201102142251::5087986592527696021	32.44167989402172	20	64	0.01	3	3	15	5	0.01657234199194968	estimated	9	3	0.009318404513156	0.5379479567514844	0.009318404513156	0.009318404513156	0.5379479567514844	0.5379479567514844	TRUE	TRUE
mesxuuyan::20201102142251::5087986592527696021	19.22809704759661	20	104	0.01	2	2	15	5	0.009043813768410049	estimated	22	2	0.019947012604999245	0.3783681031360034	0.019947012604999245	0.019947012604999245	0.3783681031360034	0.3783681031360034	TRUE	TRUE
mesxuuyan::20201102142251::5087986592527696021	17.708283785127183	20	48	0.01	2	2	15	5	0.009844127575872169	estimated	3	2	0.028710523618105794	0.870978340736205	0.028710523618105794	0.028710523618105794	0.870978340736205	0.870978340736205	TRUE	TRUE
mesxuuyan::20201102142251::5087986592527696021	29.730222750119726	20	84	0.005	2	2	15	5	0.005714463525378665	estimated	5	2	0.014846722361734942	0.6231144506145448	0.00639943099999541	0.02124615336173035	0.26858304712999637	0.8916974977445412	FALSE	TRUE
mesxuuyan::20201102142251::5087986592527696021	15.278279272035935	20	48	0.01	2	2	15	5	0.010044976320445494	estimated	4	2	0.025760915321958955	0.7458846362073495	0.025760915321958955	0.025760915321958955	0.7458846362073495	0.7458846362073495	TRUE	TRUE
mesxuuyan::20201102142251::5087986592527696021	28.31436662361389	20	48	0.01	3	3	15	5	0.01016295498885443	estimated	5	3	0.00046521545039253175	0.44173256102196723	0.00046521545039253175	0.00046521545039253175	0.44173256102196723	0.44173256102196723	TRUE	TRUE
mesxuuyan::20201102142251::5087986592527696021	17.010792463453264	20	32	0.01	3	2	15	5	0.007167155036965319	estimated	4	2	0.009200130134538189	0.8588812688898928	0.0002400446733703918	0.010560552654727787	0.022409451892494443	0.985883974642976	FALSE	FALSE
mesxuuyan::20201102142251::5087986592527696021	17.66467811926341	20	32	0.01	2	1	15	5	0.0	estimated	1	1	1.0	1.0	0.0	1.0	0.0	1.0	FALSE	FALSE
mesxuuyan::20201102142251::5087986592527696021	40.19804280625631	20	32	0.01	2	2	15	5	0.005122436259807283	estimated	3	2	0.027741391665659924	0.911892216145813	0.027741391665659924	0.027741391665659924	0.911892216145813	0.911892216145813	TRUE	TRUE
mesxuuyan::20201102142251::5087986592527696021	24.326020929786814	20	32	0.01	2	2	15	5	0.006167061115151376	estimated	5	2	0.010113623371416523	0.7273880789867628	0.010113623371416523	0.010113623371416523	0.7273880789867628	0.7273880789867628	TRUE	TRUE
mesxuuyan::20201102142251::5087986592527696021	27.558394520762565	20	72	0.01	3	3	15	5	0.01535951732523484	estimated	14	3	0.0019422201520741056	0.3485220914789632	0.0010234946024458695	0.002965714754519975	0.18366119776943496	0.5321832892483982	FALSE	TRUE
mesxuuyan::20201102142251::5087986592527696021	25.926973678557406	20	52	0.01	3	3	15	5	0.01272842109657755	estimated	7	3	0.0017140076272990762	0.6321980682052626	0.0017140076272990762	0.0017140076272990762	0.6321980682052626	0.6321980682052626	TRUE	TRUE
mesxuuyan::20201102142251::5087986592527696021	43.40716072553897	20	40	0.01	2	2	15	5	0.00410859287837082	estimated	4	2	0.004865137774181205	0.7869172951993287	0.004865137774181205	0.004865137774181205	0.7869172951993287	0.7869172951993287	TRUE	TRUE
mesxuuyan::20201102142251::5087986592527696021	15.872969065039417	20	48	0.01	3	3	15	5	0.021223272666757307	estimated	11	3	0.0012019464860718347	0.4059504362971653	0.0012019464860718347	0.0012019464860718347	0.4059504362971653	0.4059504362971653	TRUE	TRUE
mesxuuyan::20201102142251::5087986592527696021	34.22642041974351	20	32	0.01	2	2	15	5	0.005835711704093077	estimated	3	2	0.004611387545738255	0.8978182203880324	0.004611387545738255	0.004611387545738255	0.8978182203880324	0.8978182203880324	TRUE	TRUE
mesxuuyan::20201102142251::5087986592527696021	15.600910924400132	20	48	0.01	3	3	15	5	0.01690552197170207	estimated	7	3	0.002783149830982661	0.5955311403999306	0.002783149830982661	0.002783149830982661	0.5955311403999306	0.5955311403999306	TRUE	TRUE
mesxuuyan::20201102142251::5087986592527696021	24.952718791653297	20	32	0.01	4	3	15	5	0.010524918692220293	estimated	4	3	0.0010649432570782379	0.7826842511673581	0.00010625613812906025	0.001171199395207298	0.07809336821536308	0.8607776193827211	FALSE	TRUE
mesxuuyan::20201102142251::5087986592527696021	18.23184090073875	20	48	0.01	2	2	15	5	0.007733468636673578	estimated	4	2	0.03464338666900399	0.8472071256173288	0.03464338666900399	0.03464338666900399	0.8472071256173288	0.8472071256173288	TRUE	TRUE
mesxuuyan::20201102142251::5087986592527696021	23.279396681974674	20	64	0.01	2	2	15	5	0.007129163578846625	estimated	7	2	0.014509428313169183	0.7812401371176121	0.014509428313169183	0.014509428313169183	0.7812401371176121	0.7812401371176121	TRUE	TRUE
mesxuuyan::20201102142251::5087986592527696021	25.492740518298174	20	108	0.01	4	4	15	5	0.020661382119300954	estimated	55	4	3.6839959847892205e-05	0.08919729419986572	3.6839959847892205e-05	3.6839959847892205e-05	0.08919729419986572	0.08919729419986572	TRUE	TRUE
mesxuuyan::20201102142251::5087986592527696021	17.496067072125285	20	32	0.01	2	2	15	5	0.009461183324007399	estimated	3	2	0.026057566589866955	0.8581930892030889	0.026057566589866955	0.026057566589866955	0.8581930892030889	0.8581930892030889	TRUE	TRUE
mesxuuyan::20201102142251::5087986592527696021	14.977510108352416	20	48	0.01	2	2	15	5	0.009099770036015425	estimated	5	2	0.016433704090990507	0.5895387470822367	0.016433704090990507	0.016433704090990507	0.5895387470822367	0.5895387470822367	TRUE	TRUE
mesxuuyan::20201102142251::5087986592527696021	24.1924772755689	20	48	0.01	2	2	15	5	0.006253373350667433	estimated	9	2	0.012497280903563222	0.414574243761	0.00935556129678844	0.021852842200351663	0.3103534904516621	0.7249277342126621	FALSE	TRUE
mesxuuyan::20201102142251::5087986592527696021	16.238516892512283	20	32	0.01	3	3	15	5	0.019047647391365694	estimated	3	3	0.0016348494918552495	0.8269324821488325	0.0016348494918552495	0.0016348494918552495	0.8269324821488325	0.8269324821488325	TRUE	TRUE
mesxuuyan::20201102142251::5087986592527696021	34.18554100082295	20	32	0.01	3	2	15	5	0.004540714385671973	estimated	4	2	0.008238596438502586	0.8643069978655439	0.000284519445042167	0.008992929953970198	0.029848791504037065	0.9434437465835908	FALSE	TRUE
mesxuuyan::20201102142251::5087986592527696021	41.811352711262344	20	48	0.05	6	5	15	5	0.032395739850545106	estimated	7	5	1.8627017428978948e-05	0.40872820129019655	9.056949036636908e-06	4.1291348637756205e-05	0.1987344728180941	0.9060462160356512	FALSE	TRUE
mesxuuyan::20201102142251::5087986592527696021	16.05853184408234	20	32	0.01	2	2	15	5	0.0072907686983511195	estimated	4	2	0.020291199626276017	0.8678773718261387	0.020291199626276017	0.020291199626276017	0.8678773718261387	0.8678773718261387	TRUE	TRUE
mesxuuyan::20201102142251::5087986592527696021	15.5914953490487	20	40	0.05	5	3	15	5	0.017806133539263202	estimated	7	3	0.0014374464819792035	0.7099550038285866	7.746865907502703e-06	0.0019652658727369317	0.0038261780761728557	0.9706450693607979	FALSE	FALSE
mesxuuyan::20201102142251::5087986592527696021	52.458821279107866	20	64	0.05	6	4	15	5	0.01620198678362627	estimated	16	5	0.00041272253657930407	0.24966385290232335	4.117388237350404e-05	0.0014269746636722475	0.02490687859576299	0.863204601035773	FALSE	TRUE
mesxuuyan::20201102142251::5087986592527696021	19.441723701285113	20	182	0.05	10	8	15	5	0.05841883375509845	estimated	22	9	6.6146091540788e-06	0.2909145216097707	1.8159683729452675e-06	1.4559123138026975e-05	0.07986739022185206	0.640319064074274	FALSE	TRUE
mesxuuyan::20201102142251::5087986592527696021	41.79841762660101	20	128	0.05	8	7	15	5	0.029581410070804087	estimated	15	7	4.622304265987232e-05	0.28406798172288367	8.560703294750802e-06	0.00012323207625223614	0.05261059348608052	0.7573341167106528	FALSE	TRUE
mesxuuyan::20201102142251::5087986592527696021	28.219445145826732	20	120	0.05	9	7	15	5	0.033437846980926854	estimated	86	7	1.3287609087932976e-06	0.045800458397602675	2.827344933129422e-07	1.926090716349976e-05	0.00974544729066912	0.663895491961065	FALSE	TRUE
mesxuuyan::20201102142251::5087986592527696021	27.7855755299337	20	72	0.05	6	5	15	5	0.021516841165112592	estimated	13	5	4.032105116783866e-05	0.3340656752725997	5.386261120865557e-06	9.89773180620827e-05	0.04462594368005297	0.8200412349729158	FALSE	TRUE
mesxuuyan::20201102142251::5087986592527696021	25.61616385169784	20	200	0.05	8	7	15	5	0.04549473004467022	estimated	38	7	4.285721474086934e-06	0.22647702545514656	9.72689554686195e-07	1.0315781676348788e-05	0.0514013424270772	0.5451328471600972	FALSE	TRUE
mesxuuyan::20201102142251::5087986592527696021	25.337607764532628	20	180	0.05	9	7	15	5	0.04512581979189016	estimated	28	8	2.310028488736013e-05	0.15568465281407495	1.88792992348009e-05	4.1979584122161026e-05	0.12723726833132137	0.2829219211453963	FALSE	TRUE
mesxuuyan::20201102142251::5087986592527696021	27.978552860456613	20	120	0.05	11	9	15	5	0.06294550210010802	estimated	47	11	9.570630249003402e-07	0.08126858406784057	7.893283112548904e-07	3.485227629867577e-06	0.0670254649394949	0.29594656492235494	FALSE	TRUE
mesxuuyan::20201102142251::5087986592527696021	21.505035826533017	20	48	0.05	10	9	15	5	0.06741230052635239	estimated	15	9	1.4531800128577932e-07	0.30644726794061883	1.093096535327715e-07	2.5462765481855084e-07	0.23051269896547555	0.5369599669060944	FALSE	TRUE
mesxuuyan::20201102142251::5087986592527696021	35.526671982700776	20	172	0.05	8	6	15	5	0.04213520909461451	estimated	33	9	6.289088272127115e-05	0.16578566835028188	7.157411464811153e-06	0.00031020035522731924	0.01886753996776631	0.817714285260974	FALSE	TRUE
mesxuuyan::20201102142251::5087986592527696021	25.570494300787626	20	40	0.05	7	6	15	5	0.04200932035485208	estimated	13	6	0.00017725699917708646	0.3692905534681622	6.343210315851457e-05	0.00024068910233560102	0.13215205375137296	0.5014426072195352	FALSE	TRUE
mesxuuyan::20201102142251::5087986592527696021	19.485671010627556	20	64	0.05	5	5	15	5	0.03205903738625938	estimated	15	6	9.209012387637322e-06	0.21890273829727463	5.544977434729526e-06	2.331838682079439e-05	0.13180683152173583	0.5542894843533357	FALSE	TRUE
mesxuuyan::20201102142251::5087986592527696021	27.835977879082996	20	708	0.05	8	8	15	5	0.04494881354378168	estimated	121	9	1.2790436730505694e-05	0.10078664180327321	8.793373401919351e-08	0.00011970928682592819	0.0006929040766746641	0.9432904650608513	FALSE	TRUE
mesxuuyan::20201102142251::5087986592527696021	15.434395138561491	20	48	0.05	3	3	15	5	0.019017882382653853	estimated	15	3	0.0010502381020186346	0.4079921997060644	0.0010502381020186346	0.0010502381020186346	0.4079921997060644	0.4079921997060644	TRUE	TRUE
mesxuuyan::20201102142251::5087986592527696021	16.208948179519396	20	110	0.05	5	4	15	5	0.025534589229179425	estimated	32	4	1.2618181013169237e-05	0.25883135492654474	1.7283162225871448e-06	3.0948926379272774e-05	0.035452212103066184	0.6348421012433304	FALSE	TRUE
mesxuuyan::20201102142251::5087986592527696021	24.212738494590965	20	96	0.05	7	6	15	5	0.040979827144924784	estimated	37	6	9.050425393693597e-08	0.16797915354608406	4.667303381856553e-08	2.0246866923672536e-07	0.0866268310408197	0.3757891391678227	FALSE	TRUE
mesxuuyan::20201102142251::5087986592527696021	24.361443441556442	20	96	0.05	7	6	15	5	0.04764692441620218	estimated	33	6	1.7011032796417052e-06	0.14015828705200742	1.2454072553336644e-06	4.34378394997758e-06	0.10261231618251532	0.3578955640371773	FALSE	TRUE
mesxuuyan::20201102142251::5087986592527696021	26.858525746044556	20	312	0.05	9	8	15	5	0.047937498280002724	estimated	26	9	6.256067695052624e-06	0.23839258169540276	6.256067695052624e-06	6.256067695052624e-06	0.23839258169540276	0.23839258169540276	TRUE	TRUE
mesxuuyan::20201102142251::5087986592527696021	47.281467187725546	20	48	0.05	6	6	15	5	0.03798970030856738	estimated	13	6	0.0008502141283769049	0.377107248864343	0.00042530480203643384	0.0012755189304133386	0.18864132983879767	0.5657485787031407	FALSE	TRUE
mesxuuyan::20201102142251::5087986592527696021	15.134608112760809	20	40	0.05	5	4	15	5	0.032129179120594036	estimated	9	4	7.801166440636053e-05	0.47855605010970537	2.28506796788989e-05	0.00010086234408525943	0.14017558903107286	0.6187316391407782	FALSE	TRUE
mesxuuyan::20201102142251::5087986592527696021	26.3476370965429	20	96	0.05	6	6	15	5	0.03876754801518651	estimated	20	6	2.99877051189641e-06	0.2095422806791487	2.953542756956815e-06	5.952313268853226e-06	0.20638194317334635	0.41592422385249506	FALSE	TRUE
mesxuuyan::20201102142251::5087986592527696021	33.05556002385707	20	48	0.05	6	6	15	5	0.028977359506657266	estimated	8	6	3.532043887079888e-06	0.6445688898642431	3.532043887079888e-06	3.532043887079888e-06	0.6445688898642431	0.6445688898642431	TRUE	TRUE
mesxuuyan::20201102142251::5087986592527696021	41.144723965942575	20	48	0.05	6	5	15	5	0.023865185178896943	estimated	14	5	3.7881520093605594e-06	0.39475982722973985	8.572595670570067e-07	6.433057721674861e-06	0.08933422886574964	0.670383012216023	FALSE	TRUE
mesxuuyan::20201102142251::5087986592527696021	15.696580968969037	20	64	0.05	4	4	15	5	0.037086979462327835	estimated	20	4	5.9103499376499286e-05	0.3852484491948455	5.9103499376499286e-05	5.9103499376499286e-05	0.3852484491948455	0.3852484491948455	TRUE	TRUE
mesxuuyan::20201102142251::5087986592527696021	19.1979929420429	20	64	0.05	6	5	15	5	0.029040413568945638	estimated	20	5	4.267155688435948e-06	0.1861151426150907	3.209213156366037e-07	2.0545691428176616e-05	0.013997219878757555	0.89611548522672	FALSE	TRUE
mesxuuyan::20201102142251::5087986592527696021	28.919093035192734	20	96	0.05	6	6	15	5	0.04572981966167126	estimated	19	6	1.556823625588018e-05	0.3849678423840238	1.556823625588018e-05	1.556823625588018e-05	0.3849678423840238	0.3849678423840238	TRUE	TRUE
mesxuuyan::20201102142251::5087986592527696021	42.63287656772448	20	96	0.05	8	8	15	5	0.04960384071349187	estimated	12	9	4.557252150802711e-06	0.3644638136548214	6.831141425357267e-08	1.1896217446170784e-05	0.005463168973572391	0.9513936545588617	FALSE	TRUE
mesxuuyan::20201102142251::5087986592527696021	15.651305947783467	20	48	0.1	6	4	15	5	0.03793803973857905	estimated	9	4	0.00027592902775466896	0.310015686049575	0.00011393048576241681	0.0007495960122330786	0.12800479164156855	0.8421967195096287	FALSE	TRUE
mesxuuyan::20201102142251::5087986592527696021	24.99137896107166	20	272	0.1	7	6	15	5	0.06344943567354386	estimated	40	7	0.002700306165872843	0.34555430133171366	0.0002518074812073298	0.005161014449142176	0.032223441674278236	0.6604476057846339	FALSE	TRUE
mesxuuyan::20201102142251::5087986592527696021	22.696468036741948	20	96	0.1	8	7	15	5	0.048292506000266494	estimated	44	8	6.686108199321231e-06	0.07289448238042238	1.1531206040699721e-06	7.253893251163024e-05	0.012571757298874392	0.7908468993069063	FALSE	TRUE
mesxuuyan::20201102142251::5087986592527696021	9.724535037421473	20	312	0.1	8	7	15	5	0.11824023376017333	estimated	57	8	3.0504328623887974e-05	0.10617670071446252	6.417878709648823e-06	0.0001872794762987233	0.022338770191535243	0.6518654172037434	FALSE	TRUE
mesxuuyan::20201102142251::5087986592527696021	29.839618451925926	20	48	0.1	11	8	15	5	0.05146533874170356	estimated	13	10	7.945533240077878e-08	0.18708927454567223	5.5163667265312384e-08	2.097454080566872e-07	0.12989097368429087	0.4938764340532415	FALSE	TRUE
mesxuuyan::20201102142251::5087986592527696021	38.35540057786189	20	756	0.1	10	9	15	5	0.09686183516261264	estimated	21	11	0.000625696289749876	0.28775899380787884	2.084339647124589e-07	0.002168174815928925	9.58592034883582e-05	0.9971479992005405	FALSE	FALSE
mesxuuyan::20201102142251::5087986592527696021	17.231202784070685	20	1131	0.1	9	9	15	5	0.08473537265293452	estimated	126	11	1.811814871832773e-05	0.10445316699948429	7.936478977111535e-07	0.00014018637988340616	0.004575469474679539	0.8081902614146377	FALSE	TRUE
mesxuuyan::20201102142251::5087986592527696021	27.391449008948857	20	3042	0.1	10	10	15	5	0.09895600430071576	estimated	164	12	0.0013315202947637849	0.09810436935110668	0.00011191462341865806	0.009713092541710901	0.008245697489426402	0.7156457336780828	FALSE	TRUE
mesxuuyan::20201102142251::5087986592527696021	32.712333976308116	20	416	0.1	8	6	15	5	0.04120332980052503	estimated	37	6	0.0009181604979552767	0.1661958422108344	0.00021511638019286727	0.004132957267254708	0.03893812471688481	0.7481048415635961	FALSE	TRUE
mesxuuyan::20201102142251::5087986592527696021	27.681068983945934	20	534	0.1	8	6	15	5	0.04950685999523181	estimated	179	9	0.0006805192192578051	0.13014392944296088	2.791174221551615e-07	0.0052140633177272045	5.337900395359897e-05	0.9971484556652186	FALSE	FALSE
mesxuuyan::20201102142251::5087986592527696021	23.873031318907	20	270	0.1	13	9	15	5	0.060580661045529005	estimated	103	11	1.4558608923341337e-06	0.07369677079470498	8.078863001406538e-08	1.65537469392623e-05	0.004089581072144311	0.8379630913915447	FALSE	TRUE
mesxuuyan::20201102142251::5087986592527696021	36.22097052127724	20	32	0.1	8	8	15	5	0.046699238554314654	estimated	9	8	0.0009906744451499269	0.4611523301505356	0.0009906744451499269	0.0009906744451499269	0.4611523301505356	0.4611523301505356	TRUE	TRUE
mesxuuyan::20201102142251::5087986592527696021	30.334282053451798	20	48	0.1	8	7	15	5	0.04445520749993162	estimated	10	7	6.432688318525695e-05	0.3395449000807733	3.8264742138058796e-05	0.00010259162532331575	0.2019777331425487	0.5415226332233221	FALSE	TRUE
mesxuuyan::20201102142251::5087986592527696021	25.422244443120114	20	132	0.1	11	8	15	5	0.08022355918104833	estimated	35	10	1.5764844364348158e-06	0.12150382836788055	1.5543938755752906e-06	3.1308783120101064e-06	0.119801250370158	0.24130507873803855	FALSE	TRUE
mesxuuyan::20201102142251::5087986592527696021	20.796468635142016	20	96	0.1	8	8	15	5	0.08954607089877321	estimated	34	10	6.627766558102006e-06	0.1459376340281225	4.058995873004577e-06	2.108368592852976e-05	0.0893755459012177	0.46424435954829185	FALSE	TRUE
mesxuuyan::20201102142251::5087986592527696021	14.824143248441334	20	32	0.1	5	4	15	5	0.031147783824563752	estimated	6	4	0.0001168395947961383	0.5968088477935498	3.2209156266339627e-05	0.00014904875106247793	0.16452221931491912	0.761331067108469	FALSE	TRUE
mesxuuyan::20201102142251::5087986592527696021	22.851754558435424	20	168	0.1	11	8	15	5	0.07697964267769075	estimated	33	8	3.2486775790511104e-06	0.1673462412080645	4.596578784278009e-07	1.4341172257856591e-05	0.023677947818704033	0.7387440623057024	FALSE	TRUE
mesxuuyan::20201102142251::5087986592527696021	41.26326383417447	20	156	0.1	8	7	15	5	0.03470573343720725	estimated	26	9	2.7762016167766646e-05	0.16302069731419214	6.156387566502036e-07	0.00016108730893715485	0.0036150781987975547	0.9459170858740353	FALSE	TRUE
mesxuuyan::20201102142251::5087986592527696021	16.929367898769268	20	40	0.1	7	6	15	5	0.04143216520786298	estimated	9	6	3.385849627765013e-05	0.30772853877812817	2.7334868163306845e-05	6.119336444095698e-05	0.2484374665847088	0.556166005362837	FALSE	TRUE
mesxuuyan::20201102142251::5087986592527696021	25.333973167987097	20	152	0.1	8	7	15	5	0.08296313753101395	estimated	63	8	1.124082869248475e-06	0.0921022743704658	2.346927369955135e-07	7.942721080507487e-06	0.019229663085220686	0.6507906989936323	FALSE	TRUE
mesxuuyan::20201102142251::5087986592527696021	25.612959284074456	20	250	0.1	7	5	15	5	0.03962737553543795	estimated	95	6	0.0023322059941133923	0.1483943901401729	0.002044301419015719	0.004376507413129111	0.1300755006647059	0.27846989080487883	FALSE	TRUE
mesxuuyan::20201102142251::5087986592527696021	24.26564331562665	20	252	0.1	11	9	15	5	0.05958850635293555	estimated	67	11	8.053704273291774e-08	0.07564098297665121	7.12403214930966e-08	3.0354969066070134e-07	0.06690943400021283	0.2850961024230547	FALSE	TRUE
mesxuuyan::20201102142251::5087986592527696021	27.48484672331107	20	520	0.1	10	10	15	5	0.07368339575877908	estimated	71	11	1.3866252675586711e-05	0.21904904279547766	1.12451970825522e-06	3.996208329794608e-05	0.01776434999858628	0.6312921233535682	FALSE	TRUE
mesxuuyan::20201102142251::5087986592527696021	27.350470754893557	20	480	0.1	11	9	15	5	0.10642017951144318	estimated	30	12	2.5368104936942218e-05	0.37827230356946284	2.2982160272417275e-08	6.615661152903285e-05	0.00034269468408694475	0.986483377518455	FALSE	FALSE
mesxuuyan::20201102142251::5087986592527696021	16.619836833982408	20	96	0.1	9	9	15	5	0.08001816163305138	estimated	25	9	1.4695872678376006e-06	0.22602199058322853	9.122093091779496e-07	3.3010691828947076e-06	0.1402974620162102	0.5077032470951321	FALSE	TRUE
mesxuuyan::20201102142251::5087986592527696021	23.823499306060302	20	48	0.1	11	9	15	5	0.08640811272759778	estimated	19	9	0.00019539862503222994	0.28324858386096435	6.98597186686946e-06	0.0006457414416364209	0.010126819663428672	0.936062619957968	FALSE	TRUE
mesxuuyan::20201102142251::5087986592527696021	25.26929053958171	20	285	0.1	10	8	15	5	0.055951179908562486	estimated	172	11	1.5791738516765997e-06	0.03074828880594199	1.05682894801052e-06	5.688836461640296e-06	0.020577646772334052	0.11076803627832064	FALSE	TRUE
mesxuuyan::20201102142251::5087986592527696021	22.707571591738787	20	96	0.1	9	7	15	5	0.05122290261553701	estimated	24	8	2.1443059318056426e-05	0.1436235088519268	9.374673690895289e-08	0.0001488123107236218	0.00062790645208655	0.9967302663987119	FALSE	FALSE
mesxuuyan::20201102142251::5087986592527696021	18.914452810278213	20	964	0.1	12	10	15	5	0.12056532299288354	estimated	33	12	2.52231600933796e-05	0.32070854321194886	2.52231600933796e-05	2.52231600933796e-05	0.32070854321194886	0.32070854321194886	TRUE	TRUE
mesxuuyan::20201102142254::8831502688488609791	26.42066474874912	40	32	0.001	2	2	35	5	0.0030329913694471856	estimated	1	2	0.008396111338913048	0.9615656892545986	0.008396111338913048	0.008396111338913048	0.9615656892545986	0.9615656892545986	TRUE	TRUE
mesxuuyan::20201102142254::8831502688488609791	32.33716297681643	40	32	0.001	2	2	35	5	0.0029024456931094596	estimated	1	2	0.005199399581186139	0.9595086345769148	0.005199399581186139	0.005199399581186139	0.9595086345769148	0.9595086345769148	TRUE	TRUE
mesxuuyan::20201102142254::8831502688488609791	35.01902934147921	40	48	0.001	2	2	35	5	0.0028834879012341373	estimated	4	2	0.005091011637871353	0.5113659816206987	0.0038664094775311933	0.008957421115402547	0.3883609817580371	0.8997269633787358	FALSE	TRUE
mesxuuyan::20201102142254::8831502688488609791	35.13936912698678	40	32	0.001	2	2	35	5	0.003231696352587958	estimated	4	2	0.005834078063346377	0.8653549975344423	0.005834078063346377	0.005834078063346377	0.8653549975344423	0.8653549975344423	TRUE	TRUE
mesxuuyan::20201102142254::8831502688488609791	26.810012953552963	40	32	0.001	2	2	35	5	0.0031061044380742194	estimated	2	2	0.014133517448090115	0.8925887679386809	0.014133517448090115	0.014133517448090115	0.8925887679386809	0.8925887679386809	TRUE	TRUE
mesxuuyan::20201102142254::8831502688488609791	21.676536801668117	40	32	0.001	2	2	35	5	0.003042385204561447	estimated	2	2	0.008424818698788047	0.9401481513432861	0.008424818698788047	0.008424818698788047	0.9401481513432861	0.9401481513432861	TRUE	TRUE
mesxuuyan::20201102142254::8831502688488609791	21.0593175591344	40	32	0.001	2	2	35	5	0.004031257110537956	estimated	1	2	0.025686204857426183	0.9592766350654431	0.025686204857426183	0.025686204857426183	0.9592766350654431	0.9592766350654431	TRUE	TRUE
mesxuuyan::20201102142254::8831502688488609791	57.696691942335605	40	32	0.001	2	2	35	5	0.0017622228990709443	estimated	2	2	0.0114978191464284	0.9244795715474874	0.0114978191464284	0.0114978191464284	0.9244795715474874	0.9244795715474874	TRUE	TRUE
mesxuuyan::20201102142254::8831502688488609791	18.808124608655177	40	32	0.001	2	2	35	5	0.004472835737562616	estimated	1	2	0.00548852597849255	0.9692302756153991	0.00548852597849255	0.00548852597849255	0.9692302756153991	0.9692302756153991	TRUE	TRUE
mesxuuyan::20201102142254::8831502688488609791	22.219722599908714	40	32	0.001	2	2	35	5	0.0029741971230693672	estimated	2	2	0.001299350764363956	0.9385199409707471	0.001299350764363956	0.001299350764363956	0.9385199409707471	0.9385199409707471	TRUE	TRUE
mesxuuyan::20201102142254::8831502688488609791	31.38347670936053	40	32	0.001	2	2	35	5	0.0027137664364535003	estimated	3	2	0.010235444305760458	0.8823868783693294	0.010235444305760458	0.010235444305760458	0.8823868783693294	0.8823868783693294	TRUE	TRUE
mesxuuyan::20201102142254::8831502688488609791	36.76281407117666	40	32	0.001	2	2	35	5	0.0028893409436103325	estimated	2	2	0.012283008121233582	0.9340967376804995	0.012283008121233582	0.012283008121233582	0.9340967376804995	0.9340967376804995	TRUE	TRUE
mesxuuyan::20201102142254::8831502688488609791	26.943163537786756	40	32	0.001	2	2	35	5	0.0029456847043808814	estimated	2	2	0.0211236063073675	0.9435593055819845	0.0211236063073675	0.0211236063073675	0.9435593055819845	0.9435593055819845	TRUE	TRUE
mesxuuyan::20201102142254::8831502688488609791	35.531617581495134	40	32	0.001	2	2	35	5	0.0024730754598200864	estimated	1	2	0.00694896784970735	0.9604273244002827	0.00694896784970735	0.00694896784970735	0.9604273244002827	0.9604273244002827	TRUE	TRUE
mesxuuyan::20201102142254::8831502688488609791	29.00736590776158	40	48	0.001	2	2	35	5	0.0025778519489348226	estimated	3	2	0.009333240686605996	0.546101174905858	0.006519458067533436	0.01585269875413943	0.38146275553986275	0.9275639304457207	FALSE	TRUE
mesxuuyan::20201102142254::8831502688488609791	35.67913986518299	40	32	0.001	2	2	35	5	0.002952869893440082	estimated	2	2	0.002876786190457511	0.9432658839407383	0.002876786190457511	0.002876786190457511	0.9432658839407383	0.9432658839407383	TRUE	TRUE
mesxuuyan::20201102142254::8831502688488609791	34.21465211617142	40	32	0.001	3	3	35	5	0.004923558565076801	estimated	3	3	0.0003803048115071698	0.8979920835147462	0.0003803048115071698	0.0003803048115071698	0.8979920835147462	0.8979920835147462	TRUE	TRUE
mesxuuyan::20201102142254::8831502688488609791	21.19843046701154	40	32	0.001	2	2	35	5	0.0037591802095532935	estimated	2	2	0.00906384066310032	0.9341924550770723	0.00906384066310032	0.00906384066310032	0.9341924550770723	0.9341924550770723	TRUE	TRUE
mesxuuyan::20201102142254::8831502688488609791	42.349688363840215	40	32	0.001	2	2	35	5	0.0023842895054399216	estimated	1	2	0.008453592119351701	0.961846718457865	0.008453592119351701	0.008453592119351701	0.961846718457865	0.961846718457865	TRUE	TRUE
mesxuuyan::20201102142254::8831502688488609791	41.96240770866599	40	40	0.001	2	2	35	5	0.0026009447998749115	estimated	1	2	0.002137433601584704	0.9822328297741344	0.002137433601584704	0.002137433601584704	0.9822328297741344	0.9822328297741344	TRUE	TRUE
mesxuuyan::20201102142254::8831502688488609791	28.56685140650267	40	32	0.001	2	2	35	5	0.00341909078190208	estimated	2	2	0.0036018566124893935	0.9037989068583286	0.0036018566124893935	0.0036018566124893935	0.9037989068583286	0.9037989068583286	TRUE	TRUE
mesxuuyan::20201102142254::8831502688488609791	23.066377636334693	40	32	0.001	2	1	35	5	0.0	estimated	1	1	1.0	1.0	0.0	1.0	0.0	1.0	FALSE	FALSE
mesxuuyan::20201102142254::8831502688488609791	27.308537076352607	40	48	0.001	3	2	35	5	0.003518815801805222	estimated	3	2	0.0074637445723170414	0.7427793407198249	0.00021796666826918532	0.009578980586685593	0.021691677225446866	0.9532840809338586	FALSE	TRUE
mesxuuyan::20201102142254::8831502688488609791	30.13386496446254	40	32	0.001	2	2	35	5	0.0028567586296960887	estimated	2	2	0.0025524465348938418	0.9214036471082383	0.0025524465348938418	0.0025524465348938418	0.9214036471082383	0.9214036471082383	TRUE	TRUE
mesxuuyan::20201102142254::8831502688488609791	52.160138456060736	40	48	0.001	2	2	35	5	0.002529465577553616	estimated	3	2	0.0038646520705191713	0.5812242636456246	0.002227944338914644	0.0060925964094338154	0.33507164013735974	0.9162959037829843	FALSE	TRUE
mesxuuyan::20201102142254::8831502688488609791	28.02115507175332	40	64	0.001	2	2	35	5	0.003055549442716246	estimated	4	2	0.014059403801921189	0.8915249949562658	0.014059403801921189	0.014059403801921189	0.8915249949562658	0.8915249949562658	TRUE	TRUE
mesxuuyan::20201102142254::8831502688488609791	32.15242826239568	40	32	0.001	3	3	35	5	0.00529567431410573	estimated	1	3	0.00010183373234069077	0.9500924166783444	0.00010183373234069077	0.00010183373234069077	0.9500924166783444	0.9500924166783444	TRUE	TRUE
mesxuuyan::20201102142254::8831502688488609791	37.27111684674356	40	32	0.001	2	2	35	5	0.0025454859185726473	estimated	3	2	0.006238976634386538	0.9063886849009138	0.006238976634386538	0.006238976634386538	0.9063886849009138	0.9063886849009138	TRUE	TRUE
mesxuuyan::20201102142254::8831502688488609791	38.51703486063955	40	40	0.005	3	3	35	5	0.004326530712527498	estimated	3	3	0.00021739469530791187	0.8585207948371131	0.00021739469530791187	0.00021739469530791187	0.8585207948371131	0.8585207948371131	TRUE	TRUE
mesxuuyan::20201102142254::8831502688488609791	24.979275195123318	40	40	0.005	2	2	35	5	0.0027435693180807024	estimated	3	2	0.003006726191859075	0.9174468755421292	0.003006726191859075	0.003006726191859075	0.9174468755421292	0.9174468755421292	TRUE	TRUE
mesxuuyan::20201102142254::8831502688488609791	33.80015776876113	40	40	0.005	5	4	35	5	0.008010701396524725	estimated	4	4	4.6765306852654516e-05	0.7208595292907491	3.6737100173734914e-06	6.258065997331358e-05	0.05662806580567203	0.9646438380743051	FALSE	TRUE
mesxuuyan::20201102142254::8831502688488609791	49.44425344930039	40	32	0.005	6	5	35	5	0.008621083043566784	estimated	5	5	1.5921575902512328e-06	0.7281318488381099	3.207261720301908e-07	1.9128837622814234e-06	0.1466757700625996	0.8748076189007095	FALSE	TRUE
mesxuuyan::20201102142254::8831502688488609791	28.491019984843184	40	32	0.005	7	6	35	5	0.014134980933777404	estimated	4	6	3.451132985126182e-09	0.8894702371663659	8.426498567339948e-11	3.8439880842157825e-09	0.02171785240231728	0.9907218897874738	FALSE	FALSE
mesxuuyan::20201102142254::8831502688488609791	36.823648531457465	40	48	0.005	2	2	35	5	0.003054464191199151	estimated	4	2	0.016574626437803507	0.8564199846909795	0.016574626437803507	0.016574626437803507	0.8564199846909795	0.8564199846909795	TRUE	TRUE
mesxuuyan::20201102142254::8831502688488609791	50.473079922720856	40	32	0.005	3	3	35	5	0.007269115016783461	estimated	4	3	0.0014209027615305866	0.8971878872569619	0.0014209027615305866	0.0014209027615305866	0.8971878872569619	0.8971878872569619	TRUE	TRUE
mesxuuyan::20201102142254::8831502688488609791	43.24147433781414	40	32	0.005	3	2	35	5	0.002304093152736752	estimated	1	2	0.018849208538948142	0.9704402158884206	0.0001396452379137896	0.019261164828679112	0.007189551463066906	0.9916495388112929	FALSE	FALSE
mesxuuyan::20201102142254::8831502688488609791	37.536130875360364	40	32	0.005	2	2	35	5	0.002647022811935712	estimated	2	2	0.018402002219066654	0.8758996278963629	0.018402002219066654	0.018402002219066654	0.8758996278963629	0.8758996278963629	TRUE	TRUE
mesxuuyan::20201102142254::8831502688488609791	28.27139375948501	40	72	0.001	2	2	35	5	0.003120234644112739	estimated	5	2	0.011621621443973575	0.6424248815955415	0.004631370248481196	0.016252991692454772	0.2560148338895086	0.8984397154850501	FALSE	TRUE
mesxuuyan::20201102142254::8831502688488609791	31.08878280163422	40	48	0.005	2	2	35	5	0.0028657116041179223	estimated	4	2	0.0037959284008850583	0.4393096828324754	0.0037959284008850583	0.0037959284008850583	0.4393096828324754	0.4393096828324754	TRUE	TRUE
mesxuuyan::20201102142254::8831502688488609791	29.290893502700097	40	48	0.005	4	4	35	5	0.008759783801559335	estimated	7	4	6.399822742957987e-06	0.6747554234286782	6.399822742957987e-06	6.399822742957987e-06	0.6747554234286782	0.6747554234286782	TRUE	TRUE
mesxuuyan::20201102142254::8831502688488609791	40.628378412953445	40	32	0.005	3	3	35	5	0.007140392708762656	estimated	3	3	0.016279845525220746	0.9223321800287991	0.016279845525220746	0.016279845525220746	0.9223321800287991	0.9223321800287991	TRUE	TRUE
mesxuuyan::20201102142254::8831502688488609791	29.18420810870865	40	32	0.005	3	3	35	5	0.006484461543689388	estimated	2	3	0.0005091674244896496	0.9149893870572076	0.0005091674244896496	0.0005091674244896496	0.9149893870572076	0.9149893870572076	TRUE	TRUE
mesxuuyan::20201102142254::8831502688488609791	24.20118742367347	40	32	0.005	2	2	35	5	0.003613927909789132	estimated	2	2	0.003763036752144767	0.9284580063668701	0.003763036752144767	0.003763036752144767	0.9284580063668701	0.9284580063668701	TRUE	TRUE
mesxuuyan::20201102142254::8831502688488609791	35.38565463701747	40	88	0.005	4	4	35	5	0.007757515628292206	estimated	7	4	3.041518320805846e-05	0.5994164584744894	3.041518320805846e-05	3.041518320805846e-05	0.5994164584744894	0.5994164584744894	TRUE	TRUE
mesxuuyan::20201102142254::8831502688488609791	31.666645230126402	40	32	0.005	2	2	35	5	0.0030208035813606743	estimated	2	2	0.009239370454034135	0.925076740200654	0.009239370454034135	0.009239370454034135	0.925076740200654	0.925076740200654	TRUE	TRUE
mesxuuyan::20201102142254::8831502688488609791	32.04882785846653	40	32	0.005	3	3	35	5	0.005877816111492011	estimated	2	3	0.0005492335802691907	0.9166318495768524	0.0005492335802691907	0.0005492335802691907	0.9166318495768524	0.9166318495768524	TRUE	TRUE
mesxuuyan::20201102142254::8831502688488609791	24.687519062337056	40	96	0.005	3	3	35	5	0.006261637519981723	estimated	6	3	0.00017137213585107538	0.7951163318057968	0.00017137213585107538	0.00017137213585107538	0.7951163318057968	0.7951163318057968	TRUE	TRUE
mesxuuyan::20201102142254::8831502688488609791	39.71056928243176	40	32	0.005	2	2	35	5	0.002396187445896922	estimated	2	2	0.010137271088177427	0.9376948135753308	0.010137271088177427	0.010137271088177427	0.9376948135753308	0.9376948135753308	TRUE	TRUE
mesxuuyan::20201102142254::8831502688488609791	25.241240561988786	40	32	0.005	2	2	35	5	0.002634251508902155	estimated	2	2	0.004490605269797952	0.9393798804498755	0.004490605269797952	0.004490605269797952	0.9393798804498755	0.9393798804498755	TRUE	TRUE
mesxuuyan::20201102142254::8831502688488609791	37.74782525404632	40	32	0.005	2	2	35	5	0.0025721728488688816	estimated	1	2	0.006569288468722846	0.9630755011121968	0.006569288468722846	0.006569288468722846	0.9630755011121968	0.9630755011121968	TRUE	TRUE
mesxuuyan::20201102142254::8831502688488609791	31.673713304577657	40	40	0.005	2	2	35	5	0.002726676085769649	estimated	1	2	0.006100259365996548	0.9600415258642165	0.006100259365996548	0.006100259365996548	0.9600415258642165	0.9600415258642165	TRUE	TRUE
mesxuuyan::20201102142254::8831502688488609791	40.3184414323053	40	40	0.005	3	3	35	5	0.004251838673069451	estimated	3	3	9.341157148436771e-05	0.8909232539949278	9.341157148436771e-05	9.341157148436771e-05	0.8909232539949278	0.8909232539949278	TRUE	TRUE
mesxuuyan::20201102142254::8831502688488609791	25.901001970977358	40	32	0.005	4	4	35	5	0.0107065814642542	estimated	4	4	6.6525594474743355e-06	0.7952313080380058	6.6525594474743355e-06	6.6525594474743355e-06	0.7952313080380058	0.7952313080380058	TRUE	TRUE
mesxuuyan::20201102142254::8831502688488609791	35.062702322837055	40	40	0.005	3	2	35	5	0.0026411329399285703	estimated	2	2	0.013659555163473861	0.9308124881061494	0.00021583685363517742	0.014499454150231933	0.01470791957371978	0.9880463040149312	FALSE	FALSE
mesxuuyan::20201102142254::8831502688488609791	28.75180607398124	40	32	0.005	2	2	35	5	0.003520161592823156	estimated	4	2	0.02041985426934933	0.8317043773800334	0.02041985426934933	0.02041985426934933	0.8317043773800334	0.8317043773800334	TRUE	TRUE
mesxuuyan::20201102142254::8831502688488609791	45.86934351333426	40	32	0.005	3	3	35	5	0.004160664277097686	estimated	2	3	0.00028943755949004	0.920644466132283	0.00028943755949004	0.00028943755949004	0.920644466132283	0.920644466132283	TRUE	TRUE
mesxuuyan::20201102142254::8831502688488609791	34.130135212037914	40	32	0.005	3	3	35	5	0.005926343763518615	estimated	4	3	0.0001689674985788386	0.8066329679478302	0.0001689674985788386	0.0001689674985788386	0.8066329679478302	0.8066329679478302	TRUE	TRUE
mesxuuyan::20201102142254::8831502688488609791	32.1258235793537	40	32	0.01	4	4	35	5	0.009734815597430311	estimated	4	4	3.271606036905295e-06	0.795743909538317	3.271606036905295e-06	3.271606036905295e-06	0.795743909538317	0.795743909538317	TRUE	TRUE
mesxuuyan::20201102142254::8831502688488609791	22.805320869191632	40	108	0.01	6	5	35	5	0.014435542035273516	estimated	30	5	7.11733253752091e-08	0.23853717133593472	1.654810039654958e-08	1.7872552168835897e-07	0.05546090531482912	0.5989980117457052	FALSE	TRUE
mesxuuyan::20201102142254::8831502688488609791	42.84957121333689	40	64	0.01	6	5	35	5	0.010898268934671192	estimated	7	5	9.81537534338309e-07	0.5594869863733436	4.229338330590578e-08	1.6775416540982852e-06	0.024107684873514026	0.956216845237532	FALSE	TRUE
mesxuuyan::20201102142254::8831502688488609791	26.809749157345177	40	40	0.005	3	3	35	5	0.005555697571239614	estimated	3	3	0.00033676553672805425	0.9240208917184775	0.00033676553672805425	0.00033676553672805425	0.9240208917184775	0.9240208917184775	TRUE	TRUE
mesxuuyan::20201102142254::8831502688488609791	40.19034139685692	40	32	0.005	3	3	35	5	0.005145720539905926	estimated	1	3	0.0006124813236393332	0.9602203316325018	0.0006124813236393332	0.0006124813236393332	0.9602203316325018	0.9602203316325018	TRUE	TRUE
mesxuuyan::20201102142254::8831502688488609791	35.23456045716911	40	72	0.01	5	5	35	5	0.010093291827725972	estimated	7	5	1.4389927105008375e-07	0.3917471516328162	1.1642223820634018e-07	2.6032150925642394e-07	0.3169444839520919	0.7086916355849081	FALSE	TRUE
mesxuuyan::20201102142254::8831502688488609791	55.454829719093844	40	48	0.01	3	3	35	5	0.004726190675615427	estimated	2	3	0.000252415990221764	0.89394023432342	0.000252415990221764	0.000252415990221764	0.89394023432342	0.89394023432342	TRUE	TRUE
mesxuuyan::20201102142254::8831502688488609791	32.54089761681003	40	32	0.01	4	4	35	5	0.007838224968917801	estimated	4	4	5.702664034815305e-06	0.8064271036907419	5.702664034815305e-06	5.702664034815305e-06	0.8064271036907419	0.8064271036907419	TRUE	TRUE
mesxuuyan::20201102142254::8831502688488609791	30.769020381244452	40	32	0.01	7	6	35	5	0.015662025758409664	estimated	4	6	1.1581757341499172e-07	0.7372052795703806	3.9006356556873284e-09	1.5011105111409413e-07	0.0248284359123082	0.9554910894795609	FALSE	TRUE
mesxuuyan::20201102142254::8831502688488609791	33.11340192123244	40	48	0.01	2	2	35	5	0.0024225516685338886	estimated	4	2	0.007654517541956675	0.6635086368632985	0.0028665698035639613	0.010521087345520637	0.24847990907471654	0.911988545938015	FALSE	TRUE
mesxuuyan::20201102142254::8831502688488609791	37.681949003556696	40	32	0.01	5	3	35	5	0.004698759921943808	estimated	3	3	0.0009705525466404299	0.8602892299462986	3.6728686829332674e-06	0.0011230831289429533	0.003255598454583369	0.9954909948033567	FALSE	FALSE
mesxuuyan::20201102142254::8831502688488609791	25.624958155924134	40	72	0.01	5	4	35	5	0.010818622930742183	estimated	5	4	8.51562187763113e-06	0.7162011645023854	7.56676256157261e-07	1.0316945779675689e-05	0.06363979326450436	0.8677004084600299	FALSE	TRUE
mesxuuyan::20201102142254::8831502688488609791	29.429729323732953	40	48	0.01	8	6	35	5	0.01679975052685848	estimated	20	6	4.1387339271646407e-10	0.25915971614320993	7.871403048124775e-11	1.218090965188881e-09	0.0492892419638665	0.7627455988484497	FALSE	TRUE
mesxuuyan::20201102142254::8831502688488609791	45.6612951202119	40	32	0.01	5	5	35	5	0.008687782617651293	estimated	2	5	2.432684545210925e-08	0.7569644015118531	2.432684545210925e-08	2.432684545210925e-08	0.7569644015118531	0.7569644015118531	TRUE	TRUE
mesxuuyan::20201102142254::8831502688488609791	25.66893771818025	40	40	0.01	5	5	35	5	0.013823662027133941	estimated	4	5	1.031122114012157e-05	0.7465292672517795	1.031122114012157e-05	1.031122114012157e-05	0.7465292672517795	0.7465292672517795	TRUE	TRUE
mesxuuyan::20201102142254::8831502688488609791	46.27732702572533	40	32	0.01	5	5	35	5	0.013298352421456317	estimated	4	5	1.2875916827745016e-07	0.787776755117666	1.2875916827745016e-07	1.2875916827745016e-07	0.787776755117666	0.787776755117666	TRUE	TRUE
mesxuuyan::20201102142254::8831502688488609791	34.02919413902482	40	32	0.01	4	4	35	5	0.007676659275914827	estimated	3	4	2.2038225667419127e-05	0.8397165353714459	2.2038225667419127e-05	2.2038225667419127e-05	0.8397165353714459	0.8397165353714459	TRUE	TRUE
mesxuuyan::20201102142254::8831502688488609791	27.907668688032857	40	60	0.01	3	3	35	5	0.006451938901804408	estimated	8	3	0.00037967237940094106	0.37930272247989916	0.0003669001670997128	0.0007465725465006538	0.3665429454700703	0.7458456679499694	FALSE	TRUE
mesxuuyan::20201102142254::8831502688488609791	35.84881795988938	40	208	0.01	8	8	35	5	0.020869557697142823	estimated	44	9	3.0445888726724954e-07	0.2905893452194449	3.200735128265254e-09	9.80856753210023e-07	0.0030549265074566487	0.9361740898014225	FALSE	TRUE
mesxuuyan::20201102142254::8831502688488609791	29.208474548696422	40	32	0.01	5	5	35	5	0.009135604002813128	estimated	2	5	2.3014700293951353e-06	0.9156639613482149	2.3014700293951353e-06	2.3014700293951353e-06	0.9156639613482149	0.9156639613482149	TRUE	TRUE
mesxuuyan::20201102142254::8831502688488609791	34.21746253101028	40	32	0.01	3	3	35	5	0.0064703029756086675	estimated	4	3	4.243792053092017e-05	0.681727453324513	4.243792053092017e-05	4.243792053092017e-05	0.681727453324513	0.681727453324513	TRUE	TRUE
mesxuuyan::20201102142254::8831502688488609791	33.751461789770715	40	64	0.01	7	7	35	5	0.01598154159555393	estimated	9	7	3.0378456386115875e-08	0.4633380086104948	3.0378456386115875e-08	3.0378456386115875e-08	0.4633380086104948	0.4633380086104948	TRUE	TRUE
mesxuuyan::20201102142254::8831502688488609791	31.8781294536259	40	32	0.01	5	5	35	5	0.012101075522876906	estimated	5	5	3.920047911630582e-06	0.8213277922811622	3.920047911630582e-06	3.920047911630582e-06	0.8213277922811622	0.8213277922811622	TRUE	TRUE
mesxuuyan::20201102142254::8831502688488609791	25.131037238188615	40	32	0.01	4	4	35	5	0.009799209848768859	estimated	5	4	1.203687553569696e-05	0.6532913714503686	1.203687553569696e-05	1.203687553569696e-05	0.6532913714503686	0.6532913714503686	TRUE	TRUE
mesxuuyan::20201102142254::8831502688488609791	40.01887937064933	40	48	0.01	8	8	35	5	0.01803409696923404	estimated	15	8	4.91711196457437e-12	0.3559516610408069	4.91711196457437e-12	4.91711196457437e-12	0.3559516610408069	0.3559516610408069	TRUE	TRUE
mesxuuyan::20201102142254::8831502688488609791	30.017292219955944	40	32	0.01	6	5	35	5	0.011713652073764519	estimated	5	5	1.808772848023527e-06	0.675596935239402	3.9387564412501143e-07	2.2026484921485387e-06	0.14711696846128347	0.8227139037006854	FALSE	TRUE
mesxuuyan::20201102142254::8831502688488609791	28.71037808315598	40	32	0.01	2	2	35	5	0.0031771623425288745	estimated	3	2	0.011327957694720597	0.8810589868710947	0.011327957694720597	0.011327957694720597	0.8810589868710947	0.8810589868710947	TRUE	TRUE
mesxuuyan::20201102142254::8831502688488609791	26.983577393149716	40	32	0.01	4	4	35	5	0.010847805440449918	estimated	4	4	2.788890917502974e-05	0.8858069700766059	2.788890917502974e-05	2.788890917502974e-05	0.8858069700766059	0.8858069700766059	TRUE	TRUE
mesxuuyan::20201102142254::8831502688488609791	27.57089838622999	40	32	0.01	4	3	35	5	0.006346259081604795	estimated	4	3	0.00021219606760525803	0.8145800546750731	1.7986888115936943e-05	0.00023018295572119497	0.06904821785939297	0.8836282725344661	FALSE	TRUE
mesxuuyan::20201102142254::8831502688488609791	22.773064532554308	40	50	0.01	4	4	35	5	0.01044110614996264	estimated	3	4	2.0373454857867086e-05	0.8459509494388809	2.0373454857867086e-05	2.0373454857867086e-05	0.8459509494388809	0.8459509494388809	TRUE	TRUE
mesxuuyan::20201102142254::8831502688488609791	37.851476864765615	40	32	0.01	5	5	35	5	0.012028381641194392	estimated	5	5	5.065904603328842e-07	0.7369991284971297	5.065904603328842e-07	5.065904603328842e-07	0.7369991284971297	0.7369991284971297	TRUE	TRUE
mesxuuyan::20201102142254::8831502688488609791	32.444797668551516	40	32	0.01	3	3	35	5	0.00614966232531727	estimated	3	3	3.1739295786990206e-05	0.8833881493038358	3.1739295786990206e-05	3.1739295786990206e-05	0.8833881493038358	0.8833881493038358	TRUE	TRUE
mesxuuyan::20201102142254::8831502688488609791	25.764569954505546	40	32	0.05	10	10	35	5	0.03220618408771049	estimated	8	10	3.785223674148939e-11	0.5858898672191388	3.785223674148939e-11	3.785223674148939e-11	0.5858898672191388	0.5858898672191388	TRUE	TRUE
mesxuuyan::20201102142254::8831502688488609791	32.00492954212958	40	316	0.05	11	11	35	5	0.037369072887990594	estimated	23	11	1.0355321024611634e-07	0.2459920081651984	1.0355321024611634e-07	1.0355321024611634e-07	0.2459920081651984	0.2459920081651984	TRUE	TRUE
mesxuuyan::20201102142254::8831502688488609791	42.44097781976278	40	48	0.05	12	11	35	5	0.033958608020472514	estimated	15	11	3.227094720803397e-09	0.4800350954553922	2.0905054816837122e-10	5.804070961071951e-09	0.031096577115661248	0.8633641088583912	FALSE	TRUE
mesxuuyan::20201102142254::8831502688488609791	29.789945078530806	40	60	0.05	14	12	35	5	0.03633520885968842	estimated	36	12	2.924761860939661e-11	0.15425073701569153	9.254608888115351e-13	1.782004708295047e-10	0.004880842645168824	0.939821950261728	FALSE	TRUE
mesxuuyan::20201102142254::8831502688488609791	30.72723024731101	40	64	0.05	8	8	35	5	0.02319473442516672	estimated	13	8	1.3308222887441501e-08	0.2743829091024399	1.3308222887441501e-08	1.3308222887441501e-08	0.2743829091024399	0.2743829091024399	TRUE	TRUE
mesxuuyan::20201102142254::8831502688488609791	29.03365963255652	40	32	0.05	10	10	35	5	0.032857118223116995	estimated	10	10	1.4722410531707047e-09	0.35934114984398047	1.4722410531707047e-09	1.4722410531707047e-09	0.35934114984398047	0.35934114984398047	TRUE	TRUE
mesxuuyan::20201102142254::8831502688488609791	32.7044198608302	40	72	0.05	14	12	35	5	0.03757127607815524	estimated	30	12	2.3695976940868275e-13	0.21489535820097772	1.0723795891459131e-14	9.719150598571942e-13	0.009725254059454876	0.8814155898705199	FALSE	TRUE
mesxuuyan::20201102142254::8831502688488609791	31.426647514487982	40	40	0.05	9	8	35	5	0.024383093798487406	estimated	9	8	4.167666026028014e-07	0.6087683714284008	1.056064636217709e-08	6.279556921869302e-07	0.015425870132067532	0.9172509545496438	FALSE	TRUE
mesxuuyan::20201102142254::8831502688488609791	40.031245183245375	40	32	0.05	15	14	35	5	0.03702216727828589	estimated	18	15	2.3846903600679997e-11	0.17875141780366308	2.3846903600679997e-11	2.3846903600679997e-11	0.17875141780366308	0.17875141780366308	TRUE	TRUE
mesxuuyan::20201102142254::8831502688488609791	33.52403192256708	40	48	0.05	13	13	35	5	0.039162500255305786	estimated	15	13	2.8808171064290495e-13	0.42945857189098385	2.8808171064290495e-13	2.8808171064290495e-13	0.42945857189098385	0.42945857189098385	TRUE	TRUE
mesxuuyan::20201102142254::8831502688488609791	21.63384838529577	40	80	0.05	12	12	35	5	0.044205853211344355	estimated	23	12	4.726714566451305e-11	0.15238070236045959	2.4187709260427552e-11	1.7979226368146843e-10	0.07797678649256161	0.5796176399821826	FALSE	TRUE
mesxuuyan::20201102142254::8831502688488609791	26.599222484325768	40	240	0.05	14	13	35	5	0.043752430437246026	estimated	79	13	4.023724765853927e-10	0.09975790473880687	1.0977967251984905e-10	1.8857500113231224e-09	0.027217045774174314	0.46752320533249236	FALSE	TRUE
mesxuuyan::20201102142254::8831502688488609791	28.272607898538247	40	48	0.05	13	13	35	5	0.037179317643033234	estimated	17	14	2.2512550467846518e-11	0.331507611615217	1.2505292833107501e-11	3.5017843300954015e-11	0.1841461617409053	0.5156537733561224	FALSE	TRUE
mesxuuyan::20201102142254::8831502688488609791	24.056451515403417	40	192	0.05	11	10	35	5	0.03503801492979124	estimated	37	10	5.346931791563159e-10	0.22574137579802386	1.2432944526879602e-10	1.3204135137247187e-09	0.05249047700864354	0.5574635600941159	FALSE	TRUE
mesxuuyan::20201102142254::8831502688488609791	13.907588220273343	40	32	0.05	9	9	35	5	0.046995821212505375	estimated	8	9	8.685865057962583e-10	0.45676557533292683	8.685865057962583e-10	8.685865057962583e-10	0.45676557533292683	0.45676557533292683	TRUE	TRUE
mesxuuyan::20201102142254::8831502688488609791	22.63045628900941	40	1026	0.05	18	16	35	5	0.04754447813408226	estimated	235	18	7.023567957540614e-14	0.10011136341756725	1.5279195705587276e-15	5.601889079237098e-13	0.002177840555195248	0.7984727375411944	FALSE	TRUE
mesxuuyan::20201102142254::8831502688488609791	23.13262116899292	40	60	0.05	12	10	35	5	0.03429178637205132	estimated	9	10	1.08440121433751e-08	0.34606959419039146	2.461389348445893e-09	2.770193653578203e-08	0.07855137025843495	0.8840637402903407	FALSE	TRUE
mesxuuyan::20201102142254::8831502688488609791	32.03160874609085	40	280	0.05	17	16	35	5	0.06176737341023316	estimated	39	16	5.962624727522698e-11	0.23505728709710094	1.5232922154442422e-11	1.3368897949191058e-10	0.06005089234707219	0.5270257691901479	FALSE	TRUE
mesxuuyan::20201102142254::8831502688488609791	65.83163396961976	40	468	0.05	15	15	35	5	0.04482970613110792	estimated	143	17	4.747507276233589e-11	0.09167817258447875	6.988157489590519e-12	2.72805661354191e-10	0.013494692500744579	0.5268096086730845	FALSE	TRUE
mesxuuyan::20201102142254::8831502688488609791	42.966300951165806	40	192	0.05	15	14	35	5	0.040455426222908764	estimated	12	14	1.0333969278993469e-10	0.31074098585099563	9.671093699207912e-12	2.8343372390250656e-10	0.029080841148406495	0.8522811749394156	FALSE	TRUE
mesxuuyan::20201102142254::8831502688488609791	35.43798732185451	40	192	0.05	15	14	35	5	0.04320281700119202	estimated	25	14	5.086991518607437e-12	0.18914405324179828	8.207241307910433e-13	2.0358470882162297e-11	0.030516089543956088	0.7569668017672317	FALSE	TRUE
mesxuuyan::20201102142254::8831502688488609791	26.47750635735744	40	72	0.05	12	10	35	5	0.038982245226790356	estimated	32	10	2.6244969318987682e-09	0.19478228560446104	2.2239698269214051e-10	1.0724950421313985e-08	0.016505636594122637	0.7959736323816906	FALSE	TRUE
mesxuuyan::20201102142254::8831502688488609791	25.56243774503487	40	32	0.05	13	12	35	5	0.05002333481542716	estimated	8	12	6.890714608754283e-11	0.2510338884330435	4.189315169572204e-11	1.6465089990843963e-10	0.15261988583203948	0.5998355465992474	FALSE	TRUE
mesxuuyan::20201102142254::8831502688488609791	40.98965523632253	40	80	0.05	16	15	35	5	0.04272843538340606	estimated	15	16	1.2889992630491822e-11	0.3610844936037741	1.2889992630491822e-11	1.2889992630491822e-11	0.3610844936037741	0.3610844936037741	TRUE	TRUE
mesxuuyan::20201102142254::8831502688488609791	24.24848156434928	40	64	0.05	17	17	35	5	0.06532201028636317	estimated	34	18	1.2406217471454276e-12	0.13462909271695833	9.47610833063861e-13	2.1882325802092888e-12	0.10283229920617698	0.2374613919231353	FALSE	TRUE
mesxuuyan::20201102142254::8831502688488609791	24.29569846267557	40	160	0.05	14	13	35	5	0.045651302595313054	estimated	17	13	9.04393992121939e-10	0.40018428926709054	8.513108747354289e-11	1.796716208003027e-09	0.03766955998369888	0.7950269517241646	FALSE	TRUE
mesxuuyan::20201102142254::8831502688488609791	23.253660079883403	40	362	0.05	16	15	35	5	0.06263922218936803	estimated	115	17	2.751005805031483e-12	0.10661602397891752	2.032317225664385e-12	4.783323030695869e-12	0.07876304065513287	0.1853790646340504	FALSE	TRUE
mesxuuyan::20201102142254::8831502688488609791	29.534348102840223	40	144	0.05	16	16	35	5	0.05857782581905426	estimated	32	17	4.048880129005134e-11	0.18645134724828208	4.039730020923159e-12	1.6751244932306145e-10	0.018602998382802917	0.7713965556401579	FALSE	TRUE
mesxuuyan::20201102142254::8831502688488609791	26.523405854483677	40	216	0.05	14	14	35	5	0.054933295133721236	estimated	36	15	2.930675236589185e-13	0.31479577768752337	6.695061927146948e-14	5.444171705863581e-13	0.07191439023026036	0.5847806828320955	FALSE	TRUE
mesxuuyan::20201102142254::8831502688488609791	31.693800718202226	40	32	0.1	19	19	35	5	0.08960736774101812	estimated	13	20	3.328150361121224e-11	0.21940726161703253	3.255744895322041e-11	6.583895256443265e-11	0.2146339541479095	0.43404121576494203	FALSE	TRUE
mesxuuyan::20201102142254::8831502688488609791	30.024646630224417	40	272	0.1	24	22	35	5	0.08623549753484527	estimated	35	23	7.914216292075067e-10	0.20992964192444122	2.8617050586371505e-11	3.3658583018705102e-09	0.007590855443951277	0.8928154121686493	FALSE	TRUE
mesxuuyan::20201102142254::8831502688488609791	32.670035787683645	40	132	0.1	16	14	35	5	0.05301078137075019	estimated	26	15	6.187025344338771e-12	0.1999857547655838	4.988469416287161e-12	1.1175494760625932e-11	0.16124434050590405	0.36123009527148786	FALSE	TRUE
mesxuuyan::20201102142254::8831502688488609791	37.35470213000907	40	48	0.1	18	17	35	5	0.06257747765735208	estimated	22	17	2.6279279925664285e-12	0.22766717173928763	1.7377171628795844e-12	4.365645155446013e-12	0.15054489806216162	0.3782120698014493	FALSE	TRUE
mesxuuyan::20201102142254::8831502688488609791	49.3311739273718	40	1656	0.1	23	23	35	5	0.08564021145735144	estimated	94	24	1.619302727368616e-12	0.06959673291967476	7.979420156753641e-13	1.0228133034355079e-11	0.03429510517813357	0.4395994837948972	FALSE	TRUE
mesxuuyan::20201102142254::8831502688488609791	24.248510493619293	40	5824	0.1	21	19	35	5	0.08789930213055071	estimated	441	23	2.3562255756385605e-10	0.04706586038070702	1.1998040686106694e-11	3.5189157094616425e-09	0.002396621586714172	0.7029072139161097	FALSE	TRUE
mesxuuyan::20201102142254::8831502688488609791	19.59136007204556	40	240	0.1	16	16	35	5	0.07697211008879812	estimated	67	17	1.5604573513498379e-12	0.12072997437734348	5.105607665907908e-14	1.150172785352475e-11	0.003950123226069765	0.8898694397831773	FALSE	TRUE
mesxuuyan::20201102142254::8831502688488609791	34.99810218353923	40	792	0.1	17	15	35	5	0.05814555684427754	estimated	25	15	6.532588999641842e-08	0.2489814269884544	8.891746568928252e-09	2.0574998708661945e-07	0.03388977554339984	0.7841902405078784	FALSE	TRUE
mesxuuyan::20201102142254::8831502688488609791	24.727735953985103	40	1928	0.1	27	25	35	5	0.1398806797834877	estimated	12	28	5.6669856896215774e-08	0.25459724471622364	3.793019316514007e-08	1.3899688667614055e-07	0.17040668885196458	0.6244629210320394	FALSE	TRUE
mesxuuyan::20201102142254::8831502688488609791	33.43881563106312	40	312	0.1	24	22	35	5	0.0947120326205904	estimated	32	23	1.0033716097644002e-10	0.18719393735781997	2.128067995120725e-12	4.985545973266906e-10	0.00397022820951999	0.930127952128718	FALSE	TRUE
mesxuuyan::20201102142254::8831502688488609791	36.26743500266796	40	336	0.1	21	18	35	5	0.07642048312661026	estimated	70	19	6.695983775512871e-13	0.18595743109151705	6.935762559437588e-14	2.4422513809649638e-12	0.019261644464109412	0.6782495419788694	FALSE	TRUE
mesxuuyan::20201102142254::8831502688488609791	37.596427364078764	40	520	0.1	23	20	35	5	0.0658769519893538	estimated	50	21	9.884273708809038e-14	0.16896951227749962	2.2568391495842234e-14	3.259995952952215e-13	0.038580175097150435	0.5572892277416803	FALSE	TRUE
mesxuuyan::20201102142254::8831502688488609791	37.29574708025263	40	160	0.1	20	18	35	5	0.060852962349533773	estimated	26	18	2.0368211235415245e-11	0.1593280049981405	1.7476411825379685e-11	7.559771062176883e-11	0.1367072345470444	0.5913544531024011	FALSE	TRUE
mesxuuyan::20201102142254::8831502688488609791	22.533548986390905	40	288	0.1	16	14	35	5	0.06633968047985973	estimated	114	15	1.3752872275965862e-11	0.09745555428020765	5.138673543210041e-12	3.9031998350480144e-11	0.036413650063030385	0.27658840695828735	FALSE	TRUE
mesxuuyan::20201102142254::8831502688488609791	20.048568418044475	40	32	0.1	14	13	35	5	0.058393925432884	estimated	7	13	1.157041381802168e-11	0.41226388068779696	7.262375311978021e-12	1.88327891299997e-11	0.25876473185980037	0.6710286125475973	FALSE	TRUE
mesxuuyan::20201102142254::8831502688488609791	28.49327186078368	40	5178	0.1	21	19	35	5	0.08186006405741868	estimated	150	22	1.0881405667852918e-08	0.10199267356477917	8.121946295065489e-12	1.0450325671456197e-07	7.612794178150837e-05	0.9795211091185924	FALSE	FALSE
mesxuuyan::20201102142254::8831502688488609791	34.93347099031163	40	224	0.1	17	14	35	5	0.06258901157050908	estimated	48	17	2.368795876162726e-11	0.11916157835875205	3.285662545046322e-13	1.900951691942972e-10	0.0016528428589473697	0.9562681456648385	FALSE	FALSE
mesxuuyan::20201102142254::8831502688488609791	40.85185422025096	40	1600	0.1	24	22	35	5	0.07586609428865759	estimated	296	25	9.192483227258567e-13	0.0991813098569495	5.808332644851051e-14	5.783311893529212e-12	0.006266838084544521	0.6239842213805847	FALSE	TRUE
mesxuuyan::20201102142254::8831502688488609791	41.32822571216957	40	40	0.05	16	15	35	5	0.03951174326988349	estimated	17	15	1.54380296182552e-10	0.4442325094476666	3.642330732245646e-11	1.9080360350500844e-10	0.10480882349846865	0.5490413329461352	FALSE	TRUE
mesxuuyan::20201102142254::8831502688488609791	29.312166705889485	40	1248	0.1	22	17	35	5	0.062424846965119456	estimated	238	19	1.9726754805806778e-10	0.09554218328150908	3.7582636329045104e-11	1.0332240548649947e-09	0.01820232047135782	0.5004192681084934	FALSE	TRUE
mesxuuyan::20201102142254::8831502688488609791	27.249159332872967	40	4016	0.1	24	20	35	5	0.08397217352854129	estimated	147	22	1.0274548431310451e-09	0.09517050406173659	5.4141977140989676e-11	8.549386751906867e-09	0.0050150323295033725	0.7919077437196269	FALSE	TRUE
mesxuuyan::20201102142254::8831502688488609791	39.66896604690062	40	760	0.1	20	19	35	5	0.08006402409311113	estimated	69	21	1.0846366200443652e-13	0.07532413703546394	6.744824671926431e-14	4.0852959177243057e-13	0.04684039691077217	0.2837092016351985	FALSE	TRUE
mesxuuyan::20201102142254::8831502688488609791	28.58542466185962	40	744	0.1	29	27	35	5	0.1219210126497036	estimated	39	29	4.975449569851695e-07	0.23393273536147408	1.4071061445895704e-09	2.086490201339106e-06	0.0006615848170632501	0.9810135812887323	FALSE	FALSE
mesxuuyan::20201102142254::8831502688488609791	26.01203085890003	40	60	0.1	17	16	35	5	0.06468451158793483	estimated	13	16	3.4633767516341185e-10	0.3831771544588353	1.3683028287900627e-10	4.831679580424182e-10	0.15138473864455276	0.5345618931033881	FALSE	TRUE
mesxuuyan::20201102142254::8831502688488609791	46.651601617868934	40	64	0.1	21	18	35	5	0.05588426610104921	estimated	42	19	1.9674074567621241e-13	0.11269069206453353	9.507214636874636e-14	6.814043922298274e-13	0.05445616226334165	0.3903000991089382	FALSE	TRUE
mesxuuyan::20201102142254::8831502688488609791	23.73284571367783	40	5260	0.1	21	21	35	5	0.0882012659992855	estimated	82	22	8.538120430889337e-10	0.27484162371655	5.336587888626147e-12	2.840872970250543e-09	0.0017178446852421727	0.9144754354733193	FALSE	TRUE
mesxuuyan::20201102142254::8831502688488609791	38.083572273782025	40	1552	0.1	23	22	35	5	0.10715114506265862	estimated	36	24	4.88220000728617e-10	0.1687912611105654	4.355648829668314e-12	2.7500771165508616e-09	0.0015058691938414465	0.950778304783036	FALSE	TRUE
mesxuuyan::20201102142254::8831502688488609791	29.517556842082683	40	1036	0.1	19	17	35	5	0.06462789922457533	estimated	233	20	9.847526283675546e-12	0.1512425249925922	2.3683778034377447e-13	4.7951866226205926e-11	0.0036374560352494673	0.7364652926269194	FALSE	TRUE
mesxuuyan::20201102142254::8831502688488609791	39.91273401776721	40	608	0.1	20	20	35	5	0.07157232585410406	estimated	54	21	1.085209563733861e-08	0.0907376546581183	2.3666877308233196e-09	7.811188701880404e-08	0.01978859210051315	0.6531171181923344	FALSE	TRUE
mesxuuyan::20201102142254::8831502688488609791	35.6516028553763	40	352	0.1	14	13	35	5	0.050415329130487165	estimated	8	14	2.3008601892182093e-09	0.41528638324315287	2.3008601892182093e-09	2.3008601892182093e-09	0.41528638324315287	0.41528638324315287	TRUE	TRUE
mesxuuyan::20201102142258::8123357005432928996	43.85054910618739	80	32	0.001	2	2	75	5	0.0015655612104553982	estimated	2	2	0.0031751132233350313	0.9389304501527893	0.0031751132233350313	0.0031751132233350313	0.9389304501527893	0.9389304501527893	TRUE	TRUE
mesxuuyan::20201102142258::8123357005432928996	39.30787112114485	80	32	0.001	2	2	75	5	0.0012009809395447668	estimated	1	2	0.003990620750198078	0.9741781294174249	0.003990620750198078	0.003990620750198078	0.9741781294174249	0.9741781294174249	TRUE	TRUE
mesxuuyan::20201102142258::8123357005432928996	43.92935865941267	80	32	0.001	2	2	75	5	0.0013062486809155382	estimated	1	2	0.00262594827209502	0.9845666712566568	0.00262594827209502	0.00262594827209502	0.9845666712566568	0.9845666712566568	TRUE	TRUE
mesxuuyan::20201102142258::8123357005432928996	36.78630697217859	80	32	0.001	2	2	75	5	0.0013230407902123974	estimated	1	2	0.0010009286934937736	0.9878817346174853	0.0010009286934937736	0.0010009286934937736	0.9878817346174853	0.9878817346174853	TRUE	TRUE
mesxuuyan::20201102142258::8123357005432928996	81.85222524616277	80	32	0.001	2	2	75	5	0.001148328298687956	estimated	1	2	0.0019028413547217445	0.987551738936396	0.0019028413547217445	0.0019028413547217445	0.987551738936396	0.987551738936396	TRUE	TRUE
mesxuuyan::20201102142258::8123357005432928996	54.64617630454987	80	32	0.001	2	2	75	5	0.0011516562310778047	estimated	1	2	0.006392190865890662	0.9751879988326548	0.006392190865890662	0.006392190865890662	0.9751879988326548	0.9751879988326548	TRUE	TRUE
mesxuuyan::20201102142258::8123357005432928996	34.103878298949525	80	32	0.001	2	2	75	5	0.0012599129943192018	estimated	1	2	0.003176631399919867	0.9551215190145448	0.003176631399919867	0.003176631399919867	0.9551215190145448	0.9551215190145448	TRUE	TRUE
mesxuuyan::20201102142258::8123357005432928996	33.63897715993261	80	32	0.001	2	2	75	5	0.001375622794029402	estimated	1	2	0.0018133274014922826	0.9562681685443151	0.0018133274014922826	0.0018133274014922826	0.9562681685443151	0.9562681685443151	TRUE	TRUE
mesxuuyan::20201102142258::8123357005432928996	40.50610702811004	80	32	0.001	2	2	75	5	0.001588121812518653	estimated	1	2	0.007631998939691043	0.9699294515186357	0.007631998939691043	0.007631998939691043	0.9699294515186357	0.9699294515186357	TRUE	TRUE
mesxuuyan::20201102142258::8123357005432928996	47.243543783757154	80	32	0.001	3	2	75	5	0.0012607372729620898	estimated	1	2	0.009247764182758203	0.9780541883770562	5.115351357098412e-05	0.009405830817614558	0.005410054496370341	0.9947714976864955	FALSE	FALSE
mesxuuyan::20201102142258::8123357005432928996	36.40436614015664	80	32	0.001	2	2	75	5	0.0011741089422698983	estimated	1	2	0.003370342122944568	0.9635304538187575	0.003370342122944568	0.003370342122944568	0.9635304538187575	0.9635304538187575	TRUE	TRUE
mesxuuyan::20201102142254::8831502688488609791	51.42202367336367	40	128	0.1	19	19	35	5	0.06356542198759714	estimated	9	19	6.552994013631093e-14	0.25766213548749795	6.552994013631093e-14	6.552994013631093e-14	0.25766213548749795	0.25766213548749795	TRUE	TRUE
mesxuuyan::20201102142258::8123357005432928996	33.0780023378381	80	32	0.001	2	2	75	5	0.0016627555351734211	estimated	1	2	0.0016467052661750356	0.9559711569414187	0.0016467052661750356	0.0016467052661750356	0.9559711569414187	0.9559711569414187	TRUE	TRUE
mesxuuyan::20201102142258::8123357005432928996	38.811276841040886	80	32	0.001	3	3	75	5	0.0022035344027593914	estimated	2	3	1.2205945748675852e-05	0.9394013431322614	1.2205945748675852e-05	1.2205945748675852e-05	0.9394013431322614	0.9394013431322614	TRUE	TRUE
mesxuuyan::20201102142258::8123357005432928996	32.02787548383522	80	32	0.001	2	2	75	5	0.0016262678325939658	estimated	1	2	0.004651033662795147	0.9707969798680486	0.004651033662795147	0.004651033662795147	0.9707969798680486	0.9707969798680486	TRUE	TRUE
mesxuuyan::20201102142258::8123357005432928996	40.64203697636374	80	32	0.001	2	2	75	5	0.001389387256773167	estimated	1	2	0.0014950095490257173	0.9550007551782832	0.0014950095490257173	0.0014950095490257173	0.9550007551782832	0.9550007551782832	TRUE	TRUE
mesxuuyan::20201102142258::8123357005432928996	34.98656724413756	80	32	0.001	2	2	75	5	0.001259506065401849	estimated	1	2	0.0025794349386272426	0.9753307720829177	0.0025794349386272426	0.0025794349386272426	0.9753307720829177	0.9753307720829177	TRUE	TRUE
mesxuuyan::20201102142258::8123357005432928996	47.617764752996706	80	32	0.001	2	1	75	5	0.0	estimated	1	1	1.0	1.0	0.0	1.0	0.0	1.0	FALSE	FALSE
mesxuuyan::20201102142258::8123357005432928996	38.81543536942488	80	32	0.001	2	2	75	5	0.0010903137984879215	estimated	1	2	0.008399309854844146	0.9836932226096213	0.008399309854844146	0.008399309854844146	0.9836932226096213	0.9836932226096213	TRUE	TRUE
mesxuuyan::20201102142258::8123357005432928996	34.84152494269911	80	40	0.001	3	3	75	5	0.0026635656807746226	estimated	3	3	0.00010155654526971687	0.9155428560344898	0.00010155654526971687	0.00010155654526971687	0.9155428560344898	0.9155428560344898	TRUE	TRUE
mesxuuyan::20201102142258::8123357005432928996	42.09929284848585	80	32	0.001	3	3	75	5	0.002397178395676009	estimated	1	3	0.00013887312693900428	0.9627422641124779	0.00013887312693900428	0.00013887312693900428	0.9627422641124779	0.9627422641124779	TRUE	TRUE
mesxuuyan::20201102142258::8123357005432928996	31.011600012147262	80	32	0.001	2	2	75	5	0.0014013591454871733	estimated	2	2	0.007198994663992351	0.9469134977266069	0.007198994663992351	0.007198994663992351	0.9469134977266069	0.9469134977266069	TRUE	TRUE
mesxuuyan::20201102142258::8123357005432928996	45.845590738502956	80	32	0.001	2	2	75	5	0.0015837535831888612	estimated	2	2	0.0027318410221923847	0.9289821164245374	0.0027318410221923847	0.0027318410221923847	0.9289821164245374	0.9289821164245374	TRUE	TRUE
mesxuuyan::20201102142258::8123357005432928996	36.69326061157989	80	32	0.001	2	2	75	5	0.0013666822602851527	estimated	1	2	0.006564993991953311	0.9811739856471088	0.006564993991953311	0.006564993991953311	0.9811739856471088	0.9811739856471088	TRUE	TRUE
mesxuuyan::20201102142258::8123357005432928996	46.30518692332606	80	32	0.001	3	3	75	5	0.002934488139198708	estimated	1	3	0.00039040105774450906	0.955817114563181	0.00039040105774450906	0.00039040105774450906	0.955817114563181	0.955817114563181	TRUE	TRUE
mesxuuyan::20201102142258::8123357005432928996	40.50285948324099	80	32	0.001	2	2	75	5	0.0013039378665302057	estimated	1	2	0.011022932649484252	0.9685898323449584	0.011022932649484252	0.011022932649484252	0.9685898323449584	0.9685898323449584	TRUE	TRUE
mesxuuyan::20201102142258::8123357005432928996	39.028125330625514	80	32	0.001	2	1	75	5	0.0	estimated	1	1	1.0	1.0	0.0	1.0	0.0	1.0	FALSE	FALSE
mesxuuyan::20201102142258::8123357005432928996	33.94872163745288	80	32	0.001	2	2	75	5	0.0014177094283006916	estimated	1	2	0.001845512013058562	0.9731940553299496	0.001845512013058562	0.001845512013058562	0.9731940553299496	0.9731940553299496	TRUE	TRUE
mesxuuyan::20201102142258::8123357005432928996	36.85078967864235	80	32	0.001	2	2	75	5	0.0013295704533245797	estimated	1	2	0.00885301537111421	0.9602590264534456	0.00885301537111421	0.00885301537111421	0.9602590264534456	0.9602590264534456	TRUE	TRUE
mesxuuyan::20201102142258::8123357005432928996	35.38265623340962	80	32	0.001	2	2	75	5	0.001351503342219379	estimated	2	2	0.007507599125465501	0.9441555215875851	0.007507599125465501	0.007507599125465501	0.9441555215875851	0.9441555215875851	TRUE	TRUE
mesxuuyan::20201102142258::8123357005432928996	36.310909720066974	80	32	0.001	3	3	75	5	0.002670652962398777	estimated	2	3	9.513405026461634e-05	0.9136952191776475	9.513405026461634e-05	9.513405026461634e-05	0.9136952191776475	0.9136952191776475	TRUE	TRUE
mesxuuyan::20201102142258::8123357005432928996	39.12093159053436	80	32	0.005	3	3	75	5	0.002493437985903616	estimated	2	3	1.9423878677861425e-05	0.9220239586446617	1.9423878677861425e-05	1.9423878677861425e-05	0.9220239586446617	0.9220239586446617	TRUE	TRUE
mesxuuyan::20201102142258::8123357005432928996	60.29515942265188	80	32	0.005	4	4	75	5	0.0033093906451176773	estimated	2	4	3.680279335079297e-06	0.9044591899587797	3.680279335079297e-06	3.680279335079297e-06	0.9044591899587797	0.9044591899587797	TRUE	TRUE
mesxuuyan::20201102142258::8123357005432928996	42.64912100989429	80	48	0.005	7	7	75	5	0.0070488300775822625	estimated	6	7	5.537770848142004e-10	0.5796779277769696	5.537770848142004e-10	5.537770848142004e-10	0.5796779277769696	0.5796779277769696	TRUE	TRUE
mesxuuyan::20201102142258::8123357005432928996	41.42573362136743	80	32	0.005	3	3	75	5	0.002795460745866891	estimated	2	3	3.024532198410966e-05	0.870182749551939	3.024532198410966e-05	3.024532198410966e-05	0.870182749551939	0.870182749551939	TRUE	TRUE
mesxuuyan::20201102142258::8123357005432928996	30.823304480841443	80	32	0.005	5	5	75	5	0.006025851973917712	estimated	4	5	7.863517178437006e-08	0.7459157569722205	7.863517178437006e-08	7.863517178437006e-08	0.7459157569722205	0.7459157569722205	TRUE	TRUE
mesxuuyan::20201102142258::8123357005432928996	37.00570947317069	80	40	0.005	2	2	75	5	0.0015524334017055464	estimated	2	2	0.0020722374041019617	0.9384094486970224	0.0020722374041019617	0.0020722374041019617	0.9384094486970224	0.9384094486970224	TRUE	TRUE
mesxuuyan::20201102142258::8123357005432928996	36.184119815428424	80	32	0.005	5	5	75	5	0.006278080560756088	estimated	2	5	3.104043705573577e-08	0.9264819939670769	3.104043705573577e-08	3.104043705573577e-08	0.9264819939670769	0.9264819939670769	TRUE	TRUE
mesxuuyan::20201102142258::8123357005432928996	51.508234882488765	80	32	0.005	5	5	75	5	0.0046423355874650445	estimated	3	5	1.2469534004356736e-07	0.8835624215758052	1.2469534004356736e-07	1.2469534004356736e-07	0.8835624215758052	0.8835624215758052	TRUE	TRUE
mesxuuyan::20201102142258::8123357005432928996	37.49756512260957	80	32	0.005	7	7	75	5	0.009469219296258023	estimated	2	7	7.130173106091496e-11	0.930389242370556	7.130173106091496e-11	7.130173106091496e-11	0.930389242370556	0.930389242370556	TRUE	TRUE
mesxuuyan::20201102142258::8123357005432928996	31.449624108113564	80	32	0.005	5	5	75	5	0.005431787259759114	estimated	3	5	6.919746688633014e-10	0.911470118247298	6.919746688633014e-10	6.919746688633014e-10	0.911470118247298	0.911470118247298	TRUE	TRUE
mesxuuyan::20201102142258::8123357005432928996	47.1274056652487	80	32	0.005	2	2	75	5	0.0012944582520748697	estimated	1	2	0.005391223877188889	0.9777307573579543	0.005391223877188889	0.005391223877188889	0.9777307573579543	0.9777307573579543	TRUE	TRUE
mesxuuyan::20201102142258::8123357005432928996	30.115157599137245	80	32	0.005	4	4	75	5	0.004244582542055636	estimated	3	4	3.589675878413783e-07	0.8823823085667071	3.589675878413783e-07	3.589675878413783e-07	0.8823823085667071	0.8823823085667071	TRUE	TRUE
mesxuuyan::20201102142258::8123357005432928996	48.84050390972864	80	32	0.005	5	5	75	5	0.004465667094079874	estimated	4	5	4.929867687017047e-08	0.7383080484745546	4.929867687017047e-08	4.929867687017047e-08	0.7383080484745546	0.7383080484745546	TRUE	TRUE
mesxuuyan::20201102142258::8123357005432928996	33.682467453348835	80	32	0.005	4	4	75	5	0.0042793547486831415	estimated	1	4	1.5744899921158087e-06	0.9538662808811388	1.5744899921158087e-06	1.5744899921158087e-06	0.9538662808811388	0.9538662808811388	TRUE	TRUE
mesxuuyan::20201102142258::8123357005432928996	52.53300020169991	80	32	0.005	4	4	75	5	0.003881745544433682	estimated	2	4	2.975891623928901e-07	0.9403182763209739	2.975891623928901e-07	2.975891623928901e-07	0.9403182763209739	0.9403182763209739	TRUE	TRUE
mesxuuyan::20201102142258::8123357005432928996	37.64467687470457	80	32	0.005	4	4	75	5	0.0036213502841141464	estimated	1	4	3.0771656662681104e-07	0.9618605178856552	3.0771656662681104e-07	3.0771656662681104e-07	0.9618605178856552	0.9618605178856552	TRUE	TRUE
mesxuuyan::20201102142258::8123357005432928996	36.68451701608945	80	48	0.005	7	7	75	5	0.009110977375475645	estimated	9	7	2.134614142080574e-11	0.39580151023152954	1.367418549738713e-11	3.502032691819287e-11	0.253547616140904	0.6493491263724336	FALSE	TRUE
mesxuuyan::20201102142258::8123357005432928996	33.61924599150625	80	32	0.005	4	4	75	5	0.004695826677015962	estimated	2	4	4.339745488771979e-06	0.9150688808044245	4.339745488771979e-06	4.339745488771979e-06	0.9150688808044245	0.9150688808044245	TRUE	TRUE
mesxuuyan::20201102142258::8123357005432928996	56.50112914356108	80	40	0.005	3	3	75	5	0.0021667672883282636	estimated	2	3	0.00012966382269035954	0.9410475819134719	0.00012966382269035954	0.00012966382269035954	0.9410475819134719	0.9410475819134719	TRUE	TRUE
mesxuuyan::20201102142258::8123357005432928996	55.575745947637145	80	32	0.005	7	6	75	5	0.005060163503296975	estimated	3	6	2.8986781306396177e-09	0.868801571555403	1.808812091481072e-10	3.079559339787725e-09	0.054214325182092786	0.9230158967374958	FALSE	TRUE
mesxuuyan::20201102142258::8123357005432928996	39.26708959104939	80	48	0.005	4	4	75	5	0.0037344747140501955	estimated	4	4	9.072640035226039e-07	0.5304135456598842	9.072640035226039e-07	9.072640035226039e-07	0.5304135456598842	0.5304135456598842	TRUE	TRUE
mesxuuyan::20201102142258::8123357005432928996	39.7454048094953	80	32	0.005	3	3	75	5	0.0025899245234331067	estimated	3	3	0.0001970675828362118	0.882016461287718	0.0001970675828362118	0.0001970675828362118	0.882016461287718	0.882016461287718	TRUE	TRUE
mesxuuyan::20201102142258::8123357005432928996	46.52455566939291	80	32	0.005	3	3	75	5	0.002631583585767587	estimated	1	3	8.78485490968795e-05	0.9665897371278789	8.78485490968795e-05	8.78485490968795e-05	0.9665897371278789	0.9665897371278789	TRUE	TRUE
mesxuuyan::20201102142258::8123357005432928996	38.710490841625685	80	32	0.005	4	3	75	5	0.0031087126568832444	estimated	2	3	0.00010497335703679515	0.9253777255338229	5.509463434806375e-06	0.00011048282047160152	0.048567892712298645	0.9739456182461216	FALSE	TRUE
mesxuuyan::20201102142258::8123357005432928996	31.457789139726337	80	32	0.005	4	4	75	5	0.004876525336556017	estimated	1	4	6.263390450845828e-07	0.9561528612415668	6.263390450845828e-07	6.263390450845828e-07	0.9561528612415668	0.9561528612415668	TRUE	TRUE
mesxuuyan::20201102142258::8123357005432928996	38.844563826772806	80	32	0.005	5	5	75	5	0.005714246185986666	estimated	2	5	1.4293173259505442e-07	0.931459544965974	1.4293173259505442e-07	1.4293173259505442e-07	0.931459544965974	0.931459544965974	TRUE	TRUE
mesxuuyan::20201102142258::8123357005432928996	40.12174729674426	80	32	0.005	5	5	75	5	0.005176442718717275	estimated	3	5	3.3633708226411854e-07	0.872552332436591	3.3633708226411854e-07	3.3633708226411854e-07	0.872552332436591	0.872552332436591	TRUE	TRUE
mesxuuyan::20201102142258::8123357005432928996	46.475757567066665	80	108	0.005	7	7	75	5	0.008335234419506031	estimated	14	7	4.808108187999527e-10	0.3241464942479403	4.808108187999527e-10	4.808108187999527e-10	0.3241464942479403	0.3241464942479403	TRUE	TRUE
mesxuuyan::20201102142258::8123357005432928996	34.56496867554407	80	72	0.01	8	8	75	5	0.009738742056181063	estimated	12	8	1.5077923833300685e-13	0.23070646899264166	9.852902570114841e-14	4.931037152331392e-13	0.15075871097447452	0.7544952358582588	FALSE	TRUE
mesxuuyan::20201102142258::8123357005432928996	49.809810303665884	80	32	0.005	3	3	75	5	0.002436186527423653	estimated	1	3	2.8457483591643955e-05	0.9581587305385603	2.8457483591643955e-05	2.8457483591643955e-05	0.9581587305385603	0.9581587305385603	TRUE	TRUE
mesxuuyan::20201102142258::8123357005432928996	51.64163656591489	80	32	0.005	4	4	75	5	0.0038714332824510717	estimated	3	4	3.860738998216759e-06	0.8986903250617362	3.860738998216759e-06	3.860738998216759e-06	0.8986903250617362	0.8986903250617362	TRUE	TRUE
mesxuuyan::20201102142251::5087986592527696021	20.438414185917814	20	96	0.05	6	6	15	5	0.049884722008979004	estimated	23	7	4.761637882425213e-05	0.2552253266807632	1.1990123105302279e-05	0.00010021310808592587	0.06426744666553094	0.5371454923804104	FALSE	TRUE
mesxuuyan::20201102142251::5087986592527696021	14.743905936383356	20	80	0.1	9	8	15	5	0.08786221707310474	estimated	25	9	1.3697201422042337e-05	0.3013221331611504	1.669332121929219e-06	3.5453318213431815e-05	0.03672332036562404	0.7799308152482042	FALSE	TRUE
mesxuuyan::20201102142254::8831502688488609791	29.035366411833202	40	32	0.001	3	3	35	5	0.007335140666029058	estimated	4	3	0.00023265202993580594	0.8967159582423991	0.00023265202993580594	0.00023265202993580594	0.8967159582423991	0.8967159582423991	TRUE	TRUE
mesxuuyan::20201102142258::8123357005432928996	35.148167713877754	80	32	0.01	8	8	75	5	0.009462268794923887	estimated	5	8	3.308072115336193e-11	0.758187986457999	3.308072115336193e-11	3.308072115336193e-11	0.758187986457999	0.758187986457999	TRUE	TRUE
mesxuuyan::20201102142258::8123357005432928996	57.8903331054905	80	32	0.01	11	11	75	5	0.012584240920939408	estimated	5	11	2.910331860730533e-13	0.7217174018928033	2.910331860730533e-13	2.910331860730533e-13	0.7217174018928033	0.7217174018928033	TRUE	TRUE
mesxuuyan::20201102142258::8123357005432928996	37.34848772719245	80	96	0.01	10	10	75	5	0.011540176207765622	estimated	12	10	9.981107425049103e-15	0.30253417569621716	2.1788390190230036e-15	2.6175386489565967e-14	0.0660420971865891	0.7933938227412458	FALSE	TRUE
mesxuuyan::20201102142258::8123357005432928996	47.097646115747	80	72	0.01	9	9	75	5	0.009609433834489998	estimated	10	9	1.2451212992079184e-12	0.2611011296403531	8.084052082732322e-13	3.0518028955820223e-12	0.16952204835108126	0.6399610897211925	FALSE	TRUE
mesxuuyan::20201102142258::8123357005432928996	38.657598439673976	80	32	0.01	10	10	75	5	0.01169635155485834	estimated	4	10	8.503378923850107e-15	0.8573645072930759	8.503378923850107e-15	8.503378923850107e-15	0.8573645072930759	0.8573645072930759	TRUE	TRUE
mesxuuyan::20201102142258::8123357005432928996	32.677877198956686	80	32	0.01	8	8	75	5	0.00949425348372404	estimated	4	8	5.6249508507553765e-11	0.7987014658800263	5.6249508507553765e-11	5.6249508507553765e-11	0.7987014658800263	0.7987014658800263	TRUE	TRUE
mesxuuyan::20201102142258::8123357005432928996	40.87982804375248	80	32	0.01	9	9	75	5	0.010423232691167949	estimated	3	9	2.9587772019572523e-12	0.8809752004084569	2.9587772019572523e-12	2.9587772019572523e-12	0.8809752004084569	0.8809752004084569	TRUE	TRUE
mesxuuyan::20201102142258::8123357005432928996	44.74031436144132	80	32	0.01	8	8	75	5	0.009251045314589078	estimated	3	8	1.4724645601704578e-12	0.8683662425063602	1.4724645601704578e-12	1.4724645601704578e-12	0.8683662425063602	0.8683662425063602	TRUE	TRUE
mesxuuyan::20201102142258::8123357005432928996	39.45643456554747	80	32	0.01	6	6	75	5	0.007462599181951487	estimated	4	6	5.6253567296414005e-09	0.8491524350814688	5.6253567296414005e-09	5.6253567296414005e-09	0.8491524350814688	0.8491524350814688	TRUE	TRUE
mesxuuyan::20201102142258::8123357005432928996	40.27869373100306	80	32	0.01	4	4	75	5	0.0038469589044352655	estimated	3	4	5.943869285345373e-06	0.899951767111597	5.943869285345373e-06	5.943869285345373e-06	0.899951767111597	0.899951767111597	TRUE	TRUE
mesxuuyan::20201102142258::8123357005432928996	32.16286577701175	80	40	0.01	5	5	75	5	0.006444200107514158	estimated	4	5	2.261323766815602e-07	0.8717032069985974	2.261323766815602e-07	2.261323766815602e-07	0.8717032069985974	0.8717032069985974	TRUE	TRUE
mesxuuyan::20201102142258::8123357005432928996	40.83009108992835	80	72	0.01	7	7	75	5	0.008210850251861483	estimated	7	7	1.5090034928535795e-10	0.5937491709217835	3.259529648068253e-11	1.834956457660405e-10	0.1282530514542213	0.7220022223760048	FALSE	TRUE
mesxuuyan::20201102142258::8123357005432928996	34.38317211055189	80	72	0.01	14	14	75	5	0.019305119036338785	estimated	12	14	3.5356109708964747e-19	0.5498359886717972	8.290137966038079e-20	4.364624767500283e-19	0.1289230133717564	0.6787590020435535	FALSE	TRUE
mesxuuyan::20201102142258::8123357005432928996	36.18850685412384	80	48	0.01	9	8	75	5	0.008474417875715934	estimated	5	8	1.0465118402540288e-12	0.7650690540450061	1.139105384185494e-13	1.1604223786725783e-12	0.0832761030706374	0.8483451571156435	FALSE	TRUE
mesxuuyan::20201102142258::8123357005432928996	40.794912244117874	80	32	0.01	4	4	75	5	0.004584348329159441	estimated	2	4	6.976772929763582e-07	0.9431336127833103	6.976772929763582e-07	6.976772929763582e-07	0.9431336127833103	0.9431336127833103	TRUE	TRUE
mesxuuyan::20201102142258::8123357005432928996	30.999951287762013	80	48	0.01	7	7	75	5	0.01010126272280045	estimated	10	7	9.550299240346407e-11	0.3640276193229474	7.703222822460659e-11	1.7253522062807065e-10	0.2936228273694214	0.6576504466923688	FALSE	TRUE
mesxuuyan::20201102142258::8123357005432928996	38.68488525744999	80	40	0.01	5	5	75	5	0.005846967114348039	estimated	3	5	7.06305812084682e-08	0.8253608720833204	7.06305812084682e-08	7.06305812084682e-08	0.8253608720833204	0.8253608720833204	TRUE	TRUE
mesxuuyan::20201102142258::8123357005432928996	40.09339539970978	80	32	0.01	6	6	75	5	0.006146996215526201	estimated	2	6	1.1076395400033514e-08	0.9013863232469298	1.1076395400033514e-08	1.1076395400033514e-08	0.9013863232469298	0.9013863232469298	TRUE	TRUE
mesxuuyan::20201102142258::8123357005432928996	30.560310798735017	80	32	0.01	7	7	75	5	0.009160459929970426	estimated	4	7	4.728897959110659e-11	0.848326779544165	4.728897959110659e-11	4.728897959110659e-11	0.848326779544165	0.848326779544165	TRUE	TRUE
mesxuuyan::20201102142258::8123357005432928996	41.77369336032859	80	32	0.01	7	7	75	5	0.007800900493686937	estimated	4	7	1.4432149807423364e-10	0.8530751601411071	1.4432149807423364e-10	1.4432149807423364e-10	0.8530751601411071	0.8530751601411071	TRUE	TRUE
mesxuuyan::20201102142258::8123357005432928996	38.35068135735866	80	32	0.01	15	15	75	5	0.020749891008841673	estimated	9	15	5.109366304620435e-17	0.46333462561721217	5.109366304620435e-17	5.109366304620435e-17	0.46333462561721217	0.46333462561721217	TRUE	TRUE
mesxuuyan::20201102142258::8123357005432928996	40.728010826601434	80	32	0.01	6	6	75	5	0.007298084804519437	estimated	4	6	2.0455965705446086e-09	0.8567523630162545	2.0455965705446086e-09	2.0455965705446086e-09	0.8567523630162545	0.8567523630162545	TRUE	TRUE
mesxuuyan::20201102142258::8123357005432928996	30.47668505294632	80	32	0.01	9	8	75	5	0.010410444694838381	estimated	5	8	2.7878655095938412e-12	0.7843396569358606	1.1072660577487017e-13	3.343759072538703e-12	0.03115188580233433	0.9407350658795823	FALSE	TRUE
mesxuuyan::20201102142258::8123357005432928996	37.8322901944538	80	32	0.01	12	12	75	5	0.013932209151041304	estimated	4	12	2.624353450174789e-14	0.8236612558170452	2.624353450174789e-14	2.624353450174789e-14	0.8236612558170452	0.8236612558170452	TRUE	TRUE
mesxuuyan::20201102142258::8123357005432928996	42.10577796822269	80	48	0.01	10	10	75	5	0.011797213567558005	estimated	9	10	6.825030575763003e-13	0.3598326450598478	6.825030575763003e-13	6.825030575763003e-13	0.3598326450598478	0.3598326450598478	TRUE	TRUE
mesxuuyan::20201102142258::8123357005432928996	51.31363024524067	80	32	0.01	5	5	75	5	0.00576786183224077	estimated	3	5	4.8535251178756055e-09	0.8928557493651571	4.8535251178756055e-09	4.8535251178756055e-09	0.8928557493651571	0.8928557493651571	TRUE	TRUE
mesxuuyan::20201102142258::8123357005432928996	33.84516277919494	80	48	0.01	7	7	75	5	0.008019768229766211	estimated	7	7	2.674323637268171e-11	0.5871859100999351	2.674323637268171e-11	2.674323637268171e-11	0.5871859100999351	0.5871859100999351	TRUE	TRUE
mesxuuyan::20201102142258::8123357005432928996	38.635151870517504	80	32	0.01	8	8	75	5	0.00977345752291861	estimated	3	8	3.623280665891185e-11	0.832751031854472	3.623280665891185e-11	3.623280665891185e-11	0.832751031854472	0.832751031854472	TRUE	TRUE
mesxuuyan::20201102142258::8123357005432928996	48.21273918241617	80	48	0.01	6	6	75	5	0.007357921219321539	estimated	5	6	8.196738973613723e-09	0.6932246543523197	8.196738973613723e-09	8.196738973613723e-09	0.6932246543523197	0.6932246543523197	TRUE	TRUE
mesxuuyan::20201102142258::8123357005432928996	25.44987528041422	80	144	0.05	22	22	75	5	0.04308089049478833	estimated	11	22	4.096772252269915e-21	0.4019920099183277	4.096772252269915e-21	4.096772252269915e-21	0.4019920099183277	0.4019920099183277	TRUE	TRUE
mesxuuyan::20201102142258::8123357005432928996	55.065335642246026	80	32	0.05	22	21	75	5	0.03132905077696392	estimated	5	21	3.006567119107062e-22	0.6590865077042442	4.4499401517675344e-24	4.468541879821368e-22	0.009754964376090218	0.9795742271592202	FALSE	FALSE
mesxuuyan::20201102142258::8123357005432928996	32.81315115885537	80	64	0.05	26	25	75	5	0.03843547791363547	estimated	17	26	4.8549869991028803e-20	0.20439377875724618	1.1986733140263478e-20	1.875810552171771e-19	0.05046385668892389	0.7897117068736772	FALSE	TRUE
mesxuuyan::20201102142258::8123357005432928996	43.31428849526651	80	80	0.05	29	29	75	5	0.042222058755638905	estimated	23	29	3.370986229959352e-23	0.19674461207732025	3.370986229959352e-23	3.370986229959352e-23	0.19674461207732025	0.19674461207732025	TRUE	TRUE
mesxuuyan::20201102142258::8123357005432928996	30.591538999852826	80	96	0.05	23	22	75	5	0.037780935541822665	estimated	20	22	8.080015555470695e-22	0.2522299638254183	2.2974086394413285e-22	2.2807062284807186e-21	0.07171710178529883	0.7119571064644892	FALSE	TRUE
mesxuuyan::20201102142258::8123357005432928996	31.468057798382677	80	32	0.05	28	27	75	5	0.0391536734777586	estimated	11	27	1.0843581520297201e-23	0.4498642786005527	3.975806155693829e-24	1.481938767599103e-23	0.16494302779381143	0.6148073063943642	FALSE	TRUE
mesxuuyan::20201102142258::8123357005432928996	27.540901308124432	80	32	0.05	26	25	75	5	0.03582918629648997	estimated	9	25	1.1728057561875536e-26	0.46092523594685814	4.8640248425419526e-27	1.6592082404417488e-26	0.1911613910804765	0.6520866270273347	FALSE	TRUE
mesxuuyan::20201102142258::8123357005432928996	36.72967538750229	80	48	0.05	25	24	75	5	0.036436661191790426	estimated	14	24	3.308872090635803e-23	0.32667530745409473	1.1596246943916715e-23	5.689406554163868e-23	0.11448636973421633	0.5616985439155171	FALSE	TRUE
mesxuuyan::20201102142258::8123357005432928996	45.016826980137346	80	72	0.05	24	22	75	5	0.02994465410704418	estimated	11	22	5.0353343298924244e-24	0.5578970387058283	1.6456185124534018e-25	8.358752499556142e-24	0.01823286468759379	0.9261198882253645	FALSE	TRUE
mesxuuyan::20201102142258::8123357005432928996	42.371815198559176	80	64	0.05	31	30	75	5	0.04089793450956164	estimated	20	30	7.711913730858217e-29	0.2098276184562487	5.015520516775009e-30	3.210720688417946e-28	0.01364634981771559	0.8735806689372455	FALSE	TRUE
mesxuuyan::20201102142258::8123357005432928996	34.36346152844173	80	96	0.05	17	15	75	5	0.022809881227955808	estimated	32	15	2.8907805736618e-18	0.12214291199946127	1.6751925669791397e-18	1.0785849881173887e-17	0.07078119320260207	0.45572989000919917	FALSE	TRUE
mesxuuyan::20201102142258::8123357005432928996	37.503340224665436	80	108	0.05	24	23	75	5	0.03250409871235772	estimated	33	23	1.2059250263289484e-25	0.1576417285084627	3.547653283914713e-26	4.650184502609575e-25	0.046375867787363315	0.607884492708651	FALSE	TRUE
mesxuuyan::20201102142258::8123357005432928996	47.9957370296878	80	32	0.05	24	24	75	5	0.03652072708934366	estimated	5	24	7.13885653322184e-23	0.564312580101659	7.13885653322184e-23	7.13885653322184e-23	0.564312580101659	0.564312580101659	TRUE	TRUE
mesxuuyan::20201102142258::8123357005432928996	40.45843594493932	80	480	0.05	25	24	75	5	0.04190673658077155	estimated	43	26	5.3740580242738464e-20	0.3261307789116104	6.854647956933155e-22	1.490805047536965e-19	0.004159820506704625	0.9047118753882212	FALSE	TRUE
mesxuuyan::20201102142258::8123357005432928996	42.916548924360136	80	64	0.05	25	24	75	5	0.035858161564205876	estimated	19	24	1.8438194185426224e-25	0.3368644571046785	7.921320000213509e-26	2.6359514185639733e-25	0.1447219361391421	0.4815863932438206	FALSE	TRUE
mesxuuyan::20201102142258::8123357005432928996	38.504735133678984	80	272	0.05	31	29	75	5	0.048887134190974416	estimated	104	30	4.504215144906855e-24	0.16382517865598106	4.84775708608467e-25	1.6323269541890467e-23	0.01763203233323888	0.5937022240098259	FALSE	TRUE
mesxuuyan::20201102142258::8123357005432928996	30.227822327777552	80	72	0.05	18	17	75	5	0.028294756361439875	estimated	17	17	4.6197241704491025e-20	0.18248545914735792	2.1077033465699523e-20	9.679540342893222e-20	0.08325718132817647	0.38235515771854556	FALSE	TRUE
mesxuuyan::20201102142258::8123357005432928996	26.467114546416312	80	48	0.05	25	24	75	5	0.04160132450445272	estimated	15	24	1.1218077214721171e-23	0.4186739512003857	3.478476183227853e-24	1.4696553397949025e-23	0.1298214783080043	0.54849542950839	FALSE	TRUE
mesxuuyan::20201102142258::8123357005432928996	36.891948868998725	80	120	0.05	33	33	75	5	0.047212473295050135	estimated	24	34	2.7633164107160037e-24	0.2097173409985346	1.0781959317315986e-24	5.486618927870011e-24	0.0818279017926866	0.41639789354668466	FALSE	TRUE
mesxuuyan::20201102142258::8123357005432928996	31.62381065730368	80	112	0.05	30	28	75	5	0.05005827747591385	estimated	21	29	1.3379103562897385e-22	0.19829651849772106	1.7387200238065653e-23	5.367060252489873e-22	0.02577019646661965	0.795471353990897	FALSE	TRUE
mesxuuyan::20201102142258::8123357005432928996	26.891405942728227	80	192	0.05	24	23	75	5	0.043344597569389076	estimated	44	24	6.065155266107713e-22	0.15958293166673104	1.2042692262594067e-22	2.4876274395467692e-21	0.031686050102693104	0.6545304485704274	FALSE	TRUE
mesxuuyan::20201102142258::8123357005432928996	48.36608005969134	80	160	0.05	28	27	75	5	0.04802431265718264	estimated	39	28	9.270380361325301e-21	0.08916439067459504	2.238067560061866e-21	7.201777001682997e-20	0.02152618582016469	0.6926814576112768	FALSE	TRUE
mesxuuyan::20201102142258::8123357005432928996	28.532425475329294	80	136	0.05	26	26	75	5	0.043649549603463005	estimated	19	26	2.7751872276618834e-23	0.421070485450522	2.7751872276618834e-23	2.7751872276618834e-23	0.421070485450522	0.421070485450522	TRUE	TRUE
mesxuuyan::20201102142258::8123357005432928996	29.555435730396987	80	80	0.05	32	32	75	5	0.0581940896382833	estimated	11	32	2.214518189346476e-28	0.4515618120782751	2.214518189346476e-28	2.214518189346476e-28	0.4515618120782751	0.4515618120782751	TRUE	TRUE
mesxuuyan::20201102142258::8123357005432928996	49.85273026553365	80	32	0.05	22	20	75	5	0.028210533853941556	estimated	8	20	6.878018206596732e-22	0.5739348642103725	2.5201682386823428e-23	1.1194120565002067e-21	0.021029493851414713	0.9340911689165131	FALSE	TRUE
mesxuuyan::20201102142258::8123357005432928996	54.905793705952746	80	32	0.05	27	27	75	5	0.04160709428256874	estimated	12	27	5.256098086550102e-26	0.2882082907510698	5.256098086550102e-26	5.256098086550102e-26	0.2882082907510698	0.2882082907510698	TRUE	TRUE
mesxuuyan::20201102142258::8123357005432928996	41.092517096936504	80	400	0.05	22	22	75	5	0.03461816901915003	estimated	60	23	1.87079512240609e-17	0.2381432946688874	6.960277927096277e-20	7.579866554797663e-17	0.0008860101769123821	0.9648808535423342	FALSE	FALSE
mesxuuyan::20201102142258::8123357005432928996	35.09656606458433	80	64	0.05	25	24	75	5	0.04010519991077559	estimated	17	24	2.2105856954984857e-21	0.2771525600445541	2.5301173967572965e-22	6.807549773336715e-21	0.031721390179647424	0.8534977183436165	FALSE	TRUE
mesxuuyan::20201102142258::8123357005432928996	29.052074937192558	80	32	0.05	26	26	75	5	0.04894151586448003	estimated	10	27	1.1640091461205898e-24	0.37570763120896655	9.427883732273675e-25	2.106797519347957e-24	0.3043041264900107	0.6800117576989773	FALSE	TRUE
mesxuuyan::20201102142258::8123357005432928996	31.108435398834512	80	48	0.05	28	27	75	5	0.04476209781982925	estimated	8	27	5.611735217648164e-25	0.4767345348836833	3.5949371050730036e-25	9.206672322721168e-25	0.30540119985228503	0.7821357347359683	FALSE	TRUE
mesxuuyan::20201102142258::8123357005432928996	41.13114185822596	80	80	0.1	33	31	75	5	0.051100076765990515	estimated	20	31	8.786083023020202e-28	0.1824224910374119	3.1746589473041278e-28	3.948527205006276e-27	0.06591437752683015	0.8198194426105393	FALSE	TRUE
mesxuuyan::20201102142258::8123357005432928996	30.714008983104577	80	14308	0.1	44	42	75	5	0.10106558093637245	estimated	47	43	6.618564706690027e-19	0.1816894258613497	5.743812034201969e-19	1.2362376740891996e-18	0.15767616651006056	0.3393655923714103	FALSE	TRUE
mesxuuyan::20201102142258::8123357005432928996	41.82675041327934	80	90	0.1	46	46	75	5	0.095497268054004	estimated	45	48	1.1496256033863708e-27	0.14089671814226692	1.1469671329669794e-28	5.980076225630018e-27	0.014057089923542699	0.7329108815513122	FALSE	TRUE
mesxuuyan::20201102142258::8123357005432928996	31.138885217228673	80	252	0.1	37	35	75	5	0.07620475675663964	estimated	93	37	2.998710374648402e-23	0.1093394505694618	2.998710374648402e-23	2.998710374648402e-23	0.1093394505694618	0.1093394505694618	TRUE	TRUE
mesxuuyan::20201102142258::8123357005432928996	51.034118944559026	80	60	0.1	47	46	75	5	0.08860824125302307	estimated	22	47	7.16051952602483e-23	0.3170303198360719	2.251743876432253e-24	2.1356598019904694e-22	0.009969543114011168	0.9455583601514959	FALSE	TRUE
mesxuuyan::20201102142258::8123357005432928996	32.292386752991156	80	168	0.1	40	39	75	5	0.06185568169708223	estimated	28	40	3.7172746894671384e-25	0.13273996628547788	1.187215338597625e-25	1.897293048741814e-24	0.042394210055442846	0.6775033764313001	FALSE	TRUE
mesxuuyan::20201102142258::8123357005432928996	39.212375766481436	80	1120	0.1	46	42	75	5	0.07377451094209776	estimated	108	46	2.5542599558719992e-26	0.1477314003353653	3.585061351402588e-27	1.0342004136153337e-25	0.02073501299322889	0.5981531949384075	FALSE	TRUE
mesxuuyan::20201102142258::8123357005432928996	40.235492662555515	80	648	0.1	43	43	75	5	0.07337163388344664	estimated	8	43	3.641835275728347e-25	0.5988993843008409	3.641835275728347e-25	3.641835275728347e-25	0.5988993843008409	0.5988993843008409	TRUE	TRUE
mesxuuyan::20201102142258::8123357005432928996	42.595714217625805	80	69600	0.1	44	42	75	5	0.06732826089287855	estimated	390	45	3.1015890546379955e-18	0.16943389638783216	2.8290723538713764e-21	1.7228168378089506e-17	0.00015454682862087605	0.9411419902840845	FALSE	TRUE
mesxuuyan::20201102142258::8123357005432928996	54.071946357334866	80	2346	0.1	45	43	75	5	0.07792444279701362	estimated	69	46	2.583281395512913e-25	0.10297355585907232	2.1621324321197924e-25	4.745413827632706e-25	0.08618591267692441	0.18915946853599674	FALSE	TRUE
mesxuuyan::20201102142258::8123357005432928996	38.19221955067826	80	256	0.1	39	39	75	5	0.07875917286142274	estimated	11	40	2.5944277008804627e-23	0.37128755796790625	2.8045855253844026e-24	5.959053067123177e-23	0.040136316401444785	0.8527978098377802	FALSE	TRUE
mesxuuyan::20201102142258::8123357005432928996	34.87761595881116	80	1820	0.1	35	33	75	5	0.06722175912333779	estimated	96	36	6.771424253959259e-20	0.2080227430760366	1.7437531624779e-20	1.6697314173478764e-19	0.053569279150405	0.5129528096454042	FALSE	TRUE
mesxuuyan::20201102142258::8123357005432928996	36.15322900572363	80	144	0.1	34	32	75	5	0.06258395395414283	estimated	67	33	3.8961380841246804e-25	0.12465063308367438	3.3430361740202285e-26	2.3513649224145146e-24	0.010695503252597527	0.7522811560092915	FALSE	TRUE
mesxuuyan::20201102142258::8123357005432928996	45.846941325006455	80	756	0.1	43	42	75	5	0.10164365512929134	estimated	40	44	1.8912344835424867e-22	0.20273768010601004	1.3092069416283667e-23	7.661110024785448e-22	0.014034514516002732	0.8212602334495271	FALSE	TRUE
mesxuuyan::20201102142258::8123357005432928996	34.59341895871658	80	2380	0.1	40	39	75	5	0.0777743662930617	estimated	118	40	1.0549224582555484e-23	0.10942032306812575	9.551618708198628e-25	7.001025268547885e-23	0.009907279882949168	0.726171332023201	FALSE	TRUE
mesxuuyan::20201102142258::8123357005432928996	30.14914677404792	80	480	0.1	44	43	75	5	0.09461274084187417	estimated	15	44	1.4274256576804882e-21	0.3439123411573438	1.4274256576804882e-21	1.4274256576804882e-21	0.3439123411573438	0.3439123411573438	TRUE	TRUE
mesxuuyan::20201102142258::8123357005432928996	29.250782001621815	80	632	0.1	38	37	75	5	0.0803582599644842	estimated	71	37	2.3765098123653442e-25	0.10610610703347752	1.8941689789756509e-25	6.64718860370634e-25	0.08457061501574219	0.2967828290826972	FALSE	TRUE
mesxuuyan::20201102142258::8123357005432928996	38.291232910191795	80	256	0.1	39	38	75	5	0.06510950668973908	estimated	74	38	4.0691840808803797e-26	0.10400466091760889	3.8730109520780164e-26	7.942195032958396e-26	0.09899065335818141	0.20299531427579032	FALSE	TRUE
mesxuuyan::20201102142258::8123357005432928996	38.76519932869016	80	60	0.1	37	35	75	5	0.060554184588476036	estimated	26	35	3.614109447669557e-29	0.1968004391088354	8.800283244931354e-31	1.7452076297451182e-28	0.00479205079968283	0.9503243685422882	FALSE	TRUE
mesxuuyan::20201102142258::8123357005432928996	42.91169248090071	80	64	0.1	36	35	75	5	0.06574417361064827	estimated	35	35	8.960278582439434e-24	0.1320853253599611	1.6555331430536926e-24	4.8572804005062415e-23	0.024404557495902396	0.7160217800848334	FALSE	TRUE
mesxuuyan::20201102142258::8123357005432928996	33.68322861599194	80	144	0.1	35	34	75	5	0.07540016508198577	estimated	47	36	1.2803771243562088e-23	0.20588326561086026	5.777408364593449e-24	2.5832379861968104e-23	0.09290010562068435	0.4153818920465647	FALSE	TRUE
mesxuuyan::20201102142258::8123357005432928996	39.94511592189413	80	408	0.1	45	43	75	5	0.07539422027752771	estimated	42	44	1.5504429199607301e-22	0.1519631392275667	3.219189385935266e-24	9.591596419407583e-22	0.003155215316583059	0.9400985249647128	FALSE	TRUE
mesxuuyan::20201102142258::8123357005432928996	41.389353250244	80	160	0.1	38	38	75	5	0.06815579094705325	estimated	29	39	4.3577088784642887e-20	0.16364195033089238	2.73572578398179e-20	1.266479066166657e-19	0.10273276975286555	0.47559189982832506	FALSE	TRUE
mesxuuyan::20201102142258::8123357005432928996	35.76221679005921	80	144	0.1	36	36	75	5	0.06977247891887138	estimated	30	37	1.7039823284081082e-20	0.21294634799825088	1.6754441461987473e-20	3.3794264746068555e-20	0.209379936786892	0.4223262847851429	FALSE	TRUE
mesxuuyan::20201102142258::8123357005432928996	28.811050649763775	80	192	0.1	40	38	75	5	0.08228388476875521	estimated	31	40	3.2134053485039347e-25	0.1543998887535352	2.2255688237142258e-26	1.764024441257536e-24	0.010693564662011762	0.8475904778570366	FALSE	TRUE
mesxuuyan::20201102142258::8123357005432928996	52.608543391262735	80	864	0.1	45	44	75	5	0.07903879110211154	estimated	132	46	4.7382446955443306e-27	0.11171070372586628	5.504642654502447e-28	2.7406194238556476e-26	0.012977960071841455	0.6461391172380581	FALSE	TRUE
mesxuuyan::20201102142258::8123357005432928996	35.17010730211411	80	480	0.1	36	33	75	5	0.06979841756244962	estimated	127	36	2.6140574386189776e-23	0.0778501945269434	3.7850264462375544e-24	2.0854987277272718e-22	0.011272324807250303	0.6210899547985257	FALSE	TRUE
mesxuuyan::20201102142258::8123357005432928996	36.59378965275355	80	288	0.1	40	36	75	5	0.07759878191383479	estimated	57	38	2.6873759983206593e-25	0.13928342210284708	4.987929247745154e-26	1.2869080499872443e-24	0.025851829266428112	0.6669887550009203	FALSE	TRUE
mesxuuyan::20201102142258::8123357005432928996	41.89362007707189	80	776	0.1	36	35	75	5	0.06425379833522792	estimated	37	35	3.41033250569966e-25	0.30357077662927423	1.3464042287334849e-25	4.756736734433145e-25	0.11985018372562138	0.4234209603548956	FALSE	TRUE
mesxuuyan::20201102142258::8123357005432928996	42.8919509047637	80	288	0.1	34	32	75	5	0.05357106913653243	estimated	47	33	3.8571609499157736e-21	0.12000851215233944	3.419033208999226e-21	7.276194158914999e-21	0.10637696838147123	0.2263854805338107	FALSE	TRUE
mesxuuyan::20201102142252::7051608358077032181	18.790290801537896	20	1600	0.001	2	2	10	10	0.008786784634484209	estimated	37	2	0.016640586731672152	0.5190534657458332	0.016640586731672152	0.016640586731672152	0.5190534657458332	0.5190534657458332	TRUE	TRUE
mesxuuyan::20201102142252::7051608358077032181	32.439950196854035	20	2176	0.001	2	1	10	10	0.0	estimated	1	1	1.0	1.0	0.0	1.0	0.0	1.0	FALSE	FALSE
mesxuuyan::20201102142252::7051608358077032181	29.232946523765616	20	1024	0.001	2	1	10	10	0.0	estimated	1	1	1.0	1.0	0.0	1.0	0.0	1.0	FALSE	FALSE
mesxuuyan::20201102142252::7051608358077032181	47.83964705692297	20	1664	0.001	2	1	10	10	0.0	estimated	1	1	1.0	1.0	0.0	1.0	0.0	1.0	FALSE	FALSE
mesxuuyan::20201102142252::7051608358077032181	26.735664495991248	20	1280	0.001	2	1	10	10	0.0	estimated	1	1	1.0	1.0	0.0	1.0	0.0	1.0	FALSE	FALSE
mesxuuyan::20201102142252::7051608358077032181	21.407606500505608	20	1280	0.001	2	2	10	10	0.008581722820386972	estimated	21	2	0.003378131728894325	0.5323553826088067	0.003378131728894325	0.003378131728894325	0.5323553826088067	0.5323553826088067	TRUE	TRUE
mesxuuyan::20201102142252::7051608358077032181	13.359362511014755	20	2000	0.001	2	2	10	10	0.012231810930004904	estimated	32	2	0.021153050682918915	0.5394210931072478	0.021153050682918915	0.021153050682918915	0.5394210931072478	0.5394210931072478	TRUE	TRUE
mesxuuyan::20201102142252::7051608358077032181	28.71917590222856	20	4875	0.001	2	2	10	10	0.007980420610900112	estimated	46	2	0.018327358024265224	0.4374654627750628	0.018327358024265224	0.018327358024265224	0.4374654627750628	0.4374654627750628	TRUE	TRUE
mesxuuyan::20201102142252::7051608358077032181	23.941508595809758	20	1280	0.001	2	1	10	10	0.0	estimated	1	1	1.0	1.0	0.0	1.0	0.0	1.0	FALSE	FALSE
mesxuuyan::20201102142252::7051608358077032181	24.177966162062553	20	2600	0.001	2	1	10	10	0.0	estimated	1	1	1.0	1.0	0.0	1.0	0.0	1.0	FALSE	FALSE
mesxuuyan::20201102142252::7051608358077032181	22.480095398003044	20	2000	0.001	2	2	10	10	0.00821689908890167	estimated	17	2	0.015337506528206563	0.6412681768061895	0.015337506528206563	0.015337506528206563	0.6412681768061895	0.6412681768061895	TRUE	TRUE
mesxuuyan::20201102142252::7051608358077032181	16.506395543310298	20	1024	0.001	2	2	10	10	0.009288211027497896	estimated	7	2	0.03064698315656581	0.7404520940520316	0.03064698315656581	0.03064698315656581	0.7404520940520316	0.7404520940520316	TRUE	TRUE
mesxuuyan::20201102142252::7051608358077032181	19.072151213618216	20	1024	0.001	2	2	10	10	0.01102609053650052	estimated	9	2	0.04005009983200649	0.6862296596684202	0.04005009983200649	0.04005009983200649	0.6862296596684202	0.6862296596684202	TRUE	TRUE
mesxuuyan::20201102142252::7051608358077032181	41.92260649806536	20	1280	0.001	2	1	10	10	0.0	estimated	1	1	1.0	1.0	0.0	1.0	0.0	1.0	FALSE	FALSE
mesxuuyan::20201102142252::7051608358077032181	24.563550240217953	20	2000	0.001	2	1	10	10	0.0	estimated	1	1	1.0	1.0	0.0	1.0	0.0	1.0	FALSE	FALSE
mesxuuyan::20201102142252::7051608358077032181	14.18775994692061	20	1280	0.001	2	1	10	10	0.0	estimated	1	1	1.0	1.0	0.0	1.0	0.0	1.0	FALSE	FALSE
mesxuuyan::20201102142252::7051608358077032181	21.170650540412602	20	5040	0.001	2	2	10	10	0.011402084739354423	estimated	31	2	0.03772296715535909	0.39300489100247477	0.03772296715535909	0.03772296715535909	0.39300489100247477	0.39300489100247477	TRUE	TRUE
mesxuuyan::20201102142252::7051608358077032181	26.669177035891096	20	2720	0.001	2	1	10	10	0.0	estimated	1	1	1.0	1.0	0.0	1.0	0.0	1.0	FALSE	FALSE
mesxuuyan::20201102142252::7051608358077032181	27.319601442750724	20	2304	0.001	2	2	10	10	0.007598261006056426	estimated	18	2	0.013434851453069503	0.4797548022378407	0.013434851453069503	0.013434851453069503	0.4797548022378407	0.4797548022378407	TRUE	TRUE
mesxuuyan::20201102142252::7051608358077032181	30.384871454581177	20	9700	0.001	2	2	10	10	0.00849015026068893	estimated	141	2	0.018118312792257164	0.3503848933459771	0.018118312792257164	0.018118312792257164	0.3503848933459771	0.3503848933459771	TRUE	TRUE
mesxuuyan::20201102142252::7051608358077032181	25.790698590653776	20	4080	0.001	2	2	10	10	0.008859026193449292	estimated	46	2	0.019800075791840115	0.3585486560302801	0.01010208835782551	0.029902164149665622	0.18293314843219888	0.541481804462479	FALSE	TRUE
mesxuuyan::20201102142252::7051608358077032181	39.02347858001664	20	1600	0.001	2	2	10	10	0.007900400488568276	estimated	8	2	0.08353118496780877	0.7653624687437115	0.08353118496780877	0.08353118496780877	0.7653624687437115	0.7653624687437115	TRUE	TRUE
mesxuuyan::20201102142252::7051608358077032181	17.92586691002517	20	1600	0.001	2	2	10	10	0.012523982586964699	estimated	19	2	0.04358162892018804	0.5499687771218245	0.04358162892018804	0.04358162892018804	0.5499687771218245	0.5499687771218245	TRUE	TRUE
mesxuuyan::20201102142252::7051608358077032181	13.11579562745195	20	2848	0.001	2	2	10	10	0.017279035572609455	estimated	75	2	0.008912651473061002	0.38218663970899047	0.008912651473061002	0.008912651473061002	0.38218663970899047	0.38218663970899047	TRUE	TRUE
mesxuuyan::20201102142252::7051608358077032181	31.58965850512198	20	4352	0.001	2	2	10	10	0.010975906252904961	estimated	88	2	0.01045308552284597	0.2402546058491241	0.01045308552284597	0.01045308552284597	0.2402546058491241	0.2402546058491241	TRUE	TRUE
mesxuuyan::20201102142252::7051608358077032181	25.362188419210472	20	2080	0.001	2	2	10	10	0.00709260425755403	estimated	10	2	0.019791968856761915	0.7396322266563674	0.019791968856761915	0.019791968856761915	0.7396322266563674	0.7396322266563674	TRUE	TRUE
mesxuuyan::20201102142252::7051608358077032181	15.872924140549443	20	2080	0.001	2	1	10	10	0.0	estimated	1	1	1.0	1.0	0.0	1.0	0.0	1.0	FALSE	FALSE
mesxuuyan::20201102142252::7051608358077032181	26.65346819943722	20	1920	0.005	2	2	10	10	0.007320061878580559	estimated	15	2	0.008208108423885916	0.4290932091354233	0.0054593469518746645	0.01366745537576058	0.28539690052663347	0.7144901096620568	FALSE	TRUE
mesxuuyan::20201102142252::7051608358077032181	23.06796367278443	20	1920	0.005	2	2	10	10	0.009769372947506282	estimated	6	2	0.013960898913269515	0.7683528170884534	0.013960898913269515	0.013960898913269515	0.7683528170884534	0.7683528170884534	TRUE	TRUE
mesxuuyan::20201102142252::7051608358077032181	29.618182348349173	20	2400	0.005	3	3	10	10	0.024210288888959243	estimated	48	3	0.004622502006792734	0.3011759753804616	0.004622502006792734	0.004622502006792734	0.3011759753804616	0.3011759753804616	TRUE	TRUE
mesxuuyan::20201102142252::7051608358077032181	28.897218572046313	20	1920	0.005	3	3	10	10	0.013928287606268078	estimated	65	3	0.0016150933291336827	0.26175363119111494	0.0016150933291336827	0.0016150933291336827	0.26175363119111494	0.26175363119111494	TRUE	TRUE
mesxuuyan::20201102142252::7051608358077032181	20.463266236189135	20	4800	0.005	2	2	10	10	0.008496015235745571	estimated	81	2	0.005617939358534282	0.3141696368453536	0.005617939358534282	0.005617939358534282	0.3141696368453536	0.3141696368453536	TRUE	TRUE
mesxuuyan::20201102142252::7051608358077032181	24.270201820610332	20	5840	0.005	2	2	10	10	0.008438880229090194	estimated	47	2	0.017110360307546594	0.28372445740921376	0.014244232336092049	0.03135459264363864	0.23619824586545973	0.5199227032746735	FALSE	TRUE
mesxuuyan::20201102142252::7051608358077032181	20.97540406380575	20	1280	0.005	2	2	10	10	0.010973215900309873	estimated	10	2	0.023610448972616396	0.6417720076320537	0.023610448972616396	0.023610448972616396	0.6417720076320537	0.6417720076320537	TRUE	TRUE
mesxuuyan::20201102142252::7051608358077032181	29.87875890814484	20	3120	0.005	3	2	10	10	0.006868109108705278	estimated	10	2	0.009847505634649385	0.763173594360833	0.00025975475805161677	0.011309180593827153	0.020130780291921006	0.876452202545416	FALSE	TRUE
mesxuuyan::20201102142252::7051608358077032181	26.76796024625422	20	1024	0.005	3	3	10	10	0.012614377681328929	estimated	25	3	0.0005127890193970962	0.5247133532705998	0.0005127890193970962	0.0005127890193970962	0.5247133532705998	0.5247133532705998	TRUE	TRUE
mesxuuyan::20201102142252::7051608358077032181	27.89083089303353	20	1280	0.005	2	2	10	10	0.009218536876055521	estimated	10	2	0.0845911740044297	0.7012042682166514	0.0845911740044297	0.0845911740044297	0.7012042682166514	0.7012042682166514	TRUE	TRUE
mesxuuyan::20201102142252::7051608358077032181	38.713330107427225	20	2080	0.001	2	2	10	10	0.0066012212411067	estimated	14	2	0.01931696666430721	0.6686151929813875	0.01931696666430721	0.01931696666430721	0.6686151929813875	0.6686151929813875	TRUE	TRUE
mesxuuyan::20201102142252::7051608358077032181	31.058319435653097	20	11112	0.001	2	2	10	10	0.011437345330084897	estimated	204	2	0.013144926327857881	0.09416192743969103	0.013144926327857881	0.013144926327857881	0.09416192743969103	0.09416192743969103	TRUE	TRUE
mesxuuyan::20201102142252::7051608358077032181	33.05665096116097	20	1280	0.005	3	3	10	10	0.014175844544484437	estimated	32	3	0.0001836226368225769	0.41972517141814825	0.0001836226368225769	0.0001836226368225769	0.41972517141814825	0.41972517141814825	TRUE	TRUE
mesxuuyan::20201102142252::7051608358077032181	32.40571431533463	20	5408	0.005	3	3	10	10	0.012423443059469519	estimated	37	3	0.0007113372739364394	0.14652998237793685	0.0005419202609401259	0.001935909902581013	0.11163138667874578	0.3987824823809473	FALSE	TRUE
mesxuuyan::20201102142252::7051608358077032181	30.23570506332038	20	2048	0.005	2	2	10	10	0.007722696970638664	estimated	37	2	0.007428528035147163	0.29338496834374345	0.006940362850628083	0.014368890885775247	0.27410519629078506	0.5674901646345285	FALSE	TRUE
mesxuuyan::20201102142252::7051608358077032181	26.335125353694625	20	2600	0.005	2	2	10	10	0.0070507001483603015	estimated	10	2	0.019031335053504312	0.7315905611724113	0.019031335053504312	0.019031335053504312	0.7315905611724113	0.7315905611724113	TRUE	TRUE
mesxuuyan::20201102142252::7051608358077032181	27.97376810516821	20	1024	0.005	2	1	10	10	0.0	estimated	1	1	1.0	1.0	0.0	1.0	0.0	1.0	FALSE	FALSE
mesxuuyan::20201102142252::7051608358077032181	29.34873792485587	20	1024	0.005	2	2	10	10	0.007409776146260323	estimated	12	2	0.016884018354689872	0.663043197065677	0.016884018354689872	0.016884018354689872	0.663043197065677	0.663043197065677	TRUE	TRUE
mesxuuyan::20201102142252::7051608358077032181	21.56119489278148	20	1600	0.005	2	1	10	10	0.0	estimated	1	1	1.0	1.0	0.0	1.0	0.0	1.0	FALSE	FALSE
mesxuuyan::20201102142252::7051608358077032181	17.35632504942995	20	1024	0.001	2	2	10	10	0.009158469717628076	estimated	10	2	0.00762895395494792	0.7021097043246759	0.00762895395494792	0.00762895395494792	0.7021097043246759	0.7021097043246759	TRUE	TRUE
mesxuuyan::20201102142252::7051608358077032181	24.502537960072516	20	2400	0.005	2	2	10	10	0.008672898610285296	estimated	52	2	0.011587493441406289	0.3882450392047264	0.011587493441406289	0.011587493441406289	0.3882450392047264	0.3882450392047264	TRUE	TRUE
mesxuuyan::20201102142252::7051608358077032181	20.986758149821842	20	2720	0.005	2	2	10	10	0.011207696646960762	estimated	13	2	0.007680892925897378	0.6792854488749963	0.007680892925897378	0.007680892925897378	0.6792854488749963	0.6792854488749963	TRUE	TRUE
mesxuuyan::20201102142252::7051608358077032181	19.36174578926705	20	2000	0.005	2	2	10	10	0.012071096070455924	estimated	52	2	0.02391479178342068	0.36587156833410844	0.02391479178342068	0.02391479178342068	0.36587156833410844	0.36587156833410844	TRUE	TRUE
mesxuuyan::20201102142252::7051608358077032181	28.192891278815452	20	1920	0.005	3	2	10	10	0.005769004591812971	estimated	21	2	0.012493930714004219	0.4733911655677	0.0008839625244565733	0.01998749766214909	0.033493066301513864	0.7573200965858374	FALSE	TRUE
mesxuuyan::20201102142252::7051608358077032181	20.505124575198643	20	1600	0.005	2	2	10	10	0.008382971232613135	estimated	12	2	0.013794588274322997	0.6513618058436317	0.013794588274322997	0.013794588274322997	0.6513618058436317	0.6513618058436317	TRUE	TRUE
mesxuuyan::20201102142252::7051608358077032181	28.377692667967324	20	5200	0.005	2	2	10	10	0.0062145834246885795	estimated	34	2	0.007117945908019844	0.33232584862032233	0.004598340169716058	0.011716286077735902	0.21468936669271832	0.5470152153130406	FALSE	TRUE
mesxuuyan::20201102142252::7051608358077032181	29.873284582115296	20	1920	0.005	3	3	10	10	0.011214025498105797	estimated	44	3	0.00011655062384273976	0.22225223134883834	0.00011520553838126473	0.00023175616222400447	0.21968726656949	0.4419394979183283	FALSE	TRUE
mesxuuyan::20201102142252::7051608358077032181	31.91366769646011	20	2080	0.005	2	1	10	10	0.0	estimated	1	1	1.0	1.0	0.0	1.0	0.0	1.0	FALSE	FALSE
mesxuuyan::20201102142252::7051608358077032181	32.58236300591446	20	1600	0.005	3	3	10	10	0.01563768995594939	estimated	52	3	0.0012839963349601054	0.361467534650168	0.0012839963349601054	0.0012839963349601054	0.361467534650168	0.361467534650168	TRUE	TRUE
mesxuuyan::20201102142252::7051608358077032181	27.680877081446404	20	1920	0.005	3	3	10	10	0.01465105536271955	estimated	60	3	0.00044417837002429597	0.2748707374403406	0.00044417837002429597	0.00044417837002429597	0.2748707374403406	0.2748707374403406	TRUE	TRUE
mesxuuyan::20201102142252::7051608358077032181	28.966296294442202	20	3400	0.005	2	1	10	10	0.0	estimated	1	1	1.0	1.0	0.0	1.0	0.0	1.0	FALSE	FALSE
mesxuuyan::20201102142252::7051608358077032181	19.94172238915385	20	3120	0.005	2	2	10	10	0.009280881718190963	estimated	14	2	0.005218415845749184	0.6927650482614487	0.005218415845749184	0.005218415845749184	0.6927650482614487	0.6927650482614487	TRUE	TRUE
mesxuuyan::20201102142252::7051608358077032181	31.407261899837174	20	2176	0.01	5	1	10	10	0.0	estimated	1	1	1.0	1.0	0.0	1.0	0.0	1.0	FALSE	FALSE
mesxuuyan::20201102142252::7051608358077032181	25.540290421883046	20	3600	0.01	5	3	10	10	0.015476182721154046	estimated	134	3	0.00028246583862710735	0.15373519551303622	5.356983326948812e-05	0.000989232319908014	0.0291559815916627	0.538400766790205	FALSE	TRUE
mesxuuyan::20201102142252::7051608358077032181	42.317630369284686	20	1280	0.01	3	2	10	10	0.007310063026314381	estimated	8	2	0.0973108569789406	0.7398837006108993	0.008526290172707696	0.1058371471516483	0.06482794748000782	0.8047116480909071	FALSE	TRUE
mesxuuyan::20201102142252::7051608358077032181	24.06936842589771	20	1536	0.01	3	2	10	10	0.007254505706751008	estimated	25	2	0.0066421578163110085	0.5437261797861479	0.000553329994298509	0.00885398802462362	0.045295521768875115	0.7247863145736926	FALSE	TRUE
mesxuuyan::20201102142252::7051608358077032181	16.580803605580854	20	3360	0.01	3	2	10	10	0.012231934723933632	estimated	38	2	0.007774915365608537	0.4222733511884562	6.243590025362987e-05	0.01687252131855821	0.0033910358627427836	0.9163850389551594	FALSE	TRUE
mesxuuyan::20201102142252::7051608358077032181	30.02305739662401	20	3072	0.01	3	3	10	10	0.017839836885543033	estimated	39	3	0.005659550432507096	0.5029854849287583	0.005659550432507096	0.005659550432507096	0.5029854849287583	0.5029854849287583	TRUE	TRUE
mesxuuyan::20201102142252::7051608358077032181	29.170798536807844	20	7800	0.01	3	3	10	10	0.013147586775824276	estimated	274	3	0.0004135466354254354	0.08062625301727247	0.00040895737380328834	0.0008225040092287237	0.0797315172438112	0.16035777026108367	FALSE	TRUE
mesxuuyan::20201102142252::7051608358077032181	37.47448281360939	20	4992	0.01	3	3	10	10	0.010501224816044197	estimated	109	3	0.0005688403002658581	0.23544490984778202	0.0005688403002658581	0.0005688403002658581	0.23544490984778202	0.23544490984778202	TRUE	TRUE
mesxuuyan::20201102142252::7051608358077032181	28.82797398646082	20	1280	0.01	2	2	10	10	0.007284898883347221	estimated	11	2	0.005737709843752605	0.647260703472636	0.005737709843752605	0.005737709843752605	0.647260703472636	0.647260703472636	TRUE	TRUE
mesxuuyan::20201102142252::7051608358077032181	18.67732886711124	20	1600	0.01	3	2	10	10	0.0126939059580104	estimated	41	2	0.002550592119546098	0.4422765470465811	0.00025622651066116794	0.003915545025544788	0.044430066073121194	0.6789614538648961	FALSE	TRUE
mesxuuyan::20201102142252::7051608358077032181	16.99652541663084	20	4896	0.01	3	3	10	10	0.019589865958443038	estimated	28	3	0.0003377892988014515	0.41126660694072936	0.0003377892988014515	0.0003377892988014515	0.41126660694072936	0.41126660694072936	TRUE	TRUE
mesxuuyan::20201102142252::7051608358077032181	30.083116659982494	20	2000	0.005	2	2	10	10	0.006676865193903964	estimated	14	2	0.007264607191349009	0.6856189242488457	0.007264607191349009	0.007264607191349009	0.6856189242488457	0.6856189242488457	TRUE	TRUE
mesxuuyan::20201102142252::7051608358077032181	22.117410197521064	20	3328	0.01	4	2	10	10	0.008546256344824277	estimated	25	2	0.012895454720371133	0.3575834200026069	2.1275974465049565e-05	0.03544527933022513	0.0005899703328089853	0.982876872564044	FALSE	FALSE
mesxuuyan::20201102142252::7051608358077032181	27.551105840583247	20	4800	0.01	3	2	10	10	0.009833834742675391	estimated	82	2	0.01004064345030551	0.2673514041193108	0.0003275328208714772	0.030004066168857445	0.008721190030155262	0.7989158522792352	FALSE	TRUE
mesxuuyan::20201102142252::7051608358077032181	27.68490576227754	20	2880	0.01	4	4	10	10	0.027800156778901193	estimated	157	4	5.0187343347235747e-05	0.12981812747965443	5.0187343347235747e-05	5.0187343347235747e-05	0.12981812747965443	0.12981812747965443	TRUE	TRUE
mesxuuyan::20201102142252::7051608358077032181	23.400844939046998	20	3200	0.01	3	3	10	10	0.019367226460010146	estimated	43	3	0.0015295124287844426	0.28446176620214114	0.0015295124287844426	0.0015295124287844426	0.28446176620214114	0.28446176620214114	TRUE	TRUE
mesxuuyan::20201102142252::7051608358077032181	25.93208581896246	20	27950	0.01	6	6	10	10	0.04068889531531541	estimated	2094	8	1.9187425422754154e-05	0.02894113621330134	4.559027274625197e-06	0.0001700065886621691	0.006876557247676052	0.25642751600200275	FALSE	TRUE
mesxuuyan::20201102142252::7051608358077032181	24.647522579554117	20	6176	0.01	2	2	10	10	0.008883522509205275	estimated	41	2	0.015129868756985604	0.3073872529325108	0.010009279608536408	0.025139148365522012	0.20335437221032407	0.5107416251428348	FALSE	TRUE
mesxuuyan::20201102142252::7051608358077032181	30.205140449760158	20	1920	0.01	3	2	10	10	0.008198925956441588	estimated	18	2	0.025797067060523465	0.5680984061622635	0.0016676014635314288	0.03572597505847147	0.0367236217715534	0.7867510458337579	FALSE	TRUE
mesxuuyan::20201102142252::7051608358077032181	24.91519000570124	20	3120	0.01	2	2	10	10	0.0089609462837453	estimated	30	2	0.010534591435334532	0.4967899550598452	0.0024167437775342647	0.012951335212868797	0.11396873243753679	0.6107586874973819	FALSE	TRUE
mesxuuyan::20201102142252::7051608358077032181	22.704983951039907	20	3600	0.01	5	2	10	10	0.01178771913128672	estimated	56	2	0.021752349219592237	0.3499913302974121	0.00014027136291277787	0.05711843444912758	0.0022569406372096898	0.9190251892126632	FALSE	TRUE
mesxuuyan::20201102142252::7051608358077032181	23.665147436836605	20	2600	0.01	4	1	10	10	0.0	estimated	1	1	1.0	1.0	0.0	1.0	0.0	1.0	FALSE	FALSE
mesxuuyan::20201102142252::7051608358077032181	18.66919607712451	20	2560	0.01	3	2	10	10	0.013174266076749722	estimated	26	2	0.006774466199691521	0.38426636667604225	0.00039082049190205387	0.013813221284220936	0.02216841386744011	0.7835239262425508	FALSE	TRUE
mesxuuyan::20201102142252::7051608358077032181	26.03518984011184	20	1280	0.01	3	2	10	10	0.006301780209240773	estimated	7	2	0.02305015550868384	0.7325418708575426	6.328617405202774e-05	0.030840090086991075	0.0020112563805490618	0.9801086713375313	FALSE	FALSE
mesxuuyan::20201102142252::7051608358077032181	23.607687816228008	20	1280	0.01	2	1	10	10	0.0	estimated	1	1	1.0	1.0	0.0	1.0	0.0	1.0	FALSE	FALSE
mesxuuyan::20201102142252::7051608358077032181	19.49086426372023	20	1600	0.01	2	2	10	10	0.009808776042725814	estimated	30	2	0.022489490105920024	0.5666194577250468	0.022489490105920024	0.022489490105920024	0.5666194577250468	0.5666194577250468	TRUE	TRUE
mesxuuyan::20201102142252::7051608358077032181	17.745502107736087	20	1600	0.01	2	2	10	10	0.010366733848681368	estimated	19	2	0.0009994705024314128	0.6044055072857996	0.0009994705024314128	0.0009994705024314128	0.6044055072857996	0.6044055072857996	TRUE	TRUE
mesxuuyan::20201102142252::7051608358077032181	26.64116247032862	20	3400	0.01	3	3	10	10	0.014162407317462945	estimated	19	3	0.0009894672202404367	0.6515902062094134	0.0009894672202404367	0.0009894672202404367	0.6515902062094134	0.6515902062094134	TRUE	TRUE
mesxuuyan::20201102142252::7051608358077032181	39.899334009093764	20	3000	0.01	3	2	10	10	0.0066945504824693835	estimated	29	2	0.016206743907912092	0.3297871483595049	0.005810443662546591	0.035303039770843175	0.11823532580405055	0.7183730970639157	FALSE	TRUE
mesxuuyan::20201102142252::7051608358077032181	15.149514416476613	20	1280	0.01	2	2	10	10	0.01043118907793039	estimated	8	2	0.012705771005532464	0.7094887868775894	0.012705771005532464	0.012705771005532464	0.7094887868775894	0.7094887868775894	TRUE	TRUE
mesxuuyan::20201102142252::7051608358077032181	21.687633666745523	20	10560	0.05	10	7	10	10	0.07442210051568147	estimated	329	10	1.6438670205815833e-05	0.08747625828978353	6.049487958906822e-07	0.00013890619598555065	0.0032191568088460573	0.7391713639820104	FALSE	TRUE
mesxuuyan::20201102142252::7051608358077032181	21.345404038643757	20	57984	0.05	8	6	10	10	0.046048812896745304	estimated	3478	9	5.349767838268353e-05	0.03601582674173625	1.6911200338087707e-06	0.0007239654700125658	0.00113849961303836	0.48738965359311925	FALSE	TRUE
mesxuuyan::20201102142252::7051608358077032181	20.207278602628733	20	26832	0.05	8	6	10	10	0.055638340633530355	estimated	2083	9	1.2988207534271898e-05	0.014584768459117227	3.4477551023137974e-08	0.0008461965802903955	3.87156655283655e-05	0.9502143511232458	FALSE	FALSE
mesxuuyan::20201102142252::7051608358077032181	21.6480071442172	20	1536	0.05	5	3	10	10	0.01725972871137667	estimated	44	3	0.0007116193927777383	0.3258457037558835	1.7657883103288254e-05	0.0018483354710279016	0.008085425165510021	0.846340302760914	FALSE	TRUE
mesxuuyan::20201102142252::7051608358077032181	25.401094789490656	20	12600	0.05	6	6	10	10	0.04639615546345033	estimated	290	6	0.00020806498292371472	0.15297250841066898	0.00020806498292371472	0.00020806498292371472	0.15297250841066898	0.15297250841066898	TRUE	TRUE
mesxuuyan::20201102142252::7051608358077032181	21.43371544504757	20	18720	0.05	7	6	10	10	0.05024766716672417	estimated	1776	8	2.3384743201315145e-05	0.03540510358040704	4.535079430567021e-07	0.00044209492330131114	0.0006866227078156184	0.6693431019150439	FALSE	TRUE
mesxuuyan::20201102142252::7051608358077032181	23.904443249911797	20	3840	0.01	2	2	10	10	0.008130110699907912	estimated	47	2	0.005527889170107795	0.26466773235032914	0.004641451379704755	0.01016934054981255	0.22222630984058042	0.4868940421909096	FALSE	TRUE
mesxuuyan::20201102142252::7051608358077032181	38.36175276598641	20	15200	0.05	7	6	10	10	0.03991369942418723	estimated	1403	8	1.6106161174724742e-05	0.023183140243427953	9.309670262132463e-07	0.000433416968645071	0.0013400299982455385	0.6238585507109091	FALSE	TRUE
mesxuuyan::20201102142252::7051608358077032181	24.552882257045553	20	8256	0.05	7	5	10	10	0.0341342671850283	estimated	303	6	6.466140789541573e-06	0.07061034424384058	8.284897598093021e-07	5.330637550349842e-05	0.009047119301400034	0.5821063362525867	FALSE	TRUE
mesxuuyan::20201102142252::7051608358077032181	24.338363404974842	20	32650	0.05	6	4	10	10	0.05171473069173103	estimated	2332	7	0.0018620274939926435	0.04862285525702279	5.942653820951119e-05	0.020918567762162298	0.0015517966169184894	0.5462435413898673	FALSE	TRUE
mesxuuyan::20201102142252::7051608358077032181	25.103420324143627	20	1536	0.05	8	4	10	10	0.03189018156962054	estimated	179	4	5.9824627740349836e-05	0.08102180804560953	9.775177878829192e-07	0.0006591744394703037	0.0013238738219109828	0.8927344292911246	FALSE	TRUE
mesxuuyan::20201102142252::7051608358077032181	31.67171629138007	20	14720	0.05	5	4	10	10	0.025421696758472678	estimated	161	5	0.0002280597815953617	0.15237683098190793	0.0002280597815953617	0.0002280597815953617	0.15237683098190793	0.15237683098190793	TRUE	TRUE
mesxuuyan::20201102142252::7051608358077032181	35.037677580656755	20	6600	0.05	5	4	10	10	0.0257092733107815	estimated	188	4	0.0015289867224296198	0.13973985920976234	0.0010237810240933819	0.0025527677465230015	0.09356720635291244	0.23330706556267478	FALSE	TRUE
mesxuuyan::20201102142252::7051608358077032181	26.565228901656685	20	5760	0.05	4	3	10	10	0.015000721533901317	estimated	96	3	0.0022507942438580518	0.14608096742958904	0.00043708269623676685	0.009615278974992198	0.028367525502267465	0.6240504917786838	FALSE	TRUE
mesxuuyan::20201102142252::7051608358077032181	23.550819310726883	20	3264	0.05	7	5	10	10	0.041760997813473595	estimated	337	5	2.673480834472808e-06	0.0686110061907366	4.93996918344805e-07	1.7682390900123778e-05	0.012677714081853073	0.45379290394451377	FALSE	TRUE
mesxuuyan::20201102142252::7051608358077032181	27.600452666424495	20	19020	0.05	7	6	10	10	0.045239858463080825	estimated	2225	6	8.750686389246323e-06	0.039784056065044156	4.68083678908297e-06	1.89739895882209e-05	0.021280921857403816	0.08626320633350443	FALSE	TRUE
mesxuuyan::20201102142252::7051608358077032181	22.87881077337091	20	4992	0.05	7	4	10	10	0.028559436168033414	estimated	175	4	0.00010764105200999399	0.11282912356244329	2.299874368043434e-06	0.0007982285231663916	0.002410723459168497	0.836701453484917	FALSE	TRUE
mesxuuyan::20201102142252::7051608358077032181	26.623632168691003	20	3072	0.05	3	2	10	10	0.008677090319568927	estimated	25	2	0.008910797441992096	0.381214564112106	0.00014280784973419233	0.021385298031688347	0.006109490485291132	0.9148886079644752	FALSE	TRUE
mesxuuyan::20201102142252::7051608358077032181	20.00226527877725	20	116188	0.05	10	5	10	10	0.07809784428757378	estimated	13173	12	0.003802838526919345	0.039514160840393234	1.78198717740441e-08	0.0959885637024051	1.851609723763841e-07	0.9973885344134755	FALSE	FALSE
mesxuuyan::20201102142252::7051608358077032181	27.394667260766056	20	1280	0.05	11	6	10	10	0.035747643092069376	estimated	208	6	9.10847990189659e-07	0.08144868043160043	3.398858843806333e-09	1.0776934534308969e-05	0.0003039283950592658	0.9636812139580384	FALSE	FALSE
mesxuuyan::20201102142252::7051608358077032181	24.596385140994244	20	7680	0.05	6	3	10	10	0.02104566240456399	estimated	861	3	0.00028553112830334966	0.0806178130893501	2.2831096205681223e-06	0.002819262808046798	0.0006446208010564522	0.7960000839817599	FALSE	TRUE
mesxuuyan::20201102142252::7051608358077032181	23.089720452750882	20	8640	0.05	7	4	10	10	0.03280045806784767	estimated	762	4	0.00038227552338011817	0.045407377307086154	1.0736743759527655e-05	0.00618070135499491	0.0012753298213487732	0.7341548733414635	FALSE	TRUE
mesxuuyan::20201102142252::7051608358077032181	26.54777982046439	20	6240	0.05	5	4	10	10	0.03274314730702423	estimated	599	4	6.36439733083254e-05	0.036531674716561095	5.564364571282065e-06	0.000949747926526194	0.0031939482398067446	0.5451558177629465	FALSE	TRUE
mesxuuyan::20201102142252::7051608358077032181	27.965183231798704	20	2000	0.05	7	4	10	10	0.026969112887734306	estimated	135	4	0.0004846933301437462	0.168442514420468	7.891386956982807e-07	0.002798103366132429	0.0002742445539543227	0.9724077829994929	FALSE	FALSE
mesxuuyan::20201102142252::7051608358077032181	24.420428076686775	20	6912	0.05	5	5	10	10	0.04001533111559748	estimated	501	6	2.2555910725451264e-05	0.03470721574316225	1.5646919831305347e-05	5.737641605032315e-05	0.02407621793290343	0.08828620021895224	FALSE	TRUE
mesxuuyan::20201102142252::7051608358077032181	28.08600836372014	20	5120	0.05	7	6	10	10	0.04367970968162045	estimated	404	6	1.890944913657001e-05	0.10532383728046468	7.516970654956451e-06	3.6049053646215345e-05	0.041868813225950534	0.20078980793818274	FALSE	TRUE
mesxuuyan::20201102142252::7051608358077032181	29.622401079435626	20	25080	0.05	7	6	10	10	0.037002311794276786	estimated	1656	7	9.286288864096488e-05	0.052721145065476184	9.286288864096488e-05	9.286288864096488e-05	0.052721145065476184	0.052721145065476184	TRUE	TRUE
mesxuuyan::20201102142252::7051608358077032181	15.417799071739456	20	2560	0.05	5	3	10	10	0.029651787355505922	estimated	31	3	0.0007866449629535092	0.4299883645129364	3.7761043385492733e-06	0.0017394778490309613	0.0020640581268922017	0.9508167860162192	FALSE	TRUE
mesxuuyan::20201102142252::7051608358077032181	30.870553736548818	20	12288	0.05	7	5	10	10	0.03848900036389956	estimated	1702	7	0.00017857646704440842	0.02116118238988506	3.172630294229569e-05	0.00257177984404261	0.0037595439882440423	0.30475405436754543	FALSE	TRUE
mesxuuyan::20201102142252::7051608358077032181	22.695989706501805	20	10080	0.05	6	5	10	10	0.034578343310712065	estimated	457	5	5.855794326850938e-06	0.049684046512940824	1.0650363274117056e-06	4.24313315473072e-05	0.00903640248880651	0.3600126870125451	FALSE	TRUE
mesxuuyan::20201102142252::7051608358077032181	21.92219894296022	20	1600	0.05	4	3	10	10	0.020085517166919198	estimated	17	3	0.0017743879490569484	0.5184876048565367	0.0005369000971069361	0.0023112880461638842	0.15688567178568166	0.6753732766422184	FALSE	TRUE
mesxuuyan::20201102142252::7051608358077032181	22.4315729521622	20	86778	0.1	10	7	10	10	0.08042755942960178	estimated	1028	11	7.94958839965227e-06	0.030103031838448518	3.7210677647310015e-06	5.39405608636295e-05	0.014090719640229621	0.2042589300765101	FALSE	TRUE
mesxuuyan::20201102142252::7051608358077032181	27.044717886823577	20	37648	0.1	9	8	10	10	0.07645364392294572	estimated	1932	9	1.1209704534693156e-05	0.0284357456182813	3.4463555969937433e-07	0.00023922544322575165	0.0008742397336428691	0.6068450625022899	FALSE	TRUE
mesxuuyan::20201102142252::7051608358077032181	21.254187865141606	20	11232	0.1	7	4	10	10	0.05332758430983997	estimated	1901	6	0.0003093650677483013	0.02332945341875224	7.924126489813287e-07	0.012385827871080663	5.9756436359778655e-05	0.9340246346305443	FALSE	TRUE
mesxuuyan::20201102142252::7051608358077032181	29.192037083329247	20	39816	0.1	9	5	10	10	0.0746271985849116	estimated	670	7	0.0029856100702816495	0.10063640498913942	6.675817136195735e-07	0.028930878712215998	2.250227662476545e-05	0.9751774539330852	FALSE	FALSE
mesxuuyan::20201102142252::7051608358077032181	28.370893859831277	20	159905	0.1	12	8	10	10	0.10043528983643199	estimated	2738	11	1.2255275399065652e-05	0.0385489453017479	1.1831726279215588e-05	2.408700167828124e-05	0.03721667235625796	0.07576561765800585	FALSE	TRUE
mesxuuyan::20201102142252::7051608358077032181	30.6472653378716	20	10500	0.1	8	6	10	10	0.050462389421100776	estimated	1049	7	4.31471320341137e-05	0.039617182277791	1.1938974021493987e-05	0.0002831847540251879	0.010962223622311135	0.26001686530722695	FALSE	TRUE
mesxuuyan::20201102142252::7051608358077032181	19.569267644710028	20	312684	0.1	12	8	10	10	0.13953782840307222	estimated	1867	14	0.005496935125821865	0.1008046703827212	0.0006440645138347882	0.02351043317832673	0.011811074632723866	0.4311423389305286	FALSE	TRUE
mesxuuyan::20201102142252::7051608358077032181	23.59412939773582	20	107692	0.1	13	8	10	10	0.10991414594224089	estimated	1171	11	0.0006841724495127967	0.049526845322408745	0.00013169500286617302	0.005306658718610456	0.009533324589921436	0.38414593531585367	FALSE	TRUE
mesxuuyan::20201102142252::7051608358077032181	25.905106792045288	20	129364	0.1	13	8	10	10	0.24269161546777418	estimated	14	16	0.10599413425635103	0.6835663739906789	1.510778189604223e-12	0.1550604785018444	9.743153960522886e-12	0.9999999507747681	FALSE	FALSE
mesxuuyan::20201102142252::7051608358077032181	26.637992888286007	20	48128	0.1	8	6	10	10	0.057874307296290464	estimated	1687	8	0.0007889268096859304	0.05661748536933544	7.620637488891197e-07	0.012988593938780935	5.4689652605933124e-05	0.9321289608473604	FALSE	TRUE
mesxuuyan::20201102142252::7051608358077032181	35.19447086080716	20	1775228	0.1	14	10	10	10	inf	estimated	1	20	1.0	1.0	0.0	1.0	0.0	1.0	FALSE	FALSE
mesxuuyan::20201102142252::7051608358077032181	29.9053947810907	20	169155	0.1	11	9	10	10	0.10334172340481919	estimated	2604	16	0.00022716167777525422	0.029329092541875754	4.29209070259617e-07	0.007059573579021627	5.541565225588443e-05	0.9114692620387975	FALSE	TRUE
mesxuuyan::20201102142252::7051608358077032181	20.665040831297542	20	57960	0.1	13	7	10	10	0.08797249796870624	estimated	1913	10	0.0004550929901991114	0.0676587724257839	0.00011525249393093042	0.0021366540372312454	0.017134612983085423	0.31765681381823124	FALSE	TRUE
mesxuuyan::20201102142252::7051608358077032181	27.987643503549904	20	15232	0.1	6	4	10	10	0.04295426877020504	estimated	747	4	0.0011580603943736403	0.0830603495049767	0.00018270342317151144	0.004454711187712004	0.013104161283910688	0.31950826571114715	FALSE	TRUE
mesxuuyan::20201102142252::7051608358077032181	23.863989807874695	20	12480	0.1	8	6	10	10	0.05578990536412964	estimated	756	6	1.4312696314261546e-05	0.021055185183499317	1.343883990064043e-05	8.332759721584592e-05	0.01976966858979868	0.12258193367293557	FALSE	TRUE
mesxuuyan::20201102142252::7051608358077032181	38.880695399729774	20	243938	0.1	14	8	10	10	0.2125477770300743	estimated	42	16	0.21728338079291676	0.36693383442840105	0.0022707574938911684	0.5377565146314612	0.003834705402916278	0.9081277140594226	FALSE	TRUE
mesxuuyan::20201102142252::7051608358077032181	19.51975147088496	20	89470	0.1	12	8	10	10	0.08874117665877596	estimated	5089	13	2.3514317195436677e-06	0.03546951859794332	6.909067962210821e-10	6.334699257720971e-05	1.042179164903198e-05	0.9555401131431314	FALSE	FALSE
mesxuuyan::20201102142252::7051608358077032181	25.381354265750794	20	291332	0.1	12	8	10	10	0.11615469585597912	estimated	2708	13	0.0002560425010919293	0.04388446291024434	3.645934874686528e-07	0.005254346538725564	6.248958399445608e-05	0.9005699241841247	FALSE	TRUE
mesxuuyan::20201102142252::7051608358077032181	31.99698265132742	20	4352	0.1	7	4	10	10	0.028060394106891547	estimated	110	4	0.005066289911952678	0.22571995810292347	3.0360590509252066e-05	0.02059373233466171	0.0013526646395739075	0.9175188314422862	FALSE	TRUE
mesxuuyan::20201102142252::7051608358077032181	20.773128482273748	20	77688	0.1	10	7	10	10	0.1418266743803106	estimated	4129	11	2.056594662541386e-05	0.015067926190882201	2.5641934711556335e-06	0.0004973952128005185	0.0018786919302207223	0.3644235050632171	FALSE	TRUE
mesxuuyan::20201102142252::7051608358077032181	18.11625322208405	20	75450	0.1	10	6	10	10	0.09635570895488026	estimated	1246	9	0.0008884842674401382	0.049353887939255624	1.2279745104065946e-05	0.013982604494000309	0.0006821203098337659	0.7767114405796931	FALSE	TRUE
mesxuuyan::20201102142252::7051608358077032181	25.590731391704146	20	55280	0.1	9	6	10	10	0.05691636359129507	estimated	5241	10	0.00038473216020833004	0.021129252277617507	1.6854513762650304e-05	0.008812819033385455	0.0009256394711447465	0.4839945704891419	FALSE	TRUE
mesxuuyan::20201102142252::7051608358077032181	49.540492087138986	20	95840	0.1	11	7	10	10	0.07291800238284984	estimated	795	11	0.00018685888527818705	0.044009590101843195	6.162716739969597e-08	0.004171769827937612	1.4514623547927695e-05	0.9825483003039432	FALSE	FALSE
mesxuuyan::20201102142252::7051608358077032181	30.841101858170923	20	70940	0.1	10	7	10	10	0.0703653777046146	estimated	2763	12	0.000202932835042487	0.029860974880814132	4.861430275420414e-07	0.00605920859998443	7.153452880543725e-05	0.8915948755353785	FALSE	TRUE
mesxuuyan::20201102142252::7051608358077032181	37.13579303337024	20	480740	0.1	12	9	10	10	0.1460197501533483	estimated	435	15	0.002236989718524884	0.04401550550807977	1.0362154459383557e-07	0.050538785245607606	2.038880478106662e-06	0.9944123399085553	FALSE	FALSE
mesxuuyan::20201102142252::7051608358077032181	23.807524065625632	20	665064	0.1	12	9	10	10	0.1474458257337036	estimated	1390	15	0.0017338539948570143	0.06891700829839377	3.4747847214470412e-06	0.022360433395856628	0.00013811530163060018	0.8887796656863327	FALSE	TRUE
mesxuuyan::20201102142252::7051608358077032181	21.17805703079516	20	115484	0.1	6	6	10	10	0.06832929332642669	estimated	3615	9	0.0004853165541156578	0.04136797831611132	1.6523100091770322e-05	0.005951300731888188	0.0014084152714650597	0.5072839109682148	FALSE	TRUE
mesxuuyan::20201102142252::7051608358077032181	26.799782264257356	20	94350	0.1	10	8	10	10	0.10701682020332379	estimated	554	11	0.003977409759980039	0.10537663882991896	0.0003833180941084553	0.017865660328695868	0.010155547151883666	0.47332896269768393	FALSE	TRUE
mesxuuyan::20201102142252::7051608358077032181	30.746568367121956	20	39936	0.1	8	6	10	10	0.04765134439607216	estimated	7382	8	1.1361935682934996e-05	0.010961141339839397	4.889778501156679e-07	0.0004804289748821355	0.00047172906771675337	0.46348175560847016	FALSE	TRUE
mesxuuyan::20201102142252::7051608358077032181	24.912401052422872	20	15200	0.1	9	6	10	10	0.04981035663075829	estimated	755	8	2.9605714640867617e-05	0.05632584557843986	9.90398524551383e-07	0.00034492506858728846	0.0018842657585434683	0.6562312845696948	FALSE	TRUE
mesxuuyan::20201102142255::4756906093266787498	45.25317313857019	40	1920	0.001	3	3	30	10	0.006635510537472355	estimated	15	3	0.002111357084101475	0.5674659160044607	0.0004999949386315062	0.0026113520227329812	0.13438280430373914	0.7018487203081999	FALSE	TRUE
mesxuuyan::20201102142255::4756906093266787498	29.31255269158094	40	1280	0.001	2	2	30	10	0.003019483555716631	estimated	6	2	0.010400855581278602	0.8230560715666143	0.010400855581278602	0.010400855581278602	0.8230560715666143	0.8230560715666143	TRUE	TRUE
mesxuuyan::20201102142255::4756906093266787498	28.363513037931625	40	1024	0.001	2	2	30	10	0.0029544058629134783	estimated	3	2	0.010966404792162677	0.9317750379273534	0.010966404792162677	0.010966404792162677	0.9317750379273534	0.9317750379273534	TRUE	TRUE
mesxuuyan::20201102142255::4756906093266787498	28.9762033356246	40	2880	0.001	3	3	30	10	0.0064991741903870975	estimated	29	3	7.909560905706273e-05	0.3454211540462842	7.909560905706273e-05	7.909560905706273e-05	0.3454211540462842	0.3454211540462842	TRUE	TRUE
mesxuuyan::20201102142255::4756906093266787498	24.985641888884068	40	1280	0.001	2	2	30	10	0.003998168090525187	estimated	8	2	0.011257357630063705	0.8159962423104247	0.011257357630063705	0.011257357630063705	0.8159962423104247	0.8159962423104247	TRUE	TRUE
mesxuuyan::20201102142255::4756906093266787498	34.10885494114418	40	1536	0.001	2	2	30	10	0.0035878687194925447	estimated	13	2	0.002709838610384647	0.441815136433113	0.002709838610384647	0.002709838610384647	0.441815136433113	0.441815136433113	TRUE	TRUE
mesxuuyan::20201102142255::4756906093266787498	32.25127514187132	40	1024	0.001	2	2	30	10	0.0030830202161802336	estimated	4	2	0.018672036544249353	0.8857718300271811	0.018672036544249353	0.018672036544249353	0.8857718300271811	0.8857718300271811	TRUE	TRUE
mesxuuyan::20201102142255::4756906093266787498	49.05515398373559	40	1024	0.001	2	2	30	10	0.002417419978295711	estimated	3	2	0.01756028840092848	0.9141032662375708	0.01756028840092848	0.01756028840092848	0.9141032662375708	0.9141032662375708	TRUE	TRUE
mesxuuyan::20201102142255::4756906093266787498	30.60930936422823	40	1024	0.001	3	3	30	10	0.005603041420257253	estimated	9	3	0.001164299614711045	0.7287948811049048	0.001164299614711045	0.001164299614711045	0.7287948811049048	0.7287948811049048	TRUE	TRUE
mesxuuyan::20201102142255::4756906093266787498	22.13844443017286	40	1536	0.001	2	2	30	10	0.004114852877728799	estimated	7	2	0.005800648832916536	0.6894860497140968	0.005800648832916536	0.005800648832916536	0.6894860497140968	0.6894860497140968	TRUE	TRUE
mesxuuyan::20201102142255::4756906093266787498	40.14308438318645	40	1024	0.001	2	1	30	10	0.0	estimated	1	1	1.0	1.0	0.0	1.0	0.0	1.0	FALSE	FALSE
mesxuuyan::20201102142255::4756906093266787498	22.2843424437286	40	1280	0.001	2	2	30	10	0.004529426983320432	estimated	7	2	0.00357954504730432	0.7844661476004274	0.00357954504730432	0.00357954504730432	0.7844661476004274	0.7844661476004274	TRUE	TRUE
mesxuuyan::20201102142255::4756906093266787498	33.98098288931874	40	1600	0.001	2	2	30	10	0.002364242664689997	estimated	7	2	0.01591114171059198	0.8187055423687849	0.01591114171059198	0.01591114171059198	0.8187055423687849	0.8187055423687849	TRUE	TRUE
mesxuuyan::20201102142255::4756906093266787498	31.910480505610316	40	1600	0.001	2	2	30	10	0.0028392368469456926	estimated	6	2	0.007251562010478478	0.8927428673957334	0.007251562010478478	0.007251562010478478	0.8927428673957334	0.8927428673957334	TRUE	TRUE
mesxuuyan::20201102142255::4756906093266787498	29.09103906961778	40	1024	0.001	2	2	30	10	0.003073114667693945	estimated	4	2	0.006025715528908639	0.8833845106374438	0.006025715528908639	0.006025715528908639	0.8833845106374438	0.8833845106374438	TRUE	TRUE
mesxuuyan::20201102142255::4756906093266787498	22.475018809762908	40	1024	0.001	2	2	30	10	0.0030245107058905693	estimated	6	2	0.0016269083121790485	0.831250714281853	0.0016269083121790485	0.0016269083121790485	0.831250714281853	0.831250714281853	TRUE	TRUE
mesxuuyan::20201102142255::4756906093266787498	25.050955618472035	40	1024	0.001	3	2	30	10	0.0032196268987271415	estimated	6	2	0.012106131965638358	0.8733860843073248	0.00024352461016118412	0.012696103778218155	0.017568865621557687	0.9159490740965736	FALSE	TRUE
mesxuuyan::20201102142255::4756906093266787498	47.01927755945782	40	1024	0.001	2	2	30	10	0.0023401009343346608	estimated	4	2	0.0077131384106253744	0.8823207518319334	0.0077131384106253744	0.0077131384106253744	0.8823207518319334	0.8823207518319334	TRUE	TRUE
mesxuuyan::20201102142255::4756906093266787498	37.10386174877294	40	2080	0.001	2	2	30	10	0.003517963857246721	estimated	5	2	0.016524676133548986	0.9166782870609325	0.016524676133548986	0.016524676133548986	0.9166782870609325	0.9166782870609325	TRUE	TRUE
mesxuuyan::20201102142255::4756906093266787498	34.96767645497411	40	1280	0.001	2	2	30	10	0.002510169316161379	estimated	8	2	0.004626802864853336	0.8054593717435171	0.004626802864853336	0.004626802864853336	0.8054593717435171	0.8054593717435171	TRUE	TRUE
mesxuuyan::20201102142255::4756906093266787498	35.18571420548348	40	1024	0.001	2	1	30	10	0.0	estimated	1	1	1.0	1.0	0.0	1.0	0.0	1.0	FALSE	FALSE
mesxuuyan::20201102142255::4756906093266787498	40.37817845610442	40	1280	0.001	2	2	30	10	0.0032351826030157676	estimated	7	2	0.027457138466731836	0.7868494666274818	0.027457138466731836	0.027457138466731836	0.7868494666274818	0.7868494666274818	TRUE	TRUE
mesxuuyan::20201102142255::4756906093266787498	34.10333166907936	40	1024	0.001	2	2	30	10	0.002760626154275937	estimated	7	2	0.010726838095284229	0.8157646918715041	0.010726838095284229	0.010726838095284229	0.8157646918715041	0.8157646918715041	TRUE	TRUE
mesxuuyan::20201102142255::4756906093266787498	23.992776271760356	40	1280	0.001	2	2	30	10	0.003756572840698879	estimated	4	2	0.003529459730304112	0.9055269631229568	0.003529459730304112	0.003529459730304112	0.9055269631229568	0.9055269631229568	TRUE	TRUE
mesxuuyan::20201102142255::4756906093266787498	27.05684191915966	40	1024	0.001	2	2	30	10	0.003160614198329374	estimated	5	2	0.0043454160424437616	0.8881698805384869	0.0043454160424437616	0.0043454160424437616	0.8881698805384869	0.8881698805384869	TRUE	TRUE
mesxuuyan::20201102142255::4756906093266787498	24.28639658769146	40	1280	0.001	2	2	30	10	0.003951328314425408	estimated	8	2	0.009366643886951222	0.7615129895041005	0.009366643886951222	0.009366643886951222	0.7615129895041005	0.7615129895041005	TRUE	TRUE
mesxuuyan::20201102142255::4756906093266787498	25.077812304613428	40	1024	0.001	2	2	30	10	0.0032694389036024064	estimated	5	2	0.010804237729437663	0.8520227168496903	0.010804237729437663	0.010804237729437663	0.8520227168496903	0.8520227168496903	TRUE	TRUE
mesxuuyan::20201102142255::4756906093266787498	28.557647713104167	40	1024	0.001	2	2	30	10	0.003378308943500937	estimated	6	2	0.008768919269606289	0.8482382521867826	0.008768919269606289	0.008768919269606289	0.8482382521867826	0.8482382521867826	TRUE	TRUE
mesxuuyan::20201102142255::4756906093266787498	26.514047895394384	40	1024	0.001	2	2	30	10	0.0035133298311062424	estimated	4	2	0.0059036285988386655	0.8814069561433988	0.0059036285988386655	0.0059036285988386655	0.8814069561433988	0.8814069561433988	TRUE	TRUE
mesxuuyan::20201102142255::4756906093266787498	33.116839498792984	40	2080	0.005	3	3	30	10	0.007717173420542949	estimated	6	3	0.00228720560600573	0.8261129785839445	0.00228720560600573	0.00228720560600573	0.8261129785839445	0.8261129785839445	TRUE	TRUE
mesxuuyan::20201102142255::4756906093266787498	33.84787093323854	40	1280	0.005	2	2	30	10	0.0029669414872001802	estimated	4	2	0.006476509985144217	0.8806635698348335	0.006476509985144217	0.006476509985144217	0.8806635698348335	0.8806635698348335	TRUE	TRUE
mesxuuyan::20201102142255::4756906093266787498	31.84674869175987	40	1600	0.005	5	4	30	10	0.008818255523504752	estimated	10	4	1.2402522950546639e-05	0.6317326941261454	3.512291774843834e-07	1.7664973864195716e-05	0.01789014666069537	0.89977995407817	FALSE	TRUE
mesxuuyan::20201102142255::4756906093266787498	42.6195614362488	40	1536	0.005	3	3	30	10	0.005688849539706746	estimated	24	3	0.0004090948706145939	0.37972411173333237	0.00020994631606679378	0.0006190411866813877	0.1948733267185207	0.5745974384518531	FALSE	TRUE
mesxuuyan::20201102142255::4756906093266787498	33.716644808571296	40	1920	0.005	5	5	30	10	0.01236551081601733	estimated	26	5	1.2322297838079916e-07	0.4479512328228931	1.2322297838079916e-07	1.2322297838079916e-07	0.4479512328228931	0.4479512328228931	TRUE	TRUE
mesxuuyan::20201102142255::4756906093266787498	33.91751650530705	40	1024	0.005	3	2	30	10	0.002676617420229133	estimated	5	2	0.007145705556152045	0.7922235227827871	0.0003228659127831515	0.0083256681781917	0.03579520157968651	0.9230425353825248	FALSE	TRUE
mesxuuyan::20201102142255::4756906093266787498	23.11014792015468	40	1920	0.005	3	3	30	10	0.008600314601141527	estimated	20	3	0.0004242334486808693	0.3926817616051775	0.00031692123586861377	0.000741154684549483	0.2933507237063583	0.6860324853115358	FALSE	TRUE
mesxuuyan::20201102142255::4756906093266787498	35.84451045396138	40	3072	0.005	3	3	30	10	0.006972406786416109	estimated	64	3	0.0002205327644917437	0.3168928762095933	0.0002205327644917437	0.0002205327644917437	0.3168928762095933	0.3168928762095933	TRUE	TRUE
mesxuuyan::20201102142255::4756906093266787498	32.48667663079021	40	1536	0.005	3	3	30	10	0.00502155928650278	estimated	18	3	6.993719777630421e-06	0.45089382764947344	3.7586189296620277e-06	1.075233870729245e-05	0.2423228453178434	0.6932166729673168	FALSE	TRUE
mesxuuyan::20201102142255::4756906093266787498	31.222192933287154	40	1536	0.005	2	2	30	10	0.0039876371993652114	estimated	6	2	0.01130424635735379	0.6773770647713258	0.01130424635735379	0.01130424635735379	0.6773770647713258	0.6773770647713258	TRUE	TRUE
mesxuuyan::20201102142255::4756906093266787498	29.46946410132471	40	1024	0.005	4	4	30	10	0.010973712732900607	estimated	9	4	8.296940705450446e-06	0.6733451710560551	8.296940705450446e-06	8.296940705450446e-06	0.6733451710560551	0.6733451710560551	TRUE	TRUE
mesxuuyan::20201102142255::4756906093266787498	35.76952401118254	40	1024	0.001	2	2	30	10	0.0031659220680531714	estimated	5	2	0.007890673597549221	0.8890555480558971	0.007890673597549221	0.007890673597549221	0.8890555480558971	0.8890555480558971	TRUE	TRUE
mesxuuyan::20201102142255::4756906093266787498	45.46363870017349	40	1920	0.005	4	4	30	10	0.006974370287562836	estimated	44	4	1.612890220089984e-05	0.35108775493499006	1.612890220089984e-05	1.612890220089984e-05	0.35108775493499006	0.35108775493499006	TRUE	TRUE
mesxuuyan::20201102142255::4756906093266787498	25.944293585305072	40	1280	0.005	2	2	30	10	0.0033993879929148786	estimated	6	2	0.00598081220306812	0.7978911307409713	0.00598081220306812	0.00598081220306812	0.7978911307409713	0.7978911307409713	TRUE	TRUE
mesxuuyan::20201102142255::4756906093266787498	28.01400574572366	40	1024	0.005	2	2	30	10	0.003804675879371755	estimated	5	2	0.007664458048780804	0.8768895191074857	0.007664458048780804	0.007664458048780804	0.8768895191074857	0.8768895191074857	TRUE	TRUE
mesxuuyan::20201102142255::4756906093266787498	23.133184281008212	40	1280	0.005	2	1	30	10	0.0	estimated	1	1	1.0	1.0	0.0	1.0	0.0	1.0	FALSE	FALSE
mesxuuyan::20201102142255::4756906093266787498	24.5736345199548	40	1024	0.005	3	2	30	10	0.004260764607605261	estimated	6	2	0.004854797377647595	0.7922405521172895	0.00044941650128309273	0.005304213878930687	0.07333899839907654	0.865579550516366	FALSE	TRUE
mesxuuyan::20201102142255::4756906093266787498	31.961547311661384	40	1664	0.005	4	4	30	10	0.008462067111853966	estimated	13	4	1.677888502188017e-05	0.6418888914887015	1.677888502188017e-05	1.677888502188017e-05	0.6418888914887015	0.6418888914887015	TRUE	TRUE
mesxuuyan::20201102142255::4756906093266787498	44.25148863594677	40	1280	0.005	3	3	30	10	0.005082536619868883	estimated	7	3	0.0007316204437693878	0.705683153515912	0.0007316204437693878	0.0007316204437693878	0.705683153515912	0.705683153515912	TRUE	TRUE
mesxuuyan::20201102142255::4756906093266787498	31.203629327413335	40	1024	0.005	4	4	30	10	0.010349169495400958	estimated	11	4	4.325535718020374e-05	0.597685331210937	4.325535718020374e-05	4.325535718020374e-05	0.597685331210937	0.597685331210937	TRUE	TRUE
mesxuuyan::20201102142255::4756906093266787498	34.268222958169275	40	1024	0.005	2	2	30	10	0.00277097879067573	estimated	4	2	0.005104996848292564	0.844967107159137	0.005104996848292564	0.005104996848292564	0.844967107159137	0.844967107159137	TRUE	TRUE
mesxuuyan::20201102142255::4756906093266787498	26.25708517569872	40	1280	0.005	2	2	30	10	0.004237658100347885	estimated	5	2	0.004331993423545773	0.8448733830965255	0.004331993423545773	0.004331993423545773	0.8448733830965255	0.8448733830965255	TRUE	TRUE
mesxuuyan::20201102142255::4756906093266787498	27.555117107165362	40	1280	0.005	3	3	30	10	0.006247135081702009	estimated	6	3	0.00014841616530801875	0.7351863849344743	0.00014841616530801875	0.00014841616530801875	0.7351863849344743	0.7351863849344743	TRUE	TRUE
mesxuuyan::20201102142255::4756906093266787498	32.35597998576143	40	1024	0.005	2	2	30	10	0.0031639937228309495	estimated	7	2	0.0002109057062498516	0.8363936048854507	0.0002109057062498516	0.0002109057062498516	0.8363936048854507	0.8363936048854507	TRUE	TRUE
mesxuuyan::20201102142255::4756906093266787498	35.172540873518024	40	1280	0.005	2	2	30	10	0.0036863451581164723	estimated	9	2	0.0174890503792236	0.7760066540073179	0.0174890503792236	0.0174890503792236	0.7760066540073179	0.7760066540073179	TRUE	TRUE
mesxuuyan::20201102142255::4756906093266787498	47.30506454114641	40	1024	0.005	5	5	30	10	0.008707724754368255	estimated	9	5	1.553019726774462e-06	0.6305409336179492	1.553019726774462e-06	1.553019726774462e-06	0.6305409336179492	0.6305409336179492	TRUE	TRUE
mesxuuyan::20201102142255::4756906093266787498	29.167103888988244	40	1664	0.005	3	2	30	10	0.003393045733565063	estimated	7	2	0.0034720653033348033	0.836066959375643	0.0001393364213025301	0.0037988706662100804	0.033551954790942654	0.9147610915926716	FALSE	TRUE
mesxuuyan::20201102142255::4756906093266787498	32.29875761198807	40	1280	0.005	4	4	30	10	0.009181426664843107	estimated	19	4	2.157570088225299e-05	0.5842747036348505	2.157570088225299e-05	2.157570088225299e-05	0.5842747036348505	0.5842747036348505	TRUE	TRUE
mesxuuyan::20201102142255::4756906093266787498	30.74775799977879	40	1600	0.005	4	4	30	10	0.008637873017855598	estimated	7	4	1.9965515817986658e-05	0.7986497725362101	1.9965515817986658e-05	1.9965515817986658e-05	0.7986497725362101	0.7986497725362101	TRUE	TRUE
mesxuuyan::20201102142255::4756906093266787498	26.076630560428278	40	1280	0.005	2	2	30	10	0.003941854634798173	estimated	6	2	0.0033651030425247757	0.7823067132918956	0.0033651030425247757	0.0033651030425247757	0.7823067132918956	0.7823067132918956	TRUE	TRUE
mesxuuyan::20201102142255::4756906093266787498	31.8239026054977	40	2000	0.01	2	2	30	10	0.0036105969312533247	estimated	7	2	0.01207554659038946	0.7841564857683722	0.01207554659038946	0.01207554659038946	0.7841564857683722	0.7841564857683722	TRUE	TRUE
mesxuuyan::20201102142255::4756906093266787498	24.990781394425824	40	1280	0.01	3	3	30	10	0.006851228951486242	estimated	17	3	8.231817517894728e-05	0.6300620273940126	8.231817517894728e-05	8.231817517894728e-05	0.6300620273940126	0.6300620273940126	TRUE	TRUE
mesxuuyan::20201102142255::4756906093266787498	40.60912619229962	40	3072	0.01	4	4	30	10	0.007390129805840113	estimated	59	4	1.8115971100532773e-05	0.3654611394224032	5.708789367640899e-06	2.3824760468173673e-05	0.11516582000725241	0.4806269594296556	FALSE	TRUE
mesxuuyan::20201102142255::4756906093266787498	45.088531296048224	40	1920	0.005	2	2	30	10	0.002492573345993741	estimated	13	2	0.0028460830123819138	0.4236360847968282	0.0028460830123819138	0.0028460830123819138	0.4236360847968282	0.4236360847968282	TRUE	TRUE
mesxuuyan::20201102142255::4756906093266787498	28.70130492845419	40	1920	0.01	6	5	30	10	0.012799786289383662	estimated	17	5	1.6165879481316929e-06	0.5770825399931704	6.052544780137088e-08	2.4073563405901436e-06	0.0216061113110524	0.8593676040341549	FALSE	TRUE
mesxuuyan::20201102142255::4756906093266787498	24.04202772367023	40	1280	0.01	4	4	30	10	0.011538570853810728	estimated	15	4	4.213806112071668e-06	0.4867304833061479	4.213806112071668e-06	4.213806112071668e-06	0.4867304833061479	0.4867304833061479	TRUE	TRUE
mesxuuyan::20201102142255::4756906093266787498	53.06197362279058	40	1920	0.01	4	3	30	10	0.005604381948780961	estimated	18	3	0.00037309594986018556	0.4383461245729229	1.9069250725619506e-05	0.0007191396300768783	0.022404242547304908	0.844908849825723	FALSE	TRUE
mesxuuyan::20201102142255::4756906093266787498	30.285386292812987	40	1536	0.01	3	2	30	10	0.0022261334695704935	estimated	7	2	0.014386264925479593	0.7821630591488844	0.0008531196591919667	0.01614926012384975	0.04638303867682996	0.878014882034457	FALSE	TRUE
mesxuuyan::20201102142255::4756906093266787498	50.41987335994079	40	2304	0.01	6	6	30	10	0.013794359526333776	estimated	39	6	4.5907889242043143e-07	0.24820127004182949	1.1105686275971281e-07	1.253117143031147e-06	0.060042957406497205	0.677498511795393	FALSE	TRUE
mesxuuyan::20201102142255::4756906093266787498	18.365068579224364	40	2496	0.01	3	3	30	10	0.007604201878607548	estimated	15	3	0.00012703133700601071	0.3517184951599352	0.0001193957007833799	0.0002464270377893906	0.3305772984669859	0.6822957936269212	FALSE	TRUE
mesxuuyan::20201102142255::4756906093266787498	29.39298836603633	40	1920	0.01	6	6	30	10	0.017055251232825693	estimated	62	6	3.7140870919551063e-09	0.2964074790739032	3.7140870919551063e-09	3.7140870919551063e-09	0.2964074790739032	0.2964074790739032	TRUE	TRUE
mesxuuyan::20201102142255::4756906093266787498	33.23064288338631	40	1920	0.01	5	4	30	10	0.011001019030469787	estimated	19	4	6.170683770686047e-05	0.49003900185273574	1.6884111762045832e-05	7.859094946890631e-05	0.1340835729477529	0.6241225748004886	FALSE	TRUE
mesxuuyan::20201102142255::4756906093266787498	52.86282404586522	40	1280	0.01	4	4	30	10	0.007232456865442562	estimated	9	4	1.518598274071145e-05	0.7662271664137551	1.518598274071145e-05	1.518598274071145e-05	0.7662271664137551	0.7662271664137551	TRUE	TRUE
mesxuuyan::20201102142255::4756906093266787498	26.819138609814217	40	1280	0.01	3	2	30	10	0.003633188359232369	estimated	5	2	0.001255953448282172	0.8780479571537063	2.4102033632002992e-05	0.0013475383701601158	0.01684994091363454	0.9420757709799267	FALSE	TRUE
mesxuuyan::20201102142255::4756906093266787498	28.57938627228885	40	1280	0.01	4	2	30	10	0.003202414934645115	estimated	5	2	0.006929243624763517	0.8764098258561281	1.6071237734927322e-07	0.007904350752784542	2.032688043212045e-05	0.9997412476589148	FALSE	FALSE
mesxuuyan::20201102142255::4756906093266787498	39.36689152598007	40	2880	0.01	3	3	30	10	0.004380007434397191	estimated	7	3	0.00027907765922430657	0.7825954758334757	0.00027907765922430657	0.00027907765922430657	0.7825954758334757	0.7825954758334757	TRUE	TRUE
mesxuuyan::20201102142255::4756906093266787498	33.911872724604606	40	1536	0.01	6	6	30	10	0.015207576273444552	estimated	34	6	4.3259580121277565e-08	0.2911998474717878	4.3259580121277565e-08	4.3259580121277565e-08	0.2911998474717878	0.2911998474717878	TRUE	TRUE
mesxuuyan::20201102142255::4756906093266787498	31.221516918738715	40	9984	0.01	7	6	30	10	0.01747249561133212	estimated	185	6	2.696111692178554e-08	0.14584905643396015	3.2349156930986383e-09	1.0725317316894954e-07	0.01749962373037327	0.58019755456049	FALSE	TRUE
mesxuuyan::20201102142255::4756906093266787498	31.217294857487893	40	1920	0.01	6	5	30	10	0.011716898111824775	estimated	76	5	9.8110597080222e-07	0.29553743526852316	2.559362131180464e-07	1.6488668429440513e-06	0.0770953742697113	0.49668628299605605	FALSE	TRUE
mesxuuyan::20201102142255::4756906093266787498	34.92949979244602	40	1280	0.01	3	3	30	10	0.006094375200522215	estimated	8	3	0.0005133814828143549	0.7594235646391748	0.0005133814828143549	0.0005133814828143549	0.7594235646391748	0.7594235646391748	TRUE	TRUE
mesxuuyan::20201102142255::4756906093266787498	23.107223683550366	40	3072	0.01	4	4	30	10	0.013174537053853274	estimated	48	4	7.752752660841094e-06	0.33495778303518037	7.752752660841094e-06	7.752752660841094e-06	0.33495778303518037	0.33495778303518037	TRUE	TRUE
mesxuuyan::20201102142255::4756906093266787498	32.34026523377942	40	3456	0.01	6	6	30	10	0.01581961409906824	estimated	86	6	1.0376451200974266e-08	0.1947541203901398	1.0376451200974266e-08	1.0376451200974266e-08	0.1947541203901398	0.1947541203901398	TRUE	TRUE
mesxuuyan::20201102142255::4756906093266787498	30.97686476374981	40	1536	0.01	4	4	30	10	0.00964474423000194	estimated	26	4	1.0320733997108203e-05	0.4384765426134886	1.0320733997108203e-05	1.0320733997108203e-05	0.4384765426134886	0.4384765426134886	TRUE	TRUE
mesxuuyan::20201102142255::4756906093266787498	25.727349701227304	40	2304	0.01	3	3	30	10	0.009125540432002359	estimated	29	3	0.0007130774433299236	0.5143911189864322	0.0007130774433299236	0.0007130774433299236	0.5143911189864322	0.5143911189864322	TRUE	TRUE
mesxuuyan::20201102142255::4756906093266787498	20.382799396991444	40	1280	0.01	5	5	30	10	0.019462703145452325	estimated	10	5	8.870960287078659e-06	0.6945129727781979	8.870960287078659e-06	8.870960287078659e-06	0.6945129727781979	0.6945129727781979	TRUE	TRUE
mesxuuyan::20201102142255::4756906093266787498	24.36860604603555	40	1024	0.01	5	5	30	10	0.012475514513963512	estimated	17	5	2.3673083494067266e-07	0.5364626596691598	2.3673083494067266e-07	2.3673083494067266e-07	0.5364626596691598	0.5364626596691598	TRUE	TRUE
mesxuuyan::20201102142255::4756906093266787498	32.359438662070005	40	1536	0.01	3	3	30	10	0.006730991451781236	estimated	6	3	0.00027132449376088193	0.8066211448063518	0.00027132449376088193	0.00027132449376088193	0.8066211448063518	0.8066211448063518	TRUE	TRUE
mesxuuyan::20201102142255::4756906093266787498	33.48797126100488	40	1280	0.01	2	1	30	10	0.0	estimated	1	1	1.0	1.0	0.0	1.0	0.0	1.0	FALSE	FALSE
mesxuuyan::20201102142255::4756906093266787498	22.675469935753448	40	1600	0.01	3	2	30	10	0.004085391289805311	estimated	8	2	0.008541859088077147	0.8363323622651556	6.897289375711338e-05	0.010027806211994315	0.006753127460117761	0.9818212605872318	FALSE	FALSE
mesxuuyan::20201102142255::4756906093266787498	26.307792025042055	40	1024	0.01	3	3	30	10	0.007292395755886029	estimated	5	3	0.0005557405870786332	0.7856134778358831	0.0005557405870786332	0.0005557405870786332	0.7856134778358831	0.7856134778358831	TRUE	TRUE
mesxuuyan::20201102142255::4756906093266787498	31.08173284809049	40	1600	0.01	7	7	30	10	0.018904545772545932	estimated	20	7	2.2785893721448784e-08	0.5448382774463191	2.2785893721448784e-08	2.2785893721448784e-08	0.5448382774463191	0.5448382774463191	TRUE	TRUE
mesxuuyan::20201102142255::4756906093266787498	34.916893743192745	40	6144	0.05	15	12	30	10	0.03940954653471001	estimated	346	13	4.478624808090457e-11	0.07267923350498864	8.894012217185757e-12	2.5764459905692153e-10	0.014433224894421866	0.41810628883961154	FALSE	TRUE
mesxuuyan::20201102142255::4756906093266787498	19.199443426093566	40	2048	0.05	12	9	30	10	0.0402514002339859	estimated	101	9	6.13024333759166e-10	0.13291165295165375	3.2672618138136436e-11	3.609164498170498e-09	0.00708384878683124	0.7825138298910049	FALSE	TRUE
mesxuuyan::20201102142255::4756906093266787498	35.792280280429445	40	2304	0.05	14	12	30	10	0.04007617319001222	estimated	297	14	1.8697454093421097e-10	0.04073550622329946	2.6559890059571662e-11	2.7411376050738746e-09	0.0057865127594698565	0.5972023111408327	FALSE	TRUE
mesxuuyan::20201102142255::4756906093266787498	34.55549334606873	40	37120	0.05	13	12	30	10	0.0479710459877884	estimated	158	12	1.2805262978947533e-07	0.22936197454359752	2.9562266398421534e-09	4.3447146262328195e-07	0.0052950570435556146	0.7782052794538634	FALSE	TRUE
mesxuuyan::20201102142255::4756906093266787498	20.29502493530892	40	1280	0.05	9	9	30	10	0.0341853822040375	estimated	40	9	4.260118398400795e-09	0.3684652588122764	4.260118398400795e-09	4.260118398400795e-09	0.3684652588122764	0.3684652588122764	TRUE	TRUE
mesxuuyan::20201102142255::4756906093266787498	28.337417757373082	40	13824	0.05	13	12	30	10	0.04919335806192831	estimated	2586	14	1.1853049699146512e-10	0.030897115806001206	2.2752895135399472e-11	7.80297286276877e-10	0.005930953246326631	0.20339858710742711	FALSE	TRUE
mesxuuyan::20201102142255::4756906093266787498	24.399655617690982	40	63700	0.05	12	9	30	10	0.04484693124234579	estimated	2666	11	3.6898787213100956e-08	0.02397579177601968	4.536651146193872e-10	1.1951413108238773e-06	0.0002947788029276107	0.7765691334445456	FALSE	TRUE
mesxuuyan::20201102142255::4756906093266787498	25.002916136189327	40	91260	0.05	13	11	30	10	0.03621545357671924	estimated	14149	11	1.6696711306777192e-12	0.0038886236464961903	4.2333322504652035e-13	7.613485695918945e-11	0.0009859328337282842	0.1773162389014527	FALSE	TRUE
mesxuuyan::20201102142255::4756906093266787498	24.529608209651215	40	1280	0.05	11	8	30	10	0.0328548384607707	estimated	75	8	1.4113167829327587e-09	0.1549985658622829	8.74441382876851e-11	7.162200724325491e-09	0.009603595869872179	0.7865922478306886	FALSE	TRUE
mesxuuyan::20201102142255::4756906093266787498	39.856755254967325	40	2304	0.05	10	9	30	10	0.024979975616152898	estimated	167	9	1.7726828667837155e-09	0.2042752915172736	4.5049874272168867e-10	2.7105146764607164e-09	0.051913268708128284	0.3123464360551171	FALSE	TRUE
mesxuuyan::20201102142255::4756906093266787498	29.843089715393344	40	8640	0.05	13	11	30	10	0.03804932859270709	estimated	481	12	3.0859861088028366e-09	0.05250827444263252	1.2803135907086527e-12	5.804747141115617e-08	2.1784627351949415e-05	0.9876818793394616	FALSE	FALSE
mesxuuyan::20201102142255::4756906093266787498	19.189573095796383	40	6336	0.05	17	17	30	10	0.08287081937433527	estimated	773	17	6.28818498390486e-13	0.04675264052244959	2.5402160971565097e-13	1.5538982250457194e-12	0.018886500690370758	0.11553229637802614	FALSE	TRUE
mesxuuyan::20201102142255::4756906093266787498	37.196037763185565	40	10880	0.05	15	12	30	10	0.03617231253584438	estimated	898	15	1.0477547811092966e-09	0.07746860709514118	1.812663207481028e-10	4.019031240202043e-09	0.01340241975965918	0.2971580351279081	FALSE	TRUE
mesxuuyan::20201102142255::4756906093266787498	27.456546867225875	40	2880	0.05	14	12	30	10	0.042641457824003755	estimated	674	13	2.419919808109893e-10	0.027072893930384485	2.634615223262517e-11	4.502611089621786e-09	0.0029474802531771864	0.5037303799513666	FALSE	TRUE
mesxuuyan::20201102142255::4756906093266787498	19.507516784147086	40	19200	0.05	13	12	30	10	0.055570945985594616	estimated	1582	12	7.978751025483698e-10	0.03792368283803675	3.329242019526055e-10	2.945745737302969e-09	0.01582417073001936	0.14001380254399415	FALSE	TRUE
mesxuuyan::20201102142255::4756906093266787498	34.16343695872299	40	3840	0.05	11	8	30	10	0.025989035406361386	estimated	142	8	1.1116475911986482e-08	0.04790374200818216	1.2423895049294875e-10	2.2156186823839724e-07	0.0005353774594486586	0.9547668396869132	FALSE	FALSE
mesxuuyan::20201102142255::4756906093266787498	39.54125017058371	40	17280	0.05	18	13	30	10	0.040861542529895205	estimated	1033	16	9.880513197576989e-11	0.0181577372080927	7.128208494904502e-12	3.456247970363673e-09	0.001309973824504488	0.6351658169664451	FALSE	TRUE
mesxuuyan::20201102142255::4756906093266787498	19.32973489208001	40	2400	0.05	10	8	30	10	0.032773985713556365	estimated	221	8	2.17032057122395e-11	0.1580206835757431	3.836096768028902e-13	1.091820061289412e-10	0.002793055742934648	0.7949523895880711	FALSE	TRUE
mesxuuyan::20201102142255::4756906093266787498	32.45425315609387	40	1536	0.05	8	8	30	10	0.030452726858706303	estimated	52	8	4.444242628187289e-07	0.29944716314325376	1.3064074742945822e-07	7.463280422420014e-07	0.08802399977118663	0.50286591826959	FALSE	TRUE
mesxuuyan::20201102142255::4756906093266787498	33.0103829820191	40	1536	0.05	9	7	30	10	0.017462656934973234	estimated	37	7	3.787885878453204e-09	0.45006087913268855	5.86829429202063e-11	7.3392682226346815e-09	0.006972463724684972	0.8720213898889712	FALSE	TRUE
mesxuuyan::20201102142255::4756906093266787498	27.708656706199356	40	5040	0.05	11	9	30	10	0.03263723419313496	estimated	209	9	1.1187876002861576e-08	0.17473219211769497	1.3603838018727806e-10	5.339733967638824e-08	0.002124646749408347	0.833959387154635	FALSE	TRUE
mesxuuyan::20201102142255::4756906093266787498	22.642868824358853	40	3840	0.05	16	13	30	10	0.06086886266968183	estimated	344	15	7.677372383921264e-14	0.04846552892904808	1.3177402888402444e-14	8.439946612639815e-13	0.008318598720509064	0.5327948890054924	FALSE	TRUE
mesxuuyan::20201102142255::4756906093266787498	34.75910826948926	40	32640	0.05	15	13	30	10	0.04761324021531108	estimated	3275	15	6.243467326680828e-12	0.023432634007095	8.050609327526521e-13	7.625895653703009e-11	0.0030215098764090637	0.2862108704659749	FALSE	TRUE
mesxuuyan::20201102142255::4756906093266787498	40.60234256385314	40	10752	0.05	18	15	30	10	0.042844341859255855	estimated	2409	17	5.413267054236495e-14	0.009191375355777204	1.8775624038826452e-15	4.412043722020168e-12	0.00031879788370084005	0.7491363261572432	FALSE	TRUE
mesxuuyan::20201102142255::4756906093266787498	32.946561553118265	40	3840	0.05	10	9	30	10	0.027567958491010403	estimated	194	9	7.100712984406869e-09	0.10504149604706253	1.2933681990374032e-09	3.159511345658392e-08	0.019132913957362566	0.46738940054953854	FALSE	TRUE
mesxuuyan::20201102142255::4756906093266787498	36.09505733089444	40	7488	0.05	10	10	30	10	0.03454787522345925	estimated	211	10	3.565627905096911e-11	0.07039428595235057	2.4257039125066292e-11	1.462032603228825e-10	0.047889375839985815	0.28864128249678417	FALSE	TRUE
mesxuuyan::20201102142255::4756906093266787498	26.850076061909284	40	1920	0.05	11	10	30	10	0.040933935172431914	estimated	215	10	1.0580713512854321e-10	0.09321437202436941	7.738607691464434e-11	1.8319321204318755e-10	0.06817588014517713	0.16139025216954656	FALSE	TRUE
mesxuuyan::20201102142255::4756906093266787498	33.47665465781381	40	1536	0.05	10	8	30	10	0.023793285456793767	estimated	146	9	8.049909944029263e-10	0.11469104870952995	7.663814887007369e-11	4.654241498533232e-09	0.010919016145746184	0.6631128076285099	FALSE	TRUE
mesxuuyan::20201102142255::4756906093266787498	36.03573662516109	40	1024	0.05	16	13	30	10	0.04154616922021012	estimated	75	14	8.141627476361648e-13	0.09558739874043194	3.6280262750422814e-13	4.026641070281033e-12	0.04259511936650368	0.4727508679156076	FALSE	TRUE
mesxuuyan::20201102142255::4756906093266787498	35.450357417826176	40	4608	0.05	13	11	30	10	0.03706566210578632	estimated	662	11	2.454218725177226e-11	0.0349486184740247	1.0863541115799904e-12	4.878414047127762e-10	0.0015469923272855588	0.6946969703325001	FALSE	TRUE
mesxuuyan::20201102142255::4756906093266787498	36.391915277753895	40	932184	0.1	23	19	30	10	0.09361215011322194	estimated	1467	23	1.5623425789889537e-07	0.07530150470042585	1.605722562442226e-10	1.9041463382248414e-06	7.739232528730692e-05	0.9177570039147618	FALSE	TRUE
mesxuuyan::20201102142255::4756906093266787498	32.33300244733559	40	315840	0.1	23	19	30	10	0.07362371920374473	estimated	7127	24	2.5164637759610854e-11	0.020649287037390805	9.737165875947221e-13	5.956827494696204e-10	0.0007990003075896863	0.4887979789147801	FALSE	TRUE
mesxuuyan::20201102142255::4756906093266787498	20.20669897347367	40	72240	0.1	21	18	30	10	0.09831656564107298	estimated	8756	24	2.3709007009819347e-13	0.006645011168516474	8.612835077304992e-18	3.560780859605582e-11	2.413951172968935e-07	0.9979932340025519	FALSE	FALSE
mesxuuyan::20201102142255::4756906093266787498	26.17012370744329	40	70800	0.1	21	18	30	10	0.0886650285545495	estimated	1235	20	4.2046429839822806e-10	0.07235445998596447	1.2054944668154137e-11	3.721959570934273e-09	0.0020744425030799476	0.640483332046144	FALSE	TRUE
mesxuuyan::20201102142255::4756906093266787498	25.220431527337258	40	270432	0.1	20	15	30	10	0.0854075827931383	estimated	4061	18	6.851269459246361e-09	0.03211321322398772	1.1832776222192401e-12	2.0703765302643803e-07	5.546249028961637e-06	0.9704251652311082	FALSE	FALSE
mesxuuyan::20201102142255::4756906093266787498	32.06813145042681	40	1480530	0.1	28	23	30	10	0.10497739804330948	estimated	4363	28	4.980653956810355e-09	0.08804991378415164	3.2280578100989966e-12	4.9818019275269395e-08	5.70668459070176e-05	0.8807020805143045	FALSE	TRUE
mesxuuyan::20201102142255::4756906093266787498	39.1896655714056	40	205920	0.1	16	13	30	10	0.0543342667973042	estimated	3022	15	1.4129401522661638e-07	0.04156504635743905	9.220073174755261e-09	1.687363389444207e-06	0.0027123071583253504	0.4963786851948852	FALSE	TRUE
mesxuuyan::20201102142255::4756906093266787498	23.228429028563717	40	3681300	0.1	21	16	30	10	0.08908966183905473	estimated	37532	22	6.536625204482945e-07	0.02624891561398072	1.4846803038002143e-09	1.7947036673725047e-05	5.961982948244278e-05	0.7206933798905036	FALSE	TRUE
mesxuuyan::20201102142255::4756906093266787498	28.373321375347594	40	3840	0.1	15	14	30	10	0.05669285534044918	estimated	120	15	6.180779132431954e-11	0.09838322846709016	6.180779132431954e-11	6.180779132431954e-11	0.09838322846709016	0.09838322846709016	TRUE	TRUE
mesxuuyan::20201102142255::4756906093266787498	31.108989158888562	40	36720	0.1	22	16	30	10	0.05017075124102095	estimated	3505	19	1.834570257567434e-12	0.012145973429176124	4.959491514280197e-16	1.4954729122106713e-10	3.283485704959847e-06	0.9900942294708384	FALSE	FALSE
mesxuuyan::20201102142255::4756906093266787498	40.79741271646056	40	9216	0.1	17	16	30	10	0.060874280860254947	estimated	1397	18	1.25430431823162e-10	0.03911832955147817	4.826783351538292e-11	4.672188156647805e-10	0.015053420376106562	0.14571280141643597	FALSE	TRUE
mesxuuyan::20201102142255::4756906093266787498	28.17072434075665	40	13824	0.1	19	17	30	10	0.06711764198392298	estimated	723	20	4.7543279716671314e-12	0.06027984270991918	1.1922993691298154e-12	2.449585201603389e-11	0.015117093070270236	0.310581456595263	FALSE	TRUE
mesxuuyan::20201102142255::4756906093266787498	17.974959544686314	40	5760	0.1	15	12	30	10	0.06525196556346625	estimated	295	12	5.243623706585864e-11	0.04031950836082225	2.063801056239639e-12	1.0998604443641785e-09	0.0015869072343542953	0.8457096630824573	FALSE	TRUE
mesxuuyan::20201102142255::4756906093266787498	33.05525805334109	40	72960	0.1	16	15	30	10	0.06124957298744891	estimated	2410	19	9.041373501395316e-10	0.03678750706733016	3.478364835203295e-12	2.10581280132232e-08	0.0001415275797842511	0.8568123338690059	FALSE	TRUE
mesxuuyan::20201102142255::4756906093266787498	21.275123179147677	40	21600	0.1	11	10	30	10	0.05859597816398788	estimated	1097	10	5.147699854259559e-09	0.049698624728730476	1.6086646839864672e-09	3.125905324936606e-08	0.015530902093611855	0.3017914798451482	FALSE	TRUE
mesxuuyan::20201102142255::4756906093266787498	33.719184454083305	40	198160	0.1	19	15	30	10	0.06339828086155748	estimated	3674	18	1.7598269892487858e-08	0.049978662555279066	8.070141406368582e-10	1.6956826084994175e-07	0.002291900718572633	0.48156977594271355	FALSE	TRUE
mesxuuyan::20201102142255::4756906093266787498	36.54836267326836	40	149040	0.1	23	19	30	10	0.07321935865169263	estimated	9709	21	2.0726010019524358e-13	0.002554574100736062	1.0787511881607586e-13	8.18068996365696e-12	0.0013296094346271913	0.10083068901164749	FALSE	TRUE
mesxuuyan::20201102142255::4756906093266787498	26.26579919358784	40	1536	0.1	14	10	30	10	0.04415040685661936	estimated	161	11	1.3682467093344772e-10	0.09434431643006931	1.7172769423840748e-12	1.3108622043219594e-09	0.0011841089632815575	0.9038749938665961	FALSE	TRUE
mesxuuyan::20201102142255::4756906093266787498	39.063635154784116	40	4225528	0.1	20	18	30	10	0.10068095746947935	estimated	348	21	1.225761869390475e-06	0.17918037574732604	4.783175107710981e-09	6.0485411201711064e-06	0.0006991987061003043	0.8841683672003389	FALSE	TRUE
mesxuuyan::20201102142255::4756906093266787498	31.476073751796	40	129600	0.1	21	19	30	10	0.09170024751025403	estimated	1388	22	3.925206226536516e-12	0.03333886931461384	1.22968048473658e-13	8.252797132160804e-11	0.001044433199514656	0.7009540625127949	FALSE	TRUE
mesxuuyan::20201102142255::4756906093266787498	28.552850263502926	40	25344	0.1	17	14	30	10	0.06937386316909826	estimated	2338	17	2.5094417414715315e-11	0.015413495793764396	5.846399074287146e-13	1.2235835597517674e-09	0.00035909758752697977	0.7515496271490981	FALSE	TRUE
mesxuuyan::20201102142255::4756906093266787498	29.726278653646535	40	535272	0.1	18	16	30	10	0.06522602251034425	estimated	7990	20	7.043573468532734e-11	0.0238351276795927	4.381421645467086e-12	1.3544526586507314e-09	0.0014826528722159207	0.45834053125350654	FALSE	TRUE
mesxuuyan::20201102142255::4756906093266787498	32.45155438466133	40	407520	0.1	19	18	30	10	0.05988276739194516	estimated	5871	20	5.010109223115414e-11	0.04905514772836354	2.2525455836660764e-13	7.553386350164283e-10	0.00022055199088634076	0.7395696715496081	FALSE	TRUE
mesxuuyan::20201102142255::4756906093266787498	26.3124171313869	40	64512	0.1	22	19	30	10	0.09361190712266818	estimated	5117	22	1.477363645889568e-11	0.016022380646730682	1.477363645889568e-11	1.477363645889568e-11	0.016022380646730682	0.016022380646730682	TRUE	TRUE
mesxuuyan::20201102142255::4756906093266787498	27.89729342342996	40	33264	0.1	16	15	30	10	0.06130508117814956	estimated	2516	16	5.757349276606124e-11	0.015119942818050274	2.730627742033267e-12	2.4512871048671287e-09	0.0007171170851955468	0.6437566851609066	FALSE	TRUE
mesxuuyan::20201102142259::6882535278284436941	36.28870988165477	80	1280	0.001	2	2	70	10	0.0014154711979349982	estimated	3	2	0.0033724532508329834	0.9274112988923155	0.0033724532508329834	0.0033724532508329834	0.9274112988923155	0.9274112988923155	TRUE	TRUE
mesxuuyan::20201102142259::6882535278284436941	34.71408232191655	80	1024	0.001	2	1	70	10	0.0	estimated	1	1	1.0	1.0	0.0	1.0	0.0	1.0	FALSE	FALSE
mesxuuyan::20201102142259::6882535278284436941	41.2501451158569	80	1280	0.001	4	3	70	10	0.0021907941259735626	estimated	5	3	5.0462733619827165e-05	0.8744424829670111	9.341620367549495e-07	5.528920326091411e-05	0.016187608405593072	0.9580778668269675	FALSE	TRUE
mesxuuyan::20201102142259::6882535278284436941	42.76447953921196	80	1024	0.001	2	2	70	10	0.0011762869833551357	estimated	2	2	0.0043755647446232955	0.9476267810745795	0.0043755647446232955	0.0043755647446232955	0.9476267810745795	0.9476267810745795	TRUE	TRUE
mesxuuyan::20201102142259::6882535278284436941	36.36939214012126	80	1664	0.001	2	2	70	10	0.0014814283316985776	estimated	3	2	0.004126512446883852	0.9256794891961707	0.004126512446883852	0.004126512446883852	0.9256794891961707	0.9256794891961707	TRUE	TRUE
mesxuuyan::20201102142259::6882535278284436941	34.74813480575723	80	1024	0.001	2	2	70	10	0.0013001695530166007	estimated	2	2	0.002788161978464856	0.9421358177818617	0.002788161978464856	0.002788161978464856	0.9421358177818617	0.9421358177818617	TRUE	TRUE
mesxuuyan::20201102142259::6882535278284436941	38.16483064773225	80	1024	0.001	2	2	70	10	0.001278916237711476	estimated	3	2	0.0010622156490017645	0.9198815940168887	0.0010622156490017645	0.0010622156490017645	0.9198815940168887	0.9198815940168887	TRUE	TRUE
mesxuuyan::20201102142259::6882535278284436941	41.1036265019561	80	1280	0.001	3	3	70	10	0.0027211957186637093	estimated	4	3	1.091161986364516e-05	0.8972854642102458	1.091161986364516e-05	1.091161986364516e-05	0.8972854642102458	0.8972854642102458	TRUE	TRUE
mesxuuyan::20201102142259::6882535278284436941	41.44180716525713	80	1024	0.001	2	1	70	10	0.0	estimated	1	1	1.0	1.0	0.0	1.0	0.0	1.0	FALSE	FALSE
mesxuuyan::20201102142259::6882535278284436941	43.367871387184714	80	1536	0.001	2	2	70	10	0.0011492881299611803	estimated	2	2	0.005374448537402965	0.9233803163726562	0.005374448537402965	0.005374448537402965	0.9233803163726562	0.9233803163726562	TRUE	TRUE
mesxuuyan::20201102142259::6882535278284436941	38.6161309442988	80	1024	0.001	2	2	70	10	0.001325919952009056	estimated	2	2	0.012235660418317714	0.936825693865276	0.012235660418317714	0.012235660418317714	0.936825693865276	0.936825693865276	TRUE	TRUE
mesxuuyan::20201102142259::6882535278284436941	35.21336593608201	80	1024	0.001	2	2	70	10	0.0014236655864204024	estimated	3	2	0.005317929319965665	0.9186357905550349	0.005317929319965665	0.005317929319965665	0.9186357905550349	0.9186357905550349	TRUE	TRUE
mesxuuyan::20201102142259::6882535278284436941	30.04149264801833	80	1024	0.001	2	2	70	10	0.0017357935667620724	estimated	5	2	0.0013376569143880594	0.8811902948021831	0.0013376569143880594	0.0013376569143880594	0.8811902948021831	0.8811902948021831	TRUE	TRUE
mesxuuyan::20201102142259::6882535278284436941	38.520020474711515	80	1536	0.001	3	3	70	10	0.0026345613137859257	estimated	9	3	3.3663562251692456e-05	0.6248145594597155	3.3663562251692456e-05	3.3663562251692456e-05	0.6248145594597155	0.6248145594597155	TRUE	TRUE
mesxuuyan::20201102142259::6882535278284436941	59.28708807297373	80	2496	0.001	4	4	70	10	0.0032666750912984403	estimated	12	4	9.646779883076183e-06	0.5516608660436237	9.646779883076183e-06	9.646779883076183e-06	0.5516608660436237	0.5516608660436237	TRUE	TRUE
mesxuuyan::20201102142259::6882535278284436941	43.15099098413596	80	1024	0.001	2	2	70	10	0.001472243346426213	estimated	1	2	0.012926944227428041	0.9551770810322753	0.012926944227428041	0.012926944227428041	0.9551770810322753	0.9551770810322753	TRUE	TRUE
mesxuuyan::20201102142259::6882535278284436941	42.480532416073494	80	1280	0.001	3	3	70	10	0.0027788316613252054	estimated	3	3	0.0002023751647494484	0.886690877735155	0.0002023751647494484	0.0002023751647494484	0.886690877735155	0.886690877735155	TRUE	TRUE
mesxuuyan::20201102142259::6882535278284436941	50.118980505570285	80	1024	0.001	3	3	70	10	0.002665576517310411	estimated	4	3	0.00011059874927363046	0.9022127355619569	0.00011059874927363046	0.00011059874927363046	0.9022127355619569	0.9022127355619569	TRUE	TRUE
mesxuuyan::20201102142259::6882535278284436941	43.46707528558163	80	1280	0.001	2	2	70	10	0.001176691403503695	estimated	1	2	0.0019681468288133275	0.9579833887748715	0.0019681468288133275	0.0019681468288133275	0.9579833887748715	0.9579833887748715	TRUE	TRUE
mesxuuyan::20201102142259::6882535278284436941	34.04485720520603	80	1024	0.001	2	2	70	10	0.001397432666390044	estimated	5	2	0.002993154387503277	0.8766671824842155	0.002993154387503277	0.002993154387503277	0.8766671824842155	0.8766671824842155	TRUE	TRUE
mesxuuyan::20201102142259::6882535278284436941	43.01109566133051	80	1664	0.001	2	2	70	10	0.0012986571570296637	estimated	4	2	0.009535630644950279	0.8843647601408718	0.009535630644950279	0.009535630644950279	0.8843647601408718	0.8843647601408718	TRUE	TRUE
mesxuuyan::20201102142259::6882535278284436941	30.390174952859926	80	1536	0.001	2	2	70	10	0.0015427456577814056	estimated	2	2	0.0032948950972154093	0.6375621581127748	0.001617697077738271	0.00491259217495368	0.3130243633332017	0.9505865214459766	FALSE	TRUE
mesxuuyan::20201102142259::6882535278284436941	39.16382287675174	80	2304	0.001	3	3	70	10	0.002400616915396377	estimated	7	3	5.817582835573717e-05	0.7027965928248295	9.876654978170489e-06	6.805248333390767e-05	0.11931552439132698	0.8221121172161565	FALSE	TRUE
mesxuuyan::20201102142259::6882535278284436941	27.342470673459463	80	1024	0.001	2	2	70	10	0.0014364010429230216	estimated	1	2	0.0017210814672734532	0.964263892257484	0.0017210814672734532	0.0017210814672734532	0.964263892257484	0.964263892257484	TRUE	TRUE
mesxuuyan::20201102142259::6882535278284436941	32.39328762789174	80	1024	0.001	2	2	70	10	0.0014499235951806484	estimated	2	2	0.004605605227968436	0.9312804732460204	0.004605605227968436	0.004605605227968436	0.9312804732460204	0.9312804732460204	TRUE	TRUE
mesxuuyan::20201102142259::6882535278284436941	34.15543577494461	80	1024	0.001	2	2	70	10	0.0014124601332933195	estimated	1	2	0.0008276765614042876	0.9650492713150605	0.0008276765614042876	0.0008276765614042876	0.9650492713150605	0.9650492713150605	TRUE	TRUE
mesxuuyan::20201102142259::6882535278284436941	41.3967080446799	80	2304	0.001	4	4	70	10	0.0035778645664673076	estimated	8	4	2.0635190045728273e-06	0.7620105727485126	2.0635190045728273e-06	2.0635190045728273e-06	0.7620105727485126	0.7620105727485126	TRUE	TRUE
mesxuuyan::20201102142259::6882535278284436941	29.6973802117514	80	1280	0.001	2	2	70	10	0.0013548764259977625	estimated	2	2	0.004733418954980485	0.9379480494960053	0.004733418954980485	0.004733418954980485	0.9379480494960053	0.9379480494960053	TRUE	TRUE
mesxuuyan::20201102142259::6882535278284436941	34.6805320645737	80	1280	0.001	2	2	70	10	0.0014594395502714745	estimated	3	2	0.005645491052625237	0.9286599690401693	0.005645491052625237	0.005645491052625237	0.9286599690401693	0.9286599690401693	TRUE	TRUE
mesxuuyan::20201102142259::6882535278284436941	40.33127296009039	80	1024	0.001	2	2	70	10	0.0015019223021349754	estimated	2	2	0.003071354084929264	0.9415190742106949	0.003071354084929264	0.003071354084929264	0.9415190742106949	0.9415190742106949	TRUE	TRUE
mesxuuyan::20201102142259::6882535278284436941	27.156871962755364	80	2880	0.005	7	6	70	10	0.008679204810632312	estimated	41	6	7.736554737737067e-10	0.4614913476119527	1.6464421078485288e-11	1.4659245103018997e-09	0.00982115182886081	0.8744350692133722	FALSE	TRUE
mesxuuyan::20201102142259::6882535278284436941	40.95275821406721	80	1024	0.005	7	6	70	10	0.0068009203638047825	estimated	10	6	7.091600065184703e-09	0.6534190030704521	2.9116502404754315e-10	9.944116615782507e-09	0.026827903152089928	0.9162494649691852	FALSE	TRUE
mesxuuyan::20201102142259::6882535278284436941	41.02892126773099	80	1024	0.005	6	6	70	10	0.006963247241821361	estimated	12	6	1.5584763173400032e-09	0.6649820765921124	1.5584763173400032e-09	1.5584763173400032e-09	0.6649820765921124	0.6649820765921124	TRUE	TRUE
mesxuuyan::20201102142259::6882535278284436941	36.222262665467284	80	1024	0.005	2	2	70	10	0.0012592920794145044	estimated	3	2	0.007093724747614865	0.9100543855647202	0.007093724747614865	0.007093724747614865	0.9100543855647202	0.9100543855647202	TRUE	TRUE
mesxuuyan::20201102142259::6882535278284436941	38.16321527041968	80	1664	0.005	4	4	70	10	0.0044641608119880445	estimated	8	4	3.3207968481553575e-08	0.7441339716042489	3.3207968481553575e-08	3.3207968481553575e-08	0.7441339716042489	0.7441339716042489	TRUE	TRUE
mesxuuyan::20201102142259::6882535278284436941	31.89799395090302	80	1024	0.005	2	1	70	10	0.0	estimated	1	1	1.0	1.0	0.0	1.0	0.0	1.0	FALSE	FALSE
mesxuuyan::20201102142259::6882535278284436941	44.120771949033525	80	1024	0.005	3	3	70	10	0.002166176386494337	estimated	5	3	3.5694211729756206e-05	0.8441333516279194	3.5694211729756206e-05	3.5694211729756206e-05	0.8441333516279194	0.8441333516279194	TRUE	TRUE
mesxuuyan::20201102142259::6882535278284436941	33.57684004337788	80	1280	0.005	2	2	70	10	0.0015939968036134343	estimated	2	2	0.0025032563451020877	0.9405116637773879	0.0025032563451020877	0.0025032563451020877	0.9405116637773879	0.9405116637773879	TRUE	TRUE
mesxuuyan::20201102142259::6882535278284436941	35.011287275510064	80	1600	0.005	5	4	70	10	0.004734046372171241	estimated	7	4	1.6877623309896627e-07	0.7755482238356806	2.121885786458989e-08	1.8999509096355616e-07	0.09750334645195517	0.8730515702876357	FALSE	TRUE
mesxuuyan::20201102142259::6882535278284436941	53.31110847303746	80	1024	0.005	3	3	70	10	0.0026559005451512368	estimated	5	3	6.426093855939861e-06	0.8376352843373656	6.426093855939861e-06	6.426093855939861e-06	0.8376352843373656	0.8376352843373656	TRUE	TRUE
mesxuuyan::20201102142259::6882535278284436941	38.38960475570971	80	1536	0.005	6	6	70	10	0.007056945915542893	estimated	7	6	1.1500764760362739e-08	0.7118702612427997	1.1500764760362739e-08	1.1500764760362739e-08	0.7118702612427997	0.7118702612427997	TRUE	TRUE
mesxuuyan::20201102142259::6882535278284436941	37.77168867559771	80	2304	0.005	8	8	70	10	0.010096240511996854	estimated	28	8	9.935764104240216e-12	0.5099671021360143	1.7308816925504037e-12	1.166664579679062e-11	0.08883994342352676	0.598807045559541	FALSE	TRUE
mesxuuyan::20201102142259::6882535278284436941	29.199954519050085	80	1024	0.005	6	6	70	10	0.006912178387924315	estimated	15	6	2.657562395852051e-10	0.6548625253802713	2.657562395852051e-10	2.657562395852051e-10	0.6548625253802713	0.6548625253802713	TRUE	TRUE
mesxuuyan::20201102142259::6882535278284436941	39.598349970819726	80	2304	0.005	8	8	70	10	0.01002790154240287	estimated	38	8	1.2835864725374182e-11	0.3195622367128652	1.0579222782862098e-11	2.3415087508236282e-11	0.26338078247989344	0.5829430191927587	FALSE	TRUE
mesxuuyan::20201102142259::6882535278284436941	39.298246191113	80	1664	0.005	2	1	70	10	0.0	estimated	1	1	1.0	1.0	0.0	1.0	0.0	1.0	FALSE	FALSE
mesxuuyan::20201102142259::6882535278284436941	36.67054837139121	80	1536	0.005	3	2	70	10	0.0014127204442529468	estimated	2	2	0.004611990441344431	0.9243621335644683	1.1219511473246877e-05	0.0049555943424292054	0.0022486801945622243	0.9932292396756441	FALSE	FALSE
mesxuuyan::20201102142259::6882535278284436941	36.6121481666395	80	1920	0.005	5	5	70	10	0.0062145834246885795	estimated	10	5	2.041810014991229e-08	0.7030236925031823	2.041810014991229e-08	2.041810014991229e-08	0.7030236925031823	0.7030236925031823	TRUE	TRUE
mesxuuyan::20201102142259::6882535278284436941	34.210640585567255	80	1536	0.005	3	3	70	10	0.0029231506769424533	estimated	6	3	0.0001810856806000036	0.6980344650631807	0.0001810856806000036	0.0001810856806000036	0.6980344650631807	0.6980344650631807	TRUE	TRUE
mesxuuyan::20201102142259::6882535278284436941	39.59187846259843	80	1024	0.005	5	5	70	10	0.005068614461223233	estimated	9	5	8.613151742901202e-07	0.718989977009504	8.613151742901202e-07	8.613151742901202e-07	0.718989977009504	0.718989977009504	TRUE	TRUE
mesxuuyan::20201102142259::6882535278284436941	41.75068485676898	80	1536	0.005	4	4	70	10	0.004580012070328593	estimated	15	4	1.5812199627682574e-06	0.4220616952385589	1.5812199627682574e-06	1.5812199627682574e-06	0.4220616952385589	0.4220616952385589	TRUE	TRUE
mesxuuyan::20201102142259::6882535278284436941	45.13225320744357	80	1024	0.005	3	3	70	10	0.0025714983639281773	estimated	4	3	1.2567684629513502e-05	0.8854525509255591	1.2567684629513502e-05	1.2567684629513502e-05	0.8854525509255591	0.8854525509255591	TRUE	TRUE
mesxuuyan::20201102142259::6882535278284436941	45.06553286143398	80	1024	0.005	5	5	70	10	0.005284585226098747	estimated	5	5	3.5115438032714555e-09	0.8210628874166225	3.5115438032714555e-09	3.5115438032714555e-09	0.8210628874166225	0.8210628874166225	TRUE	TRUE
mesxuuyan::20201102142259::6882535278284436941	38.98609403928336	80	1024	0.005	3	3	70	10	0.0024753806631368893	estimated	5	3	2.0004730246851005e-05	0.8443138686593362	2.0004730246851005e-05	2.0004730246851005e-05	0.8443138686593362	0.8443138686593362	TRUE	TRUE
mesxuuyan::20201102142259::6882535278284436941	32.651064633113776	80	1280	0.005	9	9	70	10	0.01128723493942312	estimated	32	9	6.710808109916693e-12	0.44866579455493494	6.710808109916693e-12	6.710808109916693e-12	0.44866579455493494	0.44866579455493494	TRUE	TRUE
mesxuuyan::20201102142259::6882535278284436941	37.76328773858858	80	1024	0.005	6	6	70	10	0.006108246954084983	estimated	14	6	8.890279956082656e-08	0.6604297192920341	8.890279956082656e-08	8.890279956082656e-08	0.6604297192920341	0.6604297192920341	TRUE	TRUE
mesxuuyan::20201102142259::6882535278284436941	35.72297737272028	80	1280	0.005	7	7	70	10	0.008698328265313976	estimated	12	7	1.0345710332620132e-10	0.6526533726357682	1.0345710332620132e-10	1.0345710332620132e-10	0.6526533726357682	0.6526533726357682	TRUE	TRUE
mesxuuyan::20201102142259::6882535278284436941	40.53340915959305	80	1536	0.005	3	2	70	10	0.0012719729376638631	estimated	3	2	0.0022017454963119427	0.8383766359464416	1.647062253216869e-05	0.002567146855825987	0.006271653619182357	0.9775134994362433	FALSE	FALSE
mesxuuyan::20201102142259::6882535278284436941	36.86821114558555	80	1280	0.005	3	2	70	10	0.0012615484366193417	estimated	3	2	0.005932249309104414	0.9127733048054881	0.0001706279215166408	0.006281199578666786	0.026253888483042918	0.9664649947808877	FALSE	TRUE
mesxuuyan::20201102142259::6882535278284436941	42.556750644568325	80	1280	0.005	4	4	70	10	0.004711051754476201	estimated	7	4	1.99897516168563e-06	0.81155041311928	1.99897516168563e-06	1.99897516168563e-06	0.81155041311928	0.81155041311928	TRUE	TRUE
mesxuuyan::20201102142259::6882535278284436941	41.308775076590514	80	1920	0.01	5	5	70	10	0.006016968190418084	estimated	17	5	1.75519564791093e-07	0.45993853407984897	1.0176180817502149e-07	2.772813729661145e-07	0.26666073912068705	0.726599273200536	FALSE	TRUE
mesxuuyan::20201102142259::6882535278284436941	36.9508266005772	80	1024	0.005	5	5	70	10	0.006107494274746968	estimated	7	5	2.9646474068171298e-08	0.8073794729157557	2.9646474068171298e-08	2.9646474068171298e-08	0.8073794729157557	0.8073794729157557	TRUE	TRUE
mesxuuyan::20201102142259::6882535278284436941	41.88796766600164	80	2080	0.01	15	14	70	10	0.020456549894028	estimated	24	14	2.0206451383528695e-19	0.5761309939845936	9.455151988995923e-21	2.5488530326667655e-19	0.026958747037275858	0.7267348449060069	FALSE	TRUE
mesxuuyan::20201102142259::6882535278284436941	56.438288069021446	80	1024	0.01	7	7	70	10	0.008560925789977277	estimated	13	7	5.123357976581211e-10	0.6330413462883019	5.123357976581211e-10	5.123357976581211e-10	0.6330413462883019	0.6330413462883019	TRUE	TRUE
mesxuuyan::20201102142259::6882535278284436941	44.27801340706659	80	1024	0.01	9	8	70	10	0.008542572169231117	estimated	11	8	4.026226626311123e-12	0.5882855292296998	5.572989613500674e-13	5.259529269818693e-12	0.08142882774519011	0.7684875311723924	FALSE	TRUE
mesxuuyan::20201102142259::6882535278284436941	34.49057805101259	80	1920	0.01	8	8	70	10	0.009929564999414421	estimated	33	8	1.1546692476158128e-12	0.34844387032762636	7.340466479088379e-13	1.8887158955246505e-12	0.22151283194430263	0.569956702271929	FALSE	TRUE
mesxuuyan::20201102142259::6882535278284436941	30.892580594676478	80	1024	0.01	6	4	70	10	0.0050912586747825905	estimated	5	4	2.6475537216042337e-07	0.817770868517601	7.453175223619655e-10	3.2013740348378097e-07	0.002302121209514181	0.9888337311367915	FALSE	FALSE
mesxuuyan::20201102142259::6882535278284436941	37.60057335297177	80	1536	0.01	9	8	70	10	0.009138970769809605	estimated	37	8	1.3596804847913147e-12	0.3010345525769476	4.516289726025596e-13	2.4231260557434552e-12	0.09999108409580852	0.5364824134695371	FALSE	TRUE
mesxuuyan::20201102142259::6882535278284436941	40.70292579604566	80	1024	0.01	10	10	70	10	0.011444083508050094	estimated	14	10	7.365468744897592e-15	0.5442410403904426	7.365468744897592e-15	7.365468744897592e-15	0.5442410403904426	0.5442410403904426	TRUE	TRUE
mesxuuyan::20201102142259::6882535278284436941	36.25530248917834	80	1536	0.01	5	5	70	10	0.005402441029375675	estimated	16	5	1.1190636646930357e-08	0.6529004744264193	1.1190636646930357e-08	1.1190636646930357e-08	0.6529004744264193	0.6529004744264193	TRUE	TRUE
mesxuuyan::20201102142259::6882535278284436941	46.42906068531309	80	1024	0.01	8	8	70	10	0.009350019362127667	estimated	13	8	1.0611311819879812e-11	0.5931384549811229	1.0611311819879812e-11	1.0611311819879812e-11	0.5931384549811229	0.5931384549811229	TRUE	TRUE
mesxuuyan::20201102142259::6882535278284436941	55.904315723283744	80	2560	0.01	7	6	70	10	0.005369845643123071	estimated	33	6	5.679863488206235e-08	0.4887459173907589	4.056861619864449e-09	8.276926776590336e-08	0.034908841704471893	0.7122203163862193	FALSE	TRUE
mesxuuyan::20201102142259::6882535278284436941	37.221124448449764	80	3456	0.01	12	11	70	10	0.013555051255203902	estimated	54	11	4.076503885472541e-15	0.343675453533198	1.07829095038926e-15	6.254349627320937e-15	0.09090685102408895	0.5272818339226356	FALSE	TRUE
mesxuuyan::20201102142259::6882535278284436941	38.86129854859186	80	1536	0.01	10	10	70	10	0.01260071588421453	estimated	15	10	2.0438368030495363e-12	0.6157167899747191	2.0438368030495363e-12	2.0438368030495363e-12	0.6157167899747191	0.6157167899747191	TRUE	TRUE
mesxuuyan::20201102142259::6882535278284436941	35.98541937926974	80	1024	0.01	9	9	70	10	0.01200122386654807	estimated	8	9	8.408842067380276e-15	0.7509031283277454	8.408842067380276e-15	8.408842067380276e-15	0.7509031283277454	0.7509031283277454	TRUE	TRUE
mesxuuyan::20201102142259::6882535278284436941	30.45383767949073	80	1280	0.01	9	9	70	10	0.014165834434577758	estimated	8	9	2.0410937659925758e-13	0.7594931779910031	2.0410937659925758e-13	2.0410937659925758e-13	0.7594931779910031	0.7594931779910031	TRUE	TRUE
mesxuuyan::20201102142259::6882535278284436941	25.82276549841421	80	1280	0.01	5	4	70	10	0.0052956060631044344	estimated	6	4	5.240941548462285e-07	0.8449410733887099	3.1362743973738117e-09	6.134344037740515e-07	0.0050562805008502135	0.9889748221490593	FALSE	FALSE
mesxuuyan::20201102142259::6882535278284436941	31.220798456114267	80	2304	0.01	9	9	70	10	0.013732388968790449	estimated	75	9	2.5061404868244843e-15	0.23489271015052388	1.51726345947873e-16	7.995170715847451e-15	0.014220835898186353	0.7493623471767632	FALSE	TRUE
mesxuuyan::20201102142259::6882535278284436941	51.48492087346872	80	3456	0.01	13	13	70	10	0.01578541548585383	estimated	123	13	2.9346663923659374e-16	0.1678885606786836	2.9206918400363206e-17	1.0928907059772643e-15	0.016708909417617025	0.6252289803125052	FALSE	TRUE
mesxuuyan::20201102142259::6882535278284436941	41.06017980140541	80	1536	0.01	10	10	70	10	0.011428274867199524	estimated	53	10	5.626231398450144e-16	0.22274102156597256	5.626231398450144e-16	5.626231398450144e-16	0.22274102156597256	0.22274102156597256	TRUE	TRUE
mesxuuyan::20201102142259::6882535278284436941	32.09927187382044	80	1024	0.01	3	3	70	10	0.00331597865636344	estimated	4	3	0.00015760438855023	0.884242150351722	0.00015760438855023	0.00015760438855023	0.884242150351722	0.884242150351722	TRUE	TRUE
mesxuuyan::20201102142259::6882535278284436941	39.669741183102175	80	1024	0.01	8	7	70	10	0.010564058899793524	estimated	8	7	3.032863750837908e-09	0.7122029582906587	2.3264206153332501e-10	3.5959722802800244e-09	0.05463099501291339	0.8444369105730775	FALSE	TRUE
mesxuuyan::20201102142259::6882535278284436941	35.27460484692806	80	2304	0.01	7	7	70	10	0.009377816811892524	estimated	28	7	8.619099118954178e-10	0.5021322096801912	1.949278465959206e-10	1.0568377584913384e-09	0.11356123069076322	0.6156934403709544	FALSE	TRUE
mesxuuyan::20201102142259::6882535278284436941	32.6101604454591	80	2304	0.01	8	8	70	10	0.01063073629635109	estimated	25	8	2.0035307120019323e-12	0.42723830635016896	2.0035307120019323e-12	2.0035307120019323e-12	0.42723830635016896	0.42723830635016896	TRUE	TRUE
mesxuuyan::20201102142259::6882535278284436941	34.33313117379443	80	1920	0.01	9	7	70	10	0.00788149348097448	estimated	35	7	1.0991306615786883e-11	0.3898092049986318	2.6712530842022457e-13	2.4680032435943225e-11	0.009473660207126103	0.875282999509584	FALSE	TRUE
mesxuuyan::20201102142259::6882535278284436941	49.07219365513543	80	1024	0.01	6	6	70	10	0.006482969648701256	estimated	8	6	3.8810779543655526e-08	0.7769615053731949	3.8810779543655526e-08	3.8810779543655526e-08	0.7769615053731949	0.7769615053731949	TRUE	TRUE
mesxuuyan::20201102142259::6882535278284436941	30.161127267795653	80	1280	0.01	12	12	70	10	0.02034991974033097	estimated	16	12	1.0124268104019813e-14	0.6295848905419908	1.0124268104019813e-14	1.0124268104019813e-14	0.6295848905419908	0.6295848905419908	TRUE	TRUE
mesxuuyan::20201102142259::6882535278284436941	29.92595923528051	80	1024	0.01	8	8	70	10	0.011021917519735431	estimated	20	8	5.945085795252268e-11	0.5569929893409961	5.945085795252268e-11	5.945085795252268e-11	0.5569929893409961	0.5569929893409961	TRUE	TRUE
mesxuuyan::20201102142259::6882535278284436941	37.914769623544274	80	1024	0.01	7	7	70	10	0.007620165693798428	estimated	17	7	6.327264087650776e-13	0.60424083472684	6.327264087650776e-13	6.327264087650776e-13	0.60424083472684	0.60424083472684	TRUE	TRUE
mesxuuyan::20201102142259::6882535278284436941	38.54453151603286	80	1024	0.01	12	11	70	10	0.012863781771654932	estimated	43	11	3.479576305837295e-12	0.38544502674169834	4.175138361082299e-13	5.65406683635052e-12	0.04624949062154315	0.6263210665276847	FALSE	TRUE
mesxuuyan::20201102142259::6882535278284436941	44.276509080575686	80	1024	0.05	27	24	70	10	0.03977790039625909	estimated	62	24	5.598669765647253e-24	0.22746763415487523	7.43963286170377e-26	2.2094844119312936e-23	0.0030226388711408116	0.8976885812553083	FALSE	TRUE
mesxuuyan::20201102142259::6882535278284436941	39.59134385822654	80	4608	0.05	27	25	70	10	0.034478675476167946	estimated	333	26	2.3805701802101645e-23	0.0564878814626968	1.6003903316017816e-24	2.9307206981237906e-22	0.0037975212870047137	0.6954224864787368	FALSE	TRUE
mesxuuyan::20201102142259::6882535278284436941	28.657044266781057	80	11880	0.05	23	23	70	10	0.04341855741572308	estimated	1046	23	1.2661950057054844e-23	0.04030908548434396	1.2661950057054844e-23	1.2661950057054844e-23	0.04030908548434396	0.04030908548434396	TRUE	TRUE
mesxuuyan::20201102142259::6882535278284436941	38.09644574908805	80	19200	0.05	34	32	70	10	0.04868343569753541	estimated	974	33	1.438992299494531e-29	0.02913579342541409	2.7146064926451024e-31	4.0379712224330625e-28	0.0005496361170853936	0.8175825224075404	FALSE	TRUE
mesxuuyan::20201102142259::6882535278284436941	42.444431955626115	80	6144	0.05	33	32	70	10	0.048046052298529644	estimated	434	33	9.706495890083301e-28	0.055781417048745334	8.524527094371022e-29	1.0383217011176983e-26	0.0048988863373470035	0.5967040680456309	FALSE	TRUE
mesxuuyan::20201102142259::6882535278284436941	29.835425329590517	80	4608	0.05	23	22	70	10	0.03594402251256418	estimated	462	23	5.100811672956568e-21	0.11780062220412676	5.115693398572387e-22	1.944041663090016e-20	0.011814430800344944	0.4489664237495937	FALSE	TRUE
mesxuuyan::20201102142259::6882535278284436941	40.22975896655451	80	3072	0.05	24	22	70	10	0.03211694038829652	estimated	155	22	3.8808538614820604e-19	0.12279583013484698	8.584229706477744e-20	1.4452124352442028e-18	0.027161744567021518	0.4572861206354292	FALSE	TRUE
mesxuuyan::20201102142259::6882535278284436941	40.164613374307805	80	13824	0.05	23	21	70	10	0.035338898572568944	estimated	903	23	1.5693393065673628e-19	0.04063213920309932	1.909119203569853e-20	1.81543756003977e-18	0.004942946175510877	0.47003927923922545	FALSE	TRUE
mesxuuyan::20201102142259::6882535278284436941	47.24933698977828	80	190240	0.05	35	32	70	10	0.055291109894844	estimated	3347	35	4.3644037785601326e-18	0.028513395129096886	6.039180478117993e-19	6.428744078352204e-17	0.003945499728380232	0.4200008280406466	FALSE	TRUE
mesxuuyan::20201102142259::6882535278284436941	34.690607145764275	80	3456	0.05	23	22	70	10	0.04025004681538878	estimated	259	22	3.978024795634495e-20	0.09000994050837204	2.1385088739847415e-20	1.5258618398237684e-19	0.04838759595848386	0.3452535881054666	FALSE	TRUE
mesxuuyan::20201102142259::6882535278284436941	31.066571247200713	80	3456	0.05	26	25	70	10	0.04444528585517122	estimated	252	25	2.0806234313234497e-24	0.10312431866308501	2.110037444910347e-25	1.1377643102817527e-23	0.010458219905827314	0.5639231373182615	FALSE	TRUE
mesxuuyan::20201102142259::6882535278284436941	47.741938022519236	80	316800	0.05	36	35	70	10	0.05513483219049014	estimated	3022	37	9.037096134882751e-23	0.03941299296665523	3.644177290358694e-25	1.888074578763707e-21	0.00015893151048792663	0.8234356366543184	FALSE	TRUE
mesxuuyan::20201102142259::6882535278284436941	35.83062925014872	80	18360	0.05	27	25	70	10	0.044532251656325	estimated	716	25	1.3431689041170162e-21	0.1350153732592135	1.567959776853866e-23	7.34463259042159e-21	0.0015761135764717996	0.7382826594689864	FALSE	TRUE
mesxuuyan::20201102142259::6882535278284436941	41.848396240980584	80	18720	0.05	29	27	70	10	0.04963431720448242	estimated	360	29	1.0185595535589066e-25	0.04483823678772456	6.726223813348818e-29	2.243551249976502e-24	2.9609659540906156e-05	0.9876386887772044	FALSE	FALSE
mesxuuyan::20201102142259::6882535278284436941	34.61979441241438	80	2400	0.05	23	22	70	10	0.032376711161636984	estimated	203	22	1.3723528622238593e-23	0.20771461927095075	6.194867351356907e-24	1.99183959735955e-23	0.09376338613350339	0.30147800540445413	FALSE	TRUE
mesxuuyan::20201102142259::6882535278284436941	40.2056317579744	80	1536	0.05	20	17	70	10	0.029696828504955763	estimated	100	17	4.992857021853248e-17	0.2228908960974571	3.645083751140421e-21	2.234882660387567e-16	1.6272366304220774e-05	0.9976953008391104	FALSE	FALSE
mesxuuyan::20201102142259::6882535278284436941	36.39348439984064	80	1920	0.05	25	25	70	10	0.03888318804474741	estimated	142	25	1.49907326050757e-26	0.22122833796342817	1.49907326050757e-26	1.49907326050757e-26	0.22122833796342817	0.22122833796342817	TRUE	TRUE
mesxuuyan::20201102142259::6882535278284436941	31.191807492411815	80	9408	0.05	21	19	70	10	0.034816320434421906	estimated	214	19	2.5776533942555365e-19	0.1075110226137196	1.0421152970528788e-20	1.8162355282346183e-18	0.004346545641754664	0.7575314019450178	FALSE	TRUE
mesxuuyan::20201102142259::6882535278284436941	38.05837516548053	80	26624	0.05	27	26	70	10	0.04245748922227989	estimated	490	27	5.0195249584345126e-23	0.03994643368141288	5.0195249584345126e-23	5.0195249584345126e-23	0.03994643368141288	0.03994643368141288	TRUE	TRUE
mesxuuyan::20201102142259::6882535278284436941	35.63825902028182	80	1024	0.01	8	8	70	10	0.009668443799990881	estimated	8	8	3.286341519083681e-12	0.6612306099523041	3.286341519083681e-12	3.286341519083681e-12	0.6612306099523041	0.6612306099523041	TRUE	TRUE
mesxuuyan::20201102142259::6882535278284436941	33.48156355070659	80	3072	0.05	25	22	70	10	0.03535250871665868	estimated	234	23	1.196097046552368e-21	0.09607992709439481	9.644021067639875e-24	1.128837092042879e-20	0.0007746836627901314	0.906770782668092	FALSE	TRUE
mesxuuyan::20201102142259::6882535278284436941	34.4762501553883	80	5120	0.05	26	24	70	10	0.04320034450737666	estimated	120	24	8.615534412784927e-21	0.21210122434510081	8.227288259404338e-23	3.591776016839946e-20	0.002025432003695828	0.8842400880143056	FALSE	TRUE
mesxuuyan::20201102142259::6882535278284436941	47.63018608855282	80	3840	0.05	26	25	70	10	0.03555953453977871	estimated	595	26	5.0146498302529016e-27	0.041097729337279246	5.0146498302529016e-27	5.0146498302529016e-27	0.041097729337279246	0.041097729337279246	TRUE	TRUE
mesxuuyan::20201102142259::6882535278284436941	46.46833365730473	80	7296	0.05	26	26	70	10	0.04170711120905374	estimated	245	27	4.621267912046667e-22	0.1089109820367712	2.040405216290511e-22	9.382501131192494e-22	0.048086919020614016	0.2211205737489327	FALSE	TRUE
mesxuuyan::20201102142259::6882535278284436941	42.24722199550792	80	3456	0.05	25	23	70	10	0.03289363663332284	estimated	374	23	1.1490891952710155e-22	0.06007495007384683	4.476393508101249e-24	1.4320641399131752e-21	0.0023402806119558837	0.74869019795752	FALSE	TRUE
mesxuuyan::20201102142259::6882535278284436941	36.074588857575016	80	6912	0.05	26	25	70	10	0.03440833901645058	estimated	406	26	2.9985716802173093e-26	0.031618996434200665	4.48999167500363e-27	5.5018387763219195e-25	0.0047345551783254955	0.5801516161770142	FALSE	TRUE
mesxuuyan::20201102142259::6882535278284436941	40.43719232390313	80	4992	0.05	25	22	70	10	0.03890783755372459	estimated	156	23	4.8898711594119554e-23	0.11120306420372154	3.010896108572662e-23	1.5612423513971957e-22	0.06847233032467176	0.3550501184592972	FALSE	TRUE
mesxuuyan::20201102142259::6882535278284436941	42.852582613540626	80	25344	0.05	32	30	70	10	0.0563568424515923	estimated	1192	33	1.3200611954442303e-22	0.018067681272993064	6.779481727377638e-24	5.2446917167133545e-21	0.0009279078535834026	0.7178411019103932	FALSE	TRUE
mesxuuyan::20201102142259::6882535278284436941	33.829651904757554	80	6912	0.05	16	16	70	10	0.02369555349722668	estimated	102	16	1.0250355723085872e-17	0.16998440836206513	4.168671825497519e-18	2.4166420463832103e-17	0.0691302070928987	0.4007582561765686	FALSE	TRUE
mesxuuyan::20201102142259::6882535278284436941	36.34656924368549	80	3840	0.05	35	32	70	10	0.053656517941851736	estimated	318	34	1.8873803865171324e-23	0.06196918012622861	3.606728372584323e-25	2.574645297383597e-22	0.0011842127945363623	0.8453444749901945	FALSE	TRUE
mesxuuyan::20201102142259::6882535278284436941	35.026562574292015	80	32000	0.1	43	39	70	10	0.07253735658570326	estimated	2632	43	5.33199540218997e-26	0.020503806555540124	1.5918792335173496e-26	6.292135786579905e-25	0.006121457616114112	0.2419595765897271	FALSE	TRUE
mesxuuyan::20201102142259::6882535278284436941	43.96498467496569	80	60672	0.1	41	38	70	10	0.06498702924206334	estimated	376	38	9.77533656086753e-24	0.059082585536944565	3.7867516844430504e-25	1.2613825254899943e-22	0.0022887302028956435	0.7623854226708675	FALSE	TRUE
mesxuuyan::20201102142259::6882535278284436941	31.590014335169634	80	3740288	0.1	42	39	70	10	0.10857532565309365	estimated	2357	45	8.642078436130756e-20	0.023000908639253595	1.07174802650508e-23	3.6696275101567326e-18	2.852459466102757e-06	0.9766720786556041	FALSE	FALSE
mesxuuyan::20201102142259::6882535278284436941	40.95417109098214	80	31104	0.1	33	31	70	10	0.06537956561465731	estimated	834	34	2.901082126202417e-25	0.07063243142098649	5.768269579089071e-26	1.5109279639659147e-24	0.014043963174393225	0.36786451108356877	FALSE	TRUE
mesxuuyan::20201102142259::6882535278284436941	43.569897401042056	80	72960	0.1	42	37	70	10	0.07238999308234641	estimated	1663	41	4.660723370470491e-21	0.04819434529020619	5.90447663777805e-25	9.517106811921231e-20	6.105541205083472e-06	0.9841191922343243	FALSE	FALSE
mesxuuyan::20201102142259::6882535278284436941	51.785600578406715	80	4608	0.1	39	37	70	10	0.07132601418501311	estimated	352	38	1.1824371715623375e-22	0.05865356108103079	1.2964482046395463e-23	1.0818504370833454e-21	0.0064308959315568575	0.5366406115951725	FALSE	TRUE
mesxuuyan::20201102142259::6882535278284436941	40.11777891757039	80	47808	0.1	40	36	70	10	0.07854832469003147	estimated	893	38	2.901613621810668e-24	0.09404581356815314	7.085352283147268e-26	2.0246786444599608e-23	0.002296472951728636	0.6562298608643877	FALSE	TRUE
mesxuuyan::20201102142259::6882535278284436941	27.302838877893144	80	81504	0.1	38	33	70	10	0.07043622302525598	estimated	23157	38	1.5762142517460583e-25	0.006443508582423152	9.386238898173146e-28	1.769579223716201e-23	3.837061543508782e-05	0.7233977806419456	FALSE	TRUE
mesxuuyan::20201102142259::6882535278284436941	28.773128721987874	80	1280	0.1	40	37	70	10	0.0783444599721548	estimated	262	41	1.256596518829526e-26	0.06923323069634342	6.715936523269991e-27	2.9102072545983333e-26	0.037002011042546	0.16034028999177302	FALSE	TRUE
mesxuuyan::20201102142259::6882535278284436941	36.3861798985583	80	405000	0.1	42	38	70	10	0.07952820981792832	estimated	10948	45	1.1729001757390743e-19	0.006118209050228064	2.5975263685325925e-22	1.7496968486253833e-17	1.3549498640110663e-05	0.9126958385584497	FALSE	TRUE
mesxuuyan::20201102142259::6882535278284436941	40.53611715370518	80	128000	0.1	42	38	70	10	0.06571439443954558	estimated	979	40	5.61295042445082e-22	0.11471964526333514	6.963534646825249e-24	3.69043564240911e-21	0.0014232340641791746	0.7542654678012127	FALSE	TRUE
mesxuuyan::20201102142259::6882535278284436941	35.97250193521039	80	2304	0.05	25	23	70	10	0.040630431996354806	estimated	174	23	6.431467798413121e-21	0.11099383282736643	7.770182574306376e-23	5.136059170055461e-20	0.0013409728116861189	0.8863775902807992	FALSE	TRUE
mesxuuyan::20201102142259::6882535278284436941	45.66905450093513	80	454272	0.1	45	39	70	10	0.0853808645000202	estimated	7194	42	2.3689150805600833e-24	0.009087189733777172	2.1422803095089877e-26	2.0949667627693948e-22	8.217815739870419e-05	0.8036320345743003	FALSE	TRUE
mesxuuyan::20201102142259::6882535278284436941	45.246398389961485	80	10240	0.1	38	36	70	10	0.06732061754660003	estimated	657	39	8.645747215264389e-25	0.0347800058883259	6.452224397468084e-27	2.2757389765384993e-23	0.00025955929192625316	0.9154814851000856	FALSE	TRUE
mesxuuyan::20201102142259::6882535278284436941	41.68442077303945	80	29184	0.1	35	32	70	10	0.06795830217781103	estimated	693	33	3.940406001488399e-21	0.116823940060469	6.420977371670453e-22	1.1856887970044563e-20	0.019036715387051855	0.3515293523035357	FALSE	TRUE
mesxuuyan::20201102142259::6882535278284436941	30.986790417917863	80	25920	0.1	32	31	70	10	0.06138252917904934	estimated	2865	35	1.728383984137793e-25	0.01519812177734855	4.1832679617236767e-26	2.4396436113330667e-24	0.0036784543534909564	0.21452409324926008	FALSE	TRUE
mesxuuyan::20201102142259::6882535278284436941	35.085631283501755	80	92400	0.1	38	35	70	10	0.0670541894363063	estimated	3974	37	4.9837915914508794e-24	0.00747723982164595	5.943221227242655e-26	5.651810119841279e-22	8.91668313446736e-05	0.8479475699776591	FALSE	TRUE
mesxuuyan::20201102142259::6882535278284436941	31.018712787017982	80	86400	0.1	39	36	70	10	0.06668622098507544	estimated	2168	40	4.6040259792327916e-23	0.015482415091790892	5.963840480939781e-24	1.267805153357216e-21	0.0020055198272908538	0.42633742138568337	FALSE	TRUE
mesxuuyan::20201102142259::6882535278284436941	26.682463153071623	80	7680	0.1	37	36	70	10	0.08587203766020819	estimated	1144	40	1.72195825188e-26	0.013741387200747834	5.602895966230123e-27	3.676112509845839e-25	0.004471163155867363	0.2933572015242149	FALSE	TRUE
mesxuuyan::20201102142259::6882535278284436941	37.63760714004174	80	107520	0.1	41	38	70	10	0.0690200474615807	estimated	3816	42	3.706546641517959e-27	0.012295527245249682	2.208511468297467e-28	1.5784721621666908e-25	0.0007326175968145123	0.523618056181816	FALSE	TRUE
mesxuuyan::20201102142259::6882535278284436941	50.372029624786265	80	50688	0.1	47	43	70	10	0.06242765666415964	estimated	2494	46	1.2883652955513916e-25	0.02744110536479128	1.0330867650722179e-25	3.429411365493757e-25	0.02200388575290314	0.07304359947032825	FALSE	TRUE
mesxuuyan::20201102142259::6882535278284436941	43.068979994367325	80	3840	0.1	36	34	70	10	0.059026907730554884	estimated	299	34	2.9310089756683394e-24	0.05539750067408126	4.15617600445821e-25	2.5300152528916672e-23	0.007855375569297718	0.4781852353268315	FALSE	TRUE
mesxuuyan::20201102142259::6882535278284436941	34.1269335056617	80	8064	0.1	40	37	70	10	0.06790209086409717	estimated	1504	38	4.579917240957123e-27	0.01756404419499284	2.585991709258834e-29	2.3962870482938693e-25	9.917312973064803e-05	0.9189793047729098	FALSE	TRUE
mesxuuyan::20201102142259::6882535278284436941	43.76439390796109	80	82944	0.1	43	38	70	10	0.059592294632727624	estimated	3611	39	7.234847243117154e-25	0.01438674846142311	4.538042463416071e-27	4.311655304606282e-23	9.024057210127704e-05	0.8573878374383613	FALSE	TRUE
mesxuuyan::20201102142259::6882535278284436941	39.3106418796916	80	215040	0.1	47	44	70	10	0.084246467561542	estimated	1777	47	6.011806658157765e-22	0.032056667356409094	1.1844945527599646e-24	1.7306112009091212e-20	6.316062711660861e-05	0.9228112403704567	FALSE	TRUE
mesxuuyan::20201102142259::6882535278284436941	30.152255511561595	80	28416	0.1	37	35	70	10	0.06657910437939316	estimated	753	37	5.932645586557964e-25	0.03960049795170166	1.5264975143657118e-25	5.021958538218457e-24	0.010189393721391894	0.3352164829411854	FALSE	TRUE
mesxuuyan::20201102142259::6882535278284436941	40.395689188979034	80	1994976	0.1	41	39	70	10	0.08285977711265446	estimated	5520	45	1.6455946827223197e-16	0.027998782010023433	1.2278630235494181e-20	5.7152874366191515e-15	2.0891334601091163e-06	0.9724210265300561	FALSE	FALSE
mesxuuyan::20201102142259::6882535278284436941	43.299262640880904	80	758592	0.1	36	35	70	10	0.07643627821527064	estimated	3870	37	1.38877918317795e-22	0.01455204231395825	2.458987450858613e-24	7.266690582159002e-21	0.0002576600360073356	0.7614255031677712	FALSE	TRUE
mesxuuyan::20201102142257::8145065119826321792	29.402785986110324	40	40960	0.001	2	2	25	15	0.0033454285378832827	estimated	10	2	0.014220461728282703	0.7946688937520288	0.014220461728282703	0.014220461728282703	0.7946688937520288	0.7946688937520288	TRUE	TRUE
mesxuuyan::20201102142257::8145065119826321792	26.652787627173655	40	500000	0.1	14	9	25	15	0.042213145676303916	estimated	2282	9	9.363739854866257e-09	0.09414836959784761	2.818806756657551e-13	9.794354603427371e-08	2.8341887372360766e-06	0.9847801535159475	FALSE	FALSE
mesxuuyan::20201102142301::4763573965407111765	53.637824922870976	80	32768	0.01	7	7	65	15	0.007438353232591122	estimated	26	7	5.871003311753188e-11	0.5560382221239789	5.871003311753188e-11	5.871003311753188e-11	0.5560382221239789	0.5560382221239789	TRUE	TRUE
mesxuuyan::20201102142253::5113256281359296465	30.283340616100624	20	51200	0.001	2	1	5	15	0.0	estimated	1	1	1.0	1.0	0.0	1.0	0.0	1.0	FALSE	FALSE
mesxuuyan::20201102142253::5113256281359296465	25.43895739165253	20	130000	0.001	2	1	5	15	0.0	estimated	1	1	1.0	1.0	0.0	1.0	0.0	1.0	FALSE	FALSE
mesxuuyan::20201102142253::5113256281359296465	31.00717323406927	20	87040	0.001	2	1	5	15	0.0	estimated	1	1	1.0	1.0	0.0	1.0	0.0	1.0	FALSE	FALSE
mesxuuyan::20201102142253::5113256281359296465	21.586473535793846	20	141440	0.001	2	1	5	15	0.0	estimated	1	1	1.0	1.0	0.0	1.0	0.0	1.0	FALSE	FALSE
mesxuuyan::20201102142253::5113256281359296465	18.69858168318636	20	551200	0.001	2	2	5	15	0.020059473802085732	estimated	4416	2	0.008724356261309192	0.06411353318343316	0.0007032351831382474	0.04113892109581915	0.005167933415310335	0.30232162738522134	FALSE	TRUE
mesxuuyan::20201102142253::5113256281359296465	27.32830720395478	20	104000	0.001	2	1	5	15	0.0	estimated	1	1	1.0	1.0	0.0	1.0	0.0	1.0	FALSE	FALSE
mesxuuyan::20201102142253::5113256281359296465	10.821958686483061	20	353600	0.001	2	2	5	15	0.028140127194066597	estimated	1137	2	0.010047352306720768	0.1655942152028389	0.010047352306720768	0.010047352306720768	0.1655942152028389	0.1655942152028389	TRUE	TRUE
mesxuuyan::20201102142253::5113256281359296465	30.90358799771336	20	318240	0.001	2	2	5	15	0.014282556790666576	estimated	342	3	0.035027875810388714	0.17138539585349533	0.018663713701045238	0.08081548483779705	0.09131835393230617	0.39541632313056585	FALSE	TRUE
mesxuuyan::20201102142253::5113256281359296465	23.74507155949386	20	142400	0.001	2	1	5	15	0.0	estimated	1	1	1.0	1.0	0.0	1.0	0.0	1.0	FALSE	FALSE
mesxuuyan::20201102142253::5113256281359296465	20.315964324807027	20	319400	0.001	2	1	5	15	0.0	estimated	1	1	1.0	1.0	0.0	1.0	0.0	1.0	FALSE	FALSE
mesxuuyan::20201102142253::5113256281359296465	33.45222244616076	20	195200	0.001	2	1	5	15	0.0	estimated	1	1	1.0	1.0	0.0	1.0	0.0	1.0	FALSE	FALSE
mesxuuyan::20201102142253::5113256281359296465	53.956852155933106	20	368640	0.001	3	2	5	15	0.009007225539902797	estimated	1235	2	0.027226890560224804	0.12142343139261358	0.0006955401029771916	0.12627659074994974	0.0031018917047413693	0.5631541699373939	FALSE	TRUE
mesxuuyan::20201102142253::5113256281359296465	27.48137484691184	20	302900	0.001	2	1	5	15	0.0	estimated	1	1	1.0	1.0	0.0	1.0	0.0	1.0	FALSE	FALSE
mesxuuyan::20201102142253::5113256281359296465	20.03998172004402	20	231400	0.001	2	2	5	15	0.016352529526536354	estimated	289	2	0.012375534451587364	0.3257163404699495	0.012375534451587364	0.012375534451587364	0.3257163404699495	0.3257163404699495	TRUE	TRUE
mesxuuyan::20201102142253::5113256281359296465	36.5319533727792	20	170000	0.001	2	1	5	15	0.0	estimated	1	1	1.0	1.0	0.0	1.0	0.0	1.0	FALSE	FALSE
mesxuuyan::20201102142253::5113256281359296465	23.953297074959806	20	104000	0.001	2	2	5	15	0.012495049860356659	estimated	110	2	0.011703378663278054	0.3854191029417924	0.011703378663278054	0.011703378663278054	0.3854191029417924	0.3854191029417924	TRUE	TRUE
mesxuuyan::20201102142253::5113256281359296465	26.97605561615058	20	169000	0.001	2	1	5	15	0.0	estimated	1	1	1.0	1.0	0.0	1.0	0.0	1.0	FALSE	FALSE
mesxuuyan::20201102142253::5113256281359296465	32.14171793555565	20	435744	0.001	2	2	5	15	0.010244250201924413	estimated	1054	2	0.005773768815222407	0.1438039895750454	0.005773768815222407	0.005773768815222407	0.1438039895750454	0.1438039895750454	TRUE	TRUE
mesxuuyan::20201102142253::5113256281359296465	21.467440158445747	20	272000	0.001	2	2	5	15	0.015333398715231962	estimated	566	2	0.00746800425051915	0.19077168965912938	0.00746800425051915	0.00746800425051915	0.19077168965912938	0.19077168965912938	TRUE	TRUE
mesxuuyan::20201102142253::5113256281359296465	52.61708097258437	20	104000	0.001	2	1	5	15	0.0	estimated	1	1	1.0	1.0	0.0	1.0	0.0	1.0	FALSE	FALSE
mesxuuyan::20201102142253::5113256281359296465	32.97008690747644	20	343200	0.001	2	2	5	15	0.013508184502636607	estimated	575	2	0.03988512652367752	0.19193954140991984	0.015854995015619208	0.05574012153929672	0.07629913046779334	0.26823867187771316	FALSE	TRUE
mesxuuyan::20201102142253::5113256281359296465	35.733213664019694	20	108160	0.001	2	2	5	15	0.007411683759750625	estimated	230	2	0.025766288294976094	0.3365322469337902	0.025766288294976094	0.025766288294976094	0.3365322469337902	0.3365322469337902	TRUE	TRUE
mesxuuyan::20201102142253::5113256281359296465	37.16123762268181	20	175760	0.001	2	1	5	15	0.0	estimated	1	1	1.0	1.0	0.0	1.0	0.0	1.0	FALSE	FALSE
mesxuuyan::20201102142253::5113256281359296465	21.547989220533086	20	638112	0.001	2	2	5	15	0.01153118890990746	estimated	634	2	0.01018549134733427	0.17969458469779923	0.0070503645585352605	0.01723585590586953	0.12438401723699372	0.30407860193479297	FALSE	TRUE
mesxuuyan::20201102142253::5113256281359296465	27.798704683376616	20	700440	0.001	2	2	5	15	0.013150778151227912	estimated	1998	2	0.015463448084357522	0.13560818052122106	0.0011730474348105096	0.048047286893114716	0.010287151185941213	0.4213552578320122	FALSE	TRUE
mesxuuyan::20201102142253::5113256281359296465	29.49335721973771	20	332176	0.001	2	2	5	15	0.014475069711463352	estimated	1930	2	0.003718157393501693	0.08173692650807231	0.003718157393501693	0.003718157393501693	0.08173692650807231	0.08173692650807231	TRUE	TRUE
mesxuuyan::20201102142253::5113256281359296465	20.153572674114542	20	147968	0.001	2	1	5	15	0.0	estimated	1	1	1.0	1.0	0.0	1.0	0.0	1.0	FALSE	FALSE
mesxuuyan::20201102142253::5113256281359296465	18.811053628597477	20	1329024	0.005	4	2	5	15	0.01767980886308335	estimated	3674	2	0.008071689195372942	0.07298653851856218	0.0006300672570130175	0.04256725878781763	0.005697249610357511	0.38490541421337615	FALSE	TRUE
mesxuuyan::20201102142253::5113256281359296465	26.200001420539166	20	410592	0.005	2	2	5	15	0.014604028735266204	estimated	1061	2	0.039041467393282334	0.2492981844045713	0.039041467393282334	0.039041467393282334	0.2492981844045713	0.2492981844045713	TRUE	TRUE
mesxuuyan::20201102142253::5113256281359296465	15.718673728112089	20	231200	0.005	2	1	5	15	0.0	estimated	1	1	1.0	1.0	0.0	1.0	0.0	1.0	FALSE	FALSE
mesxuuyan::20201102142253::5113256281359296465	31.162248773527963	20	51200	0.005	2	1	5	15	0.0	estimated	1	1	1.0	1.0	0.0	1.0	0.0	1.0	FALSE	FALSE
mesxuuyan::20201102142253::5113256281359296465	26.959297470707813	20	187200	0.005	3	2	5	15	0.013730683703036997	estimated	1440	2	0.006954819207591776	0.10658916919928631	0.0016876995805067355	0.016108983130694886	0.025865589136786073	0.24688537218505804	FALSE	TRUE
mesxuuyan::20201102142253::5113256281359296465	31.079697090085418	20	185120	0.005	2	1	5	15	0.0	estimated	1	1	1.0	1.0	0.0	1.0	0.0	1.0	FALSE	FALSE
mesxuuyan::20201102142253::5113256281359296465	29.75507268891926	20	414800	0.005	2	1	5	15	0.0	estimated	1	1	1.0	1.0	0.0	1.0	0.0	1.0	FALSE	FALSE
mesxuuyan::20201102142253::5113256281359296465	25.980601800543493	20	414800	0.005	2	1	5	15	0.0	estimated	1	1	1.0	1.0	0.0	1.0	0.0	1.0	FALSE	FALSE
mesxuuyan::20201102142253::5113256281359296465	25.683830252990504	20	231400	0.005	2	1	5	15	0.0	estimated	1	1	1.0	1.0	0.0	1.0	0.0	1.0	FALSE	FALSE
mesxuuyan::20201102142253::5113256281359296465	24.6824520455927	20	83200	0.005	2	1	5	15	0.0	estimated	1	1	1.0	1.0	0.0	1.0	0.0	1.0	FALSE	FALSE
mesxuuyan::20201102142253::5113256281359296465	32.787735757217234	20	270400	0.001	2	2	5	15	0.010254616648926998	estimated	214	2	0.028981190834031688	0.2074322789525994	0.008983136960118902	0.06879107056149725	0.06429661853620823	0.4923706765494343	FALSE	TRUE
mesxuuyan::20201102142253::5113256281359296465	15.822386239558435	20	1742212	0.001	2	2	5	15	0.03242169199093192	estimated	27605	2	0.0024487483467872865	0.011893204609032563	0.0024487483467872865	0.0024487483467872865	0.011893204609032563	0.011893204609032563	TRUE	TRUE
mesxuuyan::20201102142253::5113256281359296465	19.350356251114043	20	130000	0.005	2	1	5	15	0.0	estimated	1	1	1.0	1.0	0.0	1.0	0.0	1.0	FALSE	FALSE
mesxuuyan::20201102142253::5113256281359296465	35.75587992336915	20	104000	0.005	2	1	5	15	0.0	estimated	1	1	1.0	1.0	0.0	1.0	0.0	1.0	FALSE	FALSE
mesxuuyan::20201102142253::5113256281359296465	28.932998660738438	20	205056	0.005	2	2	5	15	0.012356081032067583	estimated	704	2	0.018991148462713058	0.1661230900967909	0.018991148462713058	0.018991148462713058	0.1661230900967909	0.1661230900967909	TRUE	TRUE
mesxuuyan::20201102142253::5113256281359296465	38.66722140202019	20	229840	0.005	2	1	5	15	0.0	estimated	1	1	1.0	1.0	0.0	1.0	0.0	1.0	FALSE	FALSE
mesxuuyan::20201102142253::5113256281359296465	16.485919846768407	20	142400	0.005	2	1	5	15	0.0	estimated	1	1	1.0	1.0	0.0	1.0	0.0	1.0	FALSE	FALSE
mesxuuyan::20201102142253::5113256281359296465	25.987030801642447	20	204416	0.005	2	1	5	15	0.0	estimated	1	1	1.0	1.0	0.0	1.0	0.0	1.0	FALSE	FALSE
mesxuuyan::20201102142253::5113256281359296465	22.376477763063264	20	261120	0.005	2	2	5	15	0.01454863699749001	estimated	1045	2	0.006797332345247781	0.07967160825172613	0.006797332345247781	0.006797332345247781	0.07967160825172613	0.07967160825172613	TRUE	TRUE
mesxuuyan::20201102142253::5113256281359296465	20.441562702075803	20	141440	0.001	2	2	5	15	0.015546155490076196	estimated	573	2	0.011315497814726272	0.1677089015261959	0.011315497814726272	0.011315497814726272	0.1677089015261959	0.1677089015261959	TRUE	TRUE
mesxuuyan::20201102142253::5113256281359296465	30.19894835055026	20	908050	0.005	3	2	5	15	0.02075098396460677	estimated	4360	2	0.017923075155465203	0.04687747779043997	0.0040659982269948365	0.11758889515448363	0.010634544570539214	0.30755162120300816	FALSE	TRUE
mesxuuyan::20201102142253::5113256281359296465	28.98806972353848	20	231200	0.005	2	1	5	15	0.0	estimated	1	1	1.0	1.0	0.0	1.0	0.0	1.0	FALSE	FALSE
mesxuuyan::20201102142253::5113256281359296465	37.94556345568827	20	185120	0.005	2	1	5	15	0.0	estimated	1	1	1.0	1.0	0.0	1.0	0.0	1.0	FALSE	FALSE
mesxuuyan::20201102142253::5113256281359296465	16.093041138381412	20	220800	0.005	2	2	5	15	0.015925360207728962	estimated	690	2	0.020162001490000324	0.21104190597430117	0.020162001490000324	0.020162001490000324	0.21104190597430117	0.21104190597430117	TRUE	TRUE
mesxuuyan::20201102142253::5113256281359296465	40.53343378699921	20	142400	0.005	2	2	5	15	0.008792404909886685	estimated	214	2	0.0054625661832667345	0.313528098688814	0.0054625661832667345	0.0054625661832667345	0.313528098688814	0.313528098688814	TRUE	TRUE
mesxuuyan::20201102142253::5113256281359296465	20.213712231826655	20	300560	0.005	2	1	5	15	0.0	estimated	1	1	1.0	1.0	0.0	1.0	0.0	1.0	FALSE	FALSE
mesxuuyan::20201102142253::5113256281359296465	14.812722696608137	20	261120	0.005	2	2	5	15	0.01593813751345874	estimated	559	2	0.011710419896823698	0.1543261893764552	0.011052296083527372	0.02276271598035107	0.14565308105593527	0.2999792704323905	FALSE	TRUE
mesxuuyan::20201102142253::5113256281359296465	18.885982950489684	20	64000	0.005	3	1	5	15	0.0	estimated	1	1	1.0	1.0	0.0	1.0	0.0	1.0	FALSE	FALSE
mesxuuyan::20201102142253::5113256281359296465	25.820074141543827	20	244000	0.005	3	1	5	15	0.0	estimated	1	1	1.0	1.0	0.0	1.0	0.0	1.0	FALSE	FALSE
mesxuuyan::20201102142253::5113256281359296465	23.320621435206725	20	255520	0.005	3	1	5	15	0.0	estimated	1	1	1.0	1.0	0.0	1.0	0.0	1.0	FALSE	FALSE
mesxuuyan::20201102142253::5113256281359296465	36.56580739311073	20	192000	0.005	2	2	5	15	0.013579617398211018	estimated	985	2	0.009810424672822695	0.08588348969167726	0.009810424672822695	0.009810424672822695	0.08588348969167726	0.08588348969167726	TRUE	TRUE
mesxuuyan::20201102142253::5113256281359296465	43.20235036235518	20	83200	0.005	2	2	5	15	0.008825633239170337	estimated	157	2	0.0037536940812234985	0.35750816879534864	0.0037536940812234985	0.0037536940812234985	0.35750816879534864	0.35750816879534864	TRUE	TRUE
mesxuuyan::20201102142253::5113256281359296465	25.408244729618715	20	176800	0.01	2	1	5	15	0.0	estimated	1	1	1.0	1.0	0.0	1.0	0.0	1.0	FALSE	FALSE
mesxuuyan::20201102142253::5113256281359296465	22.963653933752187	20	149120	0.01	2	2	5	15	0.012820823770697888	estimated	738	2	0.004373694277878412	0.1883691960220618	0.004373694277878412	0.004373694277878412	0.1883691960220618	0.1883691960220618	TRUE	TRUE
mesxuuyan::20201102142253::5113256281359296465	25.083095556194703	20	113152	0.01	2	1	5	15	0.0	estimated	1	1	1.0	1.0	0.0	1.0	0.0	1.0	FALSE	FALSE
mesxuuyan::20201102142253::5113256281359296465	26.749365763710536	20	276480	0.01	2	2	5	15	0.013188556570190055	estimated	1304	2	0.010218158548984141	0.08570652866109767	0.010218158548984141	0.010218158548984141	0.08570652866109767	0.08570652866109767	TRUE	TRUE
mesxuuyan::20201102142253::5113256281359296465	25.270804351244262	20	104000	0.01	3	2	5	15	0.012929617356327711	estimated	397	2	0.018460945610684336	0.2731424246318163	0.0024770369591434987	0.02657002457387461	0.0366494704654512	0.393121841517956	FALSE	TRUE
mesxuuyan::20201102142253::5113256281359296465	24.203068658846746	20	115200	0.01	2	2	5	15	0.01641789149202148	estimated	685	2	0.010007670140767031	0.1577137972573599	0.0030212982907407595	0.018561161743499872	0.047613522366093404	0.29251077012926396	FALSE	TRUE
mesxuuyan::20201102142253::5113256281359296465	22.834632653572733	20	135200	0.01	2	1	5	15	0.0	estimated	1	1	1.0	1.0	0.0	1.0	0.0	1.0	FALSE	FALSE
mesxuuyan::20201102142253::5113256281359296465	14.501447672642989	20	608400	0.01	4	3	5	15	0.05354966667263991	estimated	33263	3	5.754515089663389e-05	0.00853390003412578	2.0502968719750088e-05	0.00044794225664260685	0.00304057392727056	0.06642947980300334	FALSE	TRUE
mesxuuyan::20201102142253::5113256281359296465	15.90541040708638	20	540800	0.01	4	3	5	15	0.04133367982940449	estimated	22918	3	0.00015012925297037922	0.0037997235842052884	5.348019747715252e-05	0.0029501595699371282	0.0013535667674439591	0.07466759924044084	FALSE	TRUE
mesxuuyan::20201102142253::5113256281359296465	20.887518435359333	20	87040	0.01	3	2	5	15	0.014543038405947561	estimated	201	2	0.004139219358745777	0.311045178512169	0.001417874902683566	0.005557094261429344	0.10654742210781704	0.41759260061998604	FALSE	TRUE
mesxuuyan::20201102142253::5113256281359296465	21.3821100239009	20	419400	0.01	3	2	5	15	0.01621065585621138	estimated	3105	2	0.0047887678712874825	0.1312571058309644	0.0006753744577591937	0.009930057192742908	0.01851158775290466	0.27217660218409434	FALSE	TRUE
mesxuuyan::20201102142253::5113256281359296465	13.465744619201518	20	135200	0.005	2	1	5	15	0.0	estimated	1	1	1.0	1.0	0.0	1.0	0.0	1.0	FALSE	FALSE
mesxuuyan::20201102142253::5113256281359296465	26.269513314579747	20	176800	0.01	3	1	5	15	0.0	estimated	1	1	1.0	1.0	0.0	1.0	0.0	1.0	FALSE	FALSE
mesxuuyan::20201102142253::5113256281359296465	33.79365233733449	20	108800	0.01	2	1	5	15	0.0	estimated	1	1	1.0	1.0	0.0	1.0	0.0	1.0	FALSE	FALSE
mesxuuyan::20201102142253::5113256281359296465	34.430866679675475	20	276480	0.01	4	3	5	15	0.048232728510785305	estimated	12750	6	0.000204177058895579	0.016108151134404093	2.439550536998306e-06	0.007890318396613158	0.00019246358509886566	0.6224912922083716	FALSE	TRUE
mesxuuyan::20201102142253::5113256281359296465	23.297812639325954	20	305000	0.01	2	1	5	15	0.0	estimated	1	1	1.0	1.0	0.0	1.0	0.0	1.0	FALSE	FALSE
mesxuuyan::20201102142253::5113256281359296465	31.92009429063942	20	141440	0.01	2	1	5	15	0.0	estimated	1	1	1.0	1.0	0.0	1.0	0.0	1.0	FALSE	FALSE
mesxuuyan::20201102142253::5113256281359296465	27.63879666125533	20	142400	0.01	2	1	5	15	0.0	estimated	1	1	1.0	1.0	0.0	1.0	0.0	1.0	FALSE	FALSE
mesxuuyan::20201102142253::5113256281359296465	23.01727408304006	20	255520	0.01	5	1	5	15	0.0	estimated	1	1	1.0	1.0	0.0	1.0	0.0	1.0	FALSE	FALSE
mesxuuyan::20201102142253::5113256281359296465	23.149608002960477	20	242080	0.01	3	1	5	15	0.0	estimated	1	1	1.0	1.0	0.0	1.0	0.0	1.0	FALSE	FALSE
mesxuuyan::20201102142253::5113256281359296465	25.516389819708017	20	618540	0.01	3	2	5	15	0.015188640666475814	estimated	4825	2	0.009472859434626541	0.07921250973412826	0.00029598953207368614	0.05595670450390197	0.0024750788135716986	0.4679126752375187	FALSE	TRUE
mesxuuyan::20201102142253::5113256281359296465	22.401967350402188	20	379600	0.01	2	2	5	15	0.014774097035385876	estimated	833	2	0.041877107502014566	0.266687992467006	0.041877107502014566	0.041877107502014566	0.266687992467006	0.266687992467006	TRUE	TRUE
mesxuuyan::20201102142253::5113256281359296465	22.476174600095725	20	64000	0.01	2	1	5	15	0.0	estimated	1	1	1.0	1.0	0.0	1.0	0.0	1.0	FALSE	FALSE
mesxuuyan::20201102142253::5113256281359296465	17.865368703760584	20	156000	0.01	2	2	5	15	0.01859483821293486	estimated	661	2	0.007331021087347859	0.09447529911608797	0.007331021087347859	0.007331021087347859	0.09447529911608797	0.09447529911608797	TRUE	TRUE
mesxuuyan::20201102142253::5113256281359296465	22.23652667653149	20	222144	0.01	5	2	5	15	0.015218121424744609	estimated	2226	2	0.004735367243891235	0.08851247239760514	3.7631667455383007e-06	0.04841968283145299	7.034030847802496e-05	0.9050503623871019	FALSE	TRUE
mesxuuyan::20201102142253::5113256281359296465	27.09820619797596	20	302900	0.01	2	1	5	15	0.0	estimated	1	1	1.0	1.0	0.0	1.0	0.0	1.0	FALSE	FALSE
mesxuuyan::20201102142253::5113256281359296465	22.394748983222726	20	457600	0.01	2	2	5	15	0.013373835864618929	estimated	937	2	0.012099070470760632	0.18526469385243668	0.0023917027493932765	0.019563465050867614	0.03662248920057081	0.2995618028757524	FALSE	TRUE
mesxuuyan::20201102142253::5113256281359296465	30.820091348895993	20	100000	0.01	2	1	5	15	0.0	estimated	1	1	1.0	1.0	0.0	1.0	0.0	1.0	FALSE	FALSE
mesxuuyan::20201102142253::5113256281359296465	21.528046991859988	20	231400	0.01	2	1	5	15	0.0	estimated	1	1	1.0	1.0	0.0	1.0	0.0	1.0	FALSE	FALSE
mesxuuyan::20201102142253::5113256281359296465	17.52901800191058	20	208896	0.01	3	2	5	15	0.014255277918241343	estimated	755	2	0.010415718179368125	0.12407416712553972	0.000683961029270657	0.044430462015871634	0.008147483792445684	0.5292647587702521	FALSE	TRUE
mesxuuyan::20201102142253::5113256281359296465	20.41956887253872	20	1366880	0.05	4	3	5	15	0.04844865325736315	estimated	20816	5	0.0016444911322688763	0.008962423018858343	2.582838043110584e-05	0.11074775950248689	0.00014076383069101602	0.6035716761103154	FALSE	TRUE
mesxuuyan::20201102142253::5113256281359296465	20.177519842319803	20	76800	0.05	5	2	5	15	0.014884570972056359	estimated	190	2	0.015077117486075974	0.229966680749601	3.1929587133436555e-06	0.0644779068153679	4.8701226726943955e-05	0.9834618736443468	FALSE	FALSE
mesxuuyan::20201102142253::5113256281359296465	19.56712868672927	20	212160	0.05	4	2	5	15	0.015776621510788614	estimated	1125	2	0.011573985410038578	0.1544384295305056	0.0007309164013118277	0.03487636718682193	0.009753043324106904	0.46537568393600415	FALSE	TRUE
mesxuuyan::20201102142253::5113256281359296465	23.659097233923184	20	362000	0.05	8	3	5	15	0.03050248815118409	estimated	20861	3	0.00046304170548595283	0.023558301817843783	6.89725153518275e-08	0.01849871982639682	3.5091338739972516e-06	0.9411645209293591	FALSE	TRUE
mesxuuyan::20201102142253::5113256281359296465	18.907180019888898	20	235520	0.05	8	3	5	15	0.036928573511297795	estimated	2643	3	0.00503234401467121	0.07669274193307248	1.2344560373688602e-07	0.06497122532702972	1.8813065646077224e-06	0.9901591390720774	FALSE	FALSE
mesxuuyan::20201102142253::5113256281359296465	25.632169088220973	20	253472	0.01	4	1	5	15	0.0	estimated	1	1	1.0	1.0	0.0	1.0	0.0	1.0	FALSE	FALSE
mesxuuyan::20201102142253::5113256281359296465	14.358252035779064	20	229840	0.05	2	2	5	15	0.017091631888174776	estimated	101	2	0.013541832169803746	0.44933603659857174	0.013541832169803746	0.013541832169803746	0.44933603659857174	0.44933603659857174	TRUE	TRUE
mesxuuyan::20201102142253::5113256281359296465	18.178632649589673	20	1387200	0.05	6	3	5	15	0.04861259909011541	estimated	47024	5	0.0005636759611574339	0.008297112348060121	3.618131254590994e-05	0.017415568569894124	0.0005325762242499577	0.25635105803172253	FALSE	TRUE
mesxuuyan::20201102142253::5113256281359296465	25.785973902999274	20	1009800	0.05	6	3	5	15	0.043717758648488085	estimated	16203	5	0.0023237244740857864	0.023339320369269997	5.859806223300259e-07	0.09251491585910096	5.885546942963335e-06	0.9292131163791029	FALSE	TRUE
mesxuuyan::20201102142253::5113256281359296465	36.71071936135718	20	2131272	0.05	12	4	5	15	0.043938903297372996	estimated	82966	8	7.936093134748004e-05	0.0030664053616156085	1.6967464987822622e-07	0.021145030381795004	6.556012477206959e-06	0.8170170565459135	FALSE	TRUE
mesxuuyan::20201102142253::5113256281359296465	10.908088663235123	20	108800	0.05	4	2	5	15	0.025004156449920406	estimated	373	2	0.02461853834783944	0.2540003847084216	0.0006160655940697055	0.0632674773017176	0.006356222115561158	0.6527586385151062	FALSE	TRUE
mesxuuyan::20201102142253::5113256281359296465	37.270507555784235	20	1417392	0.05	7	4	5	15	0.0289107593371386	estimated	3572	5	0.0004922632392505849	0.05110959059658346	2.5576175287824553e-05	0.004463924629434558	0.0026554650921673814	0.46347023720832264	FALSE	TRUE
mesxuuyan::20201102142253::5113256281359296465	20.65100649789001	20	574600	0.05	5	2	5	15	0.012627732783501417	estimated	1358	2	0.010066754790157529	0.11226774139472001	3.6492204997989926e-05	0.07387173693640472	0.00040697300361811355	0.8238417674446296	FALSE	TRUE
mesxuuyan::20201102142253::5113256281359296465	31.460244951009166	20	1195500	0.05	5	2	5	15	0.01593519071302151	estimated	13774	2	0.0039065217282556386	0.027946398997583718	6.150541219060291e-05	0.06714267855819957	0.0004399962189272018	0.48032398519176117	FALSE	TRUE
mesxuuyan::20201102142253::5113256281359296465	21.429997893395175	20	229840	0.05	6	1	5	15	0.0	estimated	1	1	1.0	1.0	0.0	1.0	0.0	1.0	FALSE	FALSE
mesxuuyan::20201102142253::5113256281359296465	23.138740711935384	20	1006110	0.05	5	3	5	15	0.03597355663724372	estimated	7963	3	0.0013889304144112477	0.04259766241487821	9.3815004951542e-05	0.011250429011460013	0.0028772499103707086	0.34504390722545375	FALSE	TRUE
mesxuuyan::20201102142253::5113256281359296465	21.86237545502631	20	244000	0.05	6	1	5	15	0.0	estimated	1	1	1.0	1.0	0.0	1.0	0.0	1.0	FALSE	FALSE
mesxuuyan::20201102142253::5113256281359296465	27.207567681909506	20	1997968	0.05	6	3	5	15	0.046670292368681	estimated	24884	7	0.004651634008220222	0.01668527374818789	0.0008788608222213036	0.03396403073754874	0.003152447802085486	0.12182797473885854	FALSE	TRUE
mesxuuyan::20201102142253::5113256281359296465	23.181460846929145	20	633024	0.05	4	3	5	15	0.04300319439065409	estimated	21966	6	0.0012071383008720785	0.019255579998315724	0.0005775429193161296	0.002598588657602291	0.00921263444074171	0.04145120053189273	FALSE	TRUE
mesxuuyan::20201102142253::5113256281359296465	16.73330403173146	20	2444080	0.1	7	3	5	15	0.06761370422143706	estimated	171558	9	0.000601272200324544	0.0037926797154914115	2.432010345502244e-05	0.030156943464266745	0.00015340533456016995	0.1902227106066271	FALSE	TRUE
mesxuuyan::20201102142253::5113256281359296465	24.028588152104522	20	1734660	0.1	8	3	5	15	0.07169433083843464	estimated	13299	8	0.004235910318201331	0.06502542859627095	2.343301040270067e-05	0.04017968802469232	0.0003597199728684304	0.6167980996773065	FALSE	TRUE
mesxuuyan::20201102142253::5113256281359296465	32.211672596959275	20	4724408	0.05	7	4	5	15	0.06354730500708711	estimated	53917	8	0.0032238786621768462	0.008778067692852129	1.1408532416105537e-05	0.26333875265530127	3.106347363490779e-05	0.7170261784600208	FALSE	TRUE
mesxuuyan::20201102142253::5113256281359296465	20.89836806521905	20	661440	0.05	5	2	5	15	0.017957763442596888	estimated	983	2	0.02137273118492344	0.15248804536702848	5.414757173404302e-06	0.13384784158026414	3.863267311816311e-05	0.9549643217132548	FALSE	FALSE
mesxuuyan::20201102142253::5113256281359296465	16.638388808521565	20	2507578	0.1	8	2	5	15	0.05213551302395336	estimated	69368	3	0.002500544465841169	0.008604569408286425	4.4818257247322114e-06	0.21451498500897118	1.5422313440576688e-05	0.7381628692638792	FALSE	TRUE
mesxuuyan::20201102142253::5113256281359296465	21.85257066899664	20	5657540	0.1	10	4	5	15	0.05397118148691856	estimated	557867	10	0.00014201192729732768	0.0012952052961900274	6.03831425918783e-08	0.09409714458733208	5.507182922872008e-07	0.8582034083003394	FALSE	TRUE
mesxuuyan::20201102142253::5113256281359296465	30.24943050435263	20	1645432	0.1	8	3	5	15	0.03785091845798266	estimated	22585	6	0.003134995782963135	0.02493807984846826	0.0004339395183580411	0.019492553054543997	0.003451876527881741	0.15505821320922594	FALSE	TRUE
mesxuuyan::20201102142253::5113256281359296465	22.87950959018723	20	4904380	0.1	9	4	5	15	0.06252153289674657	estimated	120347	9	0.0009193390639681254	0.008616299320955579	3.1938743850154903e-06	0.06410887586042968	2.9933871814437024e-05	0.6008460699572694	FALSE	TRUE
mesxuuyan::20201102142253::5113256281359296465	27.336543395133415	20	2236100	0.1	7	3	5	15	0.03864846993163055	estimated	50350	6	0.003753504594945801	0.014720950514799195	0.003162969846347856	0.006916474441293657	0.012404919565194013	0.02712587007999321	FALSE	TRUE
mesxuuyan::20201102142253::5113256281359296465	39.10418245769336	20	4483828	0.1	8	3	5	15	0.046558319278652074	estimated	136020	7	0.0026002142788331614	0.005715211672812473	0.0014553484366120384	0.013620403537716465	0.003198822666517705	0.029937336288340628	FALSE	TRUE
mesxuuyan::20201102142253::5113256281359296465	20.210717844343986	20	2610800	0.1	8	4	5	15	0.1056830182991789	estimated	30114	12	0.013491616721630245	0.04782178952980095	6.433260593075e-06	0.2308166147825503	2.2803051733537574e-05	0.8181423916687132	FALSE	TRUE
mesxuuyan::20201102142253::5113256281359296465	21.93934691930302	20	5624819	0.1	11	3	5	15	0.06591500028837055	estimated	288563	13	0.002013870745244658	0.004199919905110361	5.195865240460885e-08	0.4662377937480904	1.0835957520715459e-07	0.9723371746181083	FALSE	FALSE
mesxuuyan::20201102142253::5113256281359296465	16.454532804429142	20	1110720	0.1	7	3	5	15	0.042049595116567175	estimated	17634	5	0.0005004341060969904	0.018942201334292082	3.8172108991717534e-05	0.007186204910485004	0.0014448730913146752	0.27200891902739943	FALSE	TRUE
mesxuuyan::20201102142253::5113256281359296465	38.149893052656495	20	878400	0.1	11	4	5	15	0.04592709311717573	estimated	19679	8	5.66420710920276e-05	0.020948757012851624	2.660868294532627e-07	0.001859167855048719	9.841074358810056e-05	0.6876029582011869	FALSE	TRUE
mesxuuyan::20201102142257::8145065119826321792	30.629248369626048	40	51200	0.001	2	2	25	15	0.0033765924844249453	estimated	14	2	0.004760926710768031	0.7146459342963342	0.004760926710768031	0.004760926710768031	0.7146459342963342	0.7146459342963342	TRUE	TRUE
mesxuuyan::20201102142257::8145065119826321792	27.096717252019168	40	40960	0.001	2	2	25	15	0.0032797783038662274	estimated	12	2	0.010654003993514542	0.7709410925271157	0.010654003993514542	0.010654003993514542	0.7709410925271157	0.7709410925271157	TRUE	TRUE
mesxuuyan::20201102142257::8145065119826321792	23.959085735483495	40	76800	0.001	2	2	25	15	0.0037156818241836404	estimated	17	2	0.005576998014108888	0.4639610722303588	0.005576998014108888	0.005576998014108888	0.4639610722303588	0.4639610722303588	TRUE	TRUE
mesxuuyan::20201102142257::8145065119826321792	21.616974060150206	40	113920	0.001	2	2	25	15	0.003542021736679916	estimated	17	2	0.0040645301482427785	0.729433961745314	0.0040645301482427785	0.0040645301482427785	0.729433961745314	0.729433961745314	TRUE	TRUE
mesxuuyan::20201102142253::5113256281359296465	29.317300777526384	20	1814596	0.1	9	4	5	15	0.22234711489509068	estimated	4245	14	0.0006562720889952028	0.018160824410534487	3.764754286321097e-11	0.03613520471265077	1.0418093758545367e-09	0.9999588872200192	FALSE	FALSE
mesxuuyan::20201102142257::8145065119826321792	30.96731970092265	40	53248	0.001	2	1	25	15	0.0	estimated	1	1	1.0	1.0	0.0	1.0	0.0	1.0	FALSE	FALSE
mesxuuyan::20201102142257::8145065119826321792	32.31456148685618	40	40960	0.001	3	2	25	15	0.0034983283072536585	estimated	16	2	0.00697670723820644	0.6892705069673806	0.0004641338487783494	0.007440841086984789	0.04585455033804992	0.7351250573054305	FALSE	TRUE
mesxuuyan::20201102142257::8145065119826321792	25.827278725086963	40	32768	0.001	2	2	25	15	0.003550738926036117	estimated	8	2	0.010840125755115837	0.8251824075590447	0.010840125755115837	0.010840125755115837	0.8251824075590447	0.8251824075590447	TRUE	TRUE
mesxuuyan::20201102142257::8145065119826321792	39.347287485436546	40	83200	0.001	2	1	25	15	0.0	estimated	1	1	1.0	1.0	0.0	1.0	0.0	1.0	FALSE	FALSE
mesxuuyan::20201102142257::8145065119826321792	34.030865695106264	40	51200	0.001	2	2	25	15	0.003212375765104562	estimated	9	2	0.013318211349764702	0.7834390414441336	0.013318211349764702	0.013318211349764702	0.7834390414441336	0.7834390414441336	TRUE	TRUE
mesxuuyan::20201102142257::8145065119826321792	45.08129420782243	40	115200	0.001	3	3	25	15	0.004972619735364178	estimated	107	3	0.00038225223451987685	0.3186287795689492	0.00019963521389899084	0.0005818874484188677	0.16640720136931972	0.48503598093826894	FALSE	TRUE
mesxuuyan::20201102142257::8145065119826321792	35.279770438594774	40	80000	0.001	2	2	25	15	0.0037431268486104036	estimated	21	2	0.002751734357253276	0.6706039965341964	0.002751734357253276	0.002751734357253276	0.6706039965341964	0.6706039965341964	TRUE	TRUE
mesxuuyan::20201102142257::8145065119826321792	23.631226559955103	40	66560	0.001	2	1	25	15	0.0	estimated	1	1	1.0	1.0	0.0	1.0	0.0	1.0	FALSE	FALSE
mesxuuyan::20201102142257::8145065119826321792	36.392298417610874	40	40960	0.001	2	1	25	15	0.0	estimated	1	1	1.0	1.0	0.0	1.0	0.0	1.0	FALSE	FALSE
mesxuuyan::20201102142257::8145065119826321792	45.29656960512702	40	83200	0.001	2	2	25	15	0.002720152151019661	estimated	14	2	0.008017694607525702	0.7327079361095429	0.008017694607525702	0.008017694607525702	0.7327079361095429	0.7327079361095429	TRUE	TRUE
mesxuuyan::20201102142257::8145065119826321792	33.74077303594797	40	32768	0.001	2	1	25	15	0.0	estimated	1	1	1.0	1.0	0.0	1.0	0.0	1.0	FALSE	FALSE
mesxuuyan::20201102142257::8145065119826321792	34.19092628478262	40	40960	0.001	2	2	25	15	0.0033004273983127247	estimated	6	2	0.013386738039111128	0.7971360744100281	0.013386738039111128	0.013386738039111128	0.7971360744100281	0.7971360744100281	TRUE	TRUE
mesxuuyan::20201102142257::8145065119826321792	24.139201541547557	40	40960	0.001	2	2	25	15	0.004338314277077964	estimated	13	2	0.017932882594002695	0.7060668193258475	0.017932882594002695	0.017932882594002695	0.7060668193258475	0.7060668193258475	TRUE	TRUE
mesxuuyan::20201102142257::8145065119826321792	30.38906094668681	40	64000	0.001	2	2	25	15	0.0038387674318054784	estimated	9	2	0.0044591384187589065	0.8389674713425463	0.0044591384187589065	0.0044591384187589065	0.8389674713425463	0.8389674713425463	TRUE	TRUE
mesxuuyan::20201102142257::8145065119826321792	27.009098420016162	40	61440	0.001	2	2	25	15	0.0041348079778929635	estimated	27	2	0.012866007033365077	0.4781616950248042	0.012866007033365077	0.012866007033365077	0.4781616950248042	0.4781616950248042	TRUE	TRUE
mesxuuyan::20201102142257::8145065119826321792	21.754386638437772	40	51200	0.001	2	1	25	15	0.0	estimated	1	1	1.0	1.0	0.0	1.0	0.0	1.0	FALSE	FALSE
mesxuuyan::20201102142257::8145065119826321792	37.67012666401289	40	61440	0.001	3	3	25	15	0.005663045016949466	estimated	30	3	0.0001321480080824634	0.5787165352914347	0.0001321480080824634	0.0001321480080824634	0.5787165352914347	0.5787165352914347	TRUE	TRUE
mesxuuyan::20201102142257::8145065119826321792	32.645080614966105	40	124800	0.001	3	3	25	15	0.006333460038319712	estimated	51	3	0.00036688020815487147	0.4077997730398064	0.00036688020815487147	0.00036688020815487147	0.4077997730398064	0.4077997730398064	TRUE	TRUE
mesxuuyan::20201102142257::8145065119826321792	34.94207488759584	40	51200	0.001	2	1	25	15	0.0	estimated	1	1	1.0	1.0	0.0	1.0	0.0	1.0	FALSE	FALSE
mesxuuyan::20201102142257::8145065119826321792	26.34699075571534	40	81920	0.001	3	3	25	15	0.00599907035784301	estimated	82	3	0.00048281167132625683	0.3741056784924359	0.00048281167132625683	0.00048281167132625683	0.3741056784924359	0.3741056784924359	TRUE	TRUE
mesxuuyan::20201102142257::8145065119826321792	34.490859878158446	40	40960	0.001	2	2	25	15	0.003249951115566118	estimated	6	2	0.012553308529223471	0.8710911083283787	0.012553308529223471	0.012553308529223471	0.8710911083283787	0.8710911083283787	TRUE	TRUE
mesxuuyan::20201102142257::8145065119826321792	48.81699042471133	40	91136	0.001	2	2	25	15	0.0027081063253615828	estimated	9	2	0.010774584144474958	0.7977585796358956	0.010774584144474958	0.010774584144474958	0.7977585796358956	0.7977585796358956	TRUE	TRUE
mesxuuyan::20201102142257::8145065119826321792	16.03199461990461	40	66560	0.001	2	2	25	15	0.006882496928025112	estimated	35	2	0.006453336766831061	0.5707150668394976	0.006453336766831061	0.006453336766831061	0.5707150668394976	0.5707150668394976	TRUE	TRUE
mesxuuyan::20201102142257::8145065119826321792	21.514814574923832	40	108800	0.001	2	2	25	15	0.0040697672685892534	estimated	23	2	0.006670021612706683	0.6778424344437092	0.006670021612706683	0.006670021612706683	0.6778424344437092	0.6778424344437092	TRUE	TRUE
mesxuuyan::20201102142257::8145065119826321792	28.0904142699218	40	32768	0.001	3	3	25	15	0.007920719835168965	estimated	57	3	0.0009712471523394295	0.4953318121226378	0.0009712471523394295	0.0009712471523394295	0.4953318121226378	0.4953318121226378	TRUE	TRUE
mesxuuyan::20201102142257::8145065119826321792	24.932738627539756	40	32768	0.005	2	2	25	15	0.005082874935202337	estimated	15	2	0.0038446648086753587	0.6989195773567969	0.0038446648086753587	0.0038446648086753587	0.6989195773567969	0.6989195773567969	TRUE	TRUE
mesxuuyan::20201102142257::8145065119826321792	21.64748453267316	40	83200	0.005	2	2	25	15	0.00407654553485787	estimated	10	2	0.007229393372251007	0.8223758748723511	0.007229393372251007	0.007229393372251007	0.8223758748723511	0.8223758748723511	TRUE	TRUE
mesxuuyan::20201102142257::8145065119826321792	34.37938501858964	40	53248	0.005	2	2	25	15	0.002877534576550808	estimated	9	2	0.021999229936761514	0.7960844433734665	0.021999229936761514	0.021999229936761514	0.7960844433734665	0.7960844433734665	TRUE	TRUE
mesxuuyan::20201102142257::8145065119826321792	24.404508718912844	40	40960	0.005	3	3	25	15	0.008353052619928301	estimated	67	3	6.893863023029755e-05	0.43590044743957446	6.893863023029755e-05	6.893863023029755e-05	0.43590044743957446	0.43590044743957446	TRUE	TRUE
mesxuuyan::20201102142257::8145065119826321792	39.61803216320878	40	65536	0.005	5	5	25	15	0.012065938499363752	estimated	179	5	3.7504594130163326e-07	0.34440572087458116	3.705832188179331e-08	5.656991386996242e-07	0.03403075905262626	0.5194830771552874	FALSE	TRUE
mesxuuyan::20201102142257::8145065119826321792	57.449959352699494	40	53248	0.005	2	1	25	15	0.0	estimated	1	1	1.0	1.0	0.0	1.0	0.0	1.0	FALSE	FALSE
mesxuuyan::20201102142257::8145065119826321792	48.382235917712805	40	130560	0.005	3	2	25	15	0.003141867267906569	estimated	19	2	0.010845013031979224	0.6545543544784224	0.00023917046324640538	0.014306211958888183	0.0144352125459812	0.8634561624009933	FALSE	TRUE
mesxuuyan::20201102142257::8145065119826321792	32.07548720597222	40	115200	0.005	2	2	25	15	0.00354347316297241	estimated	22	2	0.00983339290560439	0.6126293571876307	0.00983339290560439	0.00983339290560439	0.6126293571876307	0.6126293571876307	TRUE	TRUE
mesxuuyan::20201102142257::8145065119826321792	35.12745557937978	40	40960	0.005	2	2	25	15	0.0035504350232886147	estimated	12	2	0.015419854945161236	0.7735480574526746	0.015419854945161236	0.015419854945161236	0.7735480574526746	0.7735480574526746	TRUE	TRUE
mesxuuyan::20201102142257::8145065119826321792	25.166417181018794	40	64000	0.005	2	2	25	15	0.0033945946536341576	estimated	12	2	0.0037227067482017294	0.716602622459954	0.0037227067482017294	0.0037227067482017294	0.716602622459954	0.716602622459954	TRUE	TRUE
mesxuuyan::20201102142257::8145065119826321792	46.18914552749047	40	108800	0.005	3	2	25	15	0.003652399362408965	estimated	22	2	0.005910770378244341	0.6281037874866316	0.00010745497618553245	0.008197577703399243	0.011418626203927406	0.8711097326116058	FALSE	TRUE
mesxuuyan::20201102142257::8145065119826321792	31.152690650468557	40	99840	0.005	3	3	25	15	0.006437339585854384	estimated	58	3	8.436477004056733e-05	0.32809996792096724	8.436477004056733e-05	8.436477004056733e-05	0.32809996792096724	0.32809996792096724	TRUE	TRUE
mesxuuyan::20201102142257::8145065119826321792	34.778163033970415	40	51200	0.005	3	1	25	15	0.0	estimated	1	1	1.0	1.0	0.0	1.0	0.0	1.0	FALSE	FALSE
mesxuuyan::20201102142257::8145065119826321792	34.240281368351354	40	32768	0.005	5	3	25	15	0.0058835143684950585	estimated	15	3	0.00015046551925243227	0.6960737625765364	1.7256301896908983e-07	0.00020908611773028565	0.0007982997732115884	0.9672605484242066	FALSE	FALSE
mesxuuyan::20201102142257::8145065119826321792	27.721838216523164	40	69632	0.005	2	1	25	15	0.0	estimated	1	1	1.0	1.0	0.0	1.0	0.0	1.0	FALSE	FALSE
mesxuuyan::20201102142257::8145065119826321792	33.56110300283724	40	32768	0.005	3	3	25	15	0.008408928415032487	estimated	14	3	0.0004024657080984861	0.7043720585397723	0.0004024657080984861	0.0004024657080984861	0.7043720585397723	0.7043720585397723	TRUE	TRUE
mesxuuyan::20201102142257::8145065119826321792	21.626002371342537	40	108160	0.005	3	3	25	15	0.007192049512074982	estimated	83	3	0.0003352305185288973	0.538318134884227	0.0003352305185288973	0.0003352305185288973	0.538318134884227	0.538318134884227	TRUE	TRUE
mesxuuyan::20201102142257::8145065119826321792	28.63628149278584	40	122880	0.005	2	2	25	15	0.0038553051263697656	estimated	34	2	0.02043208199166819	0.50623271230846	0.02043208199166819	0.02043208199166819	0.50623271230846	0.50623271230846	TRUE	TRUE
mesxuuyan::20201102142257::8145065119826321792	46.73230482400862	40	51200	0.005	3	3	25	15	0.005269852786132026	estimated	18	3	0.00023377719524702502	0.6736162867865826	0.00023377719524702502	0.00023377719524702502	0.6736162867865826	0.6736162867865826	TRUE	TRUE
mesxuuyan::20201102142257::8145065119826321792	36.956419576457186	40	76800	0.005	3	3	25	15	0.005761937289977958	estimated	40	3	0.0008396641687131271	0.3325713583746382	0.0005928371398678357	0.0014325013085809627	0.23480893939174605	0.5673802977663842	FALSE	TRUE
mesxuuyan::20201102142257::8145065119826321792	33.383330218941765	40	153600	0.005	3	3	25	15	0.006867581093407008	estimated	149	3	0.0001975921767676597	0.2717328009500745	0.0001975921767676597	0.0001975921767676597	0.2717328009500745	0.2717328009500745	TRUE	TRUE
mesxuuyan::20201102142257::8145065119826321792	22.445811700726043	40	51200	0.005	3	3	25	15	0.008346708885618535	estimated	67	3	0.00034539097262779406	0.48490974861560543	0.00034539097262779406	0.00034539097262779406	0.48490974861560543	0.48490974861560543	TRUE	TRUE
mesxuuyan::20201102142257::8145065119826321792	43.47062135719388	40	115200	0.005	4	4	25	15	0.007521682478573195	estimated	46	4	3.9916486280963076e-05	0.40909165565524896	1.3360897859430714e-06	8.060891414847202e-05	0.013693168752085127	0.8261356953479475	FALSE	TRUE
mesxuuyan::20201102142257::8145065119826321792	29.64579537584998	40	64000	0.005	2	2	25	15	0.0036998491975371696	estimated	28	2	0.008251577665389928	0.6130742430978685	0.008251577665389928	0.008251577665389928	0.6130742430978685	0.6130742430978685	TRUE	TRUE
mesxuuyan::20201102142257::8145065119826321792	19.79157930983437	40	79872	0.01	2	2	25	15	0.0057599663778019295	estimated	36	2	0.0016354489497698616	0.57233151715819	0.0016354489497698616	0.0016354489497698616	0.57233151715819	0.57233151715819	TRUE	TRUE
mesxuuyan::20201102142257::8145065119826321792	28.060460901664932	40	96000	0.01	5	3	25	15	0.009008582380770335	estimated	184	3	0.00010828813713008016	0.2315053893400441	5.112820895596612e-07	0.00041542895190031483	0.0010930519477301219	0.8881309052096867	FALSE	TRUE
mesxuuyan::20201102142257::8145065119826321792	21.735482801455845	40	115200	0.01	3	2	25	15	0.0036070205211223695	estimated	32	2	0.0065519884437277515	0.27986325039579374	0.00025583589860675606	0.01949395470968385	0.010927837673547422	0.8326695895416644	FALSE	TRUE
mesxuuyan::20201102142257::8145065119826321792	43.667764494531184	40	92160	0.01	6	4	25	15	0.009008332873847752	estimated	263	4	2.321176713432503e-06	0.22425234762094623	5.8496956147926645e-09	9.379483999789826e-06	0.0005651478264855319	0.9061659520595284	FALSE	TRUE
mesxuuyan::20201102142257::8145065119826321792	33.10678113887115	40	153600	0.01	6	6	25	15	0.021270774527251585	estimated	1733	6	2.008328362087048e-08	0.07559196206109695	1.7140166046950788e-08	3.7223449667821266e-08	0.06451428989408693	0.1401062519551839	FALSE	TRUE
mesxuuyan::20201102142257::8145065119826321792	37.955113290390415	40	66560	0.01	4	4	25	15	0.00921194988222168	estimated	107	4	9.415065873443694e-06	0.3782054718799933	9.415065873443694e-06	9.415065873443694e-06	0.3782054718799933	0.3782054718799933	TRUE	TRUE
mesxuuyan::20201102142257::8145065119826321792	31.75479630586884	40	316160	0.01	8	8	25	15	0.024669059885653852	estimated	3934	9	1.8681524438066692e-10	0.03609375292364154	5.053799978538986e-12	2.9936304820902058e-09	0.0009764224989005678	0.578386198211283	FALSE	TRUE
mesxuuyan::20201102142257::8145065119826321792	23.883484770564202	40	460800	0.05	12	7	25	15	0.02520456843565506	estimated	12435	7	7.960335098855518e-10	0.02409273051976025	1.95686178316831e-12	2.5974054471530773e-08	5.9226330325051205e-05	0.7861300901492628	FALSE	TRUE
mesxuuyan::20201102142257::8145065119826321792	25.113935390744057	40	216000	0.05	11	9	25	15	0.03725354775809873	estimated	7414	9	3.445252939240671e-10	0.027020591956449055	3.568619064438356e-11	3.5194366017085827e-09	0.002798813361130054	0.2760240307706367	FALSE	TRUE
mesxuuyan::20201102142257::8145065119826321792	28.189712890922863	40	293760	0.05	14	10	25	15	0.03371810885485698	estimated	15282	10	1.0934601095365129e-10	0.006219160517888303	6.8163883793613e-13	1.4060649306385133e-08	3.8768870591434107e-05	0.799713078323535	FALSE	TRUE
mesxuuyan::20201102142257::8145065119826321792	28.64547558263874	40	134400	0.05	9	7	25	15	0.02494790785778327	estimated	801	7	1.0635477127165634e-10	0.07854079918679073	7.420372022824634e-12	7.460045107888311e-10	0.005479791286912081	0.5509089039799423	FALSE	TRUE
mesxuuyan::20201102142257::8145065119826321792	26.12076756120249	40	64000	0.01	3	3	25	15	0.008346605310776878	estimated	44	3	5.077878982210785e-05	0.5065256596354305	5.077878982210785e-05	5.077878982210785e-05	0.5065256596354305	0.5065256596354305	TRUE	TRUE
mesxuuyan::20201102142257::8145065119826321792	31.63343703559776	40	2044224	0.05	15	12	25	15	0.04985787865333026	estimated	41765	15	1.161311047682898e-10	0.008378696799802784	2.3099838652828816e-12	6.872009058044939e-09	0.00016666210537012507	0.4958058430404167	FALSE	TRUE
mesxuuyan::20201102142257::8145065119826321792	29.537219761454285	40	276480	0.05	12	10	25	15	0.031210834298583543	estimated	17326	10	6.486658666281221e-12	0.014571335023636238	2.0117882436788698e-13	1.5824312871793279e-10	0.000451918961724302	0.3554701676725196	FALSE	TRUE
mesxuuyan::20201102142257::8145065119826321792	20.662271206651337	40	81920	0.05	7	6	25	15	0.02584612846823914	estimated	462	6	1.0648659456514291e-07	0.15013686995259376	9.952918123330654e-09	3.721630788170209e-07	0.014032752010086807	0.5247176885849828	FALSE	TRUE
mesxuuyan::20201102142257::8145065119826321792	32.62750759561193	40	147456	0.05	17	11	25	15	0.04040373604329034	estimated	8809	13	5.063382783653791e-12	0.021289320917348822	1.0423925488501614e-17	2.376892839997335e-10	4.382806997323326e-08	0.9993799919732026	FALSE	FALSE
mesxuuyan::20201102142257::8145065119826321792	44.26477020863298	40	1003200	0.05	12	11	25	15	0.03313682311743413	estimated	26155	12	8.291914847917815e-12	0.004321017396960632	4.083333909723413e-12	1.3401183860174456e-10	0.0021278748256736827	0.06983519447769394	FALSE	TRUE
mesxuuyan::20201102142257::8145065119826321792	45.8228765791102	40	815616	0.05	12	9	25	15	0.029481551051916886	estimated	15095	10	2.6520305431045613e-10	0.013331332355800382	2.9656134907180633e-12	1.283277187525937e-08	0.00014907663558552412	0.6450828681444235	FALSE	TRUE
mesxuuyan::20201102142257::8145065119826321792	28.930923546578043	40	220160	0.05	13	9	25	15	0.032983245653539016	estimated	7088	12	8.626110693630258e-11	0.015854868651806454	8.847982548465843e-13	3.90939028896661e-09	0.0001626267110657306	0.7185494337092514	FALSE	TRUE
mesxuuyan::20201102142257::8145065119826321792	30.587822402611565	40	691200	0.05	9	8	25	15	0.028511031135390327	estimated	4423	9	2.8521603027394955e-09	0.03151846470193497	2.721103785165619e-09	5.573264087905115e-09	0.030070193993187215	0.061588658695122186	FALSE	TRUE
mesxuuyan::20201102142257::8145065119826321792	35.41412342324911	40	399360	0.05	11	11	25	15	0.03162540193946112	estimated	5436	13	1.036968826139754e-12	0.012103570102453802	4.4651578569639037e-13	1.6582137648473927e-11	0.005211762376837483	0.19354782942124196	FALSE	TRUE
mesxuuyan::20201102142257::8145065119826321792	36.166891817206896	40	61440	0.05	7	6	25	15	0.023854062083575548	estimated	542	6	3.7731359148012923e-07	0.08812641279126623	9.494033134375512e-08	1.3204897209285578e-06	0.022174528083439	0.30841725519792873	FALSE	TRUE
mesxuuyan::20201102142257::8145065119826321792	26.37144833305202	40	1340928	0.05	11	10	25	15	0.042616569467276676	estimated	13256	10	1.901451480608304e-10	0.01769144343481351	1.5626298294177303e-10	3.4640813100260343e-10	0.014538986410450998	0.03223042984526451	FALSE	TRUE
mesxuuyan::20201102142257::8145065119826321792	50.42890612217065	40	2488320	0.05	15	12	25	15	0.04511868261160475	estimated	34036	15	2.0008895164858567e-10	0.012333741956175084	5.285821143402279e-12	7.0858016765288264e-09	0.00032582485675529735	0.43677798654485134	FALSE	TRUE
mesxuuyan::20201102142257::8145065119826321792	27.696602474669895	40	66560	0.05	13	9	25	15	0.031824665966959334	estimated	1168	9	1.192697681862457e-08	0.12497914826117455	2.921409411466129e-12	9.17888630960756e-08	3.061255719027393e-05	0.96182746927918	FALSE	FALSE
mesxuuyan::20201102142257::8145065119826321792	34.54478505270782	40	691200	0.05	11	9	25	15	0.03455099336698207	estimated	6544	9	1.4211937250157865e-08	0.045183980936712255	1.8160534998271123e-10	1.9248659577375338e-07	0.0005773774909914293	0.6119722118754285	FALSE	TRUE
mesxuuyan::20201102142257::8145065119826321792	48.18407185666355	40	51200	0.05	8	8	25	15	0.021926098093802197	estimated	221	8	8.879495001756854e-11	0.2932241435537992	8.879495001756854e-11	8.879495001756854e-11	0.2932241435537992	0.2932241435537992	TRUE	TRUE
mesxuuyan::20201102142257::8145065119826321792	18.3251863128477	40	135200	0.05	8	7	25	15	0.03371760359120147	estimated	246	7	2.6700232937782236e-08	0.2410481773974842	1.8603924846453575e-08	4.530415778423581e-08	0.16795517054578513	0.4090033479432693	FALSE	TRUE
mesxuuyan::20201102142257::8145065119826321792	29.737064483993844	40	5017600	0.05	17	15	25	15	0.06351296169747611	estimated	267095	21	8.42242297518091e-12	0.0018891360657782182	1.5888174911173301e-12	4.577451138809496e-10	0.00035636923403796884	0.10267150036449997	FALSE	TRUE
mesxuuyan::20201102142257::8145065119826321792	34.34350317521371	40	1990656	0.05	14	10	25	15	0.03570231408557476	estimated	233771	15	1.7495655167555126e-09	0.00047610727493359165	1.5640591295636347e-11	2.6686937449007943e-06	4.256256326956446e-06	0.726228594670338	FALSE	TRUE
mesxuuyan::20201102142257::8145065119826321792	21.670970276097894	40	276480	0.05	17	13	25	15	0.07084117905976588	estimated	24964	17	5.3527116053153454e-11	0.0040105390448914955	1.3952216914120838e-13	1.1712865670447319e-08	1.0453750327462415e-05	0.8775908093432592	FALSE	TRUE
mesxuuyan::20201102142257::8145065119826321792	37.16327517032404	40	1290240	0.05	13	12	25	15	0.04226731146055161	estimated	36666	12	2.0812089608667873e-10	0.011155806406287423	2.9964568455240943e-11	3.4233287241931594e-09	0.0016061766551081617	0.18349907784500558	FALSE	TRUE
mesxuuyan::20201102142257::8145065119826321792	31.1583241347198	40	40960	0.05	9	9	25	15	0.04781327086109626	estimated	396	10	4.5690473166878593e-10	0.14568326039769816	8.433209016126111e-11	1.1543334659329478e-09	0.026889136835972233	0.36805717088785317	FALSE	TRUE
mesxuuyan::20201102142257::8145065119826321792	33.817315562914644	40	971520	0.05	15	11	25	15	0.04875803702783418	estimated	17358	14	5.880333708278997e-11	0.01751178978406555	1.3785226849370209e-12	1.5190361147615639e-09	0.00041052771269078073	0.4523729848640429	FALSE	TRUE
mesxuuyan::20201102142257::8145065119826321792	32.88070959617433	40	192000	0.05	14	11	25	15	0.0355031723194154	estimated	5335	11	2.2890329355877216e-09	0.053125497130081384	1.1097760775207961e-10	1.6477890691421102e-08	0.0025756468989480224	0.3824305544175684	FALSE	TRUE
mesxuuyan::20201102142257::8145065119826321792	33.38595365591766	40	1397760	0.1	13	11	25	15	0.05116705719744254	estimated	30491	13	1.2802391545063632e-10	0.016227952752986507	6.368534383083481e-13	5.154989460452329e-09	8.07257571451937e-05	0.6534320178530959	FALSE	TRUE
mesxuuyan::20201102142257::8145065119826321792	37.86910202788454	40	706560	0.1	16	11	25	15	0.038426437763323065	estimated	16591	14	9.332287475913752e-12	0.014821780114014419	1.5464149337684424e-14	5.28599315983053e-10	2.456056156917712e-05	0.839535092563368	FALSE	TRUE
mesxuuyan::20201102142257::8145065119826321792	44.69422149586978	40	5326560	0.1	16	13	25	15	0.04525010657519776	estimated	160879	14	3.098751285064813e-11	0.002534452150611457	1.0218839139203605e-11	9.502293863247175e-10	0.0008357934035536963	0.07771875475622472	FALSE	TRUE
mesxuuyan::20201102142257::8145065119826321792	37.088642412052614	40	2611200	0.1	19	15	25	15	0.06807323783173394	estimated	12085	17	3.40431771689044e-08	0.04093486302224987	8.735543770086954e-11	6.244083769755823e-07	0.00010503963419137176	0.7508133349195084	FALSE	TRUE
mesxuuyan::20201102142257::8145065119826321792	36.356528733123284	40	1178880	0.1	14	10	25	15	0.0402509384055088	estimated	17735	12	1.4507507483399701e-11	0.002819087529511538	2.868655602185758e-13	3.853552339332268e-09	5.574349173239351e-05	0.7488192824689028	FALSE	TRUE
mesxuuyan::20201102142257::8145065119826321792	39.51736616051796	40	645120	0.1	19	12	25	15	0.04740581621000277	estimated	10518	15	7.501722489959837e-11	0.010815761059640935	3.1136407265535835e-13	5.747474165961781e-09	4.489154879968194e-05	0.8286537839636161	FALSE	TRUE
mesxuuyan::20201102142257::8145065119826321792	25.630912294538035	40	144000	0.1	14	11	25	15	0.044816218270605765	estimated	3132	11	2.2409767215722682e-11	0.03683225637198325	1.16302872640426e-12	2.913735272139349e-10	0.0019115313339287377	0.4788958471118417	FALSE	TRUE
mesxuuyan::20201102142257::8145065119826321792	26.869027485854595	40	2032128	0.1	19	15	25	15	0.07275882316615845	estimated	70602	22	2.4394368713052068e-11	0.0031591844728927677	1.2317232395586328e-13	5.663456318701606e-09	1.5951390171588354e-05	0.7334439958421825	FALSE	TRUE
mesxuuyan::20201102142257::8145065119826321792	31.49661274621354	40	12495600	0.1	16	12	25	15	0.05884660008214506	estimated	11768	16	7.384009075550474e-08	0.016611274193401464	2.836066236621147e-09	2.3597341808900325e-06	0.0006380094255727874	0.5308524285553337	FALSE	TRUE
mesxuuyan::20201102142301::4763573965407111765	40.40420644901138	80	61440	0.001	2	2	65	15	0.0016432864090384339	estimated	12	2	0.009691762906824813	0.5107001743287768	0.009691762906824813	0.009691762906824813	0.5107001743287768	0.5107001743287768	TRUE	TRUE
mesxuuyan::20201102142301::4763573965407111765	36.67097271355519	80	32768	0.001	2	2	65	15	0.0011414142801445767	estimated	3	2	0.005739467665636997	0.9224064183431621	0.005739467665636997	0.005739467665636997	0.9224064183431621	0.9224064183431621	TRUE	TRUE
mesxuuyan::20201102142301::4763573965407111765	34.05691338964449	80	40960	0.001	2	1	65	15	0.0	estimated	1	1	1.0	1.0	0.0	1.0	0.0	1.0	FALSE	FALSE
mesxuuyan::20201102142301::4763573965407111765	41.534218706427026	80	53248	0.001	2	2	65	15	0.0014462044553048244	estimated	5	2	0.006198119672330919	0.9049593164503124	0.006198119672330919	0.006198119672330919	0.9049593164503124	0.9049593164503124	TRUE	TRUE
mesxuuyan::20201102142301::4763573965407111765	35.62343997601926	80	40960	0.001	2	2	65	15	0.0014556345913340422	estimated	8	2	0.006277314361764394	0.8624243691949538	0.006277314361764394	0.006277314361764394	0.8624243691949538	0.8624243691949538	TRUE	TRUE
mesxuuyan::20201102142301::4763573965407111765	36.327281269096915	80	51200	0.001	3	2	65	15	0.0013323869775922082	estimated	4	2	0.006198436898672146	0.9076955650336211	0.00011580360712074573	0.0063142405057928916	0.016958214194439054	0.9246537792280602	FALSE	TRUE
mesxuuyan::20201102142301::4763573965407111765	37.1495968653008	80	40960	0.001	2	2	65	15	0.0014513879463361875	estimated	6	2	0.006835764113908027	0.8798217648814566	0.006835764113908027	0.006835764113908027	0.8798217648814566	0.8798217648814566	TRUE	TRUE
mesxuuyan::20201102142301::4763573965407111765	37.65990175861512	80	32768	0.001	3	3	65	15	0.003063854692368162	estimated	9	3	6.22313149142239e-05	0.7833582803118903	6.22313149142239e-05	6.22313149142239e-05	0.7833582803118903	0.7833582803118903	TRUE	TRUE
mesxuuyan::20201102142301::4763573965407111765	37.87885175976566	80	40960	0.001	2	2	65	15	0.0014008044402239559	estimated	6	2	0.00365182561135566	0.8975779409036205	0.00365182561135566	0.00365182561135566	0.8975779409036205	0.8975779409036205	TRUE	TRUE
mesxuuyan::20201102142301::4763573965407111765	58.86210418161094	80	49152	0.001	2	2	65	15	0.0014821503715747896	estimated	6	2	0.005006677909269234	0.8591454228079373	0.005006677909269234	0.005006677909269234	0.8591454228079373	0.8591454228079373	TRUE	TRUE
mesxuuyan::20201102142301::4763573965407111765	37.699097143245844	80	32768	0.001	3	3	65	15	0.002910851267088322	estimated	10	3	3.518784649294818e-05	0.763078232518009	3.518784649294818e-05	3.518784649294818e-05	0.763078232518009	0.763078232518009	TRUE	TRUE
mesxuuyan::20201102142301::4763573965407111765	44.61421307029801	80	32768	0.001	3	3	65	15	0.0026613860813710817	estimated	11	3	0.00014866371064132814	0.7698573841712046	0.00014866371064132814	0.00014866371064132814	0.7698573841712046	0.7698573841712046	TRUE	TRUE
mesxuuyan::20201102142301::4763573965407111765	47.662056037376736	80	40960	0.001	2	2	65	15	0.0012400076598316381	estimated	6	2	0.001604074114293559	0.8929942398593662	0.001604074114293559	0.001604074114293559	0.8929942398593662	0.8929942398593662	TRUE	TRUE
mesxuuyan::20201102142301::4763573965407111765	30.29518977120263	80	64000	0.001	3	3	65	15	0.003034448377050014	estimated	6	3	0.00021346514749223146	0.8505313121133085	0.00021346514749223146	0.00021346514749223146	0.8505313121133085	0.8505313121133085	TRUE	TRUE
mesxuuyan::20201102142301::4763573965407111765	30.164842627931026	80	53248	0.001	2	1	65	15	0.0	estimated	1	1	1.0	1.0	0.0	1.0	0.0	1.0	FALSE	FALSE
mesxuuyan::20201102142257::8145065119826321792	24.055934080492527	40	1400256	0.1	20	17	25	15	0.09435714740734472	estimated	47402	22	2.3072302044324846e-12	0.002611784306577619	2.172716288547022e-15	8.17230838258738e-10	2.4595145704017406e-06	0.9251052080173516	FALSE	TRUE
mesxuuyan::20201102142257::8145065119826321792	34.03808626250069	40	259200	0.1	20	14	25	15	0.06061266362176749	estimated	2461	18	7.270402390546072e-13	0.04261355673611167	3.418638331288939e-14	9.08395645188297e-12	0.002003745194077015	0.5324322820894206	FALSE	TRUE
mesxuuyan::20201102142301::4763573965407111765	33.75852237379577	80	40960	0.001	3	3	65	15	0.0030274996180338276	estimated	9	3	7.01958764814605e-05	0.7829274333847482	7.01958764814605e-05	7.01958764814605e-05	0.7829274333847482	0.7829274333847482	TRUE	TRUE
mesxuuyan::20201102142301::4763573965407111765	48.70970742586164	80	32768	0.001	2	2	65	15	0.001272178949837411	estimated	7	2	0.002808609592342431	0.8799882774039126	0.002808609592342431	0.002808609592342431	0.8799882774039126	0.8799882774039126	TRUE	TRUE
mesxuuyan::20201102142301::4763573965407111765	59.723369680233745	80	40960	0.001	2	1	65	15	0.0	estimated	1	1	1.0	1.0	0.0	1.0	0.0	1.0	FALSE	FALSE
mesxuuyan::20201102142301::4763573965407111765	41.42412067622152	80	61440	0.001	3	3	65	15	0.002682119934902998	estimated	12	3	3.658843562719197e-05	0.6228742440278148	3.658843562719197e-05	3.658843562719197e-05	0.6228742440278148	0.6228742440278148	TRUE	TRUE
mesxuuyan::20201102142301::4763573965407111765	48.31505692252954	80	32768	0.001	3	3	65	15	0.0028107423254473346	estimated	8	3	1.4702264553007221e-05	0.7712550018201477	1.4702264553007221e-05	1.4702264553007221e-05	0.7712550018201477	0.7712550018201477	TRUE	TRUE
mesxuuyan::20201102142301::4763573965407111765	37.60108295476144	80	61440	0.001	3	2	65	15	0.0012734731464108797	estimated	9	2	0.005685071973910952	0.6619659112247381	9.689830647476617e-06	0.008482874051536646	0.0011282772854250454	0.9877400808818851	FALSE	FALSE
mesxuuyan::20201102142301::4763573965407111765	37.378246394984444	80	40960	0.001	2	2	65	15	0.0012665017936658446	estimated	4	2	0.003442228832449116	0.9147645620786129	0.003442228832449116	0.003442228832449116	0.9147645620786129	0.9147645620786129	TRUE	TRUE
mesxuuyan::20201102142301::4763573965407111765	39.453443521175124	80	51200	0.001	3	3	65	15	0.0032060576394086363	estimated	12	3	6.587422821096987e-06	0.7739154820338099	6.587422821096987e-06	6.587422821096987e-06	0.7739154820338099	0.7739154820338099	TRUE	TRUE
mesxuuyan::20201102142301::4763573965407111765	34.66376853474476	80	32768	0.001	2	1	65	15	0.0	estimated	1	1	1.0	1.0	0.0	1.0	0.0	1.0	FALSE	FALSE
mesxuuyan::20201102142301::4763573965407111765	39.57604896786221	80	32768	0.001	2	2	65	15	0.0016345634697760346	estimated	6	2	0.0011697845048345666	0.8357322744399427	0.0011697845048345666	0.0011697845048345666	0.8357322744399427	0.8357322744399427	TRUE	TRUE
mesxuuyan::20201102142301::4763573965407111765	30.023797946659244	80	76800	0.001	2	2	65	15	0.0013959626724777813	estimated	7	2	0.0014755210912102378	0.7065962833204482	0.0014755210912102378	0.0014755210912102378	0.7065962833204482	0.7065962833204482	TRUE	TRUE
mesxuuyan::20201102142301::4763573965407111765	48.79206850040194	80	32768	0.001	5	5	65	15	0.005661443726047381	estimated	30	5	7.30610994652944e-08	0.6233182155610548	7.30610994652944e-08	7.30610994652944e-08	0.6233182155610548	0.6233182155610548	TRUE	TRUE
mesxuuyan::20201102142301::4763573965407111765	51.985683113321436	80	51200	0.001	3	1	65	15	0.0	estimated	1	1	1.0	1.0	0.0	1.0	0.0	1.0	FALSE	FALSE
mesxuuyan::20201102142301::4763573965407111765	35.936349118050266	80	32768	0.001	2	2	65	15	0.0015682557736259202	estimated	6	2	0.0010827818342915966	0.88199844601634	0.0010827818342915966	0.0010827818342915966	0.88199844601634	0.88199844601634	TRUE	TRUE
mesxuuyan::20201102142301::4763573965407111765	34.44349554094188	80	32768	0.005	3	3	65	15	0.0027179502381947758	estimated	7	3	1.2923225751273091e-05	0.8103571434948221	1.2923225751273091e-05	1.2923225751273091e-05	0.8103571434948221	0.8103571434948221	TRUE	TRUE
mesxuuyan::20201102142301::4763573965407111765	34.89894867428084	80	92160	0.005	4	4	65	15	0.0048743018789255774	estimated	35	4	1.2104567013349124e-06	0.5426064396465148	1.2104567013349124e-06	1.2104567013349124e-06	0.5426064396465148	0.5426064396465148	TRUE	TRUE
mesxuuyan::20201102142301::4763573965407111765	31.95642180353046	80	73728	0.005	3	2	65	15	0.0019314624808199985	estimated	14	2	0.0008836906538787729	0.4458530176282947	4.968268617438403e-05	0.0017105567367162332	0.025066662703176486	0.8630360404309134	FALSE	TRUE
mesxuuyan::20201102142301::4763573965407111765	52.41194017192756	80	76800	0.005	4	4	65	15	0.004152210432972299	estimated	34	4	2.486677835113651e-06	0.5997566339250984	2.2002697130766213e-07	2.930957437778324e-06	0.05306784570997168	0.7069115034675642	FALSE	TRUE
mesxuuyan::20201102142301::4763573965407111765	26.586375682221984	80	61440	0.005	4	4	65	15	0.004813515340801733	estimated	13	4	4.109471592111378e-06	0.7210406406850659	4.109471592111378e-06	4.109471592111378e-06	0.7210406406850659	0.7210406406850659	TRUE	TRUE
mesxuuyan::20201102142301::4763573965407111765	60.791103378143674	80	40960	0.005	5	4	65	15	0.003716525958002922	estimated	11	4	6.693193047968579e-06	0.7505015296162987	1.1712297776066268e-07	8.336781731361355e-06	0.013132890883712297	0.934795604522848	FALSE	TRUE
mesxuuyan::20201102142301::4763573965407111765	31.85942804246497	80	40960	0.005	3	3	65	15	0.0029021549913092145	estimated	8	3	5.764445726203765e-05	0.814498135988803	5.764445726203765e-05	5.764445726203765e-05	0.814498135988803	0.814498135988803	TRUE	TRUE
mesxuuyan::20201102142301::4763573965407111765	23.61351353250489	80	40960	0.005	2	2	65	15	0.0017369668593972428	estimated	7	2	0.0020796340105896437	0.8647010139039707	0.0020796340105896437	0.0020796340105896437	0.8647010139039707	0.8647010139039707	TRUE	TRUE
mesxuuyan::20201102142301::4763573965407111765	48.65317300975108	80	40960	0.001	2	2	65	15	0.0012059605320982254	estimated	2	2	0.009480572664792375	0.9422935659028606	0.009480572664792375	0.009480572664792375	0.9422935659028606	0.9422935659028606	TRUE	TRUE
mesxuuyan::20201102142301::4763573965407111765	38.34243167700548	80	76800	0.005	7	6	65	15	0.007409047606425462	estimated	49	6	1.4060059669712937e-09	0.42566370094274764	2.7246776804296417e-10	1.9898569554368864e-09	0.08248872427093062	0.6024226752198603	FALSE	TRUE
mesxuuyan::20201102142301::4763573965407111765	38.64666906120385	80	51200	0.005	6	6	65	15	0.007777511676527041	estimated	51	6	6.507633485448405e-08	0.501036520794065	6.507633485448405e-08	6.507633485448405e-08	0.501036520794065	0.501036520794065	TRUE	TRUE
mesxuuyan::20201102142301::4763573965407111765	31.95300427656223	80	76800	0.005	8	7	65	15	0.00840822026582685	estimated	358	7	5.978899286401021e-10	0.15745635598130253	1.7092925616310265e-11	2.60342888932519e-09	0.004501480375702645	0.6856218951571404	FALSE	TRUE
mesxuuyan::20201102142301::4763573965407111765	40.418876170429144	80	61440	0.005	5	4	65	15	0.004057018259696708	estimated	57	4	6.1081378452763165e-06	0.506417320331911	1.7002110265900766e-07	1.0272595504581928e-05	0.014096216128297999	0.8516867857373446	FALSE	TRUE
mesxuuyan::20201102142301::4763573965407111765	43.40116920177965	80	61440	0.005	5	5	65	15	0.005608962437074433	estimated	28	5	4.274830705710056e-08	0.4795976542488155	4.274830705710056e-08	4.274830705710056e-08	0.4795976542488155	0.4795976542488155	TRUE	TRUE
mesxuuyan::20201102142301::4763573965407111765	36.62588400396389	80	32768	0.005	4	3	65	15	0.0027107640268264235	estimated	8	3	5.649133163163675e-05	0.8080852877758757	6.610250778080469e-07	6.709567559104485e-05	0.009455692135400803	0.9597760709917853	FALSE	FALSE
mesxuuyan::20201102142301::4763573965407111765	41.406817689908124	80	32768	0.005	3	3	65	15	0.0029891999101737832	estimated	7	3	1.3870924148201528e-05	0.7990337944481071	1.3870924148201528e-05	1.3870924148201528e-05	0.7990337944481071	0.7990337944481071	TRUE	TRUE
mesxuuyan::20201102142301::4763573965407111765	24.971291032132605	80	40960	0.005	2	2	65	15	0.0020681798162987524	estimated	7	2	0.0019766099684165135	0.8620926958077738	0.0019766099684165135	0.0019766099684165135	0.8620926958077738	0.8620926958077738	TRUE	TRUE
mesxuuyan::20201102142301::4763573965407111765	35.81813092939076	80	122880	0.005	9	8	65	15	0.011114551240193941	estimated	269	8	5.682505754880537e-12	0.14419896492162596	1.1228495509048597e-13	3.0491962408974126e-11	0.002849337070431128	0.7737624223304698	FALSE	TRUE
mesxuuyan::20201102142301::4763573965407111765	47.1749437701742	80	40960	0.005	4	4	65	15	0.004390950871949402	estimated	23	4	5.197790338002721e-06	0.6216188914100748	5.197790338002721e-06	5.197790338002721e-06	0.6216188914100748	0.6216188914100748	TRUE	TRUE
mesxuuyan::20201102142301::4763573965407111765	35.25784880648091	80	40960	0.005	4	4	65	15	0.00518542002272743	estimated	15	4	1.1721565697941953e-06	0.6762165271910202	1.1721565697941953e-06	1.1721565697941953e-06	0.6762165271910202	0.6762165271910202	TRUE	TRUE
mesxuuyan::20201102142301::4763573965407111765	41.47983131308102	80	32768	0.005	3	3	65	15	0.0031416371035480847	estimated	6	3	0.00023550371080310087	0.8043491970374348	0.00023550371080310087	0.00023550371080310087	0.8043491970374348	0.8043491970374348	TRUE	TRUE
mesxuuyan::20201102142301::4763573965407111765	37.7073994876316	80	53248	0.005	3	2	65	15	0.0015439691335802999	estimated	5	2	0.003327304587108861	0.8766439882207206	3.957550830656005e-05	0.003663936133827205	0.010426947858077164	0.9653362055847163	FALSE	FALSE
mesxuuyan::20201102142301::4763573965407111765	37.51444094680731	80	40960	0.005	5	4	65	15	0.004861850434113476	estimated	22	4	6.472762501843789e-07	0.6365287901768265	2.0254316553512644e-08	8.879936265281206e-07	0.01991801121699338	0.873249263537274	FALSE	TRUE
mesxuuyan::20201102142301::4763573965407111765	29.047065747189514	80	49152	0.005	6	6	65	15	0.009248691617404195	estimated	53	6	3.2555797542623814e-10	0.3282524028502941	3.2555797542623814e-10	3.2555797542623814e-10	0.3282524028502941	0.3282524028502941	TRUE	TRUE
mesxuuyan::20201102142301::4763573965407111765	35.538707162572734	80	51200	0.005	3	3	65	15	0.0030617774390459176	estimated	14	3	5.796095311744882e-06	0.7389448164217638	5.796095311744882e-06	5.796095311744882e-06	0.7389448164217638	0.7389448164217638	TRUE	TRUE
mesxuuyan::20201102142301::4763573965407111765	48.10187940260059	80	64000	0.005	5	4	65	15	0.003814029023264716	estimated	11	4	3.0324288917195086e-06	0.7588288485532867	2.1823836491171303e-08	3.855911277777059e-06	0.005461152530511679	0.9648954087691903	FALSE	FALSE
mesxuuyan::20201102142301::4763573965407111765	29.394946017365488	80	92160	0.005	4	3	65	15	0.003818480032604415	estimated	39	3	7.899951172942683e-05	0.47149589956043936	3.961935065422002e-06	0.00012771630167894414	0.023646173207616965	0.762254237151386	FALSE	TRUE
mesxuuyan::20201102142301::4763573965407111765	35.57283883959164	80	61440	0.005	5	4	65	15	0.0048571107527786705	estimated	27	4	1.2419984365244417e-06	0.6156970414982815	1.1633290933535772e-07	1.3583313458597995e-06	0.057669821475059495	0.673366862973341	FALSE	TRUE
mesxuuyan::20201102142301::4763573965407111765	27.997745051625124	80	61440	0.005	6	6	65	15	0.009828620597633668	estimated	76	6	1.3409912444764347e-08	0.24865377810007486	1.3409912444764347e-08	1.3409912444764347e-08	0.24865377810007486	0.24865377810007486	TRUE	TRUE
mesxuuyan::20201102142301::4763573965407111765	25.367072185132383	80	53248	0.005	4	3	65	15	0.0030924645051748113	estimated	10	3	1.1010494187331574e-05	0.7692950310661641	7.344856800497196e-07	1.1744979867381294e-05	0.05131796760781361	0.8206129986739777	FALSE	TRUE
mesxuuyan::20201102142301::4763573965407111765	43.76521880077732	80	73728	0.01	15	13	65	15	0.017489364224231238	estimated	2592	13	2.2665009301143966e-17	0.049389944234133835	3.4012276119018092e-18	1.2166225973062138e-16	0.0074117084995393235	0.265117571480141	FALSE	TRUE
mesxuuyan::20201102142301::4763573965407111765	49.88314419704693	80	83200	0.01	6	4	65	15	0.0035259515959179194	estimated	17	4	6.885036299257853e-06	0.6891531821820301	1.1865530752807731e-08	9.601046535018775e-06	0.0011876725003552436	0.9610104412374934	FALSE	FALSE
mesxuuyan::20201102142301::4763573965407111765	49.65269484063577	80	40960	0.005	6	5	65	15	0.005075742686628607	estimated	14	5	6.49042809131262e-08	0.711950909584806	7.380032281132131e-10	8.41264856648846e-08	0.008095337659391034	0.9228039683461748	FALSE	TRUE
mesxuuyan::20201102142301::4763573965407111765	37.40760549676587	80	32768	0.01	9	8	65	15	0.00869734694517527	estimated	117	8	1.726085662599072e-13	0.37438708193110487	1.1679482113735789e-14	3.196771608208727e-13	0.025332735922526082	0.6933780981619014	FALSE	TRUE
mesxuuyan::20201102142301::4763573965407111765	45.13513321131308	80	61440	0.01	7	7	65	15	0.008810221149150943	estimated	159	7	1.1749775328062965e-10	0.35950183258376034	1.1749775328062965e-10	1.1749775328062965e-10	0.35950183258376034	0.35950183258376034	TRUE	TRUE
mesxuuyan::20201102142301::4763573965407111765	65.14841513456525	80	73728	0.01	9	9	65	15	0.012324888801086387	estimated	91	9	3.09496104760084e-13	0.24070825493062686	2.3423209824438625e-13	5.437282030044703e-13	0.18217224304277235	0.4228804979733992	FALSE	TRUE
mesxuuyan::20201102142301::4763573965407111765	34.32891413614928	80	32768	0.01	9	7	65	15	0.008931379336926263	estimated	38	7	1.012179124230194e-09	0.4624981622315311	1.3480285155103218e-11	1.921372034543024e-09	0.006159588714432258	0.8779385127262422	FALSE	TRUE
mesxuuyan::20201102142301::4763573965407111765	47.78810326684639	80	66560	0.01	5	5	65	15	0.004616936389838893	estimated	11	5	9.803009281257396e-09	0.7760061858151347	9.803009281257396e-09	9.803009281257396e-09	0.7760061858151347	0.7760061858151347	TRUE	TRUE
mesxuuyan::20201102142301::4763573965407111765	36.809106393300226	80	110592	0.01	9	9	65	15	0.011828934083030122	estimated	62	9	9.24617800435803e-11	0.34636106205686495	1.6273068617607163e-11	1.605188011946062e-10	0.0609587802296479	0.6013020994799543	FALSE	TRUE
mesxuuyan::20201102142301::4763573965407111765	46.49166052136963	80	81920	0.01	8	6	65	15	0.007849406633095002	estimated	162	6	3.706977760496144e-08	0.3128627938313174	5.42471868665358e-11	1.1159983527152271e-07	0.000457837287868768	0.941884157661909	FALSE	TRUE
mesxuuyan::20201102142301::4763573965407111765	49.3082034392488	80	96000	0.01	9	9	65	15	0.010394862513285318	estimated	130	9	4.729297436133278e-13	0.21630427476199002	4.729297436133278e-13	4.729297436133278e-13	0.21630427476199002	0.21630427476199002	TRUE	TRUE
mesxuuyan::20201102142301::4763573965407111765	51.82159555660097	80	49152	0.01	9	7	65	15	0.009627873252500268	estimated	74	7	3.137327259464704e-10	0.3551094213763574	1.2601397940900129e-11	6.592259485239751e-10	0.014263335512182994	0.7461680780364981	FALSE	TRUE
mesxuuyan::20201102142301::4763573965407111765	31.86761257000432	80	73728	0.01	4	4	65	15	0.004642970674350721	estimated	53	4	2.0902268689487726e-06	0.3707293431859881	2.0902268689487726e-06	2.0902268689487726e-06	0.3707293431859881	0.3707293431859881	TRUE	TRUE
mesxuuyan::20201102142301::4763573965407111765	31.450598764431724	80	40960	0.01	4	4	65	15	0.0043699603586330685	estimated	30	4	2.7584257980415646e-07	0.6427071929147107	2.7584257980415646e-07	2.7584257980415646e-07	0.6427071929147107	0.6427071929147107	TRUE	TRUE
mesxuuyan::20201102142301::4763573965407111765	40.3949708643829	80	110592	0.01	10	10	65	15	0.014069917041791254	estimated	219	10	3.42651680984113e-12	0.26694030723551687	3.42651680984113e-12	3.42651680984113e-12	0.26694030723551687	0.26694030723551687	TRUE	TRUE
mesxuuyan::20201102142301::4763573965407111765	37.62840922205231	80	240000	0.01	11	10	65	15	0.01298412667451607	estimated	1022	10	9.134444507860247e-13	0.05823029052626189	8.238727066542927e-13	3.520808896497183e-12	0.05252026767895407	0.2244446553417227	FALSE	TRUE
mesxuuyan::20201102142301::4763573965407111765	41.653233865690666	80	73728	0.01	7	7	65	15	0.008491475791283284	estimated	125	7	1.54089008652494e-10	0.19311925877733235	1.2508210168129926e-10	2.791711103337933e-10	0.15676499559731874	0.3498842543746511	FALSE	TRUE
mesxuuyan::20201102142301::4763573965407111765	33.26040169542776	80	165888	0.01	10	10	65	15	0.013823435117483712	estimated	1448	10	4.2994616937871824e-14	0.12725841466562476	8.32591796049069e-15	7.796525422614369e-14	0.024643622754429013	0.23076690428847346	FALSE	TRUE
mesxuuyan::20201102142301::4763573965407111765	41.98203685291831	80	49152	0.01	9	9	65	15	0.01180130724013527	estimated	138	9	9.285614317639993e-13	0.2641776414886109	9.285614317639993e-13	9.285614317639993e-13	0.2641776414886109	0.2641776414886109	TRUE	TRUE
mesxuuyan::20201102142301::4763573965407111765	52.917935209273466	80	92160	0.01	13	10	65	15	0.011749037309446828	estimated	148	10	9.850696699014541e-14	0.30281120212740764	1.5092126847580743e-17	3.202428414077361e-13	4.639331829019195e-05	0.984429048445624	FALSE	FALSE
mesxuuyan::20201102142301::4763573965407111765	35.093345381349586	80	92160	0.01	11	10	65	15	0.014202802085680276	estimated	357	10	6.34584407639435e-14	0.1705801280276871	9.340247857464357e-15	1.602554731770142e-13	0.025107151328588526	0.43077640740276346	FALSE	TRUE
mesxuuyan::20201102142301::4763573965407111765	49.72725761756885	80	96000	0.01	7	6	65	15	0.0062112499992275205	estimated	81	6	2.8172113728865184e-09	0.3081375823409939	2.6388327796950673e-10	6.09101819801605e-09	0.02886271015242549	0.6662161169712367	FALSE	TRUE
mesxuuyan::20201102142301::4763573965407111765	57.267045400860006	80	49152	0.01	7	6	65	15	0.006155638693366186	estimated	59	6	7.950309798740503e-11	0.49459737985996943	9.601737454416404e-12	8.910483544182143e-11	0.05973344822122563	0.554330828081195	FALSE	TRUE
mesxuuyan::20201102142301::4763573965407111765	31.295479138641966	80	81920	0.01	9	9	65	15	0.01236838963448042	estimated	119	9	1.577484012441052e-11	0.23340765458906554	1.577484012441052e-11	1.577484012441052e-11	0.23340765458906554	0.23340765458906554	TRUE	TRUE
mesxuuyan::20201102142301::4763573965407111765	36.76672733038759	80	40960	0.01	5	5	65	15	0.0059285072600716365	estimated	30	5	3.438225121666903e-10	0.5937018386263574	3.438225121666903e-10	3.438225121666903e-10	0.5937018386263574	0.5937018386263574	TRUE	TRUE
mesxuuyan::20201102142301::4763573965407111765	36.391600256080835	80	61440	0.01	4	4	65	15	0.005303808580118695	estimated	23	4	1.5627172357786501e-06	0.3750729499412237	1.5627172357786501e-06	1.5627172357786501e-06	0.3750729499412237	0.3750729499412237	TRUE	TRUE
mesxuuyan::20201102142301::4763573965407111765	44.62327078025115	80	61440	0.01	7	6	65	15	0.007234665824773635	estimated	94	6	5.707461333168329e-10	0.351528983703809	1.075640968593146e-11	1.3413023199152974e-09	0.006624994098905751	0.8261232338435179	FALSE	TRUE
mesxuuyan::20201102142301::4763573965407111765	33.99151707386404	80	211968	0.01	7	7	65	15	0.00974753232723667	estimated	218	7	1.198908993899278e-09	0.21355529156756375	1.198908993899278e-09	1.198908993899278e-09	0.21355529156756375	0.21355529156756375	TRUE	TRUE
mesxuuyan::20201102142301::4763573965407111765	39.68234614984141	80	73728	0.01	8	6	65	15	0.007181752535240036	estimated	36	6	3.1852228789519286e-09	0.3727289359869325	1.9786036379871542e-11	8.009068287223692e-09	0.0023153256671617542	0.937206473264386	FALSE	TRUE
mesxuuyan::20201102142301::4763573965407111765	35.640980008354944	80	51200	0.01	3	3	65	15	0.003136011865179381	estimated	10	3	1.656894131048658e-05	0.821826852557194	1.656894131048658e-05	1.656894131048658e-05	0.821826852557194	0.821826852557194	TRUE	TRUE
mesxuuyan::20201102142301::4763573965407111765	47.15966093362789	80	1198080	0.05	24	23	65	15	0.04219302653251492	estimated	7144	24	1.3343614882684632e-19	0.029722817253259485	2.957163840093047e-20	9.62567600537233e-19	0.006587063639036084	0.21441132059201412	FALSE	TRUE
mesxuuyan::20201102142301::4763573965407111765	35.235977489648334	80	806400	0.05	25	24	65	15	0.03908587593630891	estimated	10683	26	5.587385766502487e-21	0.022705497836275255	9.668153097604821e-22	5.2018144122851614e-20	0.00392885400099833	0.21138648881367442	FALSE	TRUE
mesxuuyan::20201102142301::4763573965407111765	29.009178960971344	80	2250560	0.05	22	19	65	15	0.038895351865569985	estimated	39195	21	4.447031031054412e-20	0.007525007033869776	2.479389957578694e-22	4.022934620160955e-18	4.195479352448322e-05	0.680737577545792	FALSE	TRUE
mesxuuyan::20201102142301::4763573965407111765	38.53435754939408	80	262144	0.05	26	25	65	15	0.038726708862976265	estimated	4602	25	1.350659485472596e-23	0.02117596504238535	9.957444286098894e-24	5.746838523445483e-23	0.01561152121477535	0.09010031987013657	FALSE	TRUE
mesxuuyan::20201102142301::4763573965407111765	43.22017978810996	80	711936	0.05	26	22	65	15	0.042588241172732834	estimated	67258	23	3.9325538489030087e-22	0.004395152093434192	4.781549769679772e-25	7.58909211509769e-20	5.344017981071046e-06	0.848182005345989	FALSE	TRUE
mesxuuyan::20201102142301::4763573965407111765	34.60472383732672	80	1152000	0.05	30	26	65	15	0.0485997890269771	estimated	6270	29	6.474620976618604e-22	0.02715617329250444	3.156791836340752e-23	1.1640199063640951e-20	0.0013240371361599565	0.48821894605569305	FALSE	TRUE
mesxuuyan::20201102142301::4763573965407111765	32.4556722258456	80	49152	0.05	19	18	65	15	0.02749318091074243	estimated	387	18	2.2814665975569597e-20	0.15288906900480895	5.525264761851237e-21	5.3253365917972605e-20	0.0370267347481261	0.3568694604290818	FALSE	TRUE
mesxuuyan::20201102142301::4763573965407111765	40.7105151685191	80	122880	0.05	27	27	65	15	0.04223827350170079	estimated	1103	28	1.0943020452686232e-21	0.040280525716171134	4.913090588180344e-22	4.3442837175114625e-21	0.01808475755288357	0.15991017540190053	FALSE	TRUE
mesxuuyan::20201102142301::4763573965407111765	31.637709180596662	80	663552	0.05	27	22	65	15	0.03419118877132045	estimated	17435	23	3.693891515096709e-22	0.012822244165518314	2.266707621784306e-24	2.0418341533960033e-20	7.868200367979347e-05	0.7087619101248146	FALSE	TRUE
mesxuuyan::20201102142301::4763573965407111765	45.99030469815253	80	288000	0.05	24	22	65	15	0.03914943435649386	estimated	8829	24	1.1905155894338023e-17	0.011675635152164802	5.0062717966944536e-20	8.521115744481951e-16	4.9097553605808664e-05	0.8356836265307108	FALSE	TRUE
mesxuuyan::20201102142301::4763573965407111765	41.706828709070344	80	940032	0.05	22	19	65	15	0.03095250420417045	estimated	42829	21	2.1709522712625274e-18	0.006010110300939066	8.849885102371704e-19	1.8561305496181022e-17	0.0024500209571608486	0.0513855117121478	FALSE	TRUE
mesxuuyan::20201102142301::4763573965407111765	43.86733569654902	80	1069056	0.05	22	21	65	15	0.03136066088399182	estimated	5784	21	7.223103076696455e-21	0.023480242583063835	1.4267926794664562e-21	8.099453654586501e-20	0.004638094995168502	0.26329007710485697	FALSE	TRUE
mesxuuyan::20201102142301::4763573965407111765	38.4217500243946	80	225280	0.05	24	21	65	15	0.03174253988228196	estimated	2633	21	3.25657235955276e-23	0.024712732571307162	2.860732188046528e-25	1.0655624261751233e-21	0.00021708871081566668	0.8086096781744926	FALSE	TRUE
mesxuuyan::20201102142301::4763573965407111765	32.42993226025584	80	552960	0.05	20	18	65	15	0.0338605155893151	estimated	18858	18	4.905578387907412e-22	0.01244050764820315	3.350935179906503e-24	2.7347933003894993e-20	8.497944877819504e-05	0.6935413987801625	FALSE	TRUE
mesxuuyan::20201102142301::4763573965407111765	36.40393641649938	80	6451200	0.05	30	28	65	15	0.044525795480313914	estimated	337358	32	2.2832819277146357e-22	0.0009350010333145929	5.955398031880982e-25	1.8713721622946986e-19	2.438727888142045e-06	0.7663245104440644	FALSE	TRUE
mesxuuyan::20201102142301::4763573965407111765	34.05499060521295	80	1990656	0.05	26	25	65	15	0.04136494359488053	estimated	8518	25	5.990692176112545e-20	0.03584307712059606	1.0237693567237984e-20	3.3454127440794923e-19	0.0061253429366764965	0.20016032114685883	FALSE	TRUE
mesxuuyan::20201102142301::4763573965407111765	40.050108420505794	80	3168000	0.05	30	27	65	15	0.04507423579804862	estimated	121252	30	2.1981337376066325e-23	0.0030437862097024396	7.308165128450787e-25	2.46063899608301e-21	0.0001011971740192067	0.3407280874314951	FALSE	TRUE
mesxuuyan::20201102142301::4763573965407111765	45.06742304395297	80	348160	0.05	29	26	65	15	0.04518144226919244	estimated	2915	27	1.4118686706705905e-21	0.02425405860034294	6.197319044550877e-23	3.3325112982042944e-20	0.0010646184195033238	0.5724818886629293	FALSE	TRUE
mesxuuyan::20201102142301::4763573965407111765	38.06099525996448	80	165888	0.05	21	20	65	15	0.03506265925308502	estimated	912	20	7.345775997735692e-22	0.06267208992408846	7.00133116651491e-22	1.4347107164250602e-21	0.059733383728472034	0.12240547365256049	FALSE	TRUE
mesxuuyan::20201102142301::4763573965407111765	32.68051733480889	80	1105920	0.05	28	27	65	15	0.056674241138299296	estimated	35829	29	7.155407519679595e-23	0.007746422756236249	3.056998027021353e-24	3.3912541532226274e-21	0.0003309496910854898	0.3671361592257817	FALSE	TRUE
mesxuuyan::20201102142301::4763573965407111765	38.34553978707883	80	1188864	0.05	26	25	65	15	0.04348645546073531	estimated	15017	25	1.2186791314016352e-23	0.009798006012084134	9.768884172762932e-24	4.3234091474841644e-23	0.007854043233348856	0.03475959153499997	FALSE	TRUE
mesxuuyan::20201102142301::4763573965407111765	43.176408891029524	80	221184	0.05	32	27	65	15	0.04543579034140732	estimated	9733	30	4.6078692745481046e-26	0.006505694627288828	2.475526367945601e-26	1.1662690974293958e-24	0.0034951118688658868	0.16466158541061277	FALSE	TRUE
mesxuuyan::20201102142301::4763573965407111765	31.920871668214645	80	497664	0.05	22	20	65	15	0.03505962810269692	estimated	15950	20	3.1590181456804226e-21	0.013959124791234205	2.3195119297598374e-22	7.299687701204654e-20	0.0010249499999405685	0.3225598805042811	FALSE	TRUE
mesxuuyan::20201102142301::4763573965407111765	41.87949871550453	80	230400	0.05	24	22	65	15	0.033620347844709984	estimated	1035	23	1.21482103490622e-18	0.05795634106490446	1.2680757144559135e-20	1.6972090849611553e-17	0.0006049700037405323	0.8096997480296051	FALSE	TRUE
mesxuuyan::20201102142301::4763573965407111765	47.50659472935762	80	159744	0.05	25	19	65	15	0.03047908632897457	estimated	1350	19	8.70162406481897e-22	0.05450251859978421	2.7355349166356368e-25	1.551303297812185e-20	1.713399034061749e-05	0.9716569713090027	FALSE	FALSE
mesxuuyan::20201102142301::4763573965407111765	68.47281810288048	80	829440	0.1	35	30	65	15	0.052147339302541035	estimated	51190	32	9.278700849266729e-24	0.0018872999590326053	1.6783977399872246e-24	1.1074832044868752e-21	0.00034138830827471243	0.225263540705977	FALSE	TRUE
mesxuuyan::20201102142301::4763573965407111765	23.74744138296672	80	331776	0.1	36	33	65	15	0.07868576991135234	estimated	25493	35	2.0375996931426478e-26	0.00952099472892095	1.915214076424481e-29	1.895473952805567e-24	8.949129305309585e-06	0.8856890572865523	FALSE	TRUE
mesxuuyan::20201102142301::4763573965407111765	26.34924022014403	80	3440640	0.1	32	32	65	15	0.07991466157824453	estimated	35838	33	2.1745694724266088e-24	0.007528383380497538	8.50783877525675e-25	1.4702381661082435e-23	0.002945423121760352	0.05089980667645025	FALSE	TRUE
mesxuuyan::20201102142301::4763573965407111765	43.12471895873759	80	700416	0.1	32	29	65	15	0.05288932755648869	estimated	23904	30	9.268424477852076e-25	0.004662109271691853	2.3378215465201248e-26	1.0803489992797483e-22	0.0001175947382819729	0.543426242317762	FALSE	TRUE
mesxuuyan::20201102142301::4763573965407111765	24.803587179196228	80	737280	0.1	32	32	65	15	0.063810037172889	estimated	55099	32	7.78500737785766e-26	0.001001383666872703	7.78500737785766e-26	2.335502213357298e-25	0.001001383666872703	0.003004151000618109	FALSE	TRUE
mesxuuyan::20201102142301::4763573965407111765	47.41620766991205	80	165888	0.05	31	28	65	15	0.041892649517130176	estimated	5214	29	4.9052394950219216e-27	0.030189563128675906	1.1455912953181574e-28	9.230950951317139e-26	0.0007050603903187107	0.5681238943894905	FALSE	TRUE
mesxuuyan::20201102142301::4763573965407111765	33.27045098463315	80	1148160	0.1	37	33	65	15	0.0730115046255772	estimated	89465	36	3.1096949731524054e-25	0.002547526475327506	9.436350096658864e-27	5.531132516481016e-23	7.730453278936295e-05	0.45312182210578594	FALSE	TRUE
mesxuuyan::20201102142301::4763573965407111765	34.475093539793754	80	1555200	0.1	38	32	65	15	0.0571063221753805	estimated	99813	35	2.5471004077576243e-25	0.0014064534669387095	2.5966471136147416e-29	1.7863026882695935e-22	1.4338120806847154e-07	0.9863575072528988	FALSE	FALSE
