# Supplementary material for: Incorporating the speciation process into species delimitation
Source: PLoS Comput Biol. 2021 May 13;17(5):e1008924. doi: 10.1371/journal.pcbi.1008924 (PMC8118268; doi:10.1371/journal.pcbi.1008924)
Supplement: S1 Data — This is an compressed archive that includes: scripts to simulate data, construct analysis pipelines, and cluster execution job files (delineate-performance-setup/bin); some notes on the parameter space we used (delineate-performance-setup/docs); scripts to collate, compile, and analyze results, as well as generate plots/figures from results data (delineate-performance-results/bin/); CSV/TSV files summarizing each replicate, including (true) parameters as well as inferred parameter values and probablities, as well as metadata such as analysis execution date/time, cluster location, etc. (delineate-performance-results/data/extracts); TSV files containing data simulation/generation logs, including random seeds etc. (delineate-performance-results/data/logs). Note that we omit the full (simulated) data sets due to size (> 5TB). However, these can be easily regenerated in identical detail using the same random seeds for the data generation (given in the “logs”) with the scripts found in the “setup” section above. Note also that the automatically generated logs provided above span a broad variety of studies and analyses, including not only the production runs reported here but also pilot runs, experimental studies, etc. Production run details relevant to this paper can be identified by correlating date/time/cluster with the information found in the “extracts” subdirectory above. (TBZ) [file pcbi.1008924.s002.tbz › delineate-performance-results/data/extracts/constrained-partition-estimation/data/pilot/by-run/2020-11-11-constrained-partition-estimation-kucrc.tsv]

batch_id	root_age	num_tips	total_num_partitions	true_speciation_completion_rate	true_num_species	num_constrained_species	num_constrained_lineages	num_unconstrained_lineages	estimated_speciation_completion_rate	speciation_completion_rate_source	total_num_partitions_in_confidence_interval	inferred_partition_num_species	inferred_partition_probability	inferred_partition_probability_given_constraints	true_partition_probability	true_partition_cumulative_probability	true_partition_probability_given_constraints	true_partition_cumulative_probability_given_constraints	is_true_partition_preferred	is_true_partition_in_confidence_interval
submit1::20201110214829::4586415754610136944	25.421654656132997	20	7392985	0.05	5	3	5	15	0.07328404550759329	estimated	139195	8	0.006730479292476125	0.010126596384556767	0.00011565405764654165	0.2707678730031652	0.00017401167303672275	0.40739401232140393	FALSE	TRUE
submit1::20201110214829::4586415754610136944	21.06261472989744	20	113920	0.001	2	1	5	15	0.0	estimated	1	1	1.0	1.0	0.0	1.0	0.0	1.0	FALSE	FALSE
submit1::20201110214829::4586415754610136944	25.80150999015418	20	91136	0.001	2	2	5	15	0.011370777746636689	estimated	265	2	0.015735486297711397	0.2654992183576248	0.015735486297711397	0.015735486297711397	0.2654992183576248	0.2654992183576248	TRUE	TRUE
submit1::20201110214829::4586415754610136944	32.109713227150884	20	222500	0.001	2	1	5	15	0.0	estimated	1	1	1.0	1.0	0.0	1.0	0.0	1.0	FALSE	FALSE
submit1::20201110214829::4586415754610136944	24.953571221375505	20	141440	0.001	2	1	5	15	0.0	estimated	1	1	1.0	1.0	0.0	1.0	0.0	1.0	FALSE	FALSE
submit1::20201110214829::4586415754610136944	28.22189518401131	20	83200	0.001	2	1	5	15	0.0	estimated	1	1	1.0	1.0	0.0	1.0	0.0	1.0	FALSE	FALSE
submit1::20201110214829::4586415754610136944	25.389717929759197	20	253504	0.001	2	1	5	15	0.0	estimated	1	1	1.0	1.0	0.0	1.0	0.0	1.0	FALSE	FALSE
submit1::20201110214829::4586415754610136944	41.822258855843586	20	449280	0.001	2	2	5	15	0.009697732919659875	estimated	325	2	0.017252648600396287	0.27820427909583667	0.017252648600396287	0.017252648600396287	0.27820427909583667	0.27820427909583667	TRUE	TRUE
submit1::20201110214829::4586415754610136944	19.630449937116936	20	193856	0.001	2	1	5	15	0.0	estimated	1	1	1.0	1.0	0.0	1.0	0.0	1.0	FALSE	FALSE
submit1::20201110214829::4586415754610136944	25.4433495777261	20	830440	0.001	2	2	5	15	0.02261910994213182	estimated	4243	3	0.003912933314048657	0.0475916674994695	0.0024757409894016888	0.012734057287299004	0.03011158957383337	0.15487997665599743	FALSE	TRUE
submit1::20201110214829::4586415754610136944	25.341517836270807	20	211250	0.001	2	1	5	15	0.0	estimated	1	1	1.0	1.0	0.0	1.0	0.0	1.0	FALSE	FALSE
submit1::20201110214829::4586415754610136944	17.13148480550815	20	113920	0.001	2	1	5	15	0.0	estimated	1	1	1.0	1.0	0.0	1.0	0.0	1.0	FALSE	FALSE
submit1::20201110214829::4586415754610136944	18.157566493843174	20	113152	0.001	2	1	5	15	0.0	estimated	1	1	1.0	1.0	0.0	1.0	0.0	1.0	FALSE	FALSE
submit1::20201110214829::4586415754610136944	24.463024995370677	20	314704	0.001	2	1	5	15	0.0	estimated	1	1	1.0	1.0	0.0	1.0	0.0	1.0	FALSE	FALSE
submit1::20201110214829::4586415754610136944	25.351664857320223	20	270400	0.001	2	2	5	15	0.014675915689780505	estimated	3746	2	0.004095612673107355	0.06567262038911535	0.00038355887271743504	0.018369357638002234	0.006150316999028599	0.29455027787995036	FALSE	TRUE
submit1::20201110214829::4586415754610136944	54.49550328991252	20	353600	0.001	2	2	5	15	0.00660299508477335	estimated	532	2	0.005531327157624913	0.2571725681683128	0.005531327157624913	0.005531327157624913	0.2571725681683128	0.2571725681683128	TRUE	TRUE
submit1::20201110214829::4586415754610136944	33.12364749507554	20	108800	0.001	2	1	5	15	0.0	estimated	1	1	1.0	1.0	0.0	1.0	0.0	1.0	FALSE	FALSE
submit1::20201110214829::4586415754610136944	38.676223752498544	20	140608	0.001	2	1	5	15	0.0	estimated	1	1	1.0	1.0	0.0	1.0	0.0	1.0	FALSE	FALSE
submit1::20201110214829::4586415754610136944	33.46855801551608	20	144000	0.001	2	2	5	15	0.012514766268118779	estimated	492	2	0.023762915199647273	0.1461190444985434	0.023762915199647273	0.023762915199647273	0.1461190444985434	0.1461190444985434	TRUE	TRUE
submit1::20201110214829::4586415754610136944	20.341662632495126	20	159744	0.001	3	2	5	15	0.022957273680844544	estimated	759	3	0.020212659044505858	0.09379459391435105	0.001716849589590538	0.1125780731589527	0.007966849374597044	0.5224060145849165	FALSE	TRUE
submit1::20201110214829::4586415754610136944	30.78792258301798	20	414800	0.001	2	1	5	15	0.0	estimated	1	1	1.0	1.0	0.0	1.0	0.0	1.0	FALSE	FALSE
submit1::20201110214829::4586415754610136944	38.9786980170625	20	185120	0.001	2	1	5	15	0.0	estimated	1	1	1.0	1.0	0.0	1.0	0.0	1.0	FALSE	FALSE
submit1::20201110214829::4586415754610136944	17.44078065666156	20	234240	0.001	2	2	5	15	0.01647826649796565	estimated	832	2	0.00900746152541103	0.11296801038377198	0.0036379882640809207	0.016803503015848726	0.04562620609961254	0.21074287109891604	FALSE	TRUE
submit1::20201110214829::4586415754610136944	19.503324516787885	20	135200	0.001	2	1	5	15	0.0	estimated	1	1	1.0	1.0	0.0	1.0	0.0	1.0	FALSE	FALSE
submit1::20201110214829::4586415754610136944	24.40489752775435	20	223680	0.001	2	2	5	15	0.0141057047544088	estimated	1037	2	0.00725959090323195	0.11890386470612802	0.006817125285579633	0.014076716188811584	0.1116567797615725	0.23056064446770053	FALSE	TRUE
submit1::20201110214829::4586415754610136944	31.251344794657093	20	66560	0.001	2	2	5	15	0.01038090823141761	estimated	74	2	0.04453750268320279	0.40012140042663846	0.04453750268320279	0.04453750268320279	0.40012140042663846	0.40012140042663846	TRUE	TRUE
submit1::20201110214829::4586415754610136944	34.622361072465345	20	262080	0.001	2	2	5	15	0.01165780537894246	estimated	468	2	0.03812770227560637	0.2285098937464608	0.03812770227560637	0.03812770227560637	0.2285098937464608	0.2285098937464608	TRUE	TRUE
submit1::20201110214829::4586415754610136944	35.731351563634	20	216320	0.001	2	2	5	15	0.008574689806546973	estimated	241	2	0.039930922295792606	0.31344730725227987	0.039930922295792606	0.039930922295792606	0.31344730725227987	0.31344730725227987	TRUE	TRUE
submit1::20201110214829::4586415754610136944	31.34156662219108	20	142400	0.005	2	1	5	15	0.0	estimated	1	1	1.0	1.0	0.0	1.0	0.0	1.0	FALSE	FALSE
submit1::20201110214829::4586415754610136944	19.6635154683089	20	744202	0.005	3	1	5	15	0.0	estimated	1	1	1.0	1.0	0.0	1.0	0.0	1.0	FALSE	FALSE
submit1::20201110214829::4586415754610136944	20.520504282328243	20	302600	0.005	2	1	5	15	0.0	estimated	1	1	1.0	1.0	0.0	1.0	0.0	1.0	FALSE	FALSE
submit1::20201110214829::4586415754610136944	27.02133013793695	20	287040	0.005	3	3	5	15	0.021281418853295552	estimated	7099	3	0.0002994409857390374	0.03408416090464187	0.0002994409857390374	0.0002994409857390374	0.03408416090464187	0.03408416090464187	TRUE	TRUE
submit1::20201110214829::4586415754610136944	45.360587649585725	20	176640	0.005	2	2	5	15	0.008212766653656667	estimated	874	2	0.009882310414007075	0.117310344216622	0.002116897857700452	0.029236049158490627	0.025129145508957486	0.34705355798735205	FALSE	TRUE
submit1::20201110214829::4586415754610136944	19.86688164401157	20	185120	0.005	2	1	5	15	0.0	estimated	1	1	1.0	1.0	0.0	1.0	0.0	1.0	FALSE	FALSE
submit1::20201110214829::4586415754610136944	19.45142961521606	20	99840	0.005	2	2	5	15	0.014114770056405018	estimated	447	2	0.012908591746809858	0.15130792169084575	0.012908591746809858	0.012908591746809858	0.15130792169084575	0.15130792169084575	TRUE	TRUE
submit1::20201110214829::4586415754610136944	15.675276351401385	20	64000	0.005	2	1	5	15	0.0	estimated	1	1	1.0	1.0	0.0	1.0	0.0	1.0	FALSE	FALSE
submit1::20201110214829::4586415754610136944	35.574449629054314	20	148096	0.005	2	1	5	15	0.0	estimated	1	1	1.0	1.0	0.0	1.0	0.0	1.0	FALSE	FALSE
submit1::20201110214829::4586415754610136944	21.898949811286542	20	142400	0.005	3	1	5	15	0.0	estimated	1	1	1.0	1.0	0.0	1.0	0.0	1.0	FALSE	FALSE
submit1::20201110214829::4586415754610136944	34.46373543282517	20	221952	0.005	3	2	5	15	0.013346169991687626	estimated	3196	2	0.0078066741479705356	0.07944207566591906	0.001392580695772766	0.021532871596608563	0.014171143678801826	0.21912225132734633	FALSE	TRUE
submit1::20201110214829::4586415754610136944	17.611060561409715	20	292800	0.005	3	3	5	15	0.03525531388090431	estimated	28218	3	0.00017965388302301308	0.009011503491904724	0.00017965388302301308	0.00017965388302301308	0.009011503491904724	0.009011503491904724	TRUE	TRUE
submit1::20201110214829::4586415754610136944	23.851995056984894	20	222144	0.005	2	2	5	15	0.013856616697388725	estimated	332	2	0.01000536125733473	0.22978996570003388	0.0057781475130758205	0.01578350877041055	0.1327048853799331	0.362494851079967	FALSE	TRUE
submit1::20201110214829::4586415754610136944	24.828695689047965	20	108800	0.005	2	2	5	15	0.011610765239506009	estimated	938	2	0.006244635869733533	0.17798694914724328	0.006244635869733533	0.006244635869733533	0.17798694914724328	0.17798694914724328	TRUE	TRUE
submit1::20201110214829::4586415754610136944	24.866159336909995	20	231200	0.005	2	1	5	15	0.0	estimated	1	1	1.0	1.0	0.0	1.0	0.0	1.0	FALSE	FALSE
submit1::20201110214829::4586415754610136944	34.15526768667699	20	113920	0.005	2	1	5	15	0.0	estimated	1	1	1.0	1.0	0.0	1.0	0.0	1.0	FALSE	FALSE
submit1::20201110214829::4586415754610136944	20.72259570488248	20	136000	0.005	2	1	5	15	0.0	estimated	1	1	1.0	1.0	0.0	1.0	0.0	1.0	FALSE	FALSE
submit1::20201110214829::4586415754610136944	35.92944471762326	20	526240	0.005	2	2	5	15	0.010888014603171445	estimated	827	2	0.033080979866225435	0.17945355952130085	0.033080979866225435	0.033080979866225435	0.17945355952130085	0.17945355952130085	TRUE	TRUE
submit1::20201110214829::4586415754610136944	34.124289610981485	20	104000	0.005	2	1	5	15	0.0	estimated	1	1	1.0	1.0	0.0	1.0	0.0	1.0	FALSE	FALSE
submit1::20201110214829::4586415754610136944	21.008692654322164	20	1724740	0.005	2	2	5	15	0.024539212950056795	estimated	46649	3	0.005276619613205224	0.020231371804605807	0.0015477708965644214	0.021276763025023685	0.005934391859208102	0.08157838447942746	FALSE	TRUE
submit1::20201110214829::4586415754610136944	21.340943587417712	20	305000	0.005	3	1	5	15	0.0	estimated	1	1	1.0	1.0	0.0	1.0	0.0	1.0	FALSE	FALSE
submit1::20201110214829::4586415754610136944	28.07749003441802	20	153600	0.005	3	2	5	15	0.015634296810000683	estimated	361	2	0.025520404732595793	0.12788962506775992	0.0038808581953040347	0.09994865990920404	0.019448026186851673	0.5008696678500127	FALSE	TRUE
submit1::20201110214829::4586415754610136944	33.268715384139284	20	183872	0.001	2	2	5	15	0.010205816355161773	estimated	147	2	0.013430085850185241	0.4017561949579288	0.013430085850185241	0.013430085850185241	0.4017561949579288	0.4017561949579288	TRUE	TRUE
submit1::20201110214829::4586415754610136944	34.26471699126828	20	104000	0.001	2	1	5	15	0.0	estimated	1	1	1.0	1.0	0.0	1.0	0.0	1.0	FALSE	FALSE
submit1::20201110214829::4586415754610136944	24.831194781576578	20	221000	0.001	2	1	5	15	0.0	estimated	1	1	1.0	1.0	0.0	1.0	0.0	1.0	FALSE	FALSE
submit1::20201110214829::4586415754610136944	33.13489299751326	20	136000	0.005	3	2	5	15	0.008436046951664736	estimated	283	2	0.010688344202087611	0.2839267803021038	0.0012540443203055097	0.01698713879713813	0.03331262162673801	0.4512489057261413	FALSE	TRUE
submit1::20201110214829::4586415754610136944	28.344460711741146	20	2843290	0.005	4	3	5	15	0.026422318874908975	estimated	11832	3	0.0005834699623590573	0.015573287883339566	3.438142520917838e-05	0.015229580151054802	0.0009176682043017456	0.4064898818027198	FALSE	TRUE
submit1::20201110214829::4586415754610136944	33.53327158443845	20	392080	0.005	3	2	5	15	0.012752446607153533	estimated	153	2	0.06938229676944095	0.3917549026124982	0.0011943723018932497	0.1385778169089686	0.006743812565993633	0.7824552039236712	FALSE	TRUE
submit1::20201110214829::4586415754610136944	19.596530803523677	20	242320	0.005	2	1	5	15	0.0	estimated	1	1	1.0	1.0	0.0	1.0	0.0	1.0	FALSE	FALSE
submit1::20201110214829::4586415754610136944	29.167026423490363	20	66560	0.005	2	1	5	15	0.0	estimated	1	1	1.0	1.0	0.0	1.0	0.0	1.0	FALSE	FALSE
submit1::20201110214829::4586415754610136944	18.864988377941554	20	69632	0.01	2	1	5	15	0.0	estimated	1	1	1.0	1.0	0.0	1.0	0.0	1.0	FALSE	FALSE
submit1::20201110214829::4586415754610136944	27.443007654000297	20	222144	0.01	3	2	5	15	0.011492140415773512	estimated	191	2	0.012110382374996218	0.24368639348451435	0.004140640565588837	0.02370173949756238	0.08331840687601233	0.47692890601005866	FALSE	TRUE
submit1::20201110214829::4586415754610136944	25.671132174166548	20	175760	0.01	2	1	5	15	0.0	estimated	1	1	1.0	1.0	0.0	1.0	0.0	1.0	FALSE	FALSE
submit1::20201110214829::4586415754610136944	21.834830886066186	20	141440	0.01	3	1	5	15	0.0	estimated	1	1	1.0	1.0	0.0	1.0	0.0	1.0	FALSE	FALSE
submit1::20201110214829::4586415754610136944	32.86455481346754	20	473760	0.005	3	2	5	15	0.010061046322294103	estimated	732	2	0.011533551843710759	0.17254758886275387	0.0006393287075789506	0.03588976839353115	0.009564670838467083	0.5369285268807581	FALSE	TRUE
submit1::20201110214829::4586415754610136944	20.747878672264267	20	227136	0.005	3	2	5	15	0.014498530790539924	estimated	430	2	0.01565929226440232	0.22382592969979867	0.0006367231694262053	0.04615896983692261	0.009100995942338796	0.6597727511108882	FALSE	TRUE
submit1::20201110214829::4586415754610136944	28.44768593718323	20	319400	0.005	2	2	5	15	0.011961863401044026	estimated	597	2	0.0053123276257235315	0.29561453690484424	0.0053123276257235315	0.0053123276257235315	0.29561453690484424	0.29561453690484424	TRUE	TRUE
submit1::20201110214829::4586415754610136944	23.206799694431368	20	136000	0.01	2	1	5	15	0.0	estimated	1	1	1.0	1.0	0.0	1.0	0.0	1.0	FALSE	FALSE
submit1::20201110214829::4586415754610136944	35.35672695076177	20	69632	0.01	2	1	5	15	0.0	estimated	1	1	1.0	1.0	0.0	1.0	0.0	1.0	FALSE	FALSE
submit1::20201110214829::4586415754610136944	34.96903586237123	20	83200	0.01	2	1	5	15	0.0	estimated	1	1	1.0	1.0	0.0	1.0	0.0	1.0	FALSE	FALSE
submit1::20201110214829::4586415754610136944	34.44744962734001	20	136000	0.01	2	2	5	15	0.008978223773756719	estimated	116	2	0.013123557212942361	0.4295225128483214	0.013123557212942361	0.013123557212942361	0.4295225128483214	0.4295225128483214	TRUE	TRUE
submit1::20201110214829::4586415754610136944	30.752258786287847	20	6439270	0.01	4	4	5	15	0.0526666932234996	estimated	65418	8	0.0007523634073841877	0.004489186395686672	0.0002199659770098668	0.02603572028924349	0.0013124884355285762	0.1553493965512492	FALSE	TRUE
submit1::20201110214829::4586415754610136944	27.78638588184787	20	64000	0.01	2	1	5	15	0.0	estimated	1	1	1.0	1.0	0.0	1.0	0.0	1.0	FALSE	FALSE
submit1::20201110214829::4586415754610136944	23.433887895896486	20	53248	0.01	2	1	5	15	0.0	estimated	1	1	1.0	1.0	0.0	1.0	0.0	1.0	FALSE	FALSE
submit1::20201110214829::4586415754610136944	24.13839518041867	20	436176	0.01	3	2	5	15	0.012169982399670659	estimated	601	2	0.007570155450390092	0.2283255387251832	8.642145667515809e-05	0.024554804270526618	0.0026065813023368953	0.7406041989627193	FALSE	TRUE
submit1::20201110214829::4586415754610136944	31.728263986864686	20	173056	0.01	4	2	5	15	0.01024007848909085	estimated	339	2	0.006220902965054538	0.19577694071753263	0.00029112164162628805	0.01991905537594667	0.009161837870551146	0.6268690808058237	FALSE	TRUE
submit1::20201110214829::4586415754610136944	23.801375301676128	20	837668	0.01	5	2	5	15	0.010981376829592776	estimated	3255	2	0.006957240925776057	0.09712143226358814	2.0854538633997434e-07	0.07014569052017654	2.9112441022792874e-06	0.9792171930107458	FALSE	FALSE
submit1::20201110214829::4586415754610136944	23.47327982578836	20	233000	0.01	2	1	5	15	0.0	estimated	1	1	1.0	1.0	0.0	1.0	0.0	1.0	FALSE	FALSE
submit1::20201110214829::4586415754610136944	17.63622022920628	20	83200	0.01	2	1	5	15	0.0	estimated	1	1	1.0	1.0	0.0	1.0	0.0	1.0	FALSE	FALSE
submit1::20201110214829::4586415754610136944	30.96355922302802	20	1593900	0.01	4	3	5	15	0.03637560978323106	estimated	27329	5	0.00176765587225868	0.020041919796865957	3.7430119696591146e-05	0.03780588810408208	0.00042438772654748486	0.42864823924303885	FALSE	TRUE
submit1::20201110214829::4586415754610136944	18.511037106716465	20	76800	0.01	3	3	5	15	0.03237437176549303	estimated	2319	3	0.0011401074797018356	0.054517136839536615	0.0011401074797018356	0.0011401074797018356	0.054517136839536615	0.054517136839536615	TRUE	TRUE
submit1::20201110214829::4586415754610136944	31.342966277303656	20	239616	0.01	3	2	5	15	0.011060005834124365	estimated	586	2	0.0184076568129432	0.24514459129299024	0.0013557943966215744	0.03899463567612995	0.0180558376666074	0.5193123775929138	FALSE	TRUE
submit1::20201110214829::4586415754610136944	26.387167269943067	20	378000	0.01	4	3	5	15	0.027183422884844148	estimated	4317	4	0.0012568951184517918	0.028096456704485868	0.0005048629684041971	0.003984393299045767	0.011285635790311013	0.0890665674302058	FALSE	TRUE
submit1::20201110214829::4586415754610136944	36.26049829071313	20	104000	0.01	2	1	5	15	0.0	estimated	1	1	1.0	1.0	0.0	1.0	0.0	1.0	FALSE	FALSE
submit1::20201110214829::4586415754610136944	20.963190278570366	20	318240	0.01	4	2	5	15	0.016399945707634422	estimated	459	2	0.007481524354134503	0.1854388508401469	6.395206057011769e-05	0.03210920682972594	0.0015851310588100092	0.795866475072351	FALSE	TRUE
submit1::20201110214829::4586415754610136944	26.7268355809904	20	204416	0.01	4	1	5	15	0.0	estimated	1	1	1.0	1.0	0.0	1.0	0.0	1.0	FALSE	FALSE
submit1::20201110214829::4586415754610136944	26.686413834842188	20	83200	0.01	2	1	5	15	0.0	estimated	1	1	1.0	1.0	0.0	1.0	0.0	1.0	FALSE	FALSE
submit1::20201110214829::4586415754610136944	21.12324296551577	20	439200	0.01	5	2	5	15	0.015326457739219748	estimated	2165	2	0.0058863700990624745	0.10758391334768283	6.973924203137845e-06	0.047840368112995336	0.00012746090451961012	0.8743680623155989	FALSE	TRUE
submit1::20201110214829::4586415754610136944	22.835886347457894	20	87040	0.01	3	1	5	15	0.0	estimated	1	1	1.0	1.0	0.0	1.0	0.0	1.0	FALSE	FALSE
submit1::20201110214829::4586415754610136944	22.670051738661186	20	108160	0.01	2	1	5	15	0.0	estimated	1	1	1.0	1.0	0.0	1.0	0.0	1.0	FALSE	FALSE
submit1::20201110214829::4586415754610136944	21.699388662438647	20	124800	0.01	2	2	5	15	0.013735384316370367	estimated	365	2	0.01119966438142515	0.15448610452531938	0.010436401574774531	0.02163606595619968	0.14395779816606116	0.29844390269138055	FALSE	TRUE
submit1::20201110214829::4586415754610136944	21.521448299506318	20	264960	0.05	7	4	5	15	0.05308471870048438	estimated	6966	6	7.42643844280584e-05	0.023847869892863763	2.0564942868796708e-06	0.0017488396624330247	0.000660383958833364	0.5615895298180811	FALSE	TRUE
submit1::20201110214829::4586415754610136944	19.56363163643653	20	13874331	0.05	9	4	5	15	0.26558674467103444	estimated	583	17	0.03301956899126906	0.04966415924950334	2.208429215778789e-13	0.6648569924227187	3.321659961482077e-13	0.9999998352055182	FALSE	FALSE
submit1::20201110214829::4586415754610136944	16.077754129456967	20	1547442	0.05	4	2	5	15	0.019075224542814965	estimated	1370	2	0.013565201023931078	0.12707564147024247	0.0001675178137001145	0.07607715620494297	0.0015692678343712234	0.7126730675734126	FALSE	TRUE
submit1::20201110214829::4586415754610136944	32.269537065019335	20	3616570	0.05	7	3	5	15	0.05871399597438409	estimated	89472	12	0.0318609493352529	0.049497779853194444	5.576520302099953e-07	0.5999448531763995	8.663438473090365e-07	0.9320481305848956	FALSE	TRUE
submit1::20201110214829::4586415754610136944	21.498231463137024	20	6355630	0.05	5	4	5	15	0.16195979494171833	estimated	42152	15	0.013369472834515157	0.024604754701182383	3.655123609728493e-09	0.5422005450252292	6.726773817715101e-09	0.9978487240537743	FALSE	FALSE
submit1::20201110214829::4586415754610136944	21.64504473744377	20	130000	0.01	2	1	5	15	0.0	estimated	1	1	1.0	1.0	0.0	1.0	0.0	1.0	FALSE	FALSE
submit1::20201110214829::4586415754610136944	27.813394319520924	20	302900	0.01	3	1	5	15	0.0	estimated	1	1	1.0	1.0	0.0	1.0	0.0	1.0	FALSE	FALSE
submit1::20201110214829::4586415754610136944	27.777261371910477	20	1740036	0.05	6	2	5	15	0.019149074119685444	estimated	10825	2	0.005147563878593106	0.01975030644676739	3.329989832717237e-05	0.1894137644504051	0.00012776591259856384	0.7267476385652493	FALSE	TRUE
submit1::20201110214829::4586415754610136944	17.957957416539823	20	713600	0.05	3	3	5	15	0.04425790022154501	estimated	13481	6	0.0018074489594378067	0.015261461453105276	0.00030239858926136654	0.024721303545186996	0.002553347019503796	0.20873796693143537	FALSE	TRUE
submit1::20201110214829::4586415754610136944	15.168650070855154	20	2352480	0.05	7	4	5	15	0.07025320155882575	estimated	206634	6	9.195133500688302e-06	0.0008253835128024194	2.983442551102377e-07	0.004654278860917759	2.678029952353343e-05	0.41778241017368306	FALSE	TRUE
submit1::20201110214829::4586415754610136944	14.908124836105685	20	153600	0.05	4	2	5	15	0.016053782001980897	estimated	1132	2	0.0074119908354209445	0.1399842988943577	0.0003532986018984989	0.02690887067034346	0.006672466033116652	0.5082061592448055	FALSE	TRUE
submit1::20201110214829::4586415754610136944	26.141612615183348	20	1943220	0.05	7	3	5	15	0.04755333248310763	estimated	34298	9	0.0013599021632757446	0.013977494311562403	3.497644492350084e-06	0.07098149178065194	3.5949870009713256e-05	0.7295696884549285	FALSE	TRUE
submit1::20201110214829::4586415754610136944	19.627388109423244	20	1239168	0.05	3	2	5	15	0.02825237296700145	estimated	6547	2	0.0034887467271704905	0.027188550515345994	0.00015906760885361847	0.06143783505384844	0.0012396479472098277	0.4787982082235635	FALSE	TRUE
submit1::20201110214829::4586415754610136944	24.45496701371897	20	506240	0.05	6	4	5	15	0.04820201299677061	estimated	29695	6	1.0214352923059233e-05	0.005418188027569886	9.49505093426454e-07	0.0004639546992973768	0.0005036635377759216	0.2461040670910107	FALSE	TRUE
submit1::20201110214829::4586415754610136944	24.928167949074936	20	316880	0.05	3	2	5	15	0.019175026182790624	estimated	456	2	0.006468671187520932	0.15343177713156994	0.0004601498883156953	0.02435406751310153	0.010914392317138023	0.5776592673509282	FALSE	TRUE
submit1::20201110214829::4586415754610136944	17.356085007507172	20	508872	0.05	4	3	5	15	0.03906268970592108	estimated	8583	3	0.0026605431081481094	0.06424684991992426	0.00035125104757281804	0.008992249544302545	0.00848201755067024	0.21714502769979238	FALSE	TRUE
submit1::20201110214829::4586415754610136944	31.04842561354343	20	1926808	0.05	5	3	5	15	0.03023396443411603	estimated	41849	6	0.0022874466302418395	0.010576994167482867	8.849626051396515e-05	0.08322676742441776	0.00040920055529395803	0.38483478564632145	FALSE	TRUE
submit1::20201110214829::4586415754610136944	36.04287045988867	20	2639760	0.05	5	4	5	15	0.03557882516121415	estimated	88309	6	0.00012340452221270686	0.0029609017567998664	2.4267815958782285e-05	0.005468388504038574	0.0005822689283801262	0.13120557365445393	FALSE	TRUE
submit1::20201110214829::4586415754610136944	12.391264562337087	20	483840	0.05	5	2	5	15	0.0211758866080277	estimated	917	2	0.014530739195655555	0.15260911267688138	2.3333320725906365e-06	0.09205774375563033	2.450582399036037e-05	0.9668366075817278	FALSE	FALSE
submit1::20201110214829::4586415754610136944	18.884591836293225	20	2452528	0.05	7	4	5	15	0.056630028605420345	estimated	267655	9	1.7806404159380796e-05	0.0006614414486745533	1.5659164722399631e-06	0.003203229783551481	5.8167951857707624e-05	0.11898802978441678	FALSE	TRUE
submit1::20201110214829::4586415754610136944	22.94318894495913	20	243200	0.05	6	3	5	15	0.02897499508409138	estimated	4386	4	0.00043728189307423347	0.037381672488998846	5.3100320626287725e-06	0.0076560348126706685	0.00045393573942832926	0.6544871636910969	FALSE	TRUE
submit1::20201110214829::4586415754610136944	24.367625814925262	20	1796896	0.05	7	3	5	15	0.04574317452818316	estimated	101690	6	0.0005583586922957947	0.002995963422428784	1.3752983644070887e-06	0.14339114399275238	7.37938470653733e-06	0.7693882596080923	FALSE	TRUE
submit1::20201110214829::4586415754610136944	16.494379656789814	20	1486300	0.05	4	3	5	15	0.0635374224936857	estimated	56377	9	0.0020732979726953275	0.010816433202951415	8.016722609775359e-06	0.12405719021187916	4.1823387548340576e-05	0.6472086159078212	FALSE	TRUE
submit1::20201110214829::4586415754610136944	41.80524716712754	20	12512536	0.05	12	4	5	15	0.17226049959628567	estimated	1425	17	0.0536481496797712	0.09732095655528473	4.228419985412737e-08	0.5508349533379685	7.670607097433929e-08	0.9992475953583606	FALSE	FALSE
submit1::20201110214829::4586415754610136944	26.10897839573993	20	771696	0.05	8	3	5	15	0.05163727346722035	estimated	44606	7	0.00024283827142405337	0.010352316298412614	4.5602331720190045e-06	0.010528722200808568	0.00019440500838031454	0.44884466440034543	FALSE	TRUE
submit1::20201110214829::4586415754610136944	27.764127250684588	20	176800	0.05	5	1	5	15	0.0	estimated	1	1	1.0	1.0	0.0	1.0	0.0	1.0	FALSE	FALSE
submit1::20201110214829::4586415754610136944	30.06467259401279	20	11536810	0.1	9	4	5	15	0.06528574578972042	estimated	294354	15	0.00302178823865268	0.0054364359508480104	2.3418643947999995e-06	0.415697487637814	4.213199199417813e-06	0.7478726462576396	FALSE	TRUE
submit1::20201110214829::4586415754610136944	26.45619338416212	20	4709320	0.1	9	4	5	15	0.08283701477786623	estimated	40825	10	0.0017908350007724751	0.008430638173325565	0.0006778263416473574	0.016009294412858095	0.0031909743936838846	0.07536627804729669	FALSE	TRUE
submit1::20201110214829::4586415754610136944	24.909508434509995	20	2303236	0.1	11	4	5	15	0.061057226856335106	estimated	129956	9	4.4814861375966765e-05	0.0020964701988146783	1.5832916469578786e-09	0.021121712838319234	7.40674778849028e-08	0.9880883294934092	FALSE	FALSE
submit1::20201110214829::4586415754610136944	22.962691871359297	20	10721982	0.1	9	4	5	15	0.09288774941855672	estimated	106083	11	0.0011165359470109984	0.00881115349444456	4.961151981867216e-07	0.10732236889106851	3.915097560317893e-06	0.8469354419068184	FALSE	TRUE
submit1::20201110214829::4586415754610136944	27.686889624646682	20	6213012	0.1	10	4	5	15	0.08245348471575291	estimated	35697	10	0.0017477573783245936	0.0322174721057527	7.500772152184255e-06	0.03345089882489657	0.00013826628374257252	0.6166207124449667	FALSE	TRUE
submit1::20201110214829::4586415754610136944	28.209335338752677	20	6990856	0.1	12	4	5	15	0.11090135942749618	estimated	52161	13	0.0036926923595523016	0.01693392796919802	1.95803370232985e-05	0.13220753930089532	8.97914000085719e-05	0.6062765942889727	FALSE	TRUE
submit1::20201110214829::4586415754610136944	14.651127682973137	20	176800	0.1	8	1	5	15	0.0	estimated	1	1	1.0	1.0	0.0	1.0	0.0	1.0	FALSE	FALSE
submit1::20201110214829::4586415754610136944	24.668376488966747	20	873280	0.1	8	3	5	15	0.04626895006463787	estimated	27317	5	0.0006945956681640552	0.014037942219882815	4.4789421008184506e-05	0.012648686677328805	0.0009052047586717688	0.2556329399563799	FALSE	TRUE
submit1::20201110214829::4586415754610136944	22.32406818686826	20	2736832	0.1	10	3	5	15	0.05870665695833086	estimated	41447	6	0.001587539745138141	0.004611692097065707	6.45112566719156e-05	0.15819649049875859	0.00018740069562148996	0.45954975757357897	FALSE	TRUE
submit1::20201110214829::4586415754610136944	25.594363506818993	20	16942089	0.1	14	5	5	15	inf	estimated	1	20	1.0	1.0	0.0	1.0	0.0	1.0	FALSE	FALSE
submit1::20201110214829::4586415754610136944	30.480481724969913	20	12132447	0.1	14	4	5	15	0.0655718035725587	estimated	351336	11	0.0030924539525681283	0.007107800388606458	3.533097529283716e-06	0.29937954355417257	8.120590436204425e-06	0.6881040328015365	FALSE	TRUE
submit1::20201110214829::4586415754610136944	32.780519497746134	20	1722304	0.1	7	4	5	15	0.0510116296004164	estimated	20663	5	0.000941241243831898	0.01663039294163754	2.563592688839967e-05	0.02370055464209472	0.00045295033592187097	0.418755063290852	FALSE	TRUE
submit1::20201110214829::4586415754610136944	23.65220631199692	20	2863304	0.1	8	3	5	15	0.05139539025381752	estimated	69591	4	0.000876305295625578	0.005513129758110133	0.0003423958086587881	0.008980895641184922	0.002154126571175601	0.05650181878514369	FALSE	TRUE
submit1::20201110214829::4586415754610136944	23.420384342544857	20	4558640	0.1	10	4	5	15	0.04571432155485664	estimated	116328	10	4.8075586932354406e-05	0.0018244683976813953	2.4650251639986875e-07	0.019169165708354884	9.354769849264854e-06	0.7274697882320489	FALSE	TRUE
submit1::20201110214829::4586415754610136944	26.94217537822059	20	229840	0.1	5	2	5	15	0.018923176861122278	estimated	963	2	0.01006504206942527	0.125036304307028	2.0911167513633073e-06	0.0777066396247289	2.597758744190886e-05	0.9653363564479387	FALSE	FALSE
submit1::20201110214829::4586415754610136944	42.89692744540788	20	2475650	0.1	10	3	5	15	0.02124458309013553	estimated	19758	3	0.002698127414814664	0.016565543198788727	3.164637606033853e-06	0.1380726284888643	1.9429749938205258e-05	0.8477168569741828	FALSE	TRUE
submit1::20201110214829::4586415754610136944	22.619041451604033	20	6816640	0.1	11	4	5	15	0.07361395837768787	estimated	379988	14	0.0017458808863436723	0.005414348800284254	6.003568854998091e-06	0.13990673727627317	1.8618346808044624e-05	0.4338806163975406	FALSE	TRUE
submit1::20201110214829::4586415754610136944	28.354828332796046	20	14936851	0.1	12	4	5	15	0.10799115698908995	estimated	30789	12	0.024117247172768707	0.038101551467553486	1.6805451983736486e-06	0.58717350899661	2.6550036540523016e-06	0.9276440844657831	FALSE	TRUE
submit1::20201110214829::4586415754610136944	23.141875182402416	20	602368	0.1	10	4	5	15	0.04168060664555875	estimated	8508	5	0.0004768452280161693	0.01844685980616384	2.4116338776526167e-06	0.02012576560055158	9.329457323067642e-05	0.778569554045115	FALSE	TRUE
submit1::20201110214829::4586415754610136944	27.129221190639093	20	10438458	0.1	14	4	5	15	0.12883320231294343	estimated	10778	14	0.021477786008807898	0.03812941399943361	0.010084637756516758	0.07307399213155322	0.017903210689167736	0.12972791969492184	FALSE	TRUE
submit1::20201110214829::4586415754610136944	18.61253923352247	20	522240	0.1	4	2	5	15	0.026746182177905416	estimated	2061	3	0.011495542113653683	0.08395381308978216	0.006051761627480327	0.02607518510669226	0.04419699910750163	0.19043131633858523	FALSE	TRUE
submit1::20201110214829::4586415754610136944	16.28378000769355	20	3769396	0.1	9	3	5	15	0.07335187222570864	estimated	171439	9	0.0010182534309730372	0.0036377501632911882	9.517744249263164e-08	0.26709487070089505	3.4002513169864927e-07	0.9542068604453603	FALSE	FALSE
submit1::20201110214831::5475233646408270744	37.73152611984634	40	40960	0.001	2	2	25	15	0.0029681189575913726	estimated	9	2	0.01704956863568564	0.8165012393035771	0.01704956863568564	0.01704956863568564	0.8165012393035771	0.8165012393035771	TRUE	TRUE
submit1::20201110214831::5475233646408270744	43.871221937418035	40	163200	0.001	3	3	25	15	0.005953885860352219	estimated	148	3	0.001029214601823355	0.40487099878687194	0.001029214601823355	0.001029214601823355	0.40487099878687194	0.40487099878687194	TRUE	TRUE
submit1::20201110214831::5475233646408270744	41.698215291081844	40	113920	0.001	2	2	25	15	0.003033845594023265	estimated	24	2	0.016799002614607008	0.6846852015684679	0.016799002614607008	0.016799002614607008	0.6846852015684679	0.6846852015684679	TRUE	TRUE
submit1::20201110214831::5475233646408270744	24.278815371312987	40	66560	0.001	2	1	25	15	0.0	estimated	1	1	1.0	1.0	0.0	1.0	0.0	1.0	FALSE	FALSE
submit1::20201110214831::5475233646408270744	25.741397664238537	40	40960	0.001	2	2	25	15	0.004187077238836202	estimated	11	2	0.018715788552226893	0.7701916682118478	0.018715788552226893	0.018715788552226893	0.7701916682118478	0.7701916682118478	TRUE	TRUE
submit1::20201110214831::5475233646408270744	20.24930161685428	40	76800	0.001	2	2	25	15	0.004238413689248793	estimated	23	2	0.005999442791577367	0.5650855272341665	0.005999442791577367	0.005999442791577367	0.5650855272341665	0.5650855272341665	TRUE	TRUE
submit1::20201110214831::5475233646408270744	30.202026170846576	40	108160	0.001	2	2	25	15	0.003474317133745307	estimated	11	2	0.014899838066501657	0.7944333197070289	0.014899838066501657	0.014899838066501657	0.7944333197070289	0.7944333197070289	TRUE	TRUE
submit1::20201110214831::5475233646408270744	30.328453825659622	40	51200	0.001	2	1	25	15	0.0	estimated	1	1	1.0	1.0	0.0	1.0	0.0	1.0	FALSE	FALSE
submit1::20201110214831::5475233646408270744	29.19386045768727	40	40960	0.001	2	2	25	15	0.003059634202815027	estimated	10	2	0.010845439394425442	0.7598645575138158	0.010845439394425442	0.010845439394425442	0.7598645575138158	0.7598645575138158	TRUE	TRUE
submit1::20201110214831::5475233646408270744	54.64981828144233	40	108160	0.001	2	1	25	15	0.0	estimated	1	1	1.0	1.0	0.0	1.0	0.0	1.0	FALSE	FALSE
submit1::20201110214831::5475233646408270744	49.04416042293634	40	40960	0.001	2	2	25	15	0.003213964748216987	estimated	9	2	0.010528718369015184	0.8130315007484124	0.010528718369015184	0.010528718369015184	0.8130315007484124	0.8130315007484124	TRUE	TRUE
submit1::20201110214831::5475233646408270744	22.63173793406861	40	80000	0.001	2	2	25	15	0.005108122689175936	estimated	12	2	0.0074020949910638375	0.7126958655183462	0.0074020949910638375	0.0074020949910638375	0.7126958655183462	0.7126958655183462	TRUE	TRUE
submit1::20201110214831::5475233646408270744	38.61083201381601	40	99840	0.001	2	2	25	15	0.003720979068334142	estimated	11	2	0.04527966418314937	0.7773259479113419	0.04527966418314937	0.04527966418314937	0.7773259479113419	0.7773259479113419	TRUE	TRUE
submit1::20201110214829::4586415754610136944	18.81035941087368	20	4908920	0.1	9	4	5	15	0.06428463235622943	estimated	225969	7	0.00019436346570927596	0.0029898179961929373	1.9697881986452048e-07	0.050955080477025114	3.0300489773149975e-06	0.7838222890897825	FALSE	TRUE
submit1::20201110214831::5475233646408270744	27.12323510248492	40	80000	0.001	2	2	25	15	0.004204960937976259	estimated	16	2	0.012207547606379186	0.700914965742665	0.012207547606379186	0.012207547606379186	0.700914965742665	0.700914965742665	TRUE	TRUE
submit1::20201110214831::5475233646408270744	32.27865208034291	40	92160	0.001	4	3	25	15	0.006550474109384431	estimated	39	3	0.0004797348290147407	0.2772477658996456	8.023128896957513e-05	0.001213366261208915	0.046367168437086936	0.7012271463155344	FALSE	TRUE
submit1::20201110214831::5475233646408270744	41.285992024581276	40	64000	0.001	2	2	25	15	0.0028104169576311506	estimated	11	2	0.006571729047828826	0.7979068356200105	0.006571729047828826	0.006571729047828826	0.7979068356200105	0.7979068356200105	TRUE	TRUE
submit1::20201110214831::5475233646408270744	41.06107030966039	40	40960	0.001	3	3	25	15	0.006416804542837446	estimated	40	3	0.0006534925881445356	0.49591749842522426	0.0006534925881445356	0.0006534925881445356	0.49591749842522426	0.49591749842522426	TRUE	TRUE
submit1::20201110214831::5475233646408270744	26.894703719517267	40	61440	0.001	2	2	25	15	0.004324275585847471	estimated	15	2	0.018653965515530745	0.7088477066008483	0.018653965515530745	0.018653965515530745	0.7088477066008483	0.7088477066008483	TRUE	TRUE
submit1::20201110214831::5475233646408270744	46.01546255433348	40	51200	0.001	2	2	25	15	0.0024657191924546224	estimated	10	2	0.0036233174860668066	0.7479466380318056	0.0036233174860668066	0.0036233174860668066	0.7479466380318056	0.7479466380318056	TRUE	TRUE
submit1::20201110214831::5475233646408270744	33.850804288779955	40	51200	0.001	2	2	25	15	0.0028574804549928285	estimated	13	2	0.018191669331985516	0.7591053807104606	0.018191669331985516	0.018191669331985516	0.7591053807104606	0.7591053807104606	TRUE	TRUE
submit1::20201110214831::5475233646408270744	22.901236515118207	40	51200	0.001	2	2	25	15	0.0037657090115685637	estimated	12	2	0.0040989275637044395	0.8071462081940518	0.0040989275637044395	0.0040989275637044395	0.8071462081940518	0.8071462081940518	TRUE	TRUE
submit1::20201110214831::5475233646408270744	30.347002507299763	40	51200	0.001	2	2	25	15	0.0032998299577223587	estimated	10	2	0.008648841947289503	0.8032081580016884	0.008648841947289503	0.008648841947289503	0.8032081580016884	0.8032081580016884	TRUE	TRUE
submit1::20201110214831::5475233646408270744	29.537019593913676	40	32768	0.001	3	3	25	15	0.007045618121450147	estimated	23	3	0.00021661687905537823	0.6133169334083892	0.00021661687905537823	0.00021661687905537823	0.6133169334083892	0.6133169334083892	TRUE	TRUE
submit1::20201110214831::5475233646408270744	26.357051804813963	40	129792	0.001	3	2	25	15	0.0037594304107313827	estimated	37	2	0.002744489308463972	0.41274719903182905	5.199261032010196e-05	0.005915083736415429	0.007819234060702542	0.8895768829249361	FALSE	TRUE
submit1::20201110214831::5475233646408270744	27.912572760724814	40	51200	0.001	2	2	25	15	0.003514883899987886	estimated	37	2	0.004781179545213549	0.5834955816378838	0.004781179545213549	0.004781179545213549	0.5834955816378838	0.5834955816378838	TRUE	TRUE
submit1::20201110214831::5475233646408270744	35.97426214104735	40	53248	0.001	2	2	25	15	0.0028727321010345967	estimated	14	2	0.01523164615784445	0.7319398400083363	0.01523164615784445	0.01523164615784445	0.7319398400083363	0.7319398400083363	TRUE	TRUE
submit1::20201110214831::5475233646408270744	33.25723682505705	40	40960	0.001	2	1	25	15	0.0	estimated	1	1	1.0	1.0	0.0	1.0	0.0	1.0	FALSE	FALSE
submit1::20201110214831::5475233646408270744	45.60610223324408	40	484640	0.001	3	2	25	15	0.0029432170413894636	estimated	146	2	0.010450164581106114	0.274286701240383	0.0006432858865528963	0.025829562840134105	0.01688440047117546	0.6779515797015009	FALSE	TRUE
submit1::20201110214831::5475233646408270744	27.696431602949403	40	51200	0.005	5	3	25	15	0.006751231340879782	estimated	105	3	0.00011772016800748378	0.44990923993754595	1.155508137807364e-07	0.0002492865245288225	0.0004416182858229615	0.9527365843574479	FALSE	FALSE
submit1::20201110214831::5475233646408270744	29.301720048319062	40	66560	0.005	2	2	25	15	0.003819715159503306	estimated	26	2	0.007263129809872753	0.6387951475023478	0.007263129809872753	0.007263129809872753	0.6387951475023478	0.6387951475023478	TRUE	TRUE
submit1::20201110214831::5475233646408270744	39.97149713061232	40	86016	0.005	4	2	25	15	0.0031474209713400073	estimated	25	2	0.015462002108173669	0.5923401282565834	7.970241997087701e-06	0.025657224258930866	0.0003053352427299973	0.9829130407509794	FALSE	FALSE
submit1::20201110214831::5475233646408270744	31.882334610371753	40	61440	0.005	4	3	25	15	0.0074312710873094346	estimated	55	3	8.260445782932424e-05	0.4352264571486954	5.113760144304556e-06	0.00013527491660637024	0.0269433850036575	0.7127366275718753	FALSE	TRUE
submit1::20201110214831::5475233646408270744	32.16483962358309	40	66560	0.005	2	1	25	15	0.0	estimated	1	1	1.0	1.0	0.0	1.0	0.0	1.0	FALSE	FALSE
submit1::20201110214831::5475233646408270744	32.03765121868879	40	130560	0.005	3	3	25	15	0.0073081073952231965	estimated	94	3	0.00012157748641552073	0.2774701922859499	0.00011832118663179674	0.00023989867304731748	0.270038502803223	0.5475086950891729	FALSE	TRUE
submit1::20201110214831::5475233646408270744	25.062363890083773	40	51200	0.005	3	2	25	15	0.003277736953713467	estimated	13	2	0.004424967078394637	0.7152056973752892	0.00018650288913357973	0.005118879783623842	0.030144388991404838	0.8273625363909319	FALSE	TRUE
submit1::20201110214831::5475233646408270744	29.53437756297499	40	53248	0.005	4	3	25	15	0.005402573706439348	estimated	32	3	5.9618848615479744e-05	0.5977666863927944	1.893790982820557e-06	8.569536819535865e-05	0.018988041312613804	0.8592221667301614	FALSE	TRUE
submit1::20201110214831::5475233646408270744	26.624201325138102	40	61440	0.005	4	4	25	15	0.011772730146037162	estimated	155	4	1.3706638322456367e-05	0.3360465890210769	1.3706638322456367e-05	1.3706638322456367e-05	0.3360465890210769	0.3360465890210769	TRUE	TRUE
submit1::20201110214831::5475233646408270744	42.999701395802035	40	32768	0.005	4	3	25	15	0.005095069948128384	estimated	58	3	0.00010195811410660473	0.48192240179381035	1.4854359997879889e-05	0.00011681247410448461	0.07021166397608414	0.5521340657698945	FALSE	TRUE
submit1::20201110214831::5475233646408270744	31.29321956530066	40	40960	0.005	3	3	25	15	0.009413930167903976	estimated	59	3	0.00042804763937132393	0.40793819280720844	0.00042804763937132393	0.00042804763937132393	0.40793819280720844	0.40793819280720844	TRUE	TRUE
submit1::20201110214831::5475233646408270744	25.11134759973556	40	172800	0.005	3	3	25	15	0.007665969128618064	estimated	175	3	0.0003221525880650273	0.2575021374396971	0.0003221525880650273	0.0003221525880650273	0.2575021374396971	0.2575021374396971	TRUE	TRUE
submit1::20201110214831::5475233646408270744	30.29448867327107	40	53248	0.005	6	5	25	15	0.016367076035586865	estimated	156	5	2.65973447584297e-07	0.19889890801916366	6.680744616012527e-08	5.336945195808743e-07	0.049959603898379897	0.3991047156194219	FALSE	TRUE
submit1::20201110214831::5475233646408270744	33.65282625595151	40	81920	0.005	3	3	25	15	0.008284023230244552	estimated	92	3	0.00011539069510815553	0.32593467272135923	4.193365486628379e-05	0.00015732434997443932	0.11844657025457721	0.44438124297593645	FALSE	TRUE
submit1::20201110214831::5475233646408270744	40.11980990237559	40	51200	0.001	2	2	25	15	0.002802630060520929	estimated	19	2	0.0036483996014810742	0.6513310562506149	0.0036483996014810742	0.0036483996014810742	0.6513310562506149	0.6513310562506149	TRUE	TRUE
submit1::20201110214831::5475233646408270744	21.961709753795702	40	40960	0.001	2	2	25	15	0.0037210364234825295	estimated	15	2	0.01274032446288005	0.7099980474116132	0.01274032446288005	0.01274032446288005	0.7099980474116132	0.7099980474116132	TRUE	TRUE
submit1::20201110214831::5475233646408270744	35.646295300663155	40	205824	0.005	3	3	25	15	0.006962161782988791	estimated	164	3	0.00013793485789121828	0.21403524114460448	9.291684652421116e-05	0.00023085170441542943	0.14418023084411277	0.3582154719887173	FALSE	TRUE
submit1::20201110214831::5475233646408270744	22.825496414667498	40	128000	0.005	5	4	25	15	0.014583058501871684	estimated	144	4	3.351796264647295e-05	0.33418161690692794	8.744306306237671e-07	7.728761573205494e-05	0.008718269815410302	0.7705748903845532	FALSE	TRUE
submit1::20201110214831::5475233646408270744	22.320989342332933	40	51200	0.005	2	2	25	15	0.004115046107720598	estimated	10	2	0.01199019377315253	0.7832703128777098	0.01199019377315253	0.01199019377315253	0.7832703128777098	0.7832703128777098	TRUE	TRUE
submit1::20201110214831::5475233646408270744	27.227821633323174	40	86016	0.005	3	3	25	15	0.005987508290408603	estimated	57	3	7.619768619762838e-05	0.5037523109102896	7.619768619762838e-05	7.619768619762838e-05	0.5037523109102896	0.5037523109102896	TRUE	TRUE
submit1::20201110214831::5475233646408270744	36.51227049110544	40	51200	0.005	3	2	25	15	0.002465267377584464	estimated	9	2	0.009503082800828911	0.8137229340153228	0.0001379894173156956	0.010799157949039635	0.011815655600874959	0.9247022966506123	FALSE	TRUE
submit1::20201110214831::5475233646408270744	28.34686561287821	40	98304	0.005	4	4	25	15	0.010259088042015967	estimated	294	4	2.1382091745110616e-05	0.2476419245164181	5.018234778933332e-06	3.14586065050061e-05	0.0581199132968103	0.36434554441035194	FALSE	TRUE
submit1::20201110214831::5475233646408270744	61.41758978264764	40	32768	0.005	2	2	25	15	0.0026824035449661567	estimated	10	2	0.015359490327824054	0.788818227865708	0.015359490327824054	0.015359490327824054	0.788818227865708	0.788818227865708	TRUE	TRUE
submit1::20201110214831::5475233646408270744	30.876768632840324	40	66560	0.005	2	2	25	15	0.0035316335389486905	estimated	17	2	0.012182382204792038	0.6943186814195488	0.012182382204792038	0.012182382204792038	0.6943186814195488	0.6943186814195488	TRUE	TRUE
submit1::20201110214831::5475233646408270744	33.164900222414275	40	175760	0.005	3	3	25	15	0.00701727402836674	estimated	48	3	0.0006947860442426497	0.540940657957504	0.0006947860442426497	0.0006947860442426497	0.540940657957504	0.540940657957504	TRUE	TRUE
submit1::20201110214831::5475233646408270744	38.63916753390065	40	249600	0.005	3	2	25	15	0.0033715562470475755	estimated	48	2	0.003153295490505028	0.2905538939193995	0.0001494570165490169	0.00796439767939158	0.013771407805786716	0.7338629587483508	FALSE	TRUE
submit1::20201110214831::5475233646408270744	39.19376635277459	40	86528	0.005	5	3	25	15	0.007115706379235051	estimated	69	3	0.0014427924762389016	0.5564642663272246	8.587087922480502e-07	0.0025167763320188318	0.0003311916065106553	0.9706843625615644	FALSE	FALSE
submit1::20201110214831::5475233646408270744	30.987585993044576	40	51200	0.005	2	2	25	15	0.003428222279142097	estimated	8	2	0.010530648488972042	0.8284841867006626	0.010530648488972042	0.010530648488972042	0.8284841867006626	0.8284841867006626	TRUE	TRUE
submit1::20201110214831::5475233646408270744	32.66244652704494	40	51200	0.005	2	1	25	15	0.0	estimated	1	1	1.0	1.0	0.0	1.0	0.0	1.0	FALSE	FALSE
submit1::20201110214831::5475233646408270744	26.382104086335183	40	64000	0.005	4	2	25	15	0.0038123642820246228	estimated	14	2	0.019383260158432877	0.7497501604911617	9.540295051279338e-06	0.025417946393276256	0.00036902139719348543	0.9831735854519627	FALSE	FALSE
submit1::20201110214831::5475233646408270744	30.48524053638829	40	83200	0.01	4	4	25	15	0.009769047393640389	estimated	45	4	2.174802008278365e-05	0.48501075247764974	2.174802008278365e-05	2.174802008278365e-05	0.48501075247764974	0.48501075247764974	TRUE	TRUE
submit1::20201110214831::5475233646408270744	39.678161471550354	40	40960	0.01	6	5	25	15	0.013616248130963219	estimated	140	5	2.1664193777070488e-05	0.32550706384426464	4.77137007123341e-06	3.1339380300005476e-05	0.07169039745413526	0.4708778812230978	FALSE	TRUE
submit1::20201110214831::5475233646408270744	41.04332334806874	40	61440	0.01	3	3	25	15	0.00600032478149417	estimated	39	3	0.00011447404342257763	0.40163061167031583	6.973762129441967e-05	0.0001842116647169973	0.24467348806329023	0.646304099733606	FALSE	TRUE
submit1::20201110214831::5475233646408270744	32.22364028780059	40	224000	0.01	8	7	25	15	0.0181624110926504	estimated	3420	7	1.5753345230550125e-10	0.05587205608420274	1.965577894810928e-11	8.485696282625725e-10	0.006971273514895874	0.30096039392124624	FALSE	TRUE
submit1::20201110214831::5475233646408270744	25.857714415440547	40	40960	0.01	2	2	25	15	0.004429610903421513	estimated	13	2	0.00879902197933785	0.7267991755998167	0.00879902197933785	0.00879902197933785	0.7267991755998167	0.7267991755998167	TRUE	TRUE
submit1::20201110214831::5475233646408270744	28.1416698126287	40	99840	0.01	4	3	25	15	0.008004753397386545	estimated	209	3	0.0002691324004554241	0.21635066363108862	2.4900781347803202e-05	0.0006855979503576907	0.020017287254947756	0.5511397783878798	FALSE	TRUE
submit1::20201110214831::5475233646408270744	42.86869327786326	40	92160	0.01	3	2	25	15	0.0031794164360374987	estimated	34	2	0.007723637111169249	0.4538966879539411	0.00032825347603053685	0.013316602636853237	0.019290544523922308	0.7825797282637186	FALSE	TRUE
submit1::20201110214831::5475233646408270744	22.533862691662506	40	76800	0.01	3	3	25	15	0.011414799786766123	estimated	60	3	0.00010384134456572152	0.5033878380288311	0.00010384134456572152	0.00010384134456572152	0.5033878380288311	0.5033878380288311	TRUE	TRUE
submit1::20201110214831::5475233646408270744	22.124049481625008	40	149504	0.01	3	3	25	15	0.00842054335324537	estimated	111	3	0.00017394338924479492	0.34449762661132244	0.00017394338924479492	0.00017394338924479492	0.34449762661132244	0.34449762661132244	TRUE	TRUE
submit1::20201110214831::5475233646408270744	34.24876863693622	40	61440	0.01	4	3	25	15	0.005736680417949972	estimated	36	3	0.0004898110996095028	0.4694806042753275	1.2481124507782539e-05	0.0008934683536570189	0.011963072867521567	0.8563833341265531	FALSE	TRUE
submit1::20201110214831::5475233646408270744	38.938169817093915	40	40960	0.01	2	2	25	15	0.0029901526061422556	estimated	8	2	0.008906497379311755	0.7938688779735891	0.008906497379311755	0.008906497379311755	0.7938688779735891	0.7938688779735891	TRUE	TRUE
submit1::20201110214831::5475233646408270744	52.291001936429964	40	81920	0.01	3	3	25	15	0.007709763371471257	estimated	157	3	0.00022853021177818202	0.17186582022108882	0.00022853021177818202	0.00022853021177818202	0.17186582022108882	0.17186582022108882	TRUE	TRUE
submit1::20201110214831::5475233646408270744	33.33554679672105	40	73728	0.01	5	4	25	15	0.012385842270550985	estimated	180	4	1.3253791149986972e-05	0.2502076402354844	4.271683195294799e-07	4.057671532510506e-05	0.008064166396113282	0.7660151027814808	FALSE	TRUE
submit1::20201110214831::5475233646408270744	43.22797891387222	40	61440	0.01	4	3	25	15	0.005339555244299567	estimated	13	3	0.0008574358708460889	0.7525141905199194	5.65731315404298e-06	0.0011037890376097892	0.004965045869181418	0.9687219095721609	FALSE	FALSE
submit1::20201110214831::5475233646408270744	36.49257876904409	40	98304	0.01	3	3	25	15	0.006137748713672113	estimated	81	3	0.000360830265263901	0.3567864513576892	0.000360830265263901	0.000360830265263901	0.3567864513576892	0.3567864513576892	TRUE	TRUE
submit1::20201110214831::5475233646408270744	29.98406688029843	40	61440	0.005	3	3	25	15	0.00738556135145374	estimated	99	3	5.75411728042581e-05	0.3871501894469056	5.75411728042581e-05	5.75411728042581e-05	0.3871501894469056	0.3871501894469056	TRUE	TRUE
submit1::20201110214831::5475233646408270744	25.480339276241907	40	40960	0.005	4	3	25	15	0.007249467823527528	estimated	49	3	0.0006094395882256826	0.5053687245246256	7.781882911963847e-06	0.001038823452640709	0.006453010794833393	0.8614289150393907	FALSE	TRUE
submit1::20201110214831::5475233646408270744	25.67460065769531	40	120000	0.01	3	2	25	15	0.004340882556182155	estimated	37	2	0.006942916181034744	0.45865277190671966	9.986648347097064e-05	0.013199157030243144	0.0065972335356223235	0.8719434025848845	FALSE	TRUE
submit1::20201110214831::5475233646408270744	34.47028274979539	40	40960	0.01	4	3	25	15	0.006634937714485391	estimated	76	3	0.0003213021137971799	0.43191214351045754	2.5350650057242545e-05	0.0004673924608940883	0.03407775154731408	0.6282949005832692	FALSE	TRUE
submit1::20201110214831::5475233646408270744	34.283261511556034	40	165888	0.01	5	5	25	15	0.013322011103258383	estimated	1104	5	1.5350176727990664e-06	0.09223521206115691	1.98899492839081e-07	6.2349296810004335e-06	0.011951352239102608	0.3746406777616001	FALSE	TRUE
submit1::20201110214831::5475233646408270744	45.333213550740325	40	168960	0.01	6	5	25	15	0.015384015178978446	estimated	2387	5	7.040745062400577e-07	0.07998079334441191	1.3662309841349528e-07	2.0079738786246474e-06	0.015519982194266988	0.22809992749900537	FALSE	TRUE
submit1::20201110214831::5475233646408270744	19.739795801357165	40	76800	0.01	3	2	25	15	0.005765668202710596	estimated	43	2	0.008892305335736489	0.522382635840493	0.00010073917292563498	0.015217874000061221	0.0059179698287908505	0.8939811254672895	FALSE	TRUE
submit1::20201110214831::5475233646408270744	25.58031689358717	40	61440	0.01	3	3	25	15	0.006767657714511286	estimated	54	3	0.0006607836223665899	0.47788845881395775	0.0006607836223665899	0.0006607836223665899	0.47788845881395775	0.47788845881395775	TRUE	TRUE
submit1::20201110214831::5475233646408270744	29.42144933532824	40	40960	0.01	3	2	25	15	0.003529852546787758	estimated	10	2	0.006563028200405191	0.8053888143413341	0.00010640714648719377	0.007708145453857988	0.013057863371892065	0.9459130660858587	FALSE	TRUE
submit1::20201110214831::5475233646408270744	25.94999939565397	40	76800	0.01	7	3	25	15	0.008511778665714585	estimated	105	3	0.00011272234625963314	0.4171064181341241	3.352406869908831e-10	0.000269980480383567	1.2404908769510327e-06	0.9990085806016133	FALSE	FALSE
submit1::20201110214831::5475233646408270744	24.98930466171674	40	40960	0.01	4	2	25	15	0.0035988900168563835	estimated	11	2	0.013158785192049337	0.7788235193300672	6.236244739813116e-06	0.016680046393596083	0.0003691020109211507	0.9872349343234562	FALSE	FALSE
submit1::20201110214831::5475233646408270744	30.41674911144934	40	269568	0.01	4	4	25	15	0.014163061173544008	estimated	472	5	9.056720304319649e-05	0.08497819105139849	8.085588045407123e-05	0.0002545329410760746	0.0758661659627266	0.23882540443829986	FALSE	TRUE
submit1::20201110214831::5475233646408270744	29.61844122993274	40	110592	0.01	6	6	25	15	0.01979278412810379	estimated	1170	6	1.096098414346631e-07	0.040590165445625714	3.7250736173302e-08	6.949160586046331e-07	0.013794505351483176	0.25733782131596133	FALSE	TRUE
submit1::20201110214831::5475233646408270744	30.221216316565037	40	61440	0.01	2	2	25	15	0.003437358213594083	estimated	21	2	0.009871443281781387	0.6620217673559549	0.009871443281781387	0.009871443281781387	0.6620217673559549	0.6620217673559549	TRUE	TRUE
submit1::20201110214831::5475233646408270744	31.35825216338693	40	346880	0.01	7	6	25	15	0.017570366013726607	estimated	1795	6	2.494386351022808e-06	0.07876699467063852	2.485026967738094e-07	1.252056887848065e-05	0.0078471446832588	0.39537082205419355	FALSE	TRUE
submit1::20201110214831::5475233646408270744	26.48590694470566	40	663552	0.05	13	11	25	15	0.04726415773068283	estimated	16146	11	4.2407021257350046e-11	0.00601953568078979	1.7112994451599362e-13	5.954457212758775e-09	2.4291326684188136e-05	0.8452154051193884	FALSE	TRUE
submit1::20201110214831::5475233646408270744	30.140560289952507	40	2027520	0.05	12	12	25	15	0.058373804298763224	estimated	29246	14	2.4327278028574904e-12	0.005767823480701488	2.7842863557882693e-15	3.7724067672911746e-10	6.601343644385155e-06	0.8944106408280315	FALSE	TRUE
submit1::20201110214831::5475233646408270744	28.447231867126575	40	921600	0.05	10	9	25	15	0.03564708417962429	estimated	5448	9	5.258365233245658e-09	0.04371746779757124	1.0664918809366559e-10	6.85084275541267e-08	0.0008866695711138568	0.5695715003826656	FALSE	TRUE
submit1::20201110214831::5475233646408270744	43.51143118864552	40	122880	0.05	9	7	25	15	0.01806790647099056	estimated	585	7	5.7951272920215285e-08	0.2017324641528937	2.465906930249484e-09	1.620691163588692e-07	0.008583995766508836	0.5641740130742116	FALSE	TRUE
submit1::20201110214831::5475233646408270744	37.02092731936302	40	299520	0.05	11	9	25	15	0.026045475772934285	estimated	2726	10	2.1748224920411672e-10	0.02818310905801076	3.512468765864197e-12	5.592196560946387e-09	0.0004551741149149992	0.7246820654455571	FALSE	TRUE
submit1::20201110214831::5475233646408270744	30.208296566145865	40	1003520	0.05	13	11	25	15	0.04105494221308704	estimated	2049	11	7.232840988059852e-11	0.033363723065885746	3.1335973281240503e-12	1.310446858559902e-09	0.0014454689883010212	0.604484270478624	FALSE	TRUE
submit1::20201110214831::5475233646408270744	31.24560224371315	40	92160	0.05	11	7	25	15	0.01950814810541597	estimated	248	7	4.351660507349695e-08	0.1277302323233837	1.1317171132277304e-10	3.187777340937325e-07	0.00033218236935712983	0.9356785522800949	FALSE	TRUE
submit1::20201110214831::5475233646408270744	34.87518293868973	40	448000	0.05	12	8	25	15	0.024889904542570857	estimated	3585	8	3.868468532702826e-09	0.028328037682344667	2.838592470760837e-10	6.552260516302843e-08	0.002078645691357108	0.47980920935831384	FALSE	TRUE
submit1::20201110214831::5475233646408270744	43.08478526812575	40	399360	0.05	12	9	25	15	0.03179163756721104	estimated	967	10	1.9941015848310094e-09	0.11315806745057314	1.0474784274008604e-12	1.6651938364661474e-08	5.9440619997747885e-05	0.9449373988691917	FALSE	TRUE
submit1::20201110214831::5475233646408270744	41.77283031512329	40	522240	0.05	17	13	25	15	0.04199982204192333	estimated	9000	14	1.8460589843297825e-10	0.015153968688871962	2.91681509865606e-13	1.0838098941724285e-08	2.3943614506071886e-05	0.8896801965914085	FALSE	TRUE
submit1::20201110214831::5475233646408270744	30.12748158504936	40	1382400	0.05	10	10	25	15	0.04075060464963791	estimated	7764	11	2.7161787027294528e-11	0.011948730525148723	1.6569973682696475e-11	1.94225832763392e-10	0.007289290286548107	0.08544180595997897	FALSE	TRUE
submit1::20201110214831::5475233646408270744	38.49134725394457	40	1602816	0.05	13	10	25	15	0.033481943516567615	estimated	7235	10	1.1852351266202934e-08	0.016239870079091074	2.2042245634233858e-11	6.474532520688504e-07	3.0201872802412207e-05	0.8871283393249991	FALSE	TRUE
submit1::20201110214831::5475233646408270744	52.50557568489524	40	69632	0.01	4	3	25	15	0.005717831634305728	estimated	125	3	0.000374956342718459	0.37941402619812253	7.94714664989072e-05	0.00045442780921736616	0.08041626620745036	0.4598302924055729	FALSE	TRUE
submit1::20201110214831::5475233646408270744	22.928763391507673	40	221952	0.01	3	3	25	15	0.008175538850718877	estimated	123	3	0.00034054288359716353	0.3721916147862503	0.00017666533779337091	0.0005172082213905345	0.1930839272150357	0.565275542001286	FALSE	TRUE
submit1::20201110214831::5475233646408270744	34.007876090096936	40	449280	0.05	11	10	25	15	0.04310402373378188	estimated	843	11	5.384659666933283e-09	0.09865191255926448	1.5731517368634705e-09	1.5411861815736802e-08	0.028821585241597596	0.28235946898524245	FALSE	TRUE
submit1::20201110214831::5475233646408270744	22.280349432557273	40	936000	0.05	13	11	25	15	0.04469619770739105	estimated	21283	13	1.6543798473551246e-10	0.00677869296897502	6.204054189329347e-11	1.7437225224390648e-09	0.002542063032234179	0.07144767643052531	FALSE	TRUE
submit1::20201110214831::5475233646408270744	35.99512522493092	40	473088	0.05	11	8	25	15	0.028804877871337793	estimated	4546	8	2.0330404851930372e-07	0.02635621692415863	6.740979983334829e-10	6.514552729264123e-06	8.738966686406863e-05	0.8445427729888615	FALSE	TRUE
submit1::20201110214831::5475233646408270744	28.826254738201754	40	2211840	0.05	15	12	25	15	0.054471865389280553	estimated	73264	16	2.619105087970415e-11	0.002492264615722424	9.341987084798699e-12	9.884384790052086e-10	0.0008889564591706324	0.0940569455329546	FALSE	TRUE
submit1::20201110214831::5475233646408270744	27.98224748214975	40	4932096	0.05	16	11	25	15	0.042720008003038525	estimated	63620	13	8.588376125350781e-11	0.0040218678631811795	1.383038068560287e-11	3.0248184884723173e-09	0.0006476656681441742	0.14164983104121107	FALSE	TRUE
submit1::20201110214831::5475233646408270744	23.043356023304753	40	138240	0.05	13	6	25	15	0.0214555194852	estimated	2558	6	2.7669365527754545e-09	0.029789539127485748	4.895562744117221e-14	9.266439224275552e-08	5.270686737310833e-07	0.9976482965145407	FALSE	FALSE
submit1::20201110214831::5475233646408270744	20.868724431008005	40	538200	0.05	5	4	25	15	0.015237865637311582	estimated	171	4	4.698799043737063e-06	0.2343684387377361	1.1867101613594863e-07	1.5705687565638725e-05	0.0059191168884470645	0.7833741004454415	FALSE	TRUE
submit1::20201110214831::5475233646408270744	30.240621222815466	40	672000	0.05	15	12	25	15	0.05066684467983062	estimated	9449	13	6.120470176409863e-10	0.010744801678388	4.542244237053347e-11	2.1583901679200805e-08	0.0007974144484855132	0.3789165477559344	FALSE	TRUE
submit1::20201110214831::5475233646408270744	26.440686302269164	40	324480	0.05	13	10	25	15	0.042861561909238705	estimated	5767	12	1.736880631999491e-08	0.020195784517624646	1.952191132923788e-09	3.0895685207280354e-07	0.0022699332775885264	0.3592432257433223	FALSE	TRUE
submit1::20201110214831::5475233646408270744	30.555619904462308	40	186368	0.05	13	11	25	15	0.05205720239931695	estimated	3396	12	9.677321928043887e-10	0.02243325777369079	4.498113709300061e-10	4.814215480525481e-09	0.010427197223198865	0.11159961160303254	FALSE	TRUE
submit1::20201110214831::5475233646408270744	44.1411738886451	40	244800	0.05	15	13	25	15	0.04213340055500019	estimated	6994	13	9.586978939134616e-13	0.02804677151705237	1.6222884145120812e-14	2.0100949918302395e-11	0.0004746015693311684	0.5880546449653811	FALSE	TRUE
submit1::20201110214831::5475233646408270744	43.968829240491715	40	10199520	0.05	19	14	25	15	0.041574852295197556	estimated	341747	16	1.4852800840924823e-11	0.0012039883335614706	8.200359787145774e-16	1.2006021295316983e-08	6.647323707139519e-08	0.9732244932701877	FALSE	FALSE
submit1::20201110214831::5475233646408270744	19.337542362799518	40	149760	0.1	20	14	25	15	0.07745888454388311	estimated	17665	15	5.51489827447731e-12	0.0045703412736356735	2.1884992240068998e-14	1.0363773677582106e-09	1.8136668770642672e-05	0.8588731873528874	FALSE	TRUE
submit1::20201110214831::5475233646408270744	38.4171915332565	40	3625856	0.1	20	15	25	15	0.06336391917898906	estimated	2927	18	3.892415479316869e-10	0.05876642877073192	5.976842017168485e-11	2.1117041630375553e-09	0.00902364258240728	0.3188182580750194	FALSE	TRUE
submit1::20201110214831::5475233646408270744	43.654990793264965	40	524032	0.1	18	12	25	15	0.050242186121956425	estimated	43961	14	2.7011989971510223e-09	0.005619890414824514	2.9380807826472104e-12	4.189543043427638e-07	6.112726994861981e-06	0.8716415494410741	FALSE	TRUE
submit1::20201110214831::5475233646408270744	28.164543570030414	40	147456	0.1	11	8	25	15	0.032969391785234434	estimated	820	8	2.149245446103379e-09	0.05440622684483921	1.217520977587652e-11	3.4966933211372956e-08	0.00030820454971804086	0.8851566505888923	FALSE	TRUE
submit1::20201110214831::5475233646408270744	30.065053821026012	40	1679616	0.1	20	14	25	15	0.057303040385674506	estimated	43665	19	3.353051851346237e-10	0.009897300508704673	2.8834134090964862e-11	7.374910461752896e-09	0.0008511055082312142	0.21768737347575587	FALSE	TRUE
submit1::20201110214831::5475233646408270744	23.156626480792326	40	1376960	0.1	16	11	25	15	0.07184457289581961	estimated	10640	14	1.1894222408554388e-09	0.027723763265941927	4.371238932696855e-12	3.298575866514675e-08	0.00010188744516984799	0.7688517441226898	FALSE	TRUE
submit1::20201110214831::5475233646408270744	35.95392251970114	40	2688000	0.1	21	14	25	15	0.07508813369609581	estimated	58071	16	2.2476381643549392e-12	0.0015221110309292776	1.060210373714782e-13	7.384046655953207e-10	7.179794019025576e-05	0.5000510778899548	FALSE	TRUE
submit1::20201110214831::5475233646408270744	50.98725605393075	40	1397760	0.1	21	15	25	15	0.06520790193757106	estimated	17412	19	9.77173785564159e-10	0.00898060517997028	7.339010721926802e-14	1.0708221250715762e-07	6.744834816372164e-07	0.9841269654703784	FALSE	FALSE
submit1::20201110214831::5475233646408270744	18.03134579469767	40	746496	0.1	16	10	25	15	0.05557801482278764	estimated	34373	15	1.7221794224840962e-13	0.002789034820044002	1.5801317922976422e-14	1.964360445004155e-11	0.0002558991549567977	0.3181242098649171	FALSE	TRUE
submit1::20201110214831::5475233646408270744	44.29282177289944	40	5705856	0.1	18	14	25	15	0.0536582964889149	estimated	173836	16	7.646810648372868e-13	0.0014232301959719285	1.7803285345902176e-13	2.4174554502551608e-11	0.00033135609676936513	0.04499386414062929	FALSE	TRUE
submit1::20201110214831::5475233646408270744	29.922109234546156	40	3542400	0.1	19	14	25	15	0.054393571206251025	estimated	82697	16	3.0700321457795216e-10	0.010874001496838486	1.5129089624796863e-12	1.665664850417574e-08	5.358697740413154e-05	0.5899756490032758	FALSE	TRUE
submit1::20201110214831::5475233646408270744	26.530886661622468	40	4896000	0.1	17	14	25	15	0.07990730166016409	estimated	188663	17	7.24591692666528e-11	0.0016603587870942847	2.790745233217312e-12	1.730591346109408e-08	6.394826793365334e-05	0.39655471867305453	FALSE	TRUE
