# Supplementary material for: Incorporating the speciation process into species delimitation
Source: PLoS Comput Biol. 2021 May 13;17(5):e1008924. doi: 10.1371/journal.pcbi.1008924 (PMC8118268; doi:10.1371/journal.pcbi.1008924)
Supplement: S1 Data — This is an compressed archive that includes: scripts to simulate data, construct analysis pipelines, and cluster execution job files (delineate-performance-setup/bin); some notes on the parameter space we used (delineate-performance-setup/docs); scripts to collate, compile, and analyze results, as well as generate plots/figures from results data (delineate-performance-results/bin/); CSV/TSV files summarizing each replicate, including (true) parameters as well as inferred parameter values and probablities, as well as metadata such as analysis execution date/time, cluster location, etc. (delineate-performance-results/data/extracts); TSV files containing data simulation/generation logs, including random seeds etc. (delineate-performance-results/data/logs). Note that we omit the full (simulated) data sets due to size (> 5TB). However, these can be easily regenerated in identical detail using the same random seeds for the data generation (given in the “logs”) with the scripts found in the “setup” section above. Note also that the automatically generated logs provided above span a broad variety of studies and analyses, including not only the production runs reported here but also pilot runs, experimental studies, etc. Production run details relevant to this paper can be identified by correlating date/time/cluster with the information found in the “extracts” subdirectory above. (TBZ) [file pcbi.1008924.s002.tbz › delineate-performance-results/data/extracts/constrained-partition-estimation/data/production/2020-11-23-constrained-partition-estimation.tsv]

batch_id	root_age	num_tips	total_num_partitions	true_speciation_completion_rate	true_num_species	num_constrained_species	num_constrained_lineages	num_unconstrained_lineages	estimated_speciation_completion_rate	speciation_completion_rate_source	total_num_partitions_in_confidence_interval	inferred_partition_num_species	inferred_partition_probability	inferred_partition_probability_given_constraints	true_partition_probability	true_partition_cumulative_probability	true_partition_probability_given_constraints	true_partition_cumulative_probability_given_constraints	is_true_partition_preferred	is_true_partition_in_confidence_interval
submit2::20201124003740::6008822842747013334	35.07617799457894	20	83200	0.001	2	1	5	15	0.0	estimated	1	1	1.0	1.0	0.0	1.0	0.0	1.0	FALSE	FALSE
submit2::20201124003740::6008822842747013334	20.704137413410663	20	108800	0.001	2	1	5	15	0.0	estimated	1	1	1.0	1.0	0.0	1.0	0.0	1.0	FALSE	FALSE
submit2::20201124003740::6008822842747013334	21.917423777859895	20	104000	0.001	2	1	5	15	0.0	estimated	1	1	1.0	1.0	0.0	1.0	0.0	1.0	FALSE	FALSE
submit2::20201124003740::6008822842747013334	22.33776803010333	20	135200	0.001	2	1	5	15	0.0	estimated	1	1	1.0	1.0	0.0	1.0	0.0	1.0	FALSE	FALSE
submit2::20201124003740::6008822842747013334	21.154886504243553	20	141440	0.001	2	1	5	15	0.0	estimated	1	1	1.0	1.0	0.0	1.0	0.0	1.0	FALSE	FALSE
submit2::20201124003740::6008822842747013334	21.77529253781765	20	221000	0.001	2	1	5	15	0.0	estimated	1	1	1.0	1.0	0.0	1.0	0.0	1.0	FALSE	FALSE
submit2::20201124003740::6008822842747013334	54.61827857187674	20	176800	0.001	2	2	5	15	0.007114599496347074	estimated	165	2	0.02101375471007507	0.40149170887597335	0.02101375471007507	0.02101375471007507	0.40149170887597335	0.40149170887597335	TRUE	TRUE
submit2::20201124003740::6008822842747013334	35.20224313032462	20	184960	0.001	2	2	5	15	0.010307724054615277	estimated	447	2	0.0033734681517433533	0.23456923572291768	0.0033734681517433533	0.0033734681517433533	0.23456923572291768	0.23456923572291768	TRUE	TRUE
submit2::20201124003740::6008822842747013334	27.28581898770616	20	178000	0.001	2	2	5	15	0.011759222005818477	estimated	289	2	0.0016058381537312168	0.3554973660780927	0.0016058381537312168	0.0016058381537312168	0.3554973660780927	0.3554973660780927	TRUE	TRUE
submit2::20201124003740::6008822842747013334	34.364952929957646	20	87040	0.001	2	1	5	15	0.0	estimated	1	1	1.0	1.0	0.0	1.0	0.0	1.0	FALSE	FALSE
submit2::20201124003740::6008822842747013334	49.392027319051	20	104000	0.001	2	1	5	15	0.0	estimated	1	1	1.0	1.0	0.0	1.0	0.0	1.0	FALSE	FALSE
submit2::20201124003740::6008822842747013334	17.60274738347282	20	242320	0.001	2	1	5	15	0.0	estimated	1	1	1.0	1.0	0.0	1.0	0.0	1.0	FALSE	FALSE
submit2::20201124003740::6008822842747013334	15.193221836864739	20	249600	0.001	2	2	5	15	0.01814519729777249	estimated	520	2	0.016714487876826566	0.24377338193388606	0.016714487876826566	0.016714487876826566	0.24377338193388606	0.24377338193388606	TRUE	TRUE
submit2::20201124003740::6008822842747013334	31.527514343748123	20	331840	0.001	2	1	5	15	0.0	estimated	1	1	1.0	1.0	0.0	1.0	0.0	1.0	FALSE	FALSE
submit2::20201124003740::6008822842747013334	29.856712837856424	20	242320	0.001	2	1	5	15	0.0	estimated	1	1	1.0	1.0	0.0	1.0	0.0	1.0	FALSE	FALSE
submit2::20201124003740::6008822842747013334	21.953600433653918	20	140608	0.001	2	1	5	15	0.0	estimated	1	1	1.0	1.0	0.0	1.0	0.0	1.0	FALSE	FALSE
submit2::20201124003740::6008822842747013334	25.43591005413908	20	135200	0.001	2	1	5	15	0.0	estimated	1	1	1.0	1.0	0.0	1.0	0.0	1.0	FALSE	FALSE
submit2::20201124003740::6008822842747013334	19.858577639019312	20	393380	0.001	2	1	5	15	0.0	estimated	1	1	1.0	1.0	0.0	1.0	0.0	1.0	FALSE	FALSE
submit2::20201124003740::6008822842747013334	43.19571782549766	20	113152	0.001	2	1	5	15	0.0	estimated	1	1	1.0	1.0	0.0	1.0	0.0	1.0	FALSE	FALSE
submit2::20201124003740::6008822842747013334	24.131738357792827	20	141440	0.001	2	1	5	15	0.0	estimated	1	1	1.0	1.0	0.0	1.0	0.0	1.0	FALSE	FALSE
submit2::20201124003740::6008822842747013334	16.35301581519177	20	142400	0.001	2	2	5	15	0.017691729696029265	estimated	1371	2	0.012779884546669342	0.14780969220788456	0.012779884546669342	0.012779884546669342	0.14780969220788456	0.14780969220788456	TRUE	TRUE
submit2::20201124003740::6008822842747013334	43.2311343571636	20	306624	0.001	2	2	5	15	0.009101606255965435	estimated	415	2	0.0075386018362542445	0.27695701980586357	0.0075386018362542445	0.0075386018362542445	0.27695701980586357	0.27695701980586357	TRUE	TRUE
submit2::20201124003740::6008822842747013334	25.57200279111565	20	185120	0.001	2	1	5	15	0.0	estimated	1	1	1.0	1.0	0.0	1.0	0.0	1.0	FALSE	FALSE
submit2::20201124003740::6008822842747013334	13.220097290841956	20	178944	0.001	2	2	5	15	0.02250165050465589	estimated	392	2	0.011022734055043065	0.24442041568002923	0.0017346324959564045	0.0169162994578	0.03846410460386405	0.37510557041441517	FALSE	TRUE
submit2::20201124003740::6008822842747013334	42.67785734697721	20	142400	0.001	2	2	5	15	0.009189075599844006	estimated	495	2	0.05609992946292195	0.2873860878358285	0.05609992946292195	0.05609992946292195	0.2873860878358285	0.2873860878358285	TRUE	TRUE
submit2::20201124003740::6008822842747013334	32.25535577588995	20	148096	0.001	2	1	5	15	0.0	estimated	1	1	1.0	1.0	0.0	1.0	0.0	1.0	FALSE	FALSE
submit2::20201124003740::6008822842747013334	29.785849105447568	20	176800	0.001	2	1	5	15	0.0	estimated	1	1	1.0	1.0	0.0	1.0	0.0	1.0	FALSE	FALSE
submit2::20201124003740::6008822842747013334	35.63092242270847	20	148096	0.001	2	1	5	15	0.0	estimated	1	1	1.0	1.0	0.0	1.0	0.0	1.0	FALSE	FALSE
submit2::20201124003740::6008822842747013334	26.077620721774693	20	108160	0.001	2	1	5	15	0.0	estimated	1	1	1.0	1.0	0.0	1.0	0.0	1.0	FALSE	FALSE
submit2::20201124003740::6008822842747013334	31.678444516178935	20	202800	0.001	2	2	5	15	0.011491268654108999	estimated	1783	2	0.009636358965274913	0.13732912483599982	0.009636358965274913	0.009636358965274913	0.13732912483599982	0.13732912483599982	TRUE	TRUE
submit2::20201124003740::6008822842747013334	20.736812661308644	20	104000	0.001	2	1	5	15	0.0	estimated	1	1	1.0	1.0	0.0	1.0	0.0	1.0	FALSE	FALSE
submit2::20201124003740::6008822842747013334	20.15934275549241	20	186400	0.001	2	1	5	15	0.0	estimated	1	1	1.0	1.0	0.0	1.0	0.0	1.0	FALSE	FALSE
submit2::20201124003740::6008822842747013334	28.1649165480984	20	319400	0.001	2	2	5	15	0.010916875550137548	estimated	658	2	0.005623316874928714	0.24916591399945776	0.005623316874928714	0.005623316874928714	0.24916591399945776	0.24916591399945776	TRUE	TRUE
submit2::20201124003740::6008822842747013334	23.531886996227698	20	186400	0.001	2	1	5	15	0.0	estimated	1	1	1.0	1.0	0.0	1.0	0.0	1.0	FALSE	FALSE
submit2::20201124003740::6008822842747013334	28.902727204646016	20	556192	0.001	2	2	5	15	0.013047053992628245	estimated	907	2	0.016103041231962215	0.09166036268572031	0.016103041231962215	0.016103041231962215	0.09166036268572031	0.09166036268572031	TRUE	TRUE
submit2::20201124003740::6008822842747013334	17.583687058547465	20	174720	0.001	2	2	5	15	0.013936011828142709	estimated	447	2	0.0076994010203367	0.2064386464174392	0.0076994010203367	0.0076994010203367	0.2064386464174392	0.2064386464174392	TRUE	TRUE
submit2::20201124003740::6008822842747013334	19.4905430746159	20	530000	0.001	2	2	5	15	0.01467224071125938	estimated	770	2	0.01325581999212916	0.11747969939875375	0.009236465201889924	0.03307180247304643	0.08185816917168233	0.29309883624063915	FALSE	TRUE
submit2::20201124003740::6008822842747013334	19.354468397024107	20	302600	0.001	2	1	5	15	0.0	estimated	1	1	1.0	1.0	0.0	1.0	0.0	1.0	FALSE	FALSE
submit2::20201124003740::6008822842747013334	18.135480425772286	20	260000	0.001	2	2	5	15	0.019104459715351862	estimated	2553	2	0.006471772534314598	0.06281859659017558	0.0019050202256055981	0.021669917585703333	0.018491177867257538	0.21034018172624427	FALSE	TRUE
submit2::20201124003740::6008822842747013334	26.193702587286335	20	244000	0.001	2	1	5	15	0.0	estimated	1	1	1.0	1.0	0.0	1.0	0.0	1.0	FALSE	FALSE
submit2::20201124003740::6008822842747013334	22.85138941673326	20	130000	0.001	2	1	5	15	0.0	estimated	1	1	1.0	1.0	0.0	1.0	0.0	1.0	FALSE	FALSE
submit2::20201124003740::6008822842747013334	30.05462828934958	20	108160	0.001	2	1	5	15	0.0	estimated	1	1	1.0	1.0	0.0	1.0	0.0	1.0	FALSE	FALSE
submit2::20201124003740::6008822842747013334	25.223185269003416	20	570384	0.001	2	2	5	15	0.0099277529464675	estimated	1320	2	0.01845805255965064	0.20064150609294473	0.01845805255965064	0.01845805255965064	0.20064150609294473	0.20064150609294473	TRUE	TRUE
submit2::20201124003740::6008822842747013334	39.21949779524442	20	64000	0.001	3	1	5	15	0.0	estimated	1	1	1.0	1.0	0.0	1.0	0.0	1.0	FALSE	FALSE
submit2::20201124003740::6008822842747013334	22.707470376426137	20	153600	0.001	2	2	5	15	0.012047297380604848	estimated	651	2	0.006708540703552006	0.16604046462750066	0.0038236964541099334	0.010532237157661939	0.09463881399702656	0.2606792786245272	FALSE	TRUE
submit2::20201124003740::6008822842747013334	38.05166882134131	20	327600	0.001	2	2	5	15	0.009527355970650322	estimated	797	2	0.02521354230650362	0.1685937659907446	0.006120695515337507	0.05039181243002591	0.040926859656179246	0.33695167975211004	FALSE	TRUE
submit2::20201124003740::6008822842747013334	28.475418454969137	20	119296	0.001	2	1	5	15	0.0	estimated	1	1	1.0	1.0	0.0	1.0	0.0	1.0	FALSE	FALSE
submit2::20201124003740::6008822842747013334	18.39838777698464	20	104000	0.001	2	1	5	15	0.0	estimated	1	1	1.0	1.0	0.0	1.0	0.0	1.0	FALSE	FALSE
submit2::20201124003740::6008822842747013334	26.038717386169306	20	305000	0.001	2	1	5	15	0.0	estimated	1	1	1.0	1.0	0.0	1.0	0.0	1.0	FALSE	FALSE
submit2::20201124003740::6008822842747013334	24.37474885765882	20	243750	0.001	2	2	5	15	0.0105257777626175	estimated	363	2	0.011921007135741145	0.26576081251174766	0.011921007135741145	0.011921007135741145	0.26576081251174766	0.26576081251174766	TRUE	TRUE
submit2::20201124003740::6008822842747013334	32.095276647987106	20	141440	0.001	2	1	5	15	0.0	estimated	1	1	1.0	1.0	0.0	1.0	0.0	1.0	FALSE	FALSE
submit2::20201124003740::6008822842747013334	32.118568714945035	20	51200	0.001	2	1	5	15	0.0	estimated	1	1	1.0	1.0	0.0	1.0	0.0	1.0	FALSE	FALSE
submit2::20201124003740::6008822842747013334	22.013226240102433	20	466440	0.001	2	2	5	15	0.01598797508749629	estimated	664	2	0.035450664422827016	0.2676813420097917	0.035450664422827016	0.035450664422827016	0.2676813420097917	0.2676813420097917	TRUE	TRUE
submit2::20201124003740::6008822842747013334	24.42426682296253	20	805450	0.001	2	2	5	15	0.01503047002169759	estimated	2431	2	0.01578011382942095	0.1438975628876148	0.01578011382942095	0.01578011382942095	0.1438975628876148	0.1438975628876148	TRUE	TRUE
submit2::20201124003740::6008822842747013334	20.075919772212522	20	317200	0.001	2	1	5	15	0.0	estimated	1	1	1.0	1.0	0.0	1.0	0.0	1.0	FALSE	FALSE
submit2::20201124003740::6008822842747013334	24.95337816357713	20	104000	0.001	2	1	5	15	0.0	estimated	1	1	1.0	1.0	0.0	1.0	0.0	1.0	FALSE	FALSE
submit2::20201124003740::6008822842747013334	22.284838069029888	20	64000	0.001	2	1	5	15	0.0	estimated	1	1	1.0	1.0	0.0	1.0	0.0	1.0	FALSE	FALSE
submit2::20201124003740::6008822842747013334	20.802068574368878	20	87040	0.001	2	1	5	15	0.0	estimated	1	1	1.0	1.0	0.0	1.0	0.0	1.0	FALSE	FALSE
submit2::20201124003740::6008822842747013334	36.461464825493564	20	104000	0.001	2	1	5	15	0.0	estimated	1	1	1.0	1.0	0.0	1.0	0.0	1.0	FALSE	FALSE
submit2::20201124003740::6008822842747013334	23.505280669529476	20	113920	0.001	2	1	5	15	0.0	estimated	1	1	1.0	1.0	0.0	1.0	0.0	1.0	FALSE	FALSE
submit2::20201124003740::6008822842747013334	33.24974745472099	20	319400	0.001	2	1	5	15	0.0	estimated	1	1	1.0	1.0	0.0	1.0	0.0	1.0	FALSE	FALSE
submit2::20201124003740::6008822842747013334	26.820666918658542	20	87040	0.001	2	1	5	15	0.0	estimated	1	1	1.0	1.0	0.0	1.0	0.0	1.0	FALSE	FALSE
submit2::20201124003740::6008822842747013334	26.14936393645924	20	134400	0.001	2	2	5	15	0.009522766438844636	estimated	215	2	0.016490812612199826	0.30603786832774105	0.016490812612199826	0.016490812612199826	0.30603786832774105	0.30603786832774105	TRUE	TRUE
submit2::20201124003740::6008822842747013334	30.70606892192522	20	149120	0.001	2	1	5	15	0.0	estimated	1	1	1.0	1.0	0.0	1.0	0.0	1.0	FALSE	FALSE
submit2::20201124003740::6008822842747013334	30.11146814407681	20	135200	0.001	3	1	5	15	0.0	estimated	1	1	1.0	1.0	0.0	1.0	0.0	1.0	FALSE	FALSE
submit2::20201124003740::6008822842747013334	18.71193884961768	20	156000	0.001	2	2	5	15	0.01770486898144149	estimated	428	2	0.0070281464862897765	0.21311444162377366	0.0070281464862897765	0.0070281464862897765	0.21311444162377366	0.21311444162377366	TRUE	TRUE
submit2::20201124003740::6008822842747013334	16.435091083551963	20	135200	0.001	2	1	5	15	0.0	estimated	1	1	1.0	1.0	0.0	1.0	0.0	1.0	FALSE	FALSE
submit2::20201124003740::6008822842747013334	18.591843259402616	20	178000	0.001	2	1	5	15	0.0	estimated	1	1	1.0	1.0	0.0	1.0	0.0	1.0	FALSE	FALSE
submit2::20201124003740::6008822842747013334	57.018846723389515	20	108160	0.001	2	1	5	15	0.0	estimated	1	1	1.0	1.0	0.0	1.0	0.0	1.0	FALSE	FALSE
submit2::20201124003740::6008822842747013334	35.047325988659395	20	242080	0.001	3	2	5	15	0.019033719945755645	estimated	3843	3	0.0021599404796305284	0.03662231197082832	0.0021599404796305284	0.0021599404796305284	0.03662231197082832	0.03662231197082832	TRUE	TRUE
submit2::20201124003740::6008822842747013334	20.948257825731	20	980880	0.001	2	2	5	15	0.015450773527547933	estimated	2420	2	0.015447003027452598	0.12685816232111993	0.015447003027452598	0.015447003027452598	0.12685816232111993	0.12685816232111993	TRUE	TRUE
submit2::20201124003740::6008822842747013334	27.696274684594293	20	141440	0.001	2	1	5	15	0.0	estimated	1	1	1.0	1.0	0.0	1.0	0.0	1.0	FALSE	FALSE
submit2::20201124003740::6008822842747013334	29.065812000339353	20	290784	0.001	2	2	5	15	0.02455174850099152	estimated	969	3	0.006348803818201519	0.14384115084189922	0.0011902586828035672	0.014809914021172967	0.026966997821414464	0.3355395973282036	FALSE	TRUE
submit2::20201124003740::6008822842747013334	29.224355163883615	20	187200	0.001	2	2	5	15	0.010973720631059938	estimated	291	2	0.019190180645910975	0.19429733373241223	0.007368828966665996	0.035682436269781403	0.0746081471233281	0.36127863287063555	FALSE	TRUE
submit2::20201124003740::6008822842747013334	26.567244833990358	20	1082280	0.001	2	2	5	15	0.012514028078201568	estimated	2283	2	0.014452026987532163	0.1099553361920167	0.0031208603890929875	0.031135252344481393	0.023744437620211285	0.23688629573652104	FALSE	TRUE
submit2::20201124003740::6008822842747013334	37.70880659476819	20	51200	0.001	2	1	5	15	0.0	estimated	1	1	1.0	1.0	0.0	1.0	0.0	1.0	FALSE	FALSE
submit2::20201124003740::6008822842747013334	26.71122405898379	20	108800	0.001	2	1	5	15	0.0	estimated	1	1	1.0	1.0	0.0	1.0	0.0	1.0	FALSE	FALSE
submit2::20201124003740::6008822842747013334	29.56354228716509	20	108160	0.001	2	1	5	15	0.0	estimated	1	1	1.0	1.0	0.0	1.0	0.0	1.0	FALSE	FALSE
submit2::20201124003740::6008822842747013334	22.919197619769594	20	402880	0.001	2	2	5	15	0.014094829097583837	estimated	1598	2	0.015090267440004928	0.09758878486197417	0.015090267440004928	0.015090267440004928	0.09758878486197417	0.09758878486197417	TRUE	TRUE
submit2::20201124003740::6008822842747013334	13.030107658176416	20	176800	0.001	2	1	5	15	0.0	estimated	1	1	1.0	1.0	0.0	1.0	0.0	1.0	FALSE	FALSE
submit2::20201124003740::6008822842747013334	9.578223535687277	20	156000	0.001	2	2	5	15	0.03730150356889251	estimated	494	2	0.01037327548155408	0.17335299786391928	0.01037327548155408	0.01037327548155408	0.17335299786391928	0.17335299786391928	TRUE	TRUE
submit2::20201124003740::6008822842747013334	44.87160597578327	20	345600	0.001	2	2	5	15	0.007119738971657257	estimated	194	2	0.00935830305435608	0.2348388105893249	0.005446940546066638	0.014805243600422718	0.13668643040937214	0.37152524099869705	FALSE	TRUE
submit2::20201124003740::6008822842747013334	29.42121851949232	20	136000	0.001	2	1	5	15	0.0	estimated	1	1	1.0	1.0	0.0	1.0	0.0	1.0	FALSE	FALSE
submit2::20201124003740::6008822842747013334	14.357107927977774	20	200000	0.001	3	3	5	15	0.04711200613456913	estimated	8383	3	3.2228700511178616e-05	0.008220444963815354	3.2228700511178616e-05	3.2228700511178616e-05	0.008220444963815354	0.008220444963815354	TRUE	TRUE
submit2::20201124003740::6008822842747013334	26.408305855382295	20	104000	0.005	2	1	5	15	0.0	estimated	1	1	1.0	1.0	0.0	1.0	0.0	1.0	FALSE	FALSE
submit2::20201124003740::6008822842747013334	23.205279315418203	20	215040	0.001	2	2	5	15	0.013295455892055202	estimated	300	2	0.011048060585701763	0.15302752196568548	0.0077058347937447	0.018753895379446463	0.10673409998220139	0.2597616219478869	FALSE	TRUE
submit2::20201124003740::6008822842747013334	10.775722776902377	20	193856	0.001	2	1	5	15	0.0	estimated	1	1	1.0	1.0	0.0	1.0	0.0	1.0	FALSE	FALSE
submit2::20201124003740::6008822842747013334	45.10309503988381	20	130000	0.001	2	2	5	15	0.012195266692922433	estimated	681	3	0.0026979509756561632	0.10475300932542247	0.0023703135895155746	0.005068264565171738	0.09203187299810467	0.19678488232352714	FALSE	TRUE
submit2::20201124003740::6008822842747013334	19.57474454180709	20	300820	0.001	2	1	5	15	0.0	estimated	1	1	1.0	1.0	0.0	1.0	0.0	1.0	FALSE	FALSE
submit2::20201124003740::6008822842747013334	35.7108761636074	20	148096	0.005	3	1	5	15	0.0	estimated	1	1	1.0	1.0	0.0	1.0	0.0	1.0	FALSE	FALSE
submit2::20201124003740::6008822842747013334	20.693178689375916	20	729040	0.001	3	2	5	15	0.016288613482633493	estimated	4063	2	0.007069536783519331	0.05551610650910519	0.00042398236041951703	0.05573356656663596	0.0033294755511992973	0.437668083835242	FALSE	TRUE
submit2::20201124003740::6008822842747013334	40.80441565612854	20	120000	0.005	2	2	5	15	0.007841644003987786	estimated	116	2	0.018816658243805656	0.3407310581370236	0.018816658243805656	0.018816658243805656	0.3407310581370236	0.3407310581370236	TRUE	TRUE
submit2::20201124003740::6008822842747013334	23.51005642679644	20	176800	0.005	2	1	5	15	0.0	estimated	1	1	1.0	1.0	0.0	1.0	0.0	1.0	FALSE	FALSE
submit2::20201124003740::6008822842747013334	51.009342372202504	20	350272	0.001	2	1	5	15	0.0	estimated	1	1	1.0	1.0	0.0	1.0	0.0	1.0	FALSE	FALSE
submit2::20201124003740::6008822842747013334	15.341175706159486	20	185120	0.005	2	1	5	15	0.0	estimated	1	1	1.0	1.0	0.0	1.0	0.0	1.0	FALSE	FALSE
submit2::20201124003740::6008822842747013334	37.089276598316786	20	66560	0.005	2	1	5	15	0.0	estimated	1	1	1.0	1.0	0.0	1.0	0.0	1.0	FALSE	FALSE
submit2::20201124003740::6008822842747013334	31.347479161203545	20	186400	0.005	2	1	5	15	0.0	estimated	1	1	1.0	1.0	0.0	1.0	0.0	1.0	FALSE	FALSE
submit2::20201124003740::6008822842747013334	26.415009937416087	20	51200	0.005	3	1	5	15	0.0	estimated	1	1	1.0	1.0	0.0	1.0	0.0	1.0	FALSE	FALSE
submit2::20201124003740::6008822842747013334	26.157552667001305	20	590655	0.001	2	2	5	15	0.01338423306538757	estimated	234	2	0.03138129172371099	0.3310789552419799	0.03138129172371099	0.03138129172371099	0.3310789552419799	0.3310789552419799	TRUE	TRUE
submit2::20201124003740::6008822842747013334	16.58240622001503	20	265200	0.001	2	2	5	15	0.019359990521480477	estimated	789	2	0.0025171959560466263	0.13589020584891612	0.0021227546939955383	0.0046399506500421645	0.11459639113152278	0.2504865969804389	FALSE	TRUE
submit2::20201124003740::6008822842747013334	12.077724334280742	20	100000	0.005	2	1	5	15	0.0	estimated	1	1	1.0	1.0	0.0	1.0	0.0	1.0	FALSE	FALSE
submit2::20201124003740::6008822842747013334	26.663380215593996	20	399360	0.001	2	2	5	15	0.01206354704036538	estimated	4556	2	0.007615782581439745	0.09891556482958064	0.007615782581439745	0.007615782581439745	0.09891556482958064	0.09891556482958064	TRUE	TRUE
submit2::20201124003740::6008822842747013334	49.42975951191747	20	437840	0.001	2	1	5	15	0.0	estimated	1	1	1.0	1.0	0.0	1.0	0.0	1.0	FALSE	FALSE
submit2::20201124003740::6008822842747013334	18.049067262272732	20	216320	0.005	2	2	5	15	0.015109023606921573	estimated	269	2	0.013846829371454442	0.2406956334932227	0.0024023432304805794	0.025410742642574518	0.04175927284268555	0.4417079631598928	FALSE	TRUE
submit2::20201124003740::6008822842747013334	21.185508740717054	20	142400	0.005	3	1	5	15	0.0	estimated	1	1	1.0	1.0	0.0	1.0	0.0	1.0	FALSE	FALSE
submit2::20201124003740::6008822842747013334	22.5657997308156	20	130000	0.005	2	1	5	15	0.0	estimated	1	1	1.0	1.0	0.0	1.0	0.0	1.0	FALSE	FALSE
submit2::20201124003740::6008822842747013334	14.128533889582197	20	365568	0.005	2	2	5	15	0.021070689004042496	estimated	515	2	0.010299351797030334	0.13943470198580518	0.00963642522149695	0.019935777018527286	0.1304598682953374	0.2698945702811426	FALSE	TRUE
submit2::20201124003740::6008822842747013334	23.15166326369159	20	408000	0.001	3	2	5	15	0.01462034754029516	estimated	1696	2	0.01158543006407142	0.10685278728224347	0.0021156204149005734	0.029310208794357688	0.019512433885764558	0.2703289811583413	FALSE	TRUE
submit2::20201124003740::6008822842747013334	24.66223184393067	20	104000	0.005	2	1	5	15	0.0	estimated	1	1	1.0	1.0	0.0	1.0	0.0	1.0	FALSE	FALSE
submit2::20201124003740::6008822842747013334	42.30275812106578	20	496400	0.001	2	2	5	15	0.01716499389239602	estimated	8017	3	0.00151956123264649	0.012978327454458	0.0013005401586506328	0.005632309227437605	0.011107703779231221	0.048104644885643824	FALSE	TRUE
submit2::20201124003740::6008822842747013334	21.089478779892698	20	231400	0.005	2	1	5	15	0.0	estimated	1	1	1.0	1.0	0.0	1.0	0.0	1.0	FALSE	FALSE
submit2::20201124003740::6008822842747013334	28.29809118620404	20	220000	0.005	2	2	5	15	0.01253080124255699	estimated	1405	2	0.010580117256551173	0.1411235924122292	0.010580117256551173	0.010580117256551173	0.1411235924122292	0.1411235924122292	TRUE	TRUE
submit2::20201124003740::6008822842747013334	21.749798252929434	20	183872	0.005	2	1	5	15	0.0	estimated	1	1	1.0	1.0	0.0	1.0	0.0	1.0	FALSE	FALSE
submit2::20201124003740::6008822842747013334	23.326880076115074	20	108800	0.005	2	1	5	15	0.0	estimated	1	1	1.0	1.0	0.0	1.0	0.0	1.0	FALSE	FALSE
submit2::20201124003740::6008822842747013334	23.182955054653	20	260000	0.005	2	2	5	15	0.012731098459849809	estimated	128	2	0.01883614944988474	0.42010288092991815	0.01883614944988474	0.01883614944988474	0.42010288092991815	0.42010288092991815	TRUE	TRUE
submit2::20201124003740::6008822842747013334	24.914267968546657	20	186400	0.005	2	1	5	15	0.0	estimated	1	1	1.0	1.0	0.0	1.0	0.0	1.0	FALSE	FALSE
submit2::20201124003740::6008822842747013334	19.193883536790125	20	652800	0.001	2	2	5	15	0.015046666476850977	estimated	616	2	0.014554573169647199	0.1278281207394835	0.005794905775774522	0.030346180754120163	0.05089478795052783	0.2665207156682212	FALSE	TRUE
submit2::20201124003740::6008822842747013334	18.90318929486598	20	104000	0.005	2	1	5	15	0.0	estimated	1	1	1.0	1.0	0.0	1.0	0.0	1.0	FALSE	FALSE
submit2::20201124003740::6008822842747013334	21.57859086818673	20	312000	0.005	2	2	5	15	0.013529982538249137	estimated	1641	2	0.009544365700446087	0.1221400528033825	0.009544365700446087	0.009544365700446087	0.1221400528033825	0.1221400528033825	TRUE	TRUE
submit2::20201124003740::6008822842747013334	29.323807888760463	20	120000	0.005	3	2	5	15	0.011472396186150013	estimated	117	2	0.04306847044135704	0.42937249233253255	0.0010890481426318397	0.07950650019602513	0.010857300258866928	0.7926425943611625	FALSE	TRUE
submit2::20201124003740::6008822842747013334	16.819499642653412	20	233000	0.005	2	1	5	15	0.0	estimated	1	1	1.0	1.0	0.0	1.0	0.0	1.0	FALSE	FALSE
submit2::20201124003740::6008822842747013334	28.14014550552558	20	124800	0.005	2	2	5	15	0.011257286527237193	estimated	193	2	0.018217324436324206	0.22226186662669395	0.015728365501294393	0.033945689937618595	0.19189513188523724	0.4141569985119312	FALSE	TRUE
submit2::20201124003740::6008822842747013334	27.983826765546546	20	439200	0.005	3	2	5	15	0.010570350460576	estimated	1053	2	0.010052879835136745	0.15786710651324157	0.00039463478739397385	0.03419243551636135	0.006197214433778963	0.5369467205548406	FALSE	TRUE
submit2::20201124003740::6008822842747013334	22.595265793567098	20	418100	0.005	3	1	5	15	0.0	estimated	1	1	1.0	1.0	0.0	1.0	0.0	1.0	FALSE	FALSE
submit2::20201124003740::6008822842747013334	22.9216842425516	20	231200	0.005	2	1	5	15	0.0	estimated	1	1	1.0	1.0	0.0	1.0	0.0	1.0	FALSE	FALSE
submit2::20201124003740::6008822842747013334	27.72473805309714	20	80000	0.005	2	1	5	15	0.0	estimated	1	1	1.0	1.0	0.0	1.0	0.0	1.0	FALSE	FALSE
submit2::20201124003740::6008822842747013334	16.934956555800134	20	83200	0.005	2	1	5	15	0.0	estimated	1	1	1.0	1.0	0.0	1.0	0.0	1.0	FALSE	FALSE
submit2::20201124003740::6008822842747013334	27.933526377912695	20	242320	0.005	2	1	5	15	0.0	estimated	1	1	1.0	1.0	0.0	1.0	0.0	1.0	FALSE	FALSE
submit2::20201124003740::6008822842747013334	38.60353214042216	20	87040	0.005	2	2	5	15	0.008022373060387281	estimated	56	2	0.021510431578808987	0.39015530551196254	0.021510431578808987	0.021510431578808987	0.39015530551196254	0.39015530551196254	TRUE	TRUE
submit2::20201124003740::6008822842747013334	11.891777136772408	20	316880	0.005	2	2	5	15	0.022759147977183567	estimated	2912	2	0.00829151905593797	0.1260418633953793	0.00829151905593797	0.00829151905593797	0.1260418633953793	0.1260418633953793	TRUE	TRUE
submit2::20201124003740::6008822842747013334	23.834500614961385	20	142400	0.005	2	1	5	15	0.0	estimated	1	1	1.0	1.0	0.0	1.0	0.0	1.0	FALSE	FALSE
submit2::20201124003740::6008822842747013334	23.467765708850973	20	108160	0.005	2	1	5	15	0.0	estimated	1	1	1.0	1.0	0.0	1.0	0.0	1.0	FALSE	FALSE
submit2::20201124003740::6008822842747013334	22.80549457208894	20	240656	0.005	2	1	5	15	0.0	estimated	1	1	1.0	1.0	0.0	1.0	0.0	1.0	FALSE	FALSE
submit2::20201124003740::6008822842747013334	18.240401181926586	20	186400	0.005	2	1	5	15	0.0	estimated	1	1	1.0	1.0	0.0	1.0	0.0	1.0	FALSE	FALSE
submit2::20201124003740::6008822842747013334	48.05821338246821	20	212500	0.005	2	1	5	15	0.0	estimated	1	1	1.0	1.0	0.0	1.0	0.0	1.0	FALSE	FALSE
submit2::20201124003740::6008822842747013334	17.919858045184707	20	391066	0.005	4	3	5	15	0.035048403758782994	estimated	13753	3	0.00010620202720333046	0.03836679537276238	2.9880419072396355e-05	0.0002140919015229359	0.010794670821189994	0.07734334638424384	FALSE	TRUE
submit2::20201124003740::6008822842747013334	21.523990407289265	20	379600	0.005	2	2	5	15	0.015864517374092005	estimated	1150	2	0.017574066097348195	0.16528023594062735	0.017574066097348195	0.017574066097348195	0.16528023594062735	0.16528023594062735	TRUE	TRUE
submit2::20201124003740::6008822842747013334	35.79664424105097	20	135200	0.005	2	1	5	15	0.0	estimated	1	1	1.0	1.0	0.0	1.0	0.0	1.0	FALSE	FALSE
submit2::20201124003740::6008822842747013334	24.489558384753504	20	194688	0.005	2	2	5	15	0.012236148618164966	estimated	411	2	0.013850195512596421	0.2469586195838179	0.013850195512596421	0.013850195512596421	0.2469586195838179	0.2469586195838179	TRUE	TRUE
submit2::20201124003740::6008822842747013334	23.28157483003058	20	178000	0.005	3	1	5	15	0.0	estimated	1	1	1.0	1.0	0.0	1.0	0.0	1.0	FALSE	FALSE
submit2::20201124003740::6008822842747013334	48.85004163040373	20	150000	0.005	5	2	5	15	0.007068566340434159	estimated	211	2	0.016706314087705516	0.3567999827418871	1.4369829643275165e-06	0.04609601656654505	3.068992323386045e-05	0.9844815456640263	FALSE	FALSE
submit2::20201124003740::6008822842747013334	17.247327796737775	20	766880	0.005	2	2	5	15	0.015950060161514453	estimated	1726	2	0.00433792050908084	0.07658496413176068	0.003755864923055784	0.008093785432136624	0.06630890995208986	0.14289387408385054	FALSE	TRUE
submit2::20201124003740::6008822842747013334	44.9689687295403	20	609408	0.001	3	3	5	15	0.03844891342939374	estimated	14054	8	0.0013805870516990476	0.019444904426239907	0.00012616923972699252	0.02187842575792826	0.0017770330418523462	0.3081471011450844	FALSE	TRUE
submit2::20201124003740::6008822842747013334	32.704966550324215	20	80000	0.005	4	1	5	15	0.0	estimated	1	1	1.0	1.0	0.0	1.0	0.0	1.0	FALSE	FALSE
submit2::20201124003740::6008822842747013334	14.756720932261521	20	244000	0.005	3	1	5	15	0.0	estimated	1	1	1.0	1.0	0.0	1.0	0.0	1.0	FALSE	FALSE
submit2::20201124003740::6008822842747013334	25.010434521241386	20	178000	0.005	3	1	5	15	0.0	estimated	1	1	1.0	1.0	0.0	1.0	0.0	1.0	FALSE	FALSE
submit2::20201124003740::6008822842747013334	30.131086743920815	20	342720	0.005	2	2	5	15	0.01037522347152855	estimated	329	2	0.02230173052557079	0.2050267199873239	0.0018535187645247386	0.058003714123634996	0.017039972404371877	0.533246119184149	FALSE	TRUE
submit2::20201124003740::6008822842747013334	14.256663612226038	20	186400	0.005	2	1	5	15	0.0	estimated	1	1	1.0	1.0	0.0	1.0	0.0	1.0	FALSE	FALSE
submit2::20201124003740::6008822842747013334	34.44012887184712	20	104000	0.005	3	2	5	15	0.011228813268472098	estimated	281	2	0.01425723047398847	0.2764934659535242	0.0004090733826394345	0.03632599904592341	0.007933246053759552	0.7044777314048701	FALSE	TRUE
submit2::20201124003740::6008822842747013334	18.499696469451333	20	170000	0.005	2	1	5	15	0.0	estimated	1	1	1.0	1.0	0.0	1.0	0.0	1.0	FALSE	FALSE
submit2::20201124003740::6008822842747013334	15.520171364641467	20	135200	0.005	2	1	5	15	0.0	estimated	1	1	1.0	1.0	0.0	1.0	0.0	1.0	FALSE	FALSE
submit2::20201124003740::6008822842747013334	24.36572644755323	20	175760	0.005	2	1	5	15	0.0	estimated	1	1	1.0	1.0	0.0	1.0	0.0	1.0	FALSE	FALSE
submit2::20201124003740::6008822842747013334	24.64150952931772	20	283920	0.005	3	2	5	15	0.013145698822942448	estimated	199	2	0.027333515792291135	0.25792957900347446	0.001531965344765208	0.06763312310102056	0.014456214832584535	0.6382121897782461	FALSE	TRUE
submit2::20201124003740::6008822842747013334	27.103515831523247	20	186400	0.005	3	1	5	15	0.0	estimated	1	1	1.0	1.0	0.0	1.0	0.0	1.0	FALSE	FALSE
submit2::20201124003740::6008822842747013334	15.462598302764846	20	217600	0.005	2	2	5	15	0.022214349283350796	estimated	694	2	0.011379039424460502	0.21753685007971177	0.011379039424460502	0.011379039424460502	0.21753685007971177	0.21753685007971177	TRUE	TRUE
submit2::20201124003740::6008822842747013334	26.300372913354373	20	416520	0.005	2	2	5	15	0.012229618528177184	estimated	261	2	0.012669131513523939	0.13689110416363692	0.012669131513523939	0.012669131513523939	0.13689110416363692	0.13689110416363692	TRUE	TRUE
submit2::20201124003740::6008822842747013334	22.636707023324384	20	285610	0.005	2	1	5	15	0.0	estimated	1	1	1.0	1.0	0.0	1.0	0.0	1.0	FALSE	FALSE
submit2::20201124003740::6008822842747013334	26.456207381379492	20	332176	0.005	2	1	5	15	0.0	estimated	1	1	1.0	1.0	0.0	1.0	0.0	1.0	FALSE	FALSE
submit2::20201124003740::6008822842747013334	40.53096532689376	20	317696	0.005	2	2	5	15	0.016476928823557592	estimated	1325	2	0.031111323062568953	0.08122438309450891	0.009598272178019503	0.0975083635694769	0.025058842237757523	0.25457151602191824	FALSE	TRUE
submit2::20201124003740::6008822842747013334	20.650286627271306	20	515488	0.005	2	2	5	15	0.01514788850915309	estimated	6379	2	0.005071632860081417	0.07013279726711881	0.0016577154940553796	0.006729348354136797	0.022923627927846746	0.09305642519496556	FALSE	TRUE
submit2::20201124003740::6008822842747013334	19.17115895067201	20	136000	0.005	2	1	5	15	0.0	estimated	1	1	1.0	1.0	0.0	1.0	0.0	1.0	FALSE	FALSE
submit2::20201124003740::6008822842747013334	25.52698873177406	20	142400	0.005	2	2	5	15	0.011936173536268132	estimated	59	2	0.031153144411731774	0.45923914336307586	0.031153144411731774	0.031153144411731774	0.45923914336307586	0.45923914336307586	TRUE	TRUE
submit2::20201124003740::6008822842747013334	22.957264513462963	20	66560	0.005	2	1	5	15	0.0	estimated	1	1	1.0	1.0	0.0	1.0	0.0	1.0	FALSE	FALSE
submit2::20201124003740::6008822842747013334	28.902191317782204	20	169000	0.005	2	1	5	15	0.0	estimated	1	1	1.0	1.0	0.0	1.0	0.0	1.0	FALSE	FALSE
submit2::20201124003740::6008822842747013334	22.902776302072073	20	379008	0.005	3	2	5	15	0.017688634331559695	estimated	1234	2	0.016641508150530115	0.08936374805438516	0.0036295515125672004	0.06862482000173149	0.019490440649102807	0.3685105381940345	FALSE	TRUE
submit2::20201124003740::6008822842747013334	47.386993701825475	20	672000	0.005	4	3	5	15	0.020087190198000586	estimated	14373	3	0.0046531687338180455	0.03469761846696946	3.474085958808826e-05	0.08068240919798829	0.0002590546700877881	0.6016303322511714	FALSE	TRUE
submit2::20201124003740::6008822842747013334	41.88209845364037	20	233000	0.005	2	1	5	15	0.0	estimated	1	1	1.0	1.0	0.0	1.0	0.0	1.0	FALSE	FALSE
submit2::20201124003740::6008822842747013334	28.622522085038376	20	424320	0.005	2	2	5	15	0.010638877142831028	estimated	365	2	0.030205380137481995	0.27485167148346284	0.006237787885937317	0.05438104744669481	0.056760299622307296	0.49483640727957967	FALSE	TRUE
submit2::20201124003740::6008822842747013334	16.259168038309014	20	377000	0.005	4	2	5	15	0.02522098416848838	estimated	5409	2	0.0064699527291333814	0.06578312372027878	0.00017237942740001247	0.048717840740199685	0.0017526646135179297	0.49533773722434304	FALSE	TRUE
submit2::20201124003740::6008822842747013334	26.962075251792882	20	244000	0.005	2	2	5	15	0.013612157297172306	estimated	513	2	0.01585565500407372	0.276432618849034	0.01585565500407372	0.01585565500407372	0.276432618849034	0.276432618849034	TRUE	TRUE
submit2::20201124003740::6008822842747013334	24.383108981552194	20	626304	0.005	2	2	5	15	0.012037207259850368	estimated	558	2	0.017516324703407155	0.18326909005083097	0.017516324703407155	0.017516324703407155	0.18326909005083097	0.18326909005083097	TRUE	TRUE
submit2::20201124003740::6008822842747013334	24.4123456740537	20	186400	0.005	2	1	5	15	0.0	estimated	1	1	1.0	1.0	0.0	1.0	0.0	1.0	FALSE	FALSE
submit2::20201124003740::6008822842747013334	33.84914686856624	20	80000	0.005	2	2	5	15	0.008251462593711728	estimated	178	2	0.01936806369377722	0.323512853367946	0.01936806369377722	0.01936806369377722	0.323512853367946	0.323512853367946	TRUE	TRUE
submit2::20201124003740::6008822842747013334	39.444768467371404	20	178000	0.005	2	1	5	15	0.0	estimated	1	1	1.0	1.0	0.0	1.0	0.0	1.0	FALSE	FALSE
submit2::20201124003740::6008822842747013334	24.994929932567125	20	244000	0.005	3	1	5	15	0.0	estimated	1	1	1.0	1.0	0.0	1.0	0.0	1.0	FALSE	FALSE
submit2::20201124003740::6008822842747013334	31.21896461600708	20	315016	0.005	2	1	5	15	0.0	estimated	1	1	1.0	1.0	0.0	1.0	0.0	1.0	FALSE	FALSE
submit2::20201124003740::6008822842747013334	21.684385279794714	20	298792	0.005	2	1	5	15	0.0	estimated	1	1	1.0	1.0	0.0	1.0	0.0	1.0	FALSE	FALSE
submit2::20201124003740::6008822842747013334	19.73978250077299	20	600200	0.005	2	1	5	15	0.0	estimated	1	1	1.0	1.0	0.0	1.0	0.0	1.0	FALSE	FALSE
submit2::20201124003740::6008822842747013334	23.088406755285533	20	253760	0.005	2	1	5	15	0.0	estimated	1	1	1.0	1.0	0.0	1.0	0.0	1.0	FALSE	FALSE
submit2::20201124003740::6008822842747013334	24.468935118850716	20	221000	0.005	2	1	5	15	0.0	estimated	1	1	1.0	1.0	0.0	1.0	0.0	1.0	FALSE	FALSE
submit2::20201124003740::6008822842747013334	24.797846181716565	20	204000	0.005	2	2	5	15	0.0123268932749547	estimated	967	2	0.006060619941299581	0.16305804751711572	0.002171528170738892	0.010552755554332861	0.058423914892965716	0.28391678298275563	FALSE	TRUE
submit2::20201124003740::6008822842747013334	30.455072710163797	20	40960	0.01	2	1	5	15	0.0	estimated	1	1	1.0	1.0	0.0	1.0	0.0	1.0	FALSE	FALSE
submit2::20201124003740::6008822842747013334	30.347738356508877	20	87040	0.01	3	2	5	15	0.009135882135527695	estimated	101	2	0.007015848370148569	0.441482965481839	0.0014237167641450953	0.008439565134293664	0.08958955009851138	0.5310725155803504	FALSE	TRUE
submit2::20201124003740::6008822842747013334	19.39707537792703	20	184960	0.01	3	1	5	15	0.0	estimated	1	1	1.0	1.0	0.0	1.0	0.0	1.0	FALSE	FALSE
submit2::20201124003740::6008822842747013334	20.000733757396468	20	80000	0.01	2	1	5	15	0.0	estimated	1	1	1.0	1.0	0.0	1.0	0.0	1.0	FALSE	FALSE
submit2::20201124003740::6008822842747013334	33.47269911485391	20	113920	0.01	3	1	5	15	0.0	estimated	1	1	1.0	1.0	0.0	1.0	0.0	1.0	FALSE	FALSE
submit2::20201124003740::6008822842747013334	30.446370840099167	20	108800	0.01	4	1	5	15	0.0	estimated	1	1	1.0	1.0	0.0	1.0	0.0	1.0	FALSE	FALSE
submit2::20201124003740::6008822842747013334	31.91499367511239	20	130000	0.01	2	1	5	15	0.0	estimated	1	1	1.0	1.0	0.0	1.0	0.0	1.0	FALSE	FALSE
submit2::20201124003740::6008822842747013334	19.06425546267846	20	244000	0.005	2	1	5	15	0.0	estimated	1	1	1.0	1.0	0.0	1.0	0.0	1.0	FALSE	FALSE
submit2::20201124003740::6008822842747013334	20.084982775206143	20	83200	0.01	2	2	5	15	0.013155254686223165	estimated	376	2	0.010626384259504486	0.2547332140757353	0.010626384259504486	0.010626384259504486	0.2547332140757353	0.2547332140757353	TRUE	TRUE
submit2::20201124003740::6008822842747013334	31.608714217188474	20	400500	0.005	2	2	5	15	0.011427166158046637	estimated	590	2	0.006179523042955416	0.1633044457457102	0.004928551327773337	0.011108074370728752	0.13024538258318066	0.29354982832889087	FALSE	TRUE
submit2::20201124003740::6008822842747013334	31.247734626696136	20	130560	0.01	3	2	5	15	0.010393807672482233	estimated	215	2	0.02456443574920341	0.1982203400321376	0.013353317593638048	0.052993051647018674	0.10775330567297457	0.4276223082858034	FALSE	TRUE
submit2::20201124003740::6008822842747013334	37.31523134538591	20	244000	0.01	3	2	5	15	0.011607146426258229	estimated	263	2	0.06398893470672509	0.3345584267816787	0.008798229078792954	0.09141908907455644	0.04600047949784717	0.47797368027418247	FALSE	TRUE
submit2::20201124003740::6008822842747013334	18.885603814705274	20	185120	0.01	2	1	5	15	0.0	estimated	1	1	1.0	1.0	0.0	1.0	0.0	1.0	FALSE	FALSE
submit2::20201124003740::6008822842747013334	36.40280097087693	20	135200	0.01	2	1	5	15	0.0	estimated	1	1	1.0	1.0	0.0	1.0	0.0	1.0	FALSE	FALSE
submit2::20201124003740::6008822842747013334	14.930104678419507	20	277680	0.005	2	2	5	15	0.025560191517044122	estimated	1726	2	0.008969949203645728	0.07762703694176902	0.008969949203645728	0.008969949203645728	0.07762703694176902	0.07762703694176902	TRUE	TRUE
submit2::20201124003740::6008822842747013334	33.605613432580924	20	66560	0.01	4	1	5	15	0.0	estimated	1	1	1.0	1.0	0.0	1.0	0.0	1.0	FALSE	FALSE
submit2::20201124003740::6008822842747013334	27.83890180100757	20	108800	0.01	2	2	5	15	0.008940604242969186	estimated	134	2	0.011561367360942676	0.4261928937840402	0.011561367360942676	0.011561367360942676	0.4261928937840402	0.4261928937840402	TRUE	TRUE
submit2::20201124003740::6008822842747013334	35.68399045921746	20	141440	0.01	2	1	5	15	0.0	estimated	1	1	1.0	1.0	0.0	1.0	0.0	1.0	FALSE	FALSE
submit2::20201124003740::6008822842747013334	20.829163766430835	20	80000	0.01	2	1	5	15	0.0	estimated	1	1	1.0	1.0	0.0	1.0	0.0	1.0	FALSE	FALSE
submit2::20201124003740::6008822842747013334	20.193717913610442	20	482560	0.005	4	3	5	15	0.028099408163448723	estimated	7033	3	0.0006856148554655642	0.033982153686550644	5.4430037079077864e-05	0.006739898315286797	0.0026977972697658018	0.3340596525235346	FALSE	TRUE
submit2::20201124003740::6008822842747013334	31.526212296715936	20	2378106	0.001	2	2	5	15	0.022510490679658005	estimated	40359	3	0.004309804535014968	0.009866580663917478	0.002767466053278344	0.022222164302279357	0.0063356532361227595	0.05087394911623417	FALSE	TRUE
submit2::20201124003740::6008822842747013334	33.810484583830394	20	249600	0.005	3	2	5	15	0.009609894818854001	estimated	488	2	0.02140647055686829	0.25057811185361517	0.002626222051973974	0.04051090817685639	0.030741815253651023	0.47420927487622877	FALSE	TRUE
submit2::20201124003740::6008822842747013334	20.772747513539976	20	723360	0.005	3	3	5	15	0.035686808333578436	estimated	30245	3	0.0002613486193760638	0.008515732603441666	7.785206368737541e-06	0.01181971760453037	0.00025367165075160876	0.38513138048584344	FALSE	TRUE
submit2::20201124003740::6008822842747013334	14.896460364878445	20	136000	0.01	3	1	5	15	0.0	estimated	1	1	1.0	1.0	0.0	1.0	0.0	1.0	FALSE	FALSE
submit2::20201124003740::6008822842747013334	19.884982548253046	20	147968	0.01	3	1	5	15	0.0	estimated	1	1	1.0	1.0	0.0	1.0	0.0	1.0	FALSE	FALSE
submit2::20201124003740::6008822842747013334	42.22025074223438	20	492320	0.005	2	2	5	15	0.010065161293176363	estimated	851	2	0.046421309397603035	0.22411556615228362	0.046421309397603035	0.046421309397603035	0.22411556615228362	0.22411556615228362	TRUE	TRUE
submit2::20201124003740::6008822842747013334	30.980467894234245	20	193856	0.01	3	2	5	15	0.011255133292066672	estimated	186	2	0.03296257433529815	0.36780848383492576	0.004013587004228712	0.041641975466087534	0.044785074604567335	0.46465642228893866	FALSE	TRUE
submit2::20201124003740::6008822842747013334	29.553802219173555	20	358848	0.01	3	2	5	15	0.01144055783548013	estimated	2101	2	0.005654362603759867	0.066073502001589	0.0006437752919740497	0.029541775027973224	0.007522773303313849	0.3452075270417475	FALSE	TRUE
submit2::20201124003740::6008822842747013334	42.31000635679349	20	588250	0.005	2	2	5	15	0.0181564767121711	estimated	2681	4	0.0488072487277414	0.10949606222135522	0.010171651099528362	0.09290539729148	0.02281947396585847	0.2084275477045185	FALSE	TRUE
submit2::20201124003740::6008822842747013334	41.54418726179736	20	261120	0.01	2	2	5	15	0.007755401948565062	estimated	121	2	0.04547281502232752	0.4305848242666725	0.04547281502232752	0.04547281502232752	0.4305848242666725	0.4305848242666725	TRUE	TRUE
submit2::20201124003740::6008822842747013334	17.33478055689814	20	169000	0.01	4	2	5	15	0.019007439088662002	estimated	1613	2	0.002395597852705312	0.1359311880715637	1.5254682001088545e-05	0.012894565783329278	0.000865582278645055	0.7316643920913117	FALSE	TRUE
submit2::20201124003740::6008822842747013334	17.46823767951414	20	104000	0.01	2	1	5	15	0.0	estimated	1	1	1.0	1.0	0.0	1.0	0.0	1.0	FALSE	FALSE
submit2::20201124003740::6008822842747013334	21.718732916080267	20	239232	0.01	5	2	5	15	0.014516750104209372	estimated	280	2	0.021275841342792673	0.23205944120311464	1.365272224064398e-05	0.08752717375082207	0.00014891270540229142	0.954674680236997	FALSE	FALSE
submit2::20201124003740::6008822842747013334	24.784558538280127	20	130000	0.01	3	1	5	15	0.0	estimated	1	1	1.0	1.0	0.0	1.0	0.0	1.0	FALSE	FALSE
submit2::20201124003740::6008822842747013334	18.864088149140915	20	255520	0.01	3	2	5	15	0.021108207639493882	estimated	1269	2	0.002194332669039715	0.11905080604754469	0.0005927286328898884	0.003700966509889173	0.03215775917143914	0.20079136239177958	FALSE	TRUE
submit2::20201124003740::6008822842747013334	25.61926732248711	20	427200	0.01	3	3	5	15	0.03003308819501821	estimated	5821	3	0.0014408624512106793	0.027545685613000758	0.0005510892903461355	0.006588930434870885	0.010535448629264572	0.1259638670800144	FALSE	TRUE
submit2::20201124003740::6008822842747013334	19.25544414169466	20	268416	0.01	3	2	5	15	0.014818726480282552	estimated	220	2	0.01931492845293246	0.32958863524745063	0.00312391001849442	0.029850220759546416	0.05330618967294677	0.5093621519721622	FALSE	TRUE
submit2::20201124003740::6008822842747013334	21.27268847380404	20	397120	0.01	2	2	5	15	0.023525166643979564	estimated	1258	2	0.005762067245478181	0.1026175160550858	0.005762067245478181	0.005762067245478181	0.1026175160550858	0.1026175160550858	TRUE	TRUE
submit2::20201124003740::6008822842747013334	25.51744852618611	20	163200	0.01	2	2	5	15	0.013214706052843375	estimated	399	2	0.024490724393968075	0.23911061726632357	0.024490724393968075	0.024490724393968075	0.23911061726632357	0.23911061726632357	TRUE	TRUE
submit2::20201124003740::6008822842747013334	13.920473543681107	20	87040	0.01	2	1	5	15	0.0	estimated	1	1	1.0	1.0	0.0	1.0	0.0	1.0	FALSE	FALSE
submit2::20201124003740::6008822842747013334	28.506494333859756	20	395200	0.01	3	3	5	15	0.023471023244121526	estimated	6365	3	0.00012929192045431763	0.017448095976796568	5.687352728822062e-05	0.0008974110334569952	0.00767514906714106	0.12110666921314923	FALSE	TRUE
submit2::20201124003740::6008822842747013334	34.808929648071725	20	104000	0.01	2	1	5	15	0.0	estimated	1	1	1.0	1.0	0.0	1.0	0.0	1.0	FALSE	FALSE
submit2::20201124003740::6008822842747013334	41.84889117994613	20	791700	0.005	3	2	5	15	0.024715966180392658	estimated	33626	6	0.002394503817966193	0.009252204410412477	0.00033441992423948185	0.03207673657152315	0.001292176472955628	0.12394238896255365	FALSE	TRUE
submit2::20201124003740::6008822842747013334	14.44548055985651	20	350272	0.01	4	1	5	15	0.0	estimated	1	1	1.0	1.0	0.0	1.0	0.0	1.0	FALSE	FALSE
submit2::20201124003740::6008822842747013334	32.1006827310858	20	113920	0.01	2	1	5	15	0.0	estimated	1	1	1.0	1.0	0.0	1.0	0.0	1.0	FALSE	FALSE
submit2::20201124003740::6008822842747013334	29.226872477184468	20	404800	0.01	3	2	5	15	0.009668912021867405	estimated	513	2	0.014249899338995719	0.14351585502516412	0.006227491151330597	0.03168097020874207	0.06271930039527157	0.3190704312620644	FALSE	TRUE
submit2::20201124003740::6008822842747013334	36.18805429848493	20	279600	0.01	2	2	5	15	0.009783300372580787	estimated	690	2	0.002363713350120269	0.1930192854217211	0.0012673696229243596	0.0036310829730446287	0.10349257407612858	0.29651185949784964	FALSE	TRUE
submit2::20201124003740::6008822842747013334	20.887956470609883	20	458512	0.01	2	1	5	15	0.0	estimated	1	1	1.0	1.0	0.0	1.0	0.0	1.0	FALSE	FALSE
submit2::20201124003740::6008822842747013334	28.33538940402972	20	244000	0.01	3	2	5	15	0.014708803876301382	estimated	2969	2	0.0020292637349688873	0.09355955787068791	0.0004359463097023395	0.004432417623622014	0.02009938052321928	0.20435738638510625	FALSE	TRUE
submit2::20201124003740::6008822842747013334	27.582390199363115	20	175760	0.01	2	1	5	15	0.0	estimated	1	1	1.0	1.0	0.0	1.0	0.0	1.0	FALSE	FALSE
submit2::20201124003740::6008822842747013334	18.519303023200237	20	108800	0.01	3	1	5	15	0.0	estimated	1	1	1.0	1.0	0.0	1.0	0.0	1.0	FALSE	FALSE
submit2::20201124003740::6008822842747013334	19.542541158489996	20	244000	0.01	3	1	5	15	0.0	estimated	1	1	1.0	1.0	0.0	1.0	0.0	1.0	FALSE	FALSE
submit2::20201124003740::6008822842747013334	41.153570695678724	20	136000	0.01	2	1	5	15	0.0	estimated	1	1	1.0	1.0	0.0	1.0	0.0	1.0	FALSE	FALSE
submit2::20201124003740::6008822842747013334	19.04549438373311	20	108800	0.01	3	1	5	15	0.0	estimated	1	1	1.0	1.0	0.0	1.0	0.0	1.0	FALSE	FALSE
submit2::20201124003740::6008822842747013334	21.94154623553305	20	99840	0.01	3	2	5	15	0.011749417775240922	estimated	44	2	0.04472294520094354	0.4839439422048501	0.004157183193289468	0.06410393520901779	0.044984596027584686	0.6936643142912211	FALSE	TRUE
submit2::20201124003740::6008822842747013334	24.052094094311347	20	315016	0.01	2	1	5	15	0.0	estimated	1	1	1.0	1.0	0.0	1.0	0.0	1.0	FALSE	FALSE
submit2::20201124003740::6008822842747013334	18.476961234706057	20	108800	0.01	2	1	5	15	0.0	estimated	1	1	1.0	1.0	0.0	1.0	0.0	1.0	FALSE	FALSE
submit2::20201124003740::6008822842747013334	15.762127617852375	20	64000	0.01	2	1	5	15	0.0	estimated	1	1	1.0	1.0	0.0	1.0	0.0	1.0	FALSE	FALSE
submit2::20201124003740::6008822842747013334	37.71569112174107	20	682224	0.005	4	2	5	15	0.027045916804540007	estimated	2987	3	0.0059263739017996475	0.06797224272674848	6.019600202126616e-05	0.057699864989048805	0.000690414970160226	0.6617856539806348	FALSE	TRUE
submit2::20201124003740::6008822842747013334	32.89315555640138	20	135200	0.01	2	1	5	15	0.0	estimated	1	1	1.0	1.0	0.0	1.0	0.0	1.0	FALSE	FALSE
submit2::20201124003740::6008822842747013334	27.899786762244876	20	564960	0.01	2	2	5	15	0.02280616308157205	estimated	12440	4	0.0038730387731798913	0.025613330287895593	0.002926403391757514	0.010001460655232622	0.019353004454216366	0.06614204765978661	FALSE	TRUE
submit2::20201124003740::6008822842747013334	19.653962536418113	20	952200	0.005	3	3	5	15	0.032865092851034915	estimated	45050	3	8.329542768338608e-05	0.002608295159532943	6.385439912437202e-05	0.00022410076124870996	0.0019995229604206	0.007017443178687767	FALSE	TRUE
submit2::20201124003740::6008822842747013334	35.59627858776361	20	193024	0.01	5	3	5	15	0.018386571776509014	estimated	1486	3	0.00031222837462633707	0.0460271094553063	2.648683015176272e-05	0.0036345096641712655	0.0039045529797805106	0.5357808185414945	FALSE	TRUE
submit2::20201124003740::6008822842747013334	27.37954277746733	20	195840	0.01	4	2	5	15	0.01471474329420214	estimated	477	2	0.006794402766402824	0.17946634193287303	0.0001216538439038941	0.027322790576171277	0.0032133464997783157	0.7217001176837092	FALSE	TRUE
submit2::20201124003740::6008822842747013334	21.636273657126083	20	407040	0.01	5	2	5	15	0.013895961313978555	estimated	1279	2	0.009716121032034765	0.08939705136060236	0.0001224125297716286	0.07988062451674383	0.0011263053614806381	0.7349735835006201	FALSE	TRUE
submit2::20201124003740::6008822842747013334	16.676866233347518	20	80000	0.01	2	1	5	15	0.0	estimated	1	1	1.0	1.0	0.0	1.0	0.0	1.0	FALSE	FALSE
submit2::20201124003740::6008822842747013334	26.476436647962643	20	180000	0.01	3	2	5	15	0.012594985147016666	estimated	698	2	0.013678777924362005	0.1280939509543602	0.001372039343891966	0.051988261927818344	0.012848365650482422	0.48684041150518176	FALSE	TRUE
submit2::20201124003740::6008822842747013334	32.98829577718317	20	185120	0.01	2	1	5	15	0.0	estimated	1	1	1.0	1.0	0.0	1.0	0.0	1.0	FALSE	FALSE
submit2::20201124003740::6008822842747013334	23.887129928825715	20	108160	0.01	5	1	5	15	0.0	estimated	1	1	1.0	1.0	0.0	1.0	0.0	1.0	FALSE	FALSE
submit2::20201124003740::6008822842747013334	19.510190015808135	20	1346269	0.005	2	1	5	15	0.0	estimated	1	1	1.0	1.0	0.0	1.0	0.0	1.0	FALSE	FALSE
submit2::20201124003740::6008822842747013334	34.746035831832764	20	135200	0.01	2	1	5	15	0.0	estimated	1	1	1.0	1.0	0.0	1.0	0.0	1.0	FALSE	FALSE
submit2::20201124003740::6008822842747013334	44.912101641235715	20	113920	0.01	4	1	5	15	0.0	estimated	1	1	1.0	1.0	0.0	1.0	0.0	1.0	FALSE	FALSE
submit2::20201124003740::6008822842747013334	23.46060619653126	20	108800	0.01	2	1	5	15	0.0	estimated	1	1	1.0	1.0	0.0	1.0	0.0	1.0	FALSE	FALSE
submit2::20201124003740::6008822842747013334	28.054106285607652	20	124800	0.01	2	2	5	15	0.01276005560333059	estimated	748	2	0.010791913361101814	0.16167537759325393	0.010791913361101814	0.010791913361101814	0.16167537759325393	0.16167537759325393	TRUE	TRUE
submit2::20201124003740::6008822842747013334	20.53713908299103	20	1197900	0.005	3	2	5	15	0.015010478447047669	estimated	1901	2	0.010884821826825214	0.11795624797615885	0.0009672528138107473	0.03625309820879973	0.010481890707693437	0.3928662784063676	FALSE	TRUE
submit2::20201124003740::6008822842747013334	19.538534575426645	20	163200	0.01	2	2	5	15	0.018086799024430347	estimated	1503	2	0.0038128019720830553	0.08697872864900388	0.0038128019720830553	0.0038128019720830553	0.08697872864900388	0.08697872864900388	TRUE	TRUE
submit2::20201124003740::6008822842747013334	17.720664557455716	20	416520	0.01	3	2	5	15	0.016040551734442972	estimated	594	2	0.007913837081947133	0.16065306461607415	0.0011643583086730681	0.02218009051080853	0.023636793209482303	0.45026192441487267	FALSE	TRUE
submit2::20201124003740::6008822842747013334	34.922906677402075	20	108800	0.01	4	1	5	15	0.0	estimated	1	1	1.0	1.0	0.0	1.0	0.0	1.0	FALSE	FALSE
submit2::20201124003740::6008822842747013334	28.120167815785432	20	193856	0.01	2	1	5	15	0.0	estimated	1	1	1.0	1.0	0.0	1.0	0.0	1.0	FALSE	FALSE
submit2::20201124003740::6008822842747013334	25.14388720708752	20	195840	0.01	2	2	5	15	0.01305124407158546	estimated	958	2	0.007670695508953341	0.12787706392464604	0.001203105552086274	0.02314020307378173	0.020056799988039893	0.38576700434026795	FALSE	TRUE
submit2::20201124003740::6008822842747013334	28.548840925567102	20	220800	0.01	2	2	5	15	0.010925935140666657	estimated	514	2	0.011622236890947574	0.1877393144073664	0.011622236890947574	0.011622236890947574	0.1877393144073664	0.1877393144073664	TRUE	TRUE
submit2::20201124003740::6008822842747013334	23.76903032265247	20	153600	0.01	3	2	5	15	0.013664747496438388	estimated	593	2	0.012875452022171162	0.18695139259992624	0.0007774290990107329	0.03768945303186497	0.011288260206902921	0.5472503581624545	FALSE	TRUE
submit2::20201124003740::6008822842747013334	31.675130183939864	20	185120	0.01	2	1	5	15	0.0	estimated	1	1	1.0	1.0	0.0	1.0	0.0	1.0	FALSE	FALSE
submit2::20201124003740::6008822842747013334	24.086013838390443	20	633600	0.01	4	3	5	15	0.031494414294527845	estimated	4002	3	0.0015471283466547497	0.058641265669576385	0.00023466437474277307	0.006446010801394438	0.008894553559328477	0.24432506374203455	FALSE	TRUE
submit2::20201124003740::6008822842747013334	17.83962552687359	20	221000	0.01	3	1	5	15	0.0	estimated	1	1	1.0	1.0	0.0	1.0	0.0	1.0	FALSE	FALSE
submit2::20201124003740::6008822842747013334	40.76233925551627	20	130000	0.01	2	1	5	15	0.0	estimated	1	1	1.0	1.0	0.0	1.0	0.0	1.0	FALSE	FALSE
submit2::20201124003740::6008822842747013334	19.480918730604515	20	108160	0.01	3	1	5	15	0.0	estimated	1	1	1.0	1.0	0.0	1.0	0.0	1.0	FALSE	FALSE
submit2::20201124003740::6008822842747013334	26.897325940533065	20	170000	0.01	2	1	5	15	0.0	estimated	1	1	1.0	1.0	0.0	1.0	0.0	1.0	FALSE	FALSE
submit2::20201124003740::6008822842747013334	35.15343941569279	20	124800	0.01	5	3	5	15	0.021737923932563626	estimated	3975	4	0.0006619532551638093	0.03251289764834803	0.0001302735981437105	0.004639978004743622	0.006398597075680716	0.22789997448004587	FALSE	TRUE
submit2::20201124003740::6008822842747013334	22.739156280925062	20	170880	0.01	3	2	5	15	0.014186304521161453	estimated	853	2	0.00912330768639684	0.11370734259982836	0.00308674903420154	0.01862804998289651	0.03847135732087343	0.2321686535389098	FALSE	TRUE
submit2::20201124003740::6008822842747013334	44.57231129974367	20	287300	0.01	3	2	5	15	0.007232769329365311	estimated	93	2	0.0264025307466955	0.4770794009300003	0.0007096029681569683	0.04151641696230302	0.012822140505937949	0.7501791219621853	FALSE	TRUE
submit2::20201124003740::6008822842747013334	31.251428033494737	20	140608	0.01	2	1	5	15	0.0	estimated	1	1	1.0	1.0	0.0	1.0	0.0	1.0	FALSE	FALSE
submit2::20201124003740::6008822842747013334	18.702633355301614	20	221000	0.01	2	1	5	15	0.0	estimated	1	1	1.0	1.0	0.0	1.0	0.0	1.0	FALSE	FALSE
submit2::20201124003740::6008822842747013334	27.423344413195878	20	244000	0.01	2	1	5	15	0.0	estimated	1	1	1.0	1.0	0.0	1.0	0.0	1.0	FALSE	FALSE
submit2::20201124003740::6008822842747013334	10.861010992761138	20	332176	0.01	2	1	5	15	0.0	estimated	1	1	1.0	1.0	0.0	1.0	0.0	1.0	FALSE	FALSE
submit2::20201124003740::6008822842747013334	34.74884192190646	20	427200	0.01	4	2	5	15	0.026517577550720442	estimated	1896	3	0.002966577831000517	0.04115970718596817	0.0004020211511934091	0.028065164445781908	0.005577832036891424	0.3893893963081485	FALSE	TRUE
submit2::20201124003740::6008822842747013334	29.8149084769618	20	193856	0.01	2	1	5	15	0.0	estimated	1	1	1.0	1.0	0.0	1.0	0.0	1.0	FALSE	FALSE
submit2::20201124003740::6008822842747013334	23.480024491460817	20	314704	0.01	5	2	5	15	0.024383017172736384	estimated	6286	2	0.0026641589774523233	0.04119946979169232	1.6133376140536882e-05	0.04636462996866785	0.00024949207181910896	0.7169985680148119	FALSE	TRUE
submit2::20201124003740::6008822842747013334	35.59513088186642	20	1033872	0.01	3	3	5	15	0.028674527131930423	estimated	22756	5	0.00018983307156458153	0.008147379193874949	6.638379938179138e-05	0.00238290075446309	0.002849103064265472	0.10227088392960386	FALSE	TRUE
submit2::20201124003740::6008822842747013334	23.14279387040819	20	125000	0.05	3	2	5	15	0.014025302610801002	estimated	278	2	0.014637310007966878	0.21548824973843683	0.0016986791364177079	0.03509843309376174	0.025007695660925266	0.5167137890650504	FALSE	TRUE
submit2::20201124003740::6008822842747013334	18.307125956511882	20	176800	0.05	4	1	5	15	0.0	estimated	1	1	1.0	1.0	0.0	1.0	0.0	1.0	FALSE	FALSE
submit2::20201124003740::6008822842747013334	23.849357268000944	20	153600	0.05	7	3	5	15	0.03452455484548987	estimated	8885	3	2.6278775904547184e-05	0.007427857660519681	6.311601247937643e-06	0.0006533835680294439	0.0017840129178744192	0.18468288472315797	FALSE	TRUE
submit2::20201124003740::6008822842747013334	31.66384838888061	20	680480	0.01	2	2	5	15	0.01806779968164321	estimated	3797	2	0.006058400526034582	0.03155754476738642	0.002418239996379927	0.02659410670552921	0.012596347272865715	0.1385257889936343	FALSE	TRUE
submit2::20201124003740::6008822842747013334	18.02993256656486	20	748800	0.01	3	2	5	15	0.019029044124500218	estimated	585	2	0.019042621264377304	0.23787472677668403	0.0008228092470263892	0.0474389884999955	0.010278286907479053	0.5925936493369465	FALSE	TRUE
submit2::20201124003740::6008822842747013334	24.812036774707703	20	462000	0.01	3	2	5	15	0.0185617307986379	estimated	1970	2	0.010795271489440091	0.05815937796683582	0.003038196582140175	0.044639590032005544	0.016368242663566762	0.2404951826821229	FALSE	TRUE
submit2::20201124003740::6008822842747013334	27.60482859797233	20	447360	0.01	3	3	5	15	0.024838765060431027	estimated	13925	3	0.00032171888658805175	0.01926925895001711	0.00023381147295406537	0.0005555303595421172	0.014004070030261419	0.03327332898027853	FALSE	TRUE
submit2::20201124003740::6008822842747013334	24.70112724640424	20	475320	0.05	4	2	5	15	0.016091436841614362	estimated	462	2	0.00864300837597025	0.3042497599214678	0.00010830792330788347	0.02045734339430249	0.003812637710225183	0.7201360389343423	FALSE	TRUE
submit2::20201124003740::6008822842747013334	18.16328424262662	20	1181160	0.01	5	3	5	15	0.06466160806423586	estimated	107502	7	0.00019280663344198946	0.005893927865436771	4.8894218909444796e-06	0.009473443149390233	0.000149465292840066	0.2895947590756606	FALSE	TRUE
submit2::20201124003740::6008822842747013334	32.2323730609272	20	554880	0.01	4	2	5	15	0.026942055669678652	estimated	2361	3	0.006829536851495012	0.07396277937872196	0.00013088797275458196	0.05661504816637299	0.0014174955729327593	0.6131318137815629	FALSE	TRUE
submit2::20201124003740::6008822842747013334	21.180735926975913	20	507000	0.05	4	3	5	15	0.04179277616342753	estimated	17064	5	0.00012773019120500102	0.01187583408280233	4.502382897318816e-05	0.0006698509210541235	0.004186132641106671	0.062280016365775445	FALSE	TRUE
submit2::20201124003740::6008822842747013334	22.032994428373804	20	652400	0.05	6	3	5	15	0.03960953997817356	estimated	8438	3	0.00013275894358196513	0.021496047128277792	1.3665244388915923e-05	0.0018536411876898513	0.002212647445648062	0.3001376574294376	FALSE	TRUE
submit2::20201124003740::6008822842747013334	16.514766268317583	20	176800	0.05	7	2	5	15	0.017854309498403075	estimated	264	2	0.024167059985596005	0.3540982020204463	2.7515526279238164e-07	0.06786948080627786	4.031602681059133e-06	0.9944304826440615	FALSE	FALSE
submit2::20201124003740::6008822842747013334	25.572686622671146	20	523744	0.05	6	2	5	15	0.025538354310353163	estimated	2425	3	0.02981942131008847	0.08282769462273042	0.0004705429939552524	0.22694007733662575	0.0013070002601628388	0.6303584240562556	FALSE	TRUE
submit2::20201124003740::6008822842747013334	26.06483946537441	20	87040	0.05	3	2	5	15	0.01507316824878427	estimated	165	2	0.050746460720999954	0.34031377481235897	0.008413030242531816	0.08017198939643627	0.0564191086189729	0.5376460142850338	FALSE	TRUE
submit2::20201124003740::6008822842747013334	34.30780663234925	20	468000	0.05	9	4	5	15	0.029913620902784915	estimated	6894	4	0.00037244856799887953	0.02482009349511452	9.667119872000636e-09	0.014879747375425412	6.44220006914504e-07	0.9915911961375906	FALSE	FALSE
submit2::20201124003740::6008822842747013334	17.875448012193075	20	576000	0.05	7	3	5	15	0.03973903539038479	estimated	37873	3	0.0002939988058935281	0.008062617531768238	1.1850403234637085e-06	0.025864090036487476	3.249852277043255e-05	0.7092963018595959	FALSE	TRUE
submit2::20201124003740::6008822842747013334	24.063867379489544	20	1369792	0.01	3	3	5	15	0.027151207477860914	estimated	64843	3	0.00025550174948981086	0.016259229651274566	0.00013664814389021643	0.0003921498933800273	0.008695805634865302	0.02495503528613987	FALSE	TRUE
submit2::20201124003740::6008822842747013334	16.427645576702577	20	1210400	0.01	4	3	5	15	0.03318606301977551	estimated	47185	3	0.00042546467866576103	0.016405707691893007	5.197227693220316e-06	0.011414668303319485	0.00020040253073549784	0.4401439672299778	FALSE	TRUE
submit2::20201124003740::6008822842747013334	47.077967746704175	20	2377050	0.005	4	3	5	15	0.01978949509360019	estimated	33615	6	0.0005418825731842048	0.006633708664900706	5.1102777361522625e-05	0.022881363888158954	0.0006255985221882861	0.2801129052696587	FALSE	TRUE
submit2::20201124003740::6008822842747013334	31.12331014785085	20	783900	0.05	6	3	5	15	0.02146196730427563	estimated	8148	3	0.0005857889937813137	0.031736428367999635	1.1479589935099767e-05	0.009380276676985145	0.0006219324492896011	0.5081974601630924	FALSE	TRUE
submit2::20201124003740::6008822842747013334	29.766413038755232	20	208000	0.05	9	2	5	15	0.010927231205524832	estimated	637	2	0.011611205381307305	0.17337263012275428	3.795702594376427e-08	0.06685591536673556	5.667550614600454e-07	0.9982586222318667	FALSE	FALSE
submit2::20201124003740::6008822842747013334	30.982720370049513	20	685440	0.05	6	4	5	15	0.035716558334468164	estimated	15335	4	5.72056489401746e-05	0.00528407804777481	6.370648584611534e-06	0.004121389242238664	0.0005884559472655941	0.3806921663282526	FALSE	TRUE
submit2::20201124003740::6008822842747013334	26.322698969481078	20	204800	0.05	7	3	5	15	0.030892966663256735	estimated	7699	4	0.0004104398235683392	0.010381840026782137	1.6090665046270444e-05	0.020605053363422582	0.0004070041473621782	0.5211930116882162	FALSE	TRUE
submit2::20201124003740::6008822842747013334	30.74225621225396	20	318240	0.05	5	2	5	15	0.016834713213827672	estimated	1166	2	0.006640796245156994	0.0914178566908344	6.140835757820489e-05	0.05534650671759615	0.0008453535126601575	0.7619054752865546	FALSE	TRUE
submit2::20201124003740::6008822842747013334	24.77156435772104	20	176800	0.05	4	1	5	15	0.0	estimated	1	1	1.0	1.0	0.0	1.0	0.0	1.0	FALSE	FALSE
submit2::20201124003740::6008822842747013334	13.123781421828237	20	345600	0.05	6	2	5	15	0.019980613489313192	estimated	954	2	0.013848768127192471	0.12475245026311987	1.1372921882629361e-05	0.10299339993359803	0.00010244953619544045	0.9277849758648979	FALSE	TRUE
submit2::20201124003740::6008822842747013334	18.556844753424397	20	689280	0.05	7	2	5	15	0.016919061269632333	estimated	1914	2	0.00837461061311638	0.10866629502383933	1.2712366822439543e-06	0.07383885186909522	1.6495164580128823e-05	0.9581095566236524	FALSE	FALSE
submit2::20201124003740::6008822842747013334	38.14723794479658	20	544680	0.05	5	2	5	15	0.007515647071954309	estimated	243	2	0.01653881181812492	0.2835275821664725	6.71703883812132e-06	0.05614767310318944	0.00011515130603298367	0.9625488320614826	FALSE	FALSE
submit2::20201124003740::6008822842747013334	38.650660501243955	20	2486400	0.005	4	3	5	15	0.024247036722490744	estimated	3587	6	0.012362935989885344	0.05919390584985234	0.00017197912660757084	0.1348194519726613	0.0008234383998167733	0.645517371709081	FALSE	TRUE
submit2::20201124003740::6008822842747013334	26.463787607485372	20	370240	0.05	11	3	5	15	0.022632522522986104	estimated	36881	3	0.000505405968656668	0.013579478737073295	6.788126364237557e-08	0.03544118908300844	1.8238648402340036e-06	0.95225007897809	FALSE	FALSE
submit2::20201124003740::6008822842747013334	43.946859952208406	20	590784	0.05	6	3	5	15	0.04820720956584473	estimated	11963	6	0.0004113732385622244	0.008734757986843613	3.765838800154663e-06	0.03575887218223738	7.996069615948292e-05	0.7592742189209565	FALSE	TRUE
submit2::20201124003740::6008822842747013334	21.210505493940794	20	1139216	0.05	8	4	5	15	0.05037253413198927	estimated	78472	5	5.3820955843401584e-05	0.004276065468421553	2.629278297355402e-07	0.008243536617388341	2.0889569793045645e-05	0.654947533259103	FALSE	TRUE
submit2::20201124003740::6008822842747013334	66.68159523788233	20	1364500	0.001	2	2	5	15	0.01392453076845471	estimated	8203	3	0.009027707234931018	0.04580932338882371	0.0031880540942430483	0.024994211807173504	0.016177152978461555	0.1268282080629873	FALSE	TRUE
submit2::20201124003740::6008822842747013334	15.334028766253173	20	268416	0.05	5	2	5	15	0.019362356689502994	estimated	656	2	0.011656301993731764	0.13656815096087555	0.0001620348865009728	0.06489569959388587	0.0018984412768726364	0.7603342555482339	FALSE	TRUE
submit2::20201124003740::6008822842747013334	30.536846070400685	20	640900	0.05	3	2	5	15	0.018885103922039678	estimated	162	2	0.12302167052647567	0.40003140929445297	0.03718234380863463	0.1602040143351103	0.1209063844685633	0.5209377937630163	FALSE	TRUE
submit2::20201124003740::6008822842747013334	23.73390982128793	20	353600	0.05	3	2	5	15	0.017689818014462785	estimated	7433	2	0.0046269531297141574	0.05798170568610997	0.0009088418277546779	0.01300259976862841	0.011388963297182446	0.16293938836278402	FALSE	TRUE
submit2::20201124003740::6008822842747013334	27.45861296594511	20	1302800	0.01	4	3	5	15	0.021199193108419515	estimated	20393	3	0.0007047123461681577	0.025815867630784237	9.220686162913075e-05	0.0049795440783080265	0.003377832313299175	0.18241662926192118	FALSE	TRUE
submit2::20201124003740::6008822842747013334	22.64475595616502	20	141440	0.05	6	1	5	15	0.0	estimated	1	1	1.0	1.0	0.0	1.0	0.0	1.0	FALSE	FALSE
submit2::20201124003740::6008822842747013334	17.699751079650227	20	316880	0.05	3	2	5	15	0.015585233521360153	estimated	358	2	0.025517148315101382	0.31546512332065263	0.00029772581520505053	0.061208089788567684	0.0036807448014799823	0.7567075033202181	FALSE	TRUE
submit2::20201124003740::6008822842747013334	24.095496737803558	20	527520	0.05	7	2	5	15	0.012261888911798335	estimated	1676	2	0.007436934528937994	0.12873803158430136	2.9968843063103936e-08	0.05752240627026192	5.187795925579826e-07	0.9957491660590828	FALSE	FALSE
submit2::20201124003740::6008822842747013334	29.018099902209826	20	153600	0.05	8	3	5	15	0.02390633266321978	estimated	807	3	0.0007038438334589637	0.038927350917040734	4.038493701303394e-06	0.0163077423120148	0.00022335616796458242	0.9019290607757888	FALSE	TRUE
submit2::20201124003740::6008822842747013334	27.921411038453144	20	201600	0.05	4	2	5	15	0.020704006936656128	estimated	962	2	0.05452072064720633	0.1764968666362408	0.0009994626758639273	0.19187887986870422	0.00323550438284412	0.621158720363196	FALSE	TRUE
submit2::20201124003740::6008822842747013334	26.81650013485009	20	1797830	0.05	5	3	5	15	0.03565916022956714	estimated	23833	5	0.0002451431546731134	0.00807338739431304	6.543701390604465e-07	0.024962921531502844	2.155060637507943e-05	0.822112843764281	FALSE	TRUE
submit2::20201124003740::6008822842747013334	23.908898106868453	20	519168	0.05	9	3	5	15	0.02409931297459598	estimated	14153	3	0.00034773135759332853	0.015127296785537968	4.025514218458119e-07	0.020207470403087697	1.7512124508551138e-05	0.8790820712522044	FALSE	TRUE
submit2::20201124003740::6008822842747013334	18.87807314056051	20	872448	0.05	5	3	5	15	0.05813033070256822	estimated	46651	7	0.0009663771334420126	0.0060163859711736545	9.568654498894623e-06	0.09086961981640224	5.957168966230687e-05	0.5657281065023176	FALSE	TRUE
submit2::20201124003740::6008822842747013334	18.952890855727652	20	1825516	0.05	7	3	5	15	0.061401165830108996	estimated	149646	10	3.744205208369839e-05	0.0011948095915610712	2.4082238526303727e-07	0.02177735083447262	7.684859129293506e-06	0.6949348715624276	FALSE	TRUE
submit2::20201124003740::6008822842747013334	16.66954066116304	20	2116560	0.05	7	3	5	15	0.06957729608187793	estimated	47156	7	0.00230029904624652	0.018132608955436325	1.4977847476634907e-05	0.06782027875904931	0.00011806614958657154	0.5346081397517265	FALSE	TRUE
submit2::20201124003740::6008822842747013334	27.777086646701555	20	319400	0.05	4	1	5	15	0.0	estimated	1	1	1.0	1.0	0.0	1.0	0.0	1.0	FALSE	FALSE
submit2::20201124003740::6008822842747013334	27.663966556856735	20	763620	0.05	4	2	5	15	0.015568119337510103	estimated	2202	2	0.023430867294394416	0.13000179456037844	7.417834379603276e-05	0.14095896544484296	0.0004115646975350346	0.7820845142846251	FALSE	TRUE
submit2::20201124003740::6008822842747013334	13.34567054412524	20	96000	0.05	4	2	5	15	0.021742940822475514	estimated	1579	2	0.008172570329878578	0.10759530262261209	0.00010627697706487138	0.05122380386945529	0.0013991808020673382	0.6743827775535643	FALSE	TRUE
submit2::20201124003740::6008822842747013334	41.93308328793026	20	627250	0.05	7	3	5	15	0.015517904369493437	estimated	4843	3	0.0004892069705737811	0.0606663550305135	2.644928916597386e-08	0.007865990724962942	3.2799654611742392e-06	0.9754582716342484	FALSE	FALSE
submit2::20201124003740::6008822842747013334	44.8483824352552	20	379200	0.05	5	2	5	15	0.007612257075550983	estimated	850	2	0.020915742472250805	0.1860420700529587	3.5237145386095295e-05	0.09851879779599941	0.00031342858036637343	0.8763084124512157	FALSE	TRUE
submit2::20201124003740::6008822842747013334	39.538445579302504	20	1623712	0.05	6	3	5	15	0.0442884819921995	estimated	31555	4	0.0009329360929126076	0.005773164606195899	0.00010683105304122825	0.035956012591129315	0.0006610884271126917	0.22250182070133137	FALSE	TRUE
submit2::20201124003740::6008822842747013334	25.33709966167463	20	962640	0.05	10	3	5	15	0.023867541213443103	estimated	25494	3	0.00013218697136105885	0.008600453749502775	4.8770544489148955e-08	0.014497729778421441	3.17314791237103e-06	0.9432628128798739	FALSE	TRUE
submit2::20201124003740::6008822842747013334	28.835890933299456	20	2203580	0.05	6	3	5	15	0.04387480919556575	estimated	87583	9	0.0012254016451940612	0.013033856550830517	6.66749678376609e-05	0.02023367524464908	0.0007091813282082594	0.21521337242295116	FALSE	TRUE
submit2::20201124003740::6008822842747013334	27.264499459241947	20	2408992	0.01	4	3	5	15	0.03889769306513715	estimated	66201	5	0.00223990167531904	0.008088254201372144	0.0005943259437844232	0.012666861521824547	0.002146102824408189	0.0457398630712233	FALSE	TRUE
submit2::20201124003740::6008822842747013334	39.150812064145505	20	255520	0.05	6	1	5	15	0.0	estimated	1	1	1.0	1.0	0.0	1.0	0.0	1.0	FALSE	FALSE
submit2::20201124003740::6008822842747013334	29.41466091099481	20	341760	0.05	8	3	5	15	0.0219891504049259	estimated	10526	3	0.00045617348812834697	0.025922089203126004	1.2061601202919459e-08	0.017458437373198396	6.854013011528652e-07	0.9920768802063672	FALSE	FALSE
submit2::20201124003740::6008822842747013334	45.46728966121365	20	1355940	0.05	9	3	5	15	0.019194441723828577	estimated	14708	4	0.0006308075693370692	0.020165722214358802	3.606216696553896e-07	0.028183696858484705	1.1528391173858896e-05	0.9009793627225954	FALSE	TRUE
submit2::20201124003740::6008822842747013334	61.7121916659523	20	1524384	0.05	6	3	5	15	0.02935091867963529	estimated	15419	7	0.0019271153626012755	0.03405666796590851	2.293226853690072e-06	0.04585311982673698	4.0526720424877257e-05	0.810332638847469	FALSE	TRUE
submit2::20201124003740::6008822842747013334	34.593511994224656	20	253500	0.05	6	2	5	15	0.010897945690093717	estimated	223	2	0.012968403620108405	0.23464403723573507	3.862084192549831e-07	0.054914253874978634	6.9878687742187285e-06	0.9935920108958923	FALSE	FALSE
submit2::20201124003740::6008822842747013334	20.372971567063182	20	3756025	0.005	4	3	5	15	0.04333045027397203	estimated	56358	5	0.0011736293159987517	0.005930272501236245	5.996889111994964e-05	0.06462857393905798	0.000303018901360373	0.3265639751838951	FALSE	TRUE
submit2::20201124003740::6008822842747013334	27.626669169092352	20	2218120	0.05	10	3	5	15	0.027477302677824427	estimated	44847	4	0.0008502551039055713	0.009940469953670933	1.3994682882228663e-06	0.06750169318102686	1.6361410130082187e-05	0.7891732137869515	FALSE	TRUE
submit2::20201124003740::6008822842747013334	26.378927977079748	20	240656	0.05	6	1	5	15	0.0	estimated	1	1	1.0	1.0	0.0	1.0	0.0	1.0	FALSE	FALSE
submit2::20201124003740::6008822842747013334	28.131356636230606	20	1377680	0.05	5	2	5	15	0.023672956952064058	estimated	10554	2	0.013549451658550768	0.033953511853695745	0.00014950632202895893	0.231997499254411	0.0003746472407249919	0.581361522183174	FALSE	TRUE
submit2::20201124003740::6008822842747013334	27.34070716464721	20	3226472	0.01	4	3	5	15	0.04910633974676466	estimated	189814	6	0.0005045534936107165	0.001229176492768112	8.569504856928309e-06	0.21685259363866408	2.087674361229458e-05	0.5282890989197978	FALSE	TRUE
submit2::20201124003740::6008822842747013334	36.46784410541565	20	3599980	0.01	5	3	5	15	0.06029230991009082	estimated	20484	11	0.009756699454249283	0.04433057967110445	8.937941126969837e-07	0.20449184594076653	4.061046597599274e-06	0.9291299902263865	FALSE	TRUE
submit2::20201124003740::6008822842747013334	22.011372749223764	20	489600	0.05	4	3	5	15	0.05418199184611395	estimated	29031	4	0.00025109030359697507	0.011322014675161765	4.134369662696626e-05	0.0028015045921993657	0.0018642453859440357	0.12632377933767577	FALSE	TRUE
submit2::20201124003740::6008822842747013334	15.228485589862972	20	2741920	0.05	5	3	5	15	0.04399513883384294	estimated	48414	3	0.00028955436809893385	0.005381188753565272	5.331661832917559e-07	0.04459282689987736	9.908563590830118e-06	0.8287300936911172	FALSE	TRUE
submit2::20201124003740::6008822842747013334	18.259935753203358	20	698880	0.05	8	4	5	15	0.053689397797854255	estimated	22413	5	0.0005798967510820974	0.01592816005324441	1.508316386759223e-07	0.033909402412116464	4.1429279909573e-06	0.9313975081291714	FALSE	TRUE
submit2::20201124003740::6008822842747013334	21.320255470932757	20	1619800	0.05	8	4	5	15	0.053978348086695736	estimated	49491	6	1.615245999994852e-05	0.002527637570370909	1.2476521763579522e-06	0.0019039072596942115	0.000195240385410485	0.297935269310083	FALSE	TRUE
submit2::20201124003740::6008822842747013334	32.49176514351355	20	302900	0.05	5	2	5	15	0.014471084623275772	estimated	777	2	0.009042463400763518	0.1372648572744752	3.243506225710478e-05	0.055947731661239654	0.0004923651879015929	0.8492881929344882	FALSE	TRUE
submit2::20201124003740::6008822842747013334	21.848918427615615	20	435744	0.05	4	2	5	15	0.014251267089780625	estimated	1215	2	0.008825231453066535	0.12545227317792873	0.00022706482212142304	0.043070530488932994	0.003227767820636194	0.6122554389141176	FALSE	TRUE
submit2::20201124003740::6008822842747013334	37.1807622299755	20	2149558	0.01	5	2	5	15	0.030705028929708812	estimated	92497	6	0.0050348265609429285	0.007586458059184419	6.41698206319063e-06	0.5075052404741954	9.669084863137203e-06	0.7647070211992949	FALSE	TRUE
submit2::20201124003740::6008822842747013334	49.486145588667966	20	1761080	0.05	10	3	5	15	0.024044660814712834	estimated	33642	4	0.0008286025641476817	0.013700042329238197	6.442219967708979e-07	0.051553544502557974	1.0651510153442658e-05	0.8523817961314205	FALSE	TRUE
submit2::20201124003740::6008822842747013334	34.41965876149645	20	2585792	0.05	5	4	5	15	0.04523147591355819	estimated	21208	6	0.001025325935339685	0.018548790514054142	0.0009816498066737727	0.002006975742013458	0.017758661899175708	0.03630745241322985	FALSE	TRUE
submit2::20201124003740::6008822842747013334	35.106845375325264	20	3234660	0.05	9	4	5	15	0.05448274588499401	estimated	134900	6	0.00014253386962459962	0.0032464381343450754	1.5143383755636007e-05	0.005197641106127873	0.00034491492188347704	0.11838463615710906	FALSE	TRUE
submit2::20201124003740::6008822842747013334	23.24038748579813	20	2997960	0.05	9	4	5	15	0.0555057775774648	estimated	62417	7	7.191312892994078e-05	0.007022215801459739	4.919330194882136e-06	0.0024577560599052914	0.000480365668148766	0.23999641924653775	FALSE	TRUE
submit2::20201124003740::6008822842747013334	14.797818252748996	20	1757800	0.05	5	3	5	15	0.0670713696151211	estimated	69001	4	0.00030005650066254917	0.0033122049165020197	6.955229542703357e-05	0.012911089643005655	0.0007677602530148243	0.14252040698513396	FALSE	TRUE
submit2::20201124003740::6008822842747013334	33.78260032238731	20	2027808	0.05	6	4	5	15	0.060631279778371766	estimated	16735	10	0.017174230019886928	0.044218931095531266	5.9385585819813865e-06	0.3404161260103365	1.529015929327466e-05	0.8764781421017582	FALSE	TRUE
submit2::20201124003740::6008822842747013334	38.68345535963218	20	3224208	0.05	8	3	5	15	0.03580185735380731	estimated	45927	5	0.001657746974123145	0.010309356476599394	3.170012707365316e-09	0.16032260427225406	1.9713980206699098e-08	0.9970296459588628	FALSE	FALSE
submit2::20201124003740::6008822842747013334	17.595339658571262	20	689520	0.05	4	2	5	15	0.018725534704322876	estimated	1408	2	0.015728088093578736	0.1538771080712835	0.00039224921647818103	0.05803905476046156	0.0038376040823125605	0.5678301042436856	FALSE	TRUE
submit2::20201124003740::6008822842747013334	23.662747179043105	20	585600	0.1	9	2	5	15	0.016276192386610426	estimated	1891	2	0.0035222900139984183	0.13576702138452898	2.3174747720291826e-09	0.02591307763617279	8.932729720771192e-08	0.9988221729577245	FALSE	FALSE
submit2::20201124003740::6008822842747013334	44.14994988213888	20	1754944	0.01	4	3	5	15	0.020369296869588573	estimated	7339	4	0.0030590087564084318	0.047865970880443316	0.00040214310467257995	0.016033889606691474	0.006292551499796591	0.25089097617204237	FALSE	TRUE
submit2::20201124003740::6008822842747013334	32.38076154118643	20	3912692	0.05	5	3	5	15	0.03320897040843406	estimated	115222	5	0.0020307757766205247	0.009947757166348757	9.778567110761957e-07	0.16679650701337742	4.790032074076758e-06	0.817052855892084	FALSE	TRUE
submit2::20201124003740::6008822842747013334	19.05214550232167	20	2406256	0.05	8	3	5	15	0.0525879641362551	estimated	142946	8	0.0008751724962366304	0.0054368312366499605	2.6872250930777853e-06	0.10326790510145915	1.6693839658787257e-05	0.6415308691867359	FALSE	TRUE
submit2::20201124003740::6008822842747013334	22.50304968894624	20	3799772	0.05	5	3	5	15	0.054537928943770395	estimated	188259	10	0.0005640593200490237	0.0038242573472913885	3.8103107386906437e-07	0.12160542257767275	2.5833468785932868e-06	0.8244707856661462	FALSE	TRUE
submit2::20201124003740::6008822842747013334	18.284565433058447	20	5797745	0.01	3	3	5	15	0.06586742539088043	estimated	284708	10	0.0015821533950919138	0.006004457472863265	1.1055259590213066e-06	0.19181202227514052	4.195600519318911e-06	0.7279490940055576	FALSE	TRUE
submit2::20201124003740::6008822842747013334	26.44009577278956	20	4119500	0.05	8	3	5	15	0.06946720115368514	estimated	216583	12	0.00282984393883291	0.006717797536733152	6.291397680748123e-08	0.4082283961336797	1.4935217897482058e-07	0.9690978630794749	FALSE	FALSE
submit2::20201124003740::6008822842747013334	32.23820053148232	20	3210338	0.05	5	3	5	15	0.0242664908697846	estimated	43462	3	0.003920945832100894	0.037132431729503756	0.00034763013536787124	0.017606101258206906	0.003292152664539404	0.16673460460503384	FALSE	TRUE
submit2::20201124003740::6008822842747013334	39.2226953329709	20	3151240	0.05	6	3	5	15	0.031763216876924294	estimated	40058	5	0.011844993812081407	0.04848816331301497	0.005715060480627765	0.01756005429270917	0.02339492872050243	0.07188309203351739	FALSE	TRUE
submit2::20201124003740::6008822842747013334	26.262537940372294	20	3819676	0.05	9	3	5	15	0.06293046156786103	estimated	47785	10	0.012738671857349691	0.024414293133901845	3.32099122881183e-07	0.5014130578027534	6.364843545957993e-07	0.9609828647324229	FALSE	FALSE
submit2::20201124003740::6008822842747013334	26.568324696717877	20	3291760	0.05	7	4	5	15	0.051082220701603155	estimated	126275	10	0.00023031275593026805	0.003926353797604762	2.314162327027297e-06	0.028168822462949453	3.945165783066111e-05	0.48021987581505426	FALSE	TRUE
submit2::20201124003740::6008822842747013334	25.325848816317038	20	3446596	0.05	5	3	5	15	0.06074964458738628	estimated	173357	12	0.0024718493059313457	0.006590728422593229	4.569789692620626e-06	0.24069640908306303	1.218449795469241e-05	0.6417724012355107	FALSE	TRUE
submit2::20201124003740::6008822842747013334	20.236469456454632	20	2313112	0.05	7	3	5	15	0.048002962719432045	estimated	65176	4	0.0014431623607682844	0.011392117552162715	1.6069399545352949e-06	0.09809384519005657	1.2684954485361878e-05	0.7743388033996853	FALSE	TRUE
submit2::20201124003740::6008822842747013334	10.786884909822717	20	671040	0.1	6	3	5	15	0.06145970341437851	estimated	8948	3	0.00018553710298402384	0.015580167013958894	2.8136803616057565e-05	0.002746246031659036	0.0023627408886236997	0.23061140411550954	FALSE	TRUE
submit2::20201124003740::6008822842747013334	25.95098544754132	20	1500880	0.1	9	3	5	15	0.033648218797175306	estimated	49762	4	0.0006723859144185941	0.004857021489766068	1.973940995718669e-05	0.05954193885350557	0.00014258885604446377	0.4301049001061821	FALSE	TRUE
submit2::20201124003740::6008822842747013334	36.03123098397188	20	3651912	0.05	10	4	5	15	0.03981001039579698	estimated	50668	5	0.00042097041032346043	0.006856397447076138	3.389360860910755e-07	0.053459740974811175	5.520294202177372e-06	0.8707054523366695	FALSE	TRUE
submit2::20201124003740::6008822842747013334	30.99027628531531	20	4189076	0.005	3	3	5	15	0.052378006445197134	estimated	110902	8	0.0013674503861524103	0.00547781816860805	2.612134722941266e-06	0.1853061297288336	1.0463852428635626e-05	0.7423108687980647	FALSE	TRUE
submit2::20201124003740::6008822842747013334	16.973789970539794	20	2557338	0.1	8	2	5	15	0.034394494906959394	estimated	52469	4	0.00143101847007352	0.005465753450250578	3.133607794684802e-08	0.25906713776818724	1.1968767681000387e-07	0.9895030229975733	FALSE	FALSE
submit2::20201124003740::6008822842747013334	26.356027174735615	20	2540632	0.1	11	3	5	15	0.057708460059659544	estimated	216940	11	0.00045322530885626963	0.004919239587692949	0.00021233387679699443	0.002711363949962141	0.0023046400810757435	0.029428738022057577	FALSE	TRUE
submit2::20201124003740::6008822842747013334	22.78872741468148	20	1756600	0.1	9	3	5	15	0.060419072152283614	estimated	46505	6	0.003680000148707475	0.010777050794448899	1.2278398205836965e-05	0.23678415311009587	3.595785755205788e-05	0.6934333538775423	FALSE	TRUE
submit2::20201124003740::6008822842747013334	20.19758599187603	20	279600	0.1	7	2	5	15	0.016844141039390578	estimated	399	2	0.012573933259757088	0.19075784833180673	9.321036281449243e-08	0.06568155771231443	1.414084828144151e-06	0.9964481571078874	FALSE	FALSE
submit2::20201124003750::6224630324609705794	38.34440105897383	40	51200	0.005	3	2	25	15	0.0027796065065357127	estimated	10	2	0.01118103357321419	0.7599161615329869	8.09534483796881e-05	0.014087998149409475	0.005501980953078112	0.9574872848097108	FALSE	FALSE
submit2::20201124003750::6224630324609705794	45.84932504137675	40	51200	0.005	2	2	25	15	0.0030565202961548668	estimated	10	2	0.008098137688379262	0.7668666944196052	0.008098137688379262	0.008098137688379262	0.7668666944196052	0.7668666944196052	TRUE	TRUE
submit2::20201124003750::6224630324609705794	32.7382278098249	40	32768	0.005	2	2	25	15	0.0038136670817683857	estimated	10	2	0.010651637285820826	0.748232468945366	0.010651637285820826	0.010651637285820826	0.748232468945366	0.748232468945366	TRUE	TRUE
submit2::20201124003750::6224630324609705794	27.340935422753784	40	53248	0.005	6	6	25	15	0.023971703350770816	estimated	211	6	3.188552814797824e-08	0.22771489682667814	3.188552814797824e-08	3.188552814797824e-08	0.22771489682667814	0.22771489682667814	TRUE	TRUE
submit2::20201124003750::6224630324609705794	34.41224706133868	40	66560	0.005	3	2	25	15	0.0025895832871472347	estimated	7	2	0.016095802522950852	0.8676436410680374	2.272549803354698e-05	0.018322690683580656	0.0012250171329323926	0.9876839651950962	FALSE	FALSE
submit2::20201124003750::6224630324609705794	36.69566824171407	40	104000	0.005	3	2	25	15	0.003514888954226864	estimated	14	2	0.027074401037172804	0.7522229524689555	0.0009377085840641117	0.030752313072996508	0.02605287255262754	0.8544084023597913	FALSE	TRUE
submit2::20201124003750::6224630324609705794	47.77258607337943	40	66560	0.005	2	1	25	15	0.0	estimated	1	1	1.0	1.0	0.0	1.0	0.0	1.0	FALSE	FALSE
submit2::20201124003750::6224630324609705794	33.2816113234586	40	81920	0.005	2	2	25	15	0.0034324713401993477	estimated	13	2	0.016729906984311184	0.6782528576809744	0.016729906984311184	0.016729906984311184	0.6782528576809744	0.6782528576809744	TRUE	TRUE
submit2::20201124003750::6224630324609705794	43.26495542128795	40	141440	0.005	2	2	25	15	0.0029723672271688636	estimated	17	2	0.003309888217667482	0.7087431220874458	0.003309888217667482	0.003309888217667482	0.7087431220874458	0.7087431220874458	TRUE	TRUE
submit2::20201124003750::6224630324609705794	36.86541692568869	40	99840	0.005	6	5	25	15	0.010904470999847145	estimated	123	5	2.239128594043488e-06	0.35712277400392317	7.92959444707135e-07	3.032088038750623e-06	0.12647057311480284	0.48359334711872604	FALSE	TRUE
submit2::20201124003750::6224630324609705794	48.05244899746274	40	64000	0.005	3	2	25	15	0.0030402347836581836	estimated	9	2	0.0076741812470115175	0.7983563002309301	0.00014929047679161335	0.008971626369429836	0.015530906669356788	0.9333314141025143	FALSE	TRUE
submit2::20201124003750::6224630324609705794	43.597199532038445	40	40960	0.005	3	3	25	15	0.006454145547054368	estimated	30	3	0.00022863732664667007	0.5686766451003854	0.00022863732664667007	0.00022863732664667007	0.5686766451003854	0.5686766451003854	TRUE	TRUE
submit2::20201124003750::6224630324609705794	25.581743716307912	40	51200	0.005	2	2	25	15	0.0035700597986008296	estimated	12	2	0.007400203845807323	0.7440603851957717	0.007400203845807323	0.007400203845807323	0.7440603851957717	0.7440603851957717	TRUE	TRUE
submit2::20201124003750::6224630324609705794	30.50708977444102	40	40960	0.005	3	3	25	15	0.007127399078330915	estimated	31	3	0.0002573486751330658	0.5133832060616789	0.0002573486751330658	0.0002573486751330658	0.5133832060616789	0.5133832060616789	TRUE	TRUE
submit2::20201124003750::6224630324609705794	41.09703604388682	40	51200	0.005	3	2	25	15	0.003267775681160795	estimated	13	2	0.019060688275330348	0.7447174736869641	0.0016507487730947393	0.020711437048425086	0.0644961733927556	0.8092136470797197	FALSE	TRUE
submit2::20201124003750::6224630324609705794	36.7978686462132	40	49152	0.005	3	3	25	15	0.007712118672910116	estimated	27	3	0.0019291181987850937	0.5991016458011434	0.0019291181987850937	0.0019291181987850937	0.5991016458011434	0.5991016458011434	TRUE	TRUE
submit2::20201124003750::6224630324609705794	31.05919916869014	40	138240	0.005	4	4	25	15	0.009648810257807113	estimated	355	4	2.7768089151543786e-06	0.1854867447545805	2.7768089151543786e-06	2.7768089151543786e-06	0.1854867447545805	0.1854867447545805	TRUE	TRUE
submit2::20201124003740::6008822842747013334	29.236268203279764	20	3469450	0.05	9	4	5	15	0.04165131820920126	estimated	63710	9	0.0005820351797473159	0.007628534419072614	1.820030457310016e-07	0.06922065336006451	2.3854511669513827e-06	0.9072512367674811	FALSE	TRUE
submit2::20201124003750::6224630324609705794	22.72568507195542	40	92160	0.005	3	3	25	15	0.009785610633149896	estimated	81	3	0.0005393366256984973	0.25221591940856924	0.0005393366256984973	0.0005393366256984973	0.25221591940856924	0.25221591940856924	TRUE	TRUE
submit2::20201124003750::6224630324609705794	40.06784063715199	40	40960	0.005	2	2	25	15	0.0030364428841092275	estimated	8	2	0.01869884350580278	0.8120804504099083	0.01869884350580278	0.01869884350580278	0.8120804504099083	0.8120804504099083	TRUE	TRUE
submit2::20201124003750::6224630324609705794	35.27342387763806	40	49152	0.005	4	3	25	15	0.005023570775288458	estimated	28	3	3.814150242529124e-05	0.4501976202086611	1.4274783911343474e-06	6.808966632508626e-05	0.01684903146767073	0.8036863728794652	FALSE	TRUE
submit2::20201124003750::6224630324609705794	53.100469247501835	40	64000	0.005	2	2	25	15	0.00303313757805627	estimated	10	2	0.0073748469057809095	0.7910476373578025	0.0073748469057809095	0.0073748469057809095	0.7910476373578025	0.7910476373578025	TRUE	TRUE
submit2::20201124003750::6224630324609705794	30.447938589528594	40	64000	0.005	2	2	25	15	0.002857739225916465	estimated	12	2	0.009246546986680086	0.7741844786262411	0.009246546986680086	0.009246546986680086	0.7741844786262411	0.7741844786262411	TRUE	TRUE
submit2::20201124003750::6224630324609705794	30.086059451579285	40	64000	0.005	2	2	25	15	0.0036663415060846707	estimated	16	2	0.007230617718917923	0.6985193821509936	0.007230617718917923	0.007230617718917923	0.6985193821509936	0.6985193821509936	TRUE	TRUE
submit2::20201124003750::6224630324609705794	28.96313258172536	40	156672	0.005	4	3	25	15	0.009190950422004135	estimated	401	3	0.00015732276150120074	0.2079150971393494	1.9631476759642957e-05	0.00036665517751131263	0.025944627201569256	0.4845652728281669	FALSE	TRUE
submit2::20201124003750::6224630324609705794	67.83144982005355	40	53248	0.005	3	3	25	15	0.0070859519110415495	estimated	28	3	0.0006605592498276804	0.6367040080018893	0.0006605592498276804	0.0006605592498276804	0.6367040080018893	0.6367040080018893	TRUE	TRUE
submit2::20201124003750::6224630324609705794	48.17318341338793	40	83200	0.005	3	1	25	15	0.0	estimated	1	1	1.0	1.0	0.0	1.0	0.0	1.0	FALSE	FALSE
submit2::20201124003750::6224630324609705794	44.57736613830851	40	92160	0.005	3	3	25	15	0.005031123752826295	estimated	77	3	0.00046146666680313674	0.34880806511456647	0.00046146666680313674	0.00046146666680313674	0.34880806511456647	0.34880806511456647	TRUE	TRUE
submit2::20201124003740::6008822842747013334	24.855030620644516	20	4028416	0.1	9	3	5	15	0.055043475300146964	estimated	563060	11	0.0004897811633326696	0.0010404315480591988	2.421813550768536e-06	0.2667725885088977	5.144606224934378e-06	0.5666992486061614	FALSE	TRUE
submit2::20201124003750::6224630324609705794	32.41022227470204	40	314704	0.005	3	2	25	15	0.004114129876017459	estimated	42	2	0.01739919392733895	0.6189081865716776	0.0014630475293912432	0.018862241456730194	0.052042186383182316	0.6709503729548599	FALSE	TRUE
submit2::20201124003740::6008822842747013334	18.156153504787635	20	1178508	0.1	9	3	5	15	0.045512618291415396	estimated	67815	3	1.8266335395083442e-05	0.006472489634657545	2.6043873344081772e-09	0.0026791713729565642	9.228380877714261e-07	0.9493370490503198	FALSE	TRUE
submit2::20201124003740::6008822842747013334	16.495362465517378	20	2030752	0.05	6	3	5	15	0.04326912949316344	estimated	66904	4	0.0007272564414516119	0.007543705156029292	3.3344897982000293e-05	0.025680227390544694	0.00034588085370822094	0.2663765526605465	FALSE	TRUE
submit2::20201124003740::6008822842747013334	18.626835405372834	20	1473840	0.1	11	4	5	15	0.0571918627048977	estimated	38569	5	0.00010612485522059577	0.005750236249634736	4.261867409859006e-07	0.013946675594131127	2.309237022784848e-05	0.7556823460118703	FALSE	TRUE
submit2::20201124003740::6008822842747013334	20.767939095541287	20	1111200	0.1	6	3	5	15	0.03477617164322065	estimated	4948	3	0.0015842091298708836	0.043870120816121	2.127919192995649e-05	0.02199659340780464	0.0005892660907166354	0.6091324637310527	FALSE	TRUE
submit2::20201124003740::6008822842747013334	31.951684699232604	20	2012920	0.1	9	3	5	15	0.04811546184659168	estimated	6700	4	0.00500875031309733	0.03612809022665605	5.753307404224383e-06	0.12114871778874817	4.149857669247083e-05	0.8738450778172225	FALSE	TRUE
submit2::20201124003740::6008822842747013334	29.95397220582834	20	7761976	0.05	6	4	5	15	0.05432036440088816	estimated	185139	11	0.00048166453763054694	0.004518249312784733	1.0692714494511388e-06	0.07392412405509396	1.0030289992759783e-05	0.6934444963567936	FALSE	TRUE
submit2::20201124003740::6008822842747013334	15.775392355750094	20	3573300	0.1	11	4	5	15	0.06756199571507807	estimated	225640	11	9.993423158531758e-05	0.0014662965622775337	1.3913443560747413e-07	0.05624701130094692	2.041466086137774e-06	0.8252907737480487	FALSE	TRUE
submit2::20201124003740::6008822842747013334	25.52717126183252	20	7041985	0.05	9	4	5	15	0.09389118423026765	estimated	191053	10	0.00010940236478292985	0.0026765349585356466	9.01777512871036e-09	0.039038059920051216	2.2062037167200788e-07	0.9550683140784175	FALSE	FALSE
submit2::20201124003740::6008822842747013334	37.24061634530244	20	4701745	0.1	9	3	5	15	0.0587621873487698	estimated	112439	7	0.0025245136719394302	0.008108299222307084	8.96451514569266e-05	0.0947994756707619	0.0002879246485852418	0.3044794422784174	FALSE	TRUE
submit2::20201124003740::6008822842747013334	30.543919183808658	20	912288	0.1	7	3	5	15	0.04076297401329485	estimated	5166	4	0.029077179577198384	0.08867619145254588	3.949164714802514e-06	0.30819232280804554	1.204370201716821e-05	0.9398890063932513	FALSE	TRUE
submit2::20201124003740::6008822842747013334	15.177733858591775	20	1871956	0.1	8	2	5	15	0.056410630432687396	estimated	125296	5	0.0011835348723679587	0.002613284737371482	1.2690409012548662e-05	0.23613997653938093	2.8020849201631638e-05	0.5214049969976362	FALSE	TRUE
submit2::20201124003740::6008822842747013334	54.22307489758106	20	5420328	0.1	10	4	5	15	0.07020260433507597	estimated	56631	10	0.003994379601877785	0.011141281159202845	1.4349244805206149e-05	0.24642775752555618	4.002347967175605e-05	0.6873460225796802	FALSE	TRUE
submit2::20201124003740::6008822842747013334	36.63033676925175	20	2547190	0.1	9	3	5	15	0.1231253915921381	estimated	18306	12	0.0057360866510096425	0.021236308038612976	4.2138211925252604e-05	0.18125539898643386	0.00015600532263289807	0.6710490480230282	FALSE	TRUE
submit2::20201124003740::6008822842747013334	20.545918058062835	20	5453648	0.1	6	4	5	15	0.06928733106955176	estimated	192079	8	0.0007308938581935435	0.007225652676790635	1.9175921640204755e-05	0.027696038153404736	0.00018957410570110732	0.2738043971449699	FALSE	TRUE
submit2::20201124003740::6008822842747013334	26.124053786659946	20	5963761	0.1	9	3	5	15	0.07674344675074374	estimated	248356	11	0.003045567495901686	0.011726362946696121	9.466069351859803e-07	0.20190050976554438	3.644725163631305e-06	0.7773784885147746	FALSE	TRUE
submit2::20201124003740::6008822842747013334	12.478781458863873	20	6690115	0.05	11	3	5	15	0.075102832943792	estimated	1247969	9	9.679040118067181e-05	0.0007454456007017917	8.354717643224912e-08	0.0975424088586132	6.434509451636953e-07	0.7512372991385688	FALSE	TRUE
submit2::20201124003740::6008822842747013334	35.743169989420316	20	2120040	0.1	8	3	5	15	0.030414816796640123	estimated	20231	6	0.004361686268780099	0.016368086221501967	0.0001342337560413188	0.11837447443608445	0.0005037385903812101	0.44422351462172405	FALSE	TRUE
submit2::20201124003740::6008822842747013334	23.31607889035147	20	4232144	0.1	8	4	5	15	0.09927323957075465	estimated	91080	12	0.00013383896813542646	0.002012476269877104	6.818827775083483e-07	0.04988630440723138	1.0253164139646463e-05	0.7501178857702567	FALSE	TRUE
submit2::20201124003740::6008822842747013334	23.792848793039852	20	373152	0.1	5	3	5	15	0.032156859291187494	estimated	11410	3	0.0001629759726951151	0.043748645076975616	9.68349348670515e-06	0.001025907463523408	0.0025993998541587876	0.27539066502439824	FALSE	TRUE
submit2::20201124003740::6008822842747013334	16.878687165877167	20	4452036	0.1	8	4	5	15	0.10249701170268416	estimated	227243	13	1.2975004635935404e-05	0.0007978466132213024	1.61563664839575e-09	0.01585373402866133	9.93471882506064e-08	0.9748626961292274	FALSE	FALSE
submit2::20201124003740::6008822842747013334	19.25676679220673	20	6114024	0.1	10	4	5	15	0.06241217463005921	estimated	112656	5	9.366946918640404e-05	0.0031817924387191657	6.863334603394174e-09	0.02858843540877998	2.3313579478091985e-07	0.9711004920658828	FALSE	FALSE
submit2::20201124003740::6008822842747013334	24.386384677878805	20	982020	0.1	10	3	5	15	0.03953120674342229	estimated	67462	4	0.0006415524592794522	0.00808315809605769	8.864933482480297e-07	0.06192904057718054	1.1169259475741602e-05	0.7802670202289373	FALSE	TRUE
submit2::20201124003740::6008822842747013334	19.787833661629328	20	6305635	0.05	8	3	5	15	0.04637244196227874	estimated	74768	5	0.0016868238632479003	0.010238264066333448	5.7497769656950335e-06	0.10642786948683738	3.489856657823192e-05	0.6459694195489227	FALSE	TRUE
submit2::20201124003740::6008822842747013334	27.44943333845351	20	2173888	0.1	7	3	5	15	0.038413695073721055	estimated	61946	5	0.0010844305959969202	0.004153959576200249	0.0003085086915634135	0.015246352563883108	0.0011817562492164228	0.058401830848977015	FALSE	TRUE
submit2::20201124003740::6008822842747013334	23.033101024758476	20	5981180	0.1	6	4	5	15	0.05537368565123922	estimated	224897	11	0.00017679686521689905	0.0029826827025760103	2.6560908845999896e-07	0.043733475858007624	4.481004981760816e-06	0.7378133192869413	FALSE	TRUE
submit2::20201124003740::6008822842747013334	19.236620322159617	20	899600	0.1	13	4	5	15	0.11445296430538236	estimated	34333	11	0.0014349275592851025	0.034764182072771765	2.2761283736312932e-06	0.029821488901214718	5.514406681361846e-05	0.722489203817	FALSE	TRUE
submit2::20201124003740::6008822842747013334	20.409046712992932	20	6640488	0.05	8	4	5	15	0.09525540161921796	estimated	125978	11	0.001405435602014054	0.006839315266892005	8.504304275221966e-07	0.1686855800485243	4.138476211963707e-06	0.8208799188501702	FALSE	TRUE
submit2::20201124003740::6008822842747013334	30.413321195267855	20	1697280	0.1	11	3	5	15	0.022101846612830264	estimated	16602	3	0.003180295396851924	0.059817807158241566	1.0974668522850713e-08	0.0526532330623827	2.0642126702297456e-07	0.9903485521191894	FALSE	FALSE
submit2::20201124003740::6008822842747013334	32.82157092873318	20	7531264	0.05	8	4	5	15	0.07284515117728159	estimated	115980	10	0.00483102660358013	0.008211269591362305	5.660902505100475e-08	0.5750135519423238	9.621805138756826e-08	0.9773474006924885	FALSE	FALSE
submit2::20201124003740::6008822842747013334	31.998220114517075	20	7933456	0.1	8	4	5	15	0.08039558798501459	estimated	129557	13	0.014500532883191943	0.02840014018736481	7.661622585169307e-07	0.4553018811595712	1.500573511568709e-06	0.891735314602877	FALSE	TRUE
submit2::20201124003740::6008822842747013334	18.154047151866067	20	5536480	0.1	8	4	5	15	0.11908796703482678	estimated	141901	9	0.0006316393965682105	0.005182171390158277	7.360306312238491e-07	0.09302609323319029	6.038630427632723e-06	0.7632157865871326	FALSE	TRUE
submit2::20201124003740::6008822842747013334	28.66219550358587	20	2540360	0.1	10	3	5	15	0.0577292994290292	estimated	17023	8	0.00783694638707371	0.028778444004559672	1.831087625836743e-05	0.2043216579891964	6.724028735797091e-05	0.750299811041129	FALSE	TRUE
submit2::20201124003740::6008822842747013334	16.64909998588417	20	3409094	0.1	10	3	5	15	0.05536740688631569	estimated	113010	6	0.00023287717937562073	0.004176284908995231	1.53343188456513e-08	0.053927962707056264	2.7499682260201287e-07	0.967112953833368	FALSE	FALSE
submit2::20201124003740::6008822842747013334	19.994917943868145	20	9508685	0.05	8	4	5	15	0.0722842761961642	estimated	337882	10	0.0006755432300307544	0.003898908493586956	7.834880141013906e-08	0.15709411457931885	4.5219135312249665e-07	0.9066711801669528	FALSE	TRUE
submit2::20201124003740::6008822842747013334	34.709399460033744	20	8308630	0.1	9	4	5	15	0.17635948471058627	estimated	1954	14	0.05744683176183345	0.07694609556523954	2.4131364581787226e-09	0.7463729732049317	3.232230966066031e-09	0.9997154649300258	FALSE	FALSE
submit2::20201124003740::6008822842747013334	17.118460356514756	20	264000	0.1	6	3	5	15	0.03374200142622409	estimated	12730	3	0.000523272306357408	0.014550559168665145	9.824018299492838e-06	0.02067554408410382	0.00027317509030027806	0.5749219362176899	FALSE	TRUE
submit2::20201124003740::6008822842747013334	37.48047949309531	20	832320	0.1	13	4	5	15	0.0449337998204486	estimated	8331	6	0.00011961926697270965	0.03852218261962461	1.6753763791772832e-10	0.0030995239398516304	5.3953812348638563e-08	0.9981705311076992	FALSE	FALSE
submit2::20201124003750::6224630324609705794	35.77654835056501	40	61440	0.001	2	2	25	15	0.0035448351186248245	estimated	13	2	0.009380604130239079	0.7745831093781311	0.009380604130239079	0.009380604130239079	0.7745831093781311	0.7745831093781311	TRUE	TRUE
submit2::20201124003750::6224630324609705794	38.36756656019068	40	64000	0.001	2	2	25	15	0.0028572793309557796	estimated	13	2	0.010259047443702207	0.739684282072657	0.010259047443702207	0.010259047443702207	0.739684282072657	0.739684282072657	TRUE	TRUE
submit2::20201124003740::6008822842747013334	17.22879503366496	20	1005200	0.1	7	2	5	15	0.026372591257876107	estimated	6311	2	0.004241322290743597	0.0405232314428498	1.8753245880439975e-06	0.09639841999861505	1.7917575487631807e-05	0.9210277400645398	FALSE	TRUE
submit2::20201124003750::6224630324609705794	52.73606620289154	40	40960	0.001	2	2	25	15	0.0024023796743077347	estimated	5	2	0.004058126789300761	0.8970995026350478	0.004058126789300761	0.004058126789300761	0.8970995026350478	0.8970995026350478	TRUE	TRUE
submit2::20201124003750::6224630324609705794	44.94867913209493	40	51200	0.001	3	3	25	15	0.004866002778485221	estimated	21	3	3.003426248197066e-05	0.6574328192857163	3.003426248197066e-05	3.003426248197066e-05	0.6574328192857163	0.6574328192857163	TRUE	TRUE
submit2::20201124003750::6224630324609705794	57.671636477471736	40	66560	0.001	2	2	25	15	0.002688462085803637	estimated	11	2	0.009071747566614342	0.7689840292802946	0.009071747566614342	0.009071747566614342	0.7689840292802946	0.7689840292802946	TRUE	TRUE
submit2::20201124003750::6224630324609705794	39.572199712181316	40	120000	0.001	2	2	25	15	0.0026794671121362574	estimated	21	2	0.009923149080704761	0.6254808846633593	0.009923149080704761	0.009923149080704761	0.6254808846633593	0.6254808846633593	TRUE	TRUE
submit2::20201124003750::6224630324609705794	36.647500846173266	40	80000	0.001	2	2	25	15	0.002956042484861436	estimated	11	2	0.01719998754979647	0.7863948680717531	0.01719998754979647	0.01719998754979647	0.7863948680717531	0.7863948680717531	TRUE	TRUE
submit2::20201124003750::6224630324609705794	40.37957512135608	40	51200	0.001	3	3	25	15	0.006430857846608629	estimated	36	3	8.207805145803675e-05	0.4985119638457053	8.207805145803675e-05	8.207805145803675e-05	0.4985119638457053	0.4985119638457053	TRUE	TRUE
submit2::20201124003750::6224630324609705794	34.11751706944747	40	122880	0.001	2	2	25	15	0.0045988005683951245	estimated	57	2	0.00855289928786552	0.33965155893455135	0.00855289928786552	0.00855289928786552	0.33965155893455135	0.33965155893455135	TRUE	TRUE
submit2::20201124003750::6224630324609705794	38.268236220952815	40	61440	0.001	2	2	25	15	0.003318892784065397	estimated	25	2	0.004736360830390302	0.46412088570232746	0.004736360830390302	0.004736360830390302	0.46412088570232746	0.46412088570232746	TRUE	TRUE
submit2::20201124003750::6224630324609705794	38.13689377437051	40	32768	0.001	2	1	25	15	0.0	estimated	1	1	1.0	1.0	0.0	1.0	0.0	1.0	FALSE	FALSE
submit2::20201124003750::6224630324609705794	29.207182360614453	40	40960	0.001	2	1	25	15	0.0	estimated	1	1	1.0	1.0	0.0	1.0	0.0	1.0	FALSE	FALSE
submit2::20201124003750::6224630324609705794	34.1251436930669	40	86528	0.001	2	1	25	15	0.0	estimated	1	1	1.0	1.0	0.0	1.0	0.0	1.0	FALSE	FALSE
submit2::20201124003750::6224630324609705794	35.7279633606272	40	40960	0.001	3	2	25	15	0.003269256863365465	estimated	10	2	0.015184928019140918	0.8326562742831553	0.00017581446142207925	0.01749322453686949	0.00964067885131076	0.9592303071643065	FALSE	TRUE
submit2::20201124003750::6224630324609705794	29.833599331555774	40	81920	0.001	2	2	25	15	0.0034444140547456367	estimated	13	2	0.0043546105371155	0.48767632998390675	0.0043546105371155	0.0043546105371155	0.48767632998390675	0.48767632998390675	TRUE	TRUE
submit2::20201124003750::6224630324609705794	29.04885944829747	40	40960	0.001	2	1	25	15	0.0	estimated	1	1	1.0	1.0	0.0	1.0	0.0	1.0	FALSE	FALSE
submit2::20201124003740::6008822842747013334	18.95199249069218	20	9671038	0.1	10	4	5	15	0.05046996782944229	estimated	146153	8	7.254620736324244e-05	0.00262834840579738	2.8877056990316224e-11	0.027583921764089952	1.0462155013092258e-09	0.9993652243081846	FALSE	FALSE
submit2::20201124003750::6224630324609705794	23.36159849647284	40	51200	0.001	2	1	25	15	0.0	estimated	1	1	1.0	1.0	0.0	1.0	0.0	1.0	FALSE	FALSE
submit2::20201124003750::6224630324609705794	39.040439633495566	40	92160	0.001	2	2	25	15	0.0024253717395839383	estimated	34	2	0.007058501821317809	0.34340149310167684	0.007058501821317809	0.007058501821317809	0.34340149310167684	0.34340149310167684	TRUE	TRUE
submit2::20201124003750::6224630324609705794	28.047231539097872	40	99840	0.001	2	2	25	15	0.0035775303239894292	estimated	19	2	0.0015594055868027575	0.5033407243479283	0.0015594055868027575	0.0015594055868027575	0.5033407243479283	0.5033407243479283	TRUE	TRUE
submit2::20201124003750::6224630324609705794	25.43640421072218	40	61440	0.001	2	2	25	15	0.003500563137178744	estimated	10	2	0.010254706462927556	0.7497320158076376	0.010254706462927556	0.010254706462927556	0.7497320158076376	0.7497320158076376	TRUE	TRUE
submit2::20201124003750::6224630324609705794	29.43744254150826	40	92160	0.001	2	2	25	15	0.0029558360561681434	estimated	24	2	0.005481531546358767	0.4340942146246847	0.0038167665465344185	0.009298298092893186	0.3022579113905164	0.7363521260152011	FALSE	TRUE
submit2::20201124003750::6224630324609705794	31.657967954884874	40	83200	0.001	2	2	25	15	0.0032893842595363527	estimated	13	2	0.010559930913575022	0.8064867566623333	0.010559930913575022	0.010559930913575022	0.8064867566623333	0.8064867566623333	TRUE	TRUE
submit2::20201124003750::6224630324609705794	39.85999488535893	40	64000	0.001	2	1	25	15	0.0	estimated	1	1	1.0	1.0	0.0	1.0	0.0	1.0	FALSE	FALSE
submit2::20201124003750::6224630324609705794	24.847505064587597	40	51200	0.001	2	2	25	15	0.0032568947698596745	estimated	15	2	0.012116857057394686	0.7388962932155577	0.012116857057394686	0.012116857057394686	0.7388962932155577	0.7388962932155577	TRUE	TRUE
submit2::20201124003750::6224630324609705794	43.80913795303188	40	64000	0.001	2	2	25	15	0.002565518172721787	estimated	11	2	0.008015943511188721	0.8018899133768109	0.008015943511188721	0.008015943511188721	0.8018899133768109	0.8018899133768109	TRUE	TRUE
submit2::20201124003750::6224630324609705794	36.68435832654161	40	76800	0.001	3	2	25	15	0.0030170947692713533	estimated	26	2	0.009963761641391445	0.43002552400963934	0.00015048151383956004	0.02137579240297713	0.006494624637927778	0.9225568274360908	FALSE	TRUE
submit2::20201124003750::6224630324609705794	31.985293226165094	40	51200	0.001	3	2	25	15	0.0029325432280168694	estimated	10	2	0.0015775672258459858	0.8022844046091638	2.166463748482681e-05	0.0018622119577466386	0.011017724316798488	0.947042755008835	FALSE	TRUE
submit2::20201124003740::6008822842747013334	19.157652311264066	20	3101288	0.1	7	3	5	15	0.06304409582836112	estimated	144576	9	0.0015649571859941008	0.004894435962538661	1.1575782514919146e-05	0.15488677356777597	3.620349920279548e-05	0.48441158739441803	FALSE	TRUE
submit2::20201124003750::6224630324609705794	37.31940362359318	40	40960	0.001	2	2	25	15	0.0031562342660478534	estimated	19	2	0.010534377998171607	0.6683817203530796	0.010534377998171607	0.010534377998171607	0.6683817203530796	0.6683817203530796	TRUE	TRUE
submit2::20201124003750::6224630324609705794	42.772885336435564	40	76800	0.001	2	2	25	15	0.0029183533970255477	estimated	12	2	0.019997762372647644	0.7122606567363673	0.019997762372647644	0.019997762372647644	0.7122606567363673	0.7122606567363673	TRUE	TRUE
submit2::20201124003750::6224630324609705794	25.811160384729636	40	115200	0.001	2	2	25	15	0.004634370639963049	estimated	102	2	0.0029021048494716406	0.35690749342491207	0.0029021048494716406	0.0029021048494716406	0.35690749342491207	0.35690749342491207	TRUE	TRUE
submit2::20201124003750::6224630324609705794	34.665263999989484	40	40960	0.001	2	2	25	15	0.0037820053548733735	estimated	9	2	0.02320793145502695	0.7770082096285832	0.02320793145502695	0.02320793145502695	0.7770082096285832	0.7770082096285832	TRUE	TRUE
submit2::20201124003750::6224630324609705794	40.71827228958544	40	76800	0.001	2	2	25	15	0.0033126181433523446	estimated	14	2	0.002797893616230865	0.6363428947379625	0.002797893616230865	0.002797893616230865	0.6363428947379625	0.6363428947379625	TRUE	TRUE
submit2::20201124003750::6224630324609705794	40.40837154201177	40	104000	0.001	2	2	25	15	0.0028196005915605495	estimated	36	2	0.0036525002077321587	0.6341215816711748	0.0036525002077321587	0.0036525002077321587	0.6341215816711748	0.6341215816711748	TRUE	TRUE
submit2::20201124003750::6224630324609705794	29.69231301676832	40	40960	0.001	2	2	25	15	0.0036146208138813822	estimated	10	2	0.007787308574352509	0.7874458058286885	0.007787308574352509	0.007787308574352509	0.7874458058286885	0.7874458058286885	TRUE	TRUE
submit2::20201124003750::6224630324609705794	28.827529490671125	40	61440	0.001	2	2	25	15	0.004557826887412824	estimated	36	2	0.015035098767941039	0.48803148177610695	0.015035098767941039	0.015035098767941039	0.48803148177610695	0.48803148177610695	TRUE	TRUE
submit2::20201124003750::6224630324609705794	38.14499856882628	40	80000	0.001	2	1	25	15	0.0	estimated	1	1	1.0	1.0	0.0	1.0	0.0	1.0	FALSE	FALSE
submit2::20201124003750::6224630324609705794	44.92829593109583	40	40960	0.001	2	2	25	15	0.003303687855170465	estimated	8	2	0.009397678974570306	0.8284421744253989	0.009397678974570306	0.009397678974570306	0.8284421744253989	0.8284421744253989	TRUE	TRUE
submit2::20201124003750::6224630324609705794	38.10209065841612	40	100000	0.001	2	1	25	15	0.0	estimated	1	1	1.0	1.0	0.0	1.0	0.0	1.0	FALSE	FALSE
submit2::20201124003750::6224630324609705794	36.90568679922902	40	40960	0.001	2	2	25	15	0.0026612360689366706	estimated	8	2	0.013514864493217973	0.836235455218857	0.013514864493217973	0.013514864493217973	0.836235455218857	0.836235455218857	TRUE	TRUE
submit2::20201124003750::6224630324609705794	26.359048788971172	40	64000	0.001	2	1	25	15	0.0	estimated	1	1	1.0	1.0	0.0	1.0	0.0	1.0	FALSE	FALSE
submit2::20201124003750::6224630324609705794	31.26541531155307	40	51200	0.001	3	3	25	15	0.00625869807977955	estimated	88	3	0.00010946089978682026	0.43698683666841537	0.00010946089978682026	0.00010946089978682026	0.43698683666841537	0.43698683666841537	TRUE	TRUE
submit2::20201124003750::6224630324609705794	30.673070684019166	40	53248	0.001	2	2	25	15	0.00325372895994966	estimated	12	2	0.004021510453026371	0.7685540853442041	0.004021510453026371	0.004021510453026371	0.7685540853442041	0.7685540853442041	TRUE	TRUE
submit2::20201124003750::6224630324609705794	38.16338027297742	40	66560	0.001	2	2	25	15	0.002876609254680238	estimated	18	2	0.009129334637829568	0.6926303268573362	0.009129334637829568	0.009129334637829568	0.6926303268573362	0.6926303268573362	TRUE	TRUE
submit2::20201124003750::6224630324609705794	39.57595004006744	40	64000	0.001	2	1	25	15	0.0	estimated	1	1	1.0	1.0	0.0	1.0	0.0	1.0	FALSE	FALSE
submit2::20201124003750::6224630324609705794	28.203481985331127	40	76800	0.001	2	2	25	15	0.0029907070253418102	estimated	27	2	0.00834120246760688	0.4530054273896601	0.004857603069345614	0.013198805536952494	0.2638133486225724	0.7168187760122324	FALSE	TRUE
submit2::20201124003750::6224630324609705794	34.155835400792235	40	40960	0.001	2	2	25	15	0.0029290013242093942	estimated	9	2	0.006901296278603508	0.8420252820692639	0.006901296278603508	0.006901296278603508	0.8420252820692639	0.8420252820692639	TRUE	TRUE
submit2::20201124003750::6224630324609705794	32.84092383011958	40	40960	0.001	2	2	25	15	0.00275636801342392	estimated	6	2	0.004894553633134502	0.8678052631165509	0.004894553633134502	0.004894553633134502	0.8678052631165509	0.8678052631165509	TRUE	TRUE
submit2::20201124003750::6224630324609705794	27.732005137541684	40	108800	0.001	2	2	25	15	0.0034759693632097524	estimated	16	2	0.008576434096663569	0.7669577800994354	0.008576434096663569	0.008576434096663569	0.7669577800994354	0.7669577800994354	TRUE	TRUE
submit2::20201124003750::6224630324609705794	29.6279196387309	40	61440	0.001	2	2	25	15	0.002999953775356045	estimated	22	2	0.009346576423309473	0.660318674837347	0.009346576423309473	0.009346576423309473	0.660318674837347	0.660318674837347	TRUE	TRUE
submit2::20201124003750::6224630324609705794	38.49382142083283	40	51200	0.001	2	1	25	15	0.0	estimated	1	1	1.0	1.0	0.0	1.0	0.0	1.0	FALSE	FALSE
submit2::20201124003740::6008822842747013334	28.755275181974724	20	12521650	0.05	8	4	5	15	0.06406730517816057	estimated	231958	11	0.0006905209476293461	0.009125007572270295	9.735869009446892e-09	0.07280194733182997	1.2865631193207701e-07	0.962053827562575	FALSE	FALSE
submit2::20201124003750::6224630324609705794	31.968139550842025	40	53248	0.001	2	1	25	15	0.0	estimated	1	1	1.0	1.0	0.0	1.0	0.0	1.0	FALSE	FALSE
submit2::20201124003750::6224630324609705794	46.51653077154889	40	64000	0.001	3	3	25	15	0.00658586314304275	estimated	31	3	0.001109906246043159	0.6113711069536537	0.001109906246043159	0.001109906246043159	0.6113711069536537	0.6113711069536537	TRUE	TRUE
submit2::20201124003750::6224630324609705794	28.40870863574009	40	99840	0.001	2	2	25	15	0.003653128405534436	estimated	21	2	0.021504412310578837	0.6513047510518268	0.021504412310578837	0.021504412310578837	0.6513047510518268	0.6513047510518268	TRUE	TRUE
submit2::20201124003750::6224630324609705794	34.26336119427927	40	40960	0.001	2	2	25	15	0.0029012830875204884	estimated	8	2	0.019375696922184833	0.8365307486542459	0.019375696922184833	0.019375696922184833	0.8365307486542459	0.8365307486542459	TRUE	TRUE
submit2::20201124003750::6224630324609705794	33.128020192725614	40	76800	0.001	3	3	25	15	0.006920235776947478	estimated	62	3	0.00019462172307365577	0.4690239017481275	0.00019462172307365577	0.00019462172307365577	0.4690239017481275	0.4690239017481275	TRUE	TRUE
submit2::20201124003750::6224630324609705794	30.197897351035845	40	51200	0.001	2	2	25	15	0.00379590903437727	estimated	12	2	0.008434242242583824	0.7724058091273457	0.008434242242583824	0.008434242242583824	0.7724058091273457	0.7724058091273457	TRUE	TRUE
submit2::20201124003750::6224630324609705794	28.941841187318396	40	83200	0.001	2	1	25	15	0.0	estimated	1	1	1.0	1.0	0.0	1.0	0.0	1.0	FALSE	FALSE
submit2::20201124003750::6224630324609705794	22.508385867321508	40	51200	0.001	2	2	25	15	0.003909346724417317	estimated	9	2	0.013288992352489048	0.7821477320242615	0.013288992352489048	0.013288992352489048	0.7821477320242615	0.7821477320242615	TRUE	TRUE
submit2::20201124003750::6224630324609705794	30.418360045001137	40	40960	0.001	2	2	25	15	0.0030871265203405453	estimated	13	2	0.01203745540050991	0.7752069878893706	0.01203745540050991	0.01203745540050991	0.7752069878893706	0.7752069878893706	TRUE	TRUE
submit2::20201124003750::6224630324609705794	26.132723082692856	40	51200	0.001	2	2	25	15	0.003337791912837446	estimated	10	2	0.024284862588625597	0.8194675875755617	0.024284862588625597	0.024284862588625597	0.8194675875755617	0.8194675875755617	TRUE	TRUE
submit2::20201124003750::6224630324609705794	47.3141703966476	40	69632	0.001	2	2	25	15	0.0027093101610589487	estimated	8	2	0.003437392496073142	0.8403824037280195	0.003437392496073142	0.003437392496073142	0.8403824037280195	0.8403824037280195	TRUE	TRUE
submit2::20201124003750::6224630324609705794	23.284041460907744	40	53248	0.001	2	2	25	15	0.0036096162595711354	estimated	10	2	0.005855234818833036	0.7670219066971691	0.005855234818833036	0.005855234818833036	0.7670219066971691	0.7670219066971691	TRUE	TRUE
submit2::20201124003750::6224630324609705794	36.76280007754754	40	32768	0.001	2	2	25	15	0.0029996451369741677	estimated	9	2	0.0072680508279186085	0.7926017851635031	0.0072680508279186085	0.0072680508279186085	0.7926017851635031	0.7926017851635031	TRUE	TRUE
submit2::20201124003750::6224630324609705794	27.314383356576087	40	51200	0.001	2	2	25	15	0.0037216814560406854	estimated	10	2	0.01201237330257183	0.7628413326071691	0.01201237330257183	0.01201237330257183	0.7628413326071691	0.7628413326071691	TRUE	TRUE
submit2::20201124003750::6224630324609705794	42.007981805796405	40	218400	0.001	3	3	25	15	0.006499576853444392	estimated	159	3	0.0004057747030400354	0.30312521328926584	0.0004057747030400354	0.0004057747030400354	0.30312521328926584	0.30312521328926584	TRUE	TRUE
submit2::20201124003750::6224630324609705794	23.233144667684233	40	185344	0.001	2	2	25	15	0.005072037732011798	estimated	123	2	0.005889183553882663	0.218140674121312	0.0034531766324261914	0.013120269126223738	0.12790877913132537	0.4859866101406469	FALSE	TRUE
submit2::20201124003750::6224630324609705794	37.78592875820279	40	66560	0.001	2	1	25	15	0.0	estimated	1	1	1.0	1.0	0.0	1.0	0.0	1.0	FALSE	FALSE
submit2::20201124003750::6224630324609705794	33.0805597144639	40	51200	0.001	2	2	25	15	0.0029385612815175763	estimated	10	2	0.007795356407993229	0.7880977666750505	0.007795356407993229	0.007795356407993229	0.7880977666750505	0.7880977666750505	TRUE	TRUE
submit2::20201124003750::6224630324609705794	47.83175026619192	40	51200	0.001	2	1	25	15	0.0	estimated	1	1	1.0	1.0	0.0	1.0	0.0	1.0	FALSE	FALSE
submit2::20201124003750::6224630324609705794	33.10358825259931	40	76800	0.001	2	2	25	15	0.0027550676445546956	estimated	20	2	0.006992693651245126	0.5572506110725312	0.006992693651245126	0.006992693651245126	0.5572506110725312	0.5572506110725312	TRUE	TRUE
submit2::20201124003750::6224630324609705794	35.05138648105979	40	133120	0.001	3	3	25	15	0.005857919420238556	estimated	74	3	9.924998110698782e-05	0.27004008032284404	3.588779340694361e-06	0.0002873665938970766	0.009764377288670705	0.7818691473041007	FALSE	TRUE
submit2::20201124003750::6224630324609705794	45.40606312872775	40	40960	0.001	3	2	25	15	0.0023187992734453175	estimated	9	2	0.009395910365592697	0.8297031662587157	5.24166754565521e-05	0.010984964930427383	0.004628639471733978	0.9700241732182193	FALSE	FALSE
submit2::20201124003750::6224630324609705794	30.0769238768247	40	80000	0.001	2	2	25	15	0.0027170860166924418	estimated	13	2	0.007408018680242574	0.7508553743668563	0.007408018680242574	0.007408018680242574	0.7508553743668563	0.7508553743668563	TRUE	TRUE
submit2::20201124003750::6224630324609705794	30.803948719254358	40	99840	0.001	2	2	25	15	0.0026356805577959154	estimated	19	2	0.01206951868347464	0.5999740981628404	0.004069348656218031	0.01613886733969267	0.2022867567591938	0.8022608549220342	FALSE	TRUE
submit2::20201124003750::6224630324609705794	45.974042351733694	40	81920	0.001	3	3	25	15	0.007385970361464539	estimated	67	3	0.0005477099290839372	0.4316967854767304	0.00015609677784429152	0.0007038067069282288	0.12303314882635422	0.5547299343030846	FALSE	TRUE
submit2::20201124003750::6224630324609705794	29.281654685263078	40	40960	0.001	2	2	25	15	0.0036430512617458186	estimated	28	2	0.006808982625574709	0.6460795024573571	0.006808982625574709	0.006808982625574709	0.6460795024573571	0.6460795024573571	TRUE	TRUE
submit2::20201124003750::6224630324609705794	27.148989870940643	40	281600	0.001	2	2	25	15	0.004294299241792537	estimated	60	2	0.013144847515241491	0.4363402074167008	0.0029563852779144807	0.019988198355125646	0.09813653325937316	0.6635036736674882	FALSE	TRUE
submit2::20201124003750::6224630324609705794	26.56005589830798	40	83200	0.001	2	2	25	15	0.003916541930688298	estimated	10	2	0.005405213132411051	0.8316901627099506	0.005405213132411051	0.005405213132411051	0.8316901627099506	0.8316901627099506	TRUE	TRUE
submit2::20201124003750::6224630324609705794	26.96742297867982	40	40960	0.001	2	1	25	15	0.0	estimated	1	1	1.0	1.0	0.0	1.0	0.0	1.0	FALSE	FALSE
submit2::20201124003740::6008822842747013334	44.30689003590017	20	11199056	0.05	8	4	5	15	0.2583182556174057	estimated	575	17	0.0330249545435408	0.06344958827915802	8.576057940627502e-15	0.5204912327881476	1.6476853728098353e-14	0.999999996359574	FALSE	FALSE
submit2::20201124003750::6224630324609705794	40.61433935929705	40	64000	0.001	2	1	25	15	0.0	estimated	1	1	1.0	1.0	0.0	1.0	0.0	1.0	FALSE	FALSE
submit2::20201124003750::6224630324609705794	39.882572321122225	40	40960	0.001	2	2	25	15	0.0034086756600624503	estimated	12	2	0.029202364808706006	0.7809977962028619	0.029202364808706006	0.029202364808706006	0.7809977962028619	0.7809977962028619	TRUE	TRUE
submit2::20201124003750::6224630324609705794	27.688445150441694	40	40960	0.001	2	2	25	15	0.0038059943562698435	estimated	10	2	0.010105529455695053	0.7361844050715212	0.010105529455695053	0.010105529455695053	0.7361844050715212	0.7361844050715212	TRUE	TRUE
submit2::20201124003750::6224630324609705794	31.138325700417976	40	51200	0.001	2	1	25	15	0.0	estimated	1	1	1.0	1.0	0.0	1.0	0.0	1.0	FALSE	FALSE
submit2::20201124003750::6224630324609705794	38.808010034221205	40	83200	0.001	3	3	25	15	0.006082670925433948	estimated	31	3	0.0010315560989968358	0.6239894748971593	0.0010315560989968358	0.0010315560989968358	0.6239894748971593	0.6239894748971593	TRUE	TRUE
submit2::20201124003750::6224630324609705794	28.45382714315045	40	104000	0.001	2	2	25	15	0.0034900380725197836	estimated	13	2	0.011111690995696186	0.7802958048717517	0.011111690995696186	0.011111690995696186	0.7802958048717517	0.7802958048717517	TRUE	TRUE
submit2::20201124003750::6224630324609705794	28.818146215262722	40	76800	0.001	2	2	25	15	0.003766534667119239	estimated	14	2	0.009803050268525017	0.7144353140083611	0.009803050268525017	0.009803050268525017	0.7144353140083611	0.7144353140083611	TRUE	TRUE
submit2::20201124003750::6224630324609705794	28.96054689827333	40	86528	0.001	2	2	25	15	0.003896221735189008	estimated	15	2	0.028965226074239465	0.7408887545984507	0.028965226074239465	0.028965226074239465	0.7408887545984507	0.7408887545984507	TRUE	TRUE
submit2::20201124003750::6224630324609705794	43.20851567382118	40	66560	0.001	2	2	25	15	0.003392546386599183	estimated	20	2	0.012307216312604969	0.6752427117666286	0.012307216312604969	0.012307216312604969	0.6752427117666286	0.6752427117666286	TRUE	TRUE
submit2::20201124003750::6224630324609705794	26.489570239169304	40	32768	0.001	2	1	25	15	0.0	estimated	1	1	1.0	1.0	0.0	1.0	0.0	1.0	FALSE	FALSE
submit2::20201124003750::6224630324609705794	47.3952060919124	40	96000	0.001	2	2	25	15	0.00300018215738753	estimated	24	2	0.0024728173047056834	0.5228820959622574	0.0024728173047056834	0.0024728173047056834	0.5228820959622574	0.5228820959622574	TRUE	TRUE
submit2::20201124003750::6224630324609705794	39.60737627850374	40	40960	0.001	2	2	25	15	0.003255913762414259	estimated	34	2	0.006816683109143271	0.6050469552365927	0.006816683109143271	0.006816683109143271	0.6050469552365927	0.6050469552365927	TRUE	TRUE
submit2::20201124003750::6224630324609705794	25.781636533911737	40	40960	0.001	2	1	25	15	0.0	estimated	1	1	1.0	1.0	0.0	1.0	0.0	1.0	FALSE	FALSE
submit2::20201124003750::6224630324609705794	47.65046010570626	40	61440	0.001	3	2	25	15	0.002671696965339784	estimated	15	2	0.00593587880311696	0.650970891891555	0.00022008915618517414	0.007838447907802517	0.02413654979314771	0.8596202171291462	FALSE	TRUE
submit2::20201124003750::6224630324609705794	21.930797518640038	40	80000	0.001	2	1	25	15	0.0	estimated	1	1	1.0	1.0	0.0	1.0	0.0	1.0	FALSE	FALSE
submit2::20201124003750::6224630324609705794	20.092931327346623	40	104000	0.001	2	2	25	15	0.0039452371085931665	estimated	14	2	0.0073628969083389	0.7768583397591634	0.0073628969083389	0.0073628969083389	0.7768583397591634	0.7768583397591634	TRUE	TRUE
submit2::20201124003750::6224630324609705794	39.22965885471987	40	180000	0.001	2	2	25	15	0.003580701789580388	estimated	28	2	0.005832265158699799	0.6271294007487414	0.005832265158699799	0.005832265158699799	0.6271294007487414	0.6271294007487414	TRUE	TRUE
submit2::20201124003750::6224630324609705794	24.233998500083654	40	51200	0.001	2	1	25	15	0.0	estimated	1	1	1.0	1.0	0.0	1.0	0.0	1.0	FALSE	FALSE
submit2::20201124003750::6224630324609705794	37.741875096534166	40	252000	0.001	2	2	25	15	0.003285479053010938	estimated	54	2	0.006927949068748423	0.42409157992524527	0.0025035399681989736	0.009431489036947396	0.15325317925746662	0.5773447591827119	FALSE	TRUE
submit2::20201124003750::6224630324609705794	23.545257465864825	40	61440	0.005	2	2	25	15	0.003549503185487248	estimated	22	2	0.002547362609763315	0.44218318438415194	0.001706063480073343	0.004253426089836658	0.2961465240515689	0.7383297084357208	FALSE	TRUE
submit2::20201124003750::6224630324609705794	28.030487411007268	40	61440	0.005	3	2	25	15	0.003945829263075215	estimated	26	2	0.007050773161357083	0.6093707877213488	5.6901143881175735e-05	0.01053641191843786	0.004917743639683917	0.9106209324225795	FALSE	TRUE
submit2::20201124003750::6224630324609705794	26.60569664959303	40	76800	0.005	2	2	25	15	0.0032806168294138367	estimated	24	2	0.0035993799935793366	0.5465989499981879	0.0035993799935793366	0.0035993799935793366	0.5465989499981879	0.5465989499981879	TRUE	TRUE
submit2::20201124003750::6224630324609705794	38.39148505688972	40	87040	0.001	2	2	25	15	0.0038555560158825197	estimated	11	2	0.009705134248179833	0.7812526341519709	0.009705134248179833	0.009705134248179833	0.7812526341519709	0.7812526341519709	TRUE	TRUE
submit2::20201124003750::6224630324609705794	23.295363502927422	40	92160	0.001	3	2	25	15	0.004712934305117317	estimated	38	2	0.008017549436381138	0.376187908862742	8.918050289234388e-05	0.019428623632048198	0.004184399131006958	0.9116018995849718	FALSE	TRUE
submit2::20201124003750::6224630324609705794	37.31608376441132	40	64000	0.005	4	4	25	15	0.007097896338174413	estimated	68	4	2.894570262941783e-06	0.4793864928219451	2.894570262941783e-06	2.894570262941783e-06	0.4793864928219451	0.4793864928219451	TRUE	TRUE
submit2::20201124003750::6224630324609705794	36.269644582217964	40	64000	0.005	4	3	25	15	0.006517960699495844	estimated	20	3	0.00016262566414593346	0.635187933183344	1.3579202423044713e-05	0.00019737986488791405	0.05303803410531811	0.7709318765189304	FALSE	TRUE
submit2::20201124003750::6224630324609705794	49.89745991537853	40	91136	0.005	3	3	25	15	0.005872628241787301	estimated	20	3	0.0012725373230282743	0.6858652482674636	0.0012725373230282743	0.0012725373230282743	0.6858652482674636	0.6858652482674636	TRUE	TRUE
submit2::20201124003750::6224630324609705794	24.17276572753035	40	66560	0.005	2	2	25	15	0.0037196675913590362	estimated	6	2	0.010087630417668376	0.8270527751073329	0.010087630417668376	0.010087630417668376	0.8270527751073329	0.8270527751073329	TRUE	TRUE
submit2::20201124003740::6008822842747013334	14.857722714729972	20	2504376	0.1	10	4	5	15	0.14285937426398132	estimated	114454	9	0.0003324719446153152	0.003526587647998093	3.4758660085455143e-07	0.07910711342760812	3.6869114312836327e-06	0.8391028885320693	FALSE	TRUE
submit2::20201124003750::6224630324609705794	24.44681183218969	40	66560	0.005	2	2	25	15	0.0031626533204725015	estimated	10	2	0.019580800610634847	0.791325524008838	0.019580800610634847	0.019580800610634847	0.791325524008838	0.791325524008838	TRUE	TRUE
submit2::20201124003750::6224630324609705794	34.82897923453203	40	64000	0.005	2	1	25	15	0.0	estimated	1	1	1.0	1.0	0.0	1.0	0.0	1.0	FALSE	FALSE
submit2::20201124003750::6224630324609705794	21.02983419357418	40	49152	0.005	2	2	25	15	0.004890905421345396	estimated	20	2	0.013883122357808116	0.660445437683554	0.013883122357808116	0.013883122357808116	0.660445437683554	0.660445437683554	TRUE	TRUE
submit2::20201124003750::6224630324609705794	43.77631451539294	40	51200	0.005	5	4	25	15	0.009230631130212998	estimated	69	4	6.924662956111648e-05	0.45760881041522083	1.431161488759893e-05	8.355824444871541e-05	0.09457674843300082	0.5521855588482216	FALSE	TRUE
submit2::20201124003750::6224630324609705794	36.11233195165454	40	40960	0.005	4	2	25	15	0.003031823867999079	estimated	13	2	0.010174964226583897	0.7385656703076473	1.3423799484127289e-05	0.013408274315293324	0.0009743874517186906	0.9732605330906584	FALSE	FALSE
submit2::20201124003750::6224630324609705794	36.39647973198974	40	83200	0.005	3	2	25	15	0.0029166933077321476	estimated	11	2	0.015901238596905298	0.8271656387177708	0.00016533750418425776	0.01784443764903871	0.008600682356856794	0.928248801222264	FALSE	TRUE
submit2::20201124003750::6224630324609705794	40.21548543686671	40	61440	0.005	3	3	25	15	0.00524460614386122	estimated	25	3	0.001175909008956968	0.613536163752815	0.001175909008956968	0.001175909008956968	0.613536163752815	0.613536163752815	TRUE	TRUE
submit2::20201124003750::6224630324609705794	23.42579085544778	40	32768	0.005	2	2	25	15	0.004651869111206978	estimated	14	2	0.006722554391421645	0.7120036581190916	0.006722554391421645	0.006722554391421645	0.7120036581190916	0.7120036581190916	TRUE	TRUE
submit2::20201124003750::6224630324609705794	24.785363605233982	40	40960	0.005	2	2	25	15	0.003910426942813494	estimated	10	2	0.01538404759481588	0.7573555163762609	0.01538404759481588	0.01538404759481588	0.7573555163762609	0.7573555163762609	TRUE	TRUE
submit2::20201124003750::6224630324609705794	31.54444497385908	40	64000	0.005	2	1	25	15	0.0	estimated	1	1	1.0	1.0	0.0	1.0	0.0	1.0	FALSE	FALSE
submit2::20201124003750::6224630324609705794	33.00890760334642	40	61440	0.005	4	3	25	15	0.006604826782059401	estimated	46	3	0.0003621679949349759	0.5201083245986768	2.1499703419673592e-05	0.0005250628526769298	0.030875656826005664	0.7540411202371172	FALSE	TRUE
submit2::20201124003750::6224630324609705794	41.89128752866815	40	187200	0.005	4	4	25	15	0.009739331257898566	estimated	186	4	1.0364077089878922e-05	0.253229851496273	8.16504699466281e-06	1.8529124084541733e-05	0.19950002494073582	0.4527298764370088	FALSE	TRUE
submit2::20201124003750::6224630324609705794	28.171632522493372	40	115200	0.005	3	3	25	15	0.006489398792422263	estimated	92	3	0.0004937596344716006	0.377384015673885	0.0004937596344716006	0.0004937596344716006	0.377384015673885	0.377384015673885	TRUE	TRUE
submit2::20201124003750::6224630324609705794	24.364525838283843	40	66560	0.005	2	1	25	15	0.0	estimated	1	1	1.0	1.0	0.0	1.0	0.0	1.0	FALSE	FALSE
submit2::20201124003750::6224630324609705794	40.82137551740755	40	32768	0.005	3	1	25	15	0.0	estimated	1	1	1.0	1.0	0.0	1.0	0.0	1.0	FALSE	FALSE
submit2::20201124003750::6224630324609705794	42.341062519588206	40	49152	0.005	3	3	25	15	0.005960626907080982	estimated	123	3	0.00022921740308781227	0.26057845258221923	0.00022921740308781227	0.00022921740308781227	0.26057845258221923	0.26057845258221923	TRUE	TRUE
submit2::20201124003750::6224630324609705794	31.37289691911924	40	51200	0.005	2	2	25	15	0.0031863427302753207	estimated	12	2	0.013260268217477528	0.788009836042101	0.013260268217477528	0.013260268217477528	0.788009836042101	0.788009836042101	TRUE	TRUE
submit2::20201124003750::6224630324609705794	35.75212973961286	40	102400	0.005	2	2	25	15	0.00323898021261586	estimated	14	2	0.006555291166708846	0.7115638358580252	0.006555291166708846	0.006555291166708846	0.7115638358580252	0.7115638358580252	TRUE	TRUE
submit2::20201124003750::6224630324609705794	31.300695147483573	40	61440	0.005	2	2	25	15	0.0030480487432303946	estimated	17	2	0.016142698473922718	0.5399841745802614	0.016142698473922718	0.016142698473922718	0.5399841745802614	0.5399841745802614	TRUE	TRUE
submit2::20201124003750::6224630324609705794	25.46793670693808	40	83200	0.005	2	2	25	15	0.003876703919319878	estimated	12	2	0.0009692464390021016	0.7432751725435464	0.0009692464390021016	0.0009692464390021016	0.7432751725435464	0.7432751725435464	TRUE	TRUE
submit2::20201124003750::6224630324609705794	32.59980249474349	40	172032	0.005	4	4	25	15	0.010174547616715789	estimated	560	4	1.1431232447541539e-05	0.10250774629983594	1.1431232447541539e-05	1.1431232447541539e-05	0.10250774629983594	0.10250774629983594	TRUE	TRUE
submit2::20201124003750::6224630324609705794	27.119840066955856	40	64000	0.005	2	2	25	15	0.003967363347371907	estimated	14	2	0.007959774303160406	0.7206182568614501	0.007959774303160406	0.007959774303160406	0.7206182568614501	0.7206182568614501	TRUE	TRUE
submit2::20201124003750::6224630324609705794	33.19886774994103	40	51200	0.005	3	3	25	15	0.00663412920105743	estimated	103	3	0.00017884196749061	0.42128090855498196	0.00017884196749061	0.00017884196749061	0.42128090855498196	0.42128090855498196	TRUE	TRUE
submit2::20201124003750::6224630324609705794	23.96367412629882	40	96000	0.005	3	3	25	15	0.007603596507906345	estimated	119	3	0.0005101078344094559	0.3691338627858657	0.0005101078344094559	0.0005101078344094559	0.3691338627858657	0.3691338627858657	TRUE	TRUE
submit2::20201124003750::6224630324609705794	45.33543909165765	40	133120	0.005	3	2	25	15	0.002809068128193657	estimated	36	2	0.003612796888222423	0.3886373092239266	0.0003903722711203194	0.006885355375750434	0.041993290444423625	0.740674349838347	FALSE	TRUE
submit2::20201124003750::6224630324609705794	19.47651290359075	40	170880	0.005	2	2	25	15	0.004202325515525032	estimated	15	2	0.0027259364518400263	0.7532363984335483	0.0027259364518400263	0.0027259364518400263	0.7532363984335483	0.7532363984335483	TRUE	TRUE
submit2::20201124003750::6224630324609705794	38.51412463874236	40	149760	0.005	6	5	25	15	0.011439196945163895	estimated	800	5	1.5092016270739073e-07	0.09731902550525706	8.641163633361883e-09	9.378728820693349e-07	0.005572148935862913	0.6047758847686746	FALSE	TRUE
submit2::20201124003750::6224630324609705794	29.647889442493902	40	51200	0.005	2	2	25	15	0.003309613191483111	estimated	18	2	0.003191765315594387	0.6565280927637136	0.003191765315594387	0.003191765315594387	0.6565280927637136	0.6565280927637136	TRUE	TRUE
submit2::20201124003750::6224630324609705794	31.95143425902887	40	51200	0.005	2	2	25	15	0.0026735161071832405	estimated	8	2	0.0038587430428255014	0.7793416647605794	0.0038587430428255014	0.0038587430428255014	0.7793416647605794	0.7793416647605794	TRUE	TRUE
submit2::20201124003750::6224630324609705794	24.028128773897368	40	80000	0.005	3	3	25	15	0.007371620221872623	estimated	85	3	0.00021531104453889876	0.4669189960586682	0.00021531104453889876	0.00021531104453889876	0.4669189960586682	0.4669189960586682	TRUE	TRUE
submit2::20201124003750::6224630324609705794	36.92457229717692	40	51200	0.005	4	4	25	15	0.009169236834746892	estimated	93	4	4.682960302245657e-05	0.3660079100807241	4.682960302245657e-05	4.682960302245657e-05	0.3660079100807241	0.3660079100807241	TRUE	TRUE
submit2::20201124003750::6224630324609705794	27.227879865588505	40	40960	0.005	2	2	25	15	0.0030923550104158017	estimated	15	2	0.003063833403621036	0.7091995329813305	0.003063833403621036	0.003063833403621036	0.7091995329813305	0.7091995329813305	TRUE	TRUE
submit2::20201124003750::6224630324609705794	50.48836891491777	40	53248	0.005	3	3	25	15	0.0053821527927089665	estimated	24	3	0.00015898757997099083	0.6009974934787984	0.00015898757997099083	0.00015898757997099083	0.6009974934787984	0.6009974934787984	TRUE	TRUE
submit2::20201124003750::6224630324609705794	32.36213610889498	40	51200	0.005	3	2	25	15	0.0029296146759045317	estimated	10	2	0.006210197645073776	0.7881746825314266	0.0001739781859669733	0.006916359631974318	0.02208065013851643	0.8777980780577511	FALSE	TRUE
submit2::20201124003750::6224630324609705794	36.33305410053225	40	91136	0.005	2	2	25	15	0.0027136301119706743	estimated	9	2	0.008893884440651433	0.8603696826715366	0.008893884440651433	0.008893884440651433	0.8603696826715366	0.8603696826715366	TRUE	TRUE
submit2::20201124003750::6224630324609705794	22.50821098241618	40	81920	0.005	3	3	25	15	0.0071394281427075695	estimated	142	3	0.00016651743955897147	0.3324851786151067	0.00016651743955897147	0.00016651743955897147	0.3324851786151067	0.3324851786151067	TRUE	TRUE
submit2::20201124003750::6224630324609705794	38.09583030083967	40	76800	0.005	5	5	25	15	0.01077899931424163	estimated	26	5	5.170387924869507e-06	0.48143962114927347	5.170387924869507e-06	5.170387924869507e-06	0.48143962114927347	0.48143962114927347	TRUE	TRUE
submit2::20201124003750::6224630324609705794	36.328591127001715	40	79872	0.005	5	4	25	15	0.010857136072656091	estimated	132	4	3.929600301457477e-05	0.32607912808745176	3.4009708858999055e-06	7.473347174931685e-05	0.02822133387748698	0.6201400508323212	FALSE	TRUE
submit2::20201124003750::6224630324609705794	24.30000633413427	40	124800	0.005	3	3	25	15	0.009118969488737534	estimated	109	3	0.00019000470833579303	0.38552244397113705	5.404422976445084e-05	0.00024404893810024388	0.10965656442842904	0.4951790083995661	FALSE	TRUE
submit2::20201124003740::6008822842747013334	30.036034132071006	20	1686048	0.1	8	4	5	15	0.04134117436137415	estimated	33294	6	0.0001704136725036824	0.009123395540168815	5.0980349722546735e-06	0.008114234225870057	0.00027293226444895664	0.4344097938889757	FALSE	TRUE
submit2::20201124003750::6224630324609705794	44.898561176463346	40	259200	0.005	5	5	25	15	0.016143545630265002	estimated	2871	5	1.824191477262387e-07	0.02314317102770247	1.47687429375085e-07	6.596185021026017e-07	0.01873682384372686	0.08368454735961722	FALSE	TRUE
submit2::20201124003750::6224630324609705794	38.419965548319446	40	40960	0.005	2	2	25	15	0.002687530452237578	estimated	8	2	0.00011479888068000198	0.8144371588586492	0.00011479888068000198	0.00011479888068000198	0.8144371588586492	0.8144371588586492	TRUE	TRUE
submit2::20201124003750::6224630324609705794	36.886919065817395	40	49152	0.005	4	4	25	15	0.008989347206154307	estimated	165	4	4.482520940468639e-06	0.24899905778810105	4.482520940468639e-06	4.482520940468639e-06	0.24899905778810105	0.24899905778810105	TRUE	TRUE
submit2::20201124003750::6224630324609705794	25.9387772456711	40	61440	0.005	2	2	25	15	0.004218762447524921	estimated	27	2	0.012604054564970128	0.36788165850347787	0.012604054564970128	0.012604054564970128	0.36788165850347787	0.36788165850347787	TRUE	TRUE
submit2::20201124003750::6224630324609705794	26.077800744847586	40	92160	0.005	2	2	25	15	0.00408145245894868	estimated	54	2	0.006189842488780558	0.3501650309030739	0.0010479531577441983	0.011548411231049613	0.059283665219527104	0.65330414835783	FALSE	TRUE
submit2::20201124003750::6224630324609705794	28.543310132278982	40	83200	0.005	2	2	25	15	0.0036154951815517687	estimated	12	2	0.005104832798074906	0.7542213836234226	0.005104832798074906	0.005104832798074906	0.7542213836234226	0.7542213836234226	TRUE	TRUE
submit2::20201124003750::6224630324609705794	35.69915820506707	40	106496	0.005	3	3	25	15	0.006781564920388478	estimated	49	3	0.0002919353742548482	0.38158099963317604	0.0001735472057203842	0.00046548257997523236	0.22683895848989905	0.6084199581230751	FALSE	TRUE
submit2::20201124003750::6224630324609705794	41.6325326148228	40	92160	0.005	3	3	25	15	0.0074002745521034256	estimated	55	3	0.0013023229339873784	0.2589028743895228	0.0013023229339873784	0.0013023229339873784	0.2589028743895228	0.2589028743895228	TRUE	TRUE
submit2::20201124003750::6224630324609705794	36.65318518021425	40	96000	0.005	2	2	25	15	0.003177898735308989	estimated	15	2	0.010264926728770309	0.6051924038492767	0.010264926728770309	0.010264926728770309	0.6051924038492767	0.6051924038492767	TRUE	TRUE
submit2::20201124003750::6224630324609705794	23.14071799438802	40	115200	0.005	5	4	25	15	0.01062110284222055	estimated	255	4	1.237658421824967e-05	0.30600979042498483	4.0943321894305277e-07	2.7608176608840996e-05	0.010123194842163764	0.6826093685550172	FALSE	TRUE
submit2::20201124003750::6224630324609705794	21.28220017316236	40	40960	0.005	2	2	25	15	0.004018961019168834	estimated	11	2	0.008062618205081978	0.7485904820344687	0.008062618205081978	0.008062618205081978	0.7485904820344687	0.7485904820344687	TRUE	TRUE
submit2::20201124003750::6224630324609705794	25.332470401485587	40	66560	0.005	3	2	25	15	0.003887170330060788	estimated	22	2	0.009987429351710951	0.6733039234405247	0.0008539564371011793	0.01084138578881213	0.057569590662387704	0.7308735141029123	FALSE	TRUE
submit2::20201124003750::6224630324609705794	34.115082758958	40	61440	0.005	3	3	25	15	0.00682920036388868	estimated	42	3	0.00025810166622195353	0.32697586893501285	0.00025810166622195353	0.00025810166622195353	0.32697586893501285	0.32697586893501285	TRUE	TRUE
submit2::20201124003750::6224630324609705794	24.87675432608038	40	87040	0.005	2	2	25	15	0.00431620728648778	estimated	29	2	0.011155491511723573	0.6171333657587483	0.011155491511723573	0.011155491511723573	0.6171333657587483	0.6171333657587483	TRUE	TRUE
submit2::20201124003750::6224630324609705794	25.25935463214486	40	87040	0.005	2	2	25	15	0.0036577275635650535	estimated	17	2	0.015483989959938374	0.7099683488144857	0.015483989959938374	0.015483989959938374	0.7099683488144857	0.7099683488144857	TRUE	TRUE
submit2::20201124003750::6224630324609705794	35.11794802683358	40	99840	0.005	2	2	25	15	0.0032882560358778647	estimated	14	2	0.004737234422776009	0.7263841926085872	0.004737234422776009	0.004737234422776009	0.7263841926085872	0.7263841926085872	TRUE	TRUE
submit2::20201124003750::6224630324609705794	39.65203700749565	40	133120	0.005	2	2	25	15	0.0027892877490230915	estimated	15	2	0.008465193826727451	0.6904390891125505	0.008465193826727451	0.008465193826727451	0.6904390891125505	0.6904390891125505	TRUE	TRUE
submit2::20201124003750::6224630324609705794	62.34038392005573	40	143360	0.005	5	4	25	15	0.006967864817363948	estimated	191	4	1.2101609937282066e-05	0.21192430485426553	3.3391604155441075e-06	2.5522179433718027e-05	0.05847562874101347	0.4469463288676528	FALSE	TRUE
submit2::20201124003750::6224630324609705794	29.82193994908512	40	149760	0.005	4	3	25	15	0.0063494499966911715	estimated	100	3	0.0006378876593987485	0.4088493984131463	1.5088826800036738e-05	0.00121796623659594	0.00967107243581092	0.7806464912475946	FALSE	TRUE
submit2::20201124003750::6224630324609705794	36.92583179297018	40	40960	0.005	2	2	25	15	0.0029944987337836566	estimated	11	2	0.007665856481722398	0.787064638193375	0.007665856481722398	0.007665856481722398	0.787064638193375	0.787064638193375	TRUE	TRUE
submit2::20201124003750::6224630324609705794	20.998719238799705	40	51200	0.005	2	2	25	15	0.0038188976037553442	estimated	14	2	0.015796465326963497	0.7175058917764848	0.015796465326963497	0.015796465326963497	0.7175058917764848	0.7175058917764848	TRUE	TRUE
submit2::20201124003750::6224630324609705794	36.4780845641348	40	64000	0.005	2	2	25	15	0.003276594936073124	estimated	12	2	0.013426090504896411	0.7733831472521309	0.013426090504896411	0.013426090504896411	0.7733831472521309	0.7733831472521309	TRUE	TRUE
submit2::20201124003750::6224630324609705794	24.974674825615182	40	51200	0.005	2	1	25	15	0.0	estimated	1	1	1.0	1.0	0.0	1.0	0.0	1.0	FALSE	FALSE
submit2::20201124003750::6224630324609705794	39.408225496280245	40	76800	0.005	4	3	25	15	0.007012882875567512	estimated	90	3	0.0003634885582549583	0.36080611712679256	0.0001100728763497906	0.0005934853548871337	0.10926057014671865	0.589105603478847	FALSE	TRUE
submit2::20201124003750::6224630324609705794	33.42233159513509	40	76800	0.005	4	3	25	15	0.006834750813993838	estimated	63	3	0.0004263196542473966	0.5482980185526242	1.683066815058709e-05	0.0005846578126408146	0.02164625042721688	0.7519398109106242	FALSE	TRUE
submit2::20201124003750::6224630324609705794	26.103373461217025	40	73728	0.01	5	4	25	15	0.014256455612745154	estimated	733	4	2.170342933093213e-05	0.17067934023368644	3.109732221330341e-06	4.915567262114576e-05	0.024455445991829493	0.38656829958954275	FALSE	TRUE
submit2::20201124003750::6224630324609705794	40.101739520254924	40	92160	0.005	5	5	25	15	0.009738849765632414	estimated	50	5	1.0051880583302463e-06	0.5266048750267152	1.0051880583302463e-06	1.0051880583302463e-06	0.5266048750267152	0.5266048750267152	TRUE	TRUE
submit2::20201124003750::6224630324609705794	41.603611981687294	40	51200	0.01	2	2	25	15	0.0037598998271610195	estimated	12	2	0.0159757009619846	0.745056023347111	0.0159757009619846	0.0159757009619846	0.745056023347111	0.745056023347111	TRUE	TRUE
submit2::20201124003750::6224630324609705794	29.71603024831989	40	61440	0.01	2	2	25	15	0.0033036447084680226	estimated	17	2	0.007798766300099236	0.5854382836933376	0.007798766300099236	0.007798766300099236	0.5854382836933376	0.5854382836933376	TRUE	TRUE
submit2::20201124003740::6008822842747013334	20.47169849522774	20	6710024	0.1	8	4	5	15	0.08711872052999811	estimated	525654	15	0.00014708027920442047	0.0007592771362663447	1.3027315580095966e-06	0.10371468004733923	6.725131962216127e-06	0.535409544237242	FALSE	TRUE
submit2::20201124003750::6224630324609705794	38.11747607519799	40	73728	0.01	3	3	25	15	0.006389725320796741	estimated	40	3	0.0008837445279570164	0.432875563636395	0.0008837445279570164	0.0008837445279570164	0.432875563636395	0.432875563636395	TRUE	TRUE
submit2::20201124003750::6224630324609705794	41.853807666695594	40	115200	0.01	4	3	25	15	0.0060102906740281655	estimated	106	3	0.00018349761043013707	0.3506238529401589	7.031009846101467e-06	0.00038139295910934764	0.013434724062735845	0.7287586388384124	FALSE	TRUE
submit2::20201124003750::6224630324609705794	31.64484471994536	40	73728	0.01	2	2	25	15	0.0036092927535690115	estimated	24	2	0.013663282874524355	0.37151412184044647	0.004956179375182905	0.02588678962948296	0.13476194887891527	0.7038797340862736	FALSE	TRUE
submit2::20201124003740::6008822842747013334	39.42654192559257	20	8584000	0.1	8	4	5	15	0.04148053604535286	estimated	53457	5	0.002631014106786029	0.011853615140177031	2.162936421409716e-05	0.12733586997047444	9.74476565744527e-05	0.5736914873533155	FALSE	TRUE
submit2::20201124003750::6224630324609705794	25.450986311805664	40	119808	0.01	6	5	25	15	0.016949667460653337	estimated	455	5	2.8388265093931523e-07	0.11446319681241014	4.2251341774491345e-09	1.957588038035687e-06	0.0017035995800095	0.7893113021661833	FALSE	TRUE
submit2::20201124003750::6224630324609705794	30.41858986490393	40	115200	0.01	5	4	25	15	0.00941490022106716	estimated	274	4	2.6170720863791163e-05	0.15888867636420045	1.0588141199657453e-06	0.00011894293390062894	0.006428312575441692	0.7221308663489299	FALSE	TRUE
submit2::20201124003740::6008822842747013334	36.63714823243675	20	12112611	0.1	12	4	5	15	0.0638082292921383	estimated	462370	16	0.001366304499469688	0.005909929521247618	1.2558851061692582e-08	0.22329661730334002	5.432312099627658e-08	0.9658661529023002	FALSE	FALSE
submit2::20201124003750::6224630324609705794	26.39344960369355	40	197632	0.01	6	4	25	15	0.017609141588447525	estimated	757	4	1.641397396693066e-05	0.06245234264650525	5.575324438857588e-07	0.00018010028965562272	0.0021213148803725015	0.6852505689949658	FALSE	TRUE
submit2::20201124003750::6224630324609705794	40.3242942973263	40	76800	0.01	8	7	25	15	0.01687185266679796	estimated	384	7	4.864266357659073e-10	0.2240371636194094	7.096287484085908e-11	8.031022086264609e-10	0.03268390345564111	0.36989080713857997	FALSE	TRUE
submit2::20201124003750::6224630324609705794	30.545569413955462	40	215040	0.01	2	2	25	15	0.0036587532384684397	estimated	47	2	0.008823542684747816	0.33201182771444526	0.005062955441395215	0.01388649812614303	0.1905086369265368	0.522520464640982	FALSE	TRUE
submit2::20201124003750::6224630324609705794	38.18558871939366	40	51200	0.01	4	3	25	15	0.006676881685957102	estimated	14	3	7.323908344400307e-05	0.7018351481734775	5.8028015230870134e-06	7.904188496709008e-05	0.055607059445123716	0.7574422076186011	FALSE	TRUE
submit2::20201124003750::6224630324609705794	30.141899690934295	40	51200	0.01	3	3	25	15	0.0066179545232658565	estimated	22	3	0.000632418343846395	0.6547502253574898	0.000632418343846395	0.000632418343846395	0.6547502253574898	0.6547502253574898	TRUE	TRUE
submit2::20201124003750::6224630324609705794	28.32254756247457	40	61440	0.01	6	3	25	15	0.00823325945666548	estimated	72	3	0.0003806262339647279	0.40293232401968876	2.2872976276571264e-08	0.0009387529841855489	2.421341638059589e-05	0.9937673440379667	FALSE	FALSE
submit2::20201124003750::6224630324609705794	28.72422808580763	40	92160	0.01	6	5	25	15	0.013749159711978758	estimated	624	5	2.7252797673336262e-08	0.12617619310083486	1.096023782745423e-08	5.300235244922471e-08	0.05074418784905043	0.24539260657172707	FALSE	TRUE
submit2::20201124003750::6224630324609705794	46.32099175280595	40	148480	0.01	4	3	25	15	0.006439696441386422	estimated	98	3	0.005766351849022487	0.44059861853861654	6.181241037624672e-06	0.012538266017423385	0.0004722997023661181	0.9580308019329268	FALSE	FALSE
submit2::20201124003750::6224630324609705794	33.13801828198446	40	156672	0.01	5	4	25	15	0.012989716739714854	estimated	444	4	4.88054891811559e-05	0.2908834128357874	1.740459139535262e-06	0.00010583367992662153	0.010373232660983738	0.6307745814360655	FALSE	TRUE
submit2::20201124003750::6224630324609705794	41.487982730113245	40	66560	0.01	5	3	25	15	0.007581161664555046	estimated	33	3	0.0002643651410428055	0.6240501591228955	6.447177132115502e-08	0.00041868942146902556	0.00015218957761676746	0.9883421053932073	FALSE	FALSE
submit2::20201124003750::6224630324609705794	32.46158466612844	40	133120	0.01	5	5	25	15	0.012191904001900645	estimated	394	5	7.57847719549567e-06	0.16144325398233486	7.57847719549567e-06	7.57847719549567e-06	0.16144325398233486	0.16144325398233486	TRUE	TRUE
submit2::20201124003750::6224630324609705794	43.9567778617933	40	83200	0.01	2	2	25	15	0.003423755066312322	estimated	8	2	0.0034684344447164085	0.8753557148660261	0.0034684344447164085	0.0034684344447164085	0.8753557148660261	0.8753557148660261	TRUE	TRUE
submit2::20201124003750::6224630324609705794	35.612259855631955	40	102400	0.01	3	2	25	15	0.0028592430413533617	estimated	27	2	0.017828116572977344	0.549292365943364	0.0004603303515592896	0.026939408988532424	0.014182987130945993	0.8300154219799146	FALSE	TRUE
submit2::20201124003750::6224630324609705794	31.16044362193675	40	73728	0.01	5	4	25	15	0.011321761395170271	estimated	207	4	3.6406470818766864e-05	0.2886264433205838	7.243284712332251e-06	5.19538014472015e-05	0.05742395396922539	0.4118839478656579	FALSE	TRUE
submit2::20201124003750::6224630324609705794	26.22110319485839	40	336960	0.01	5	4	25	15	0.013293489619643712	estimated	2928	4	8.501876972047031e-06	0.07680670686564349	1.1313100429597534e-06	3.4533046399462366e-05	0.010220354767477532	0.311974588752788	FALSE	TRUE
submit2::20201124003750::6224630324609705794	30.542028913746254	40	122880	0.01	3	3	25	15	0.007975172510559972	estimated	50	3	0.001000985706332629	0.42893680732248995	0.001000985706332629	0.001000985706332629	0.42893680732248995	0.42893680732248995	TRUE	TRUE
submit2::20201124003750::6224630324609705794	35.583375059484155	40	61440	0.01	4	4	25	15	0.009306369991953296	estimated	212	4	5.0528212023191235e-05	0.3194874293721205	5.0528212023191235e-05	5.0528212023191235e-05	0.3194874293721205	0.3194874293721205	TRUE	TRUE
submit2::20201124003750::6224630324609705794	39.375863788017924	40	92160	0.01	5	5	25	15	0.01309178783190459	estimated	186	5	1.7890974146093744e-06	0.251668076347693	1.7890974146093744e-06	1.7890974146093744e-06	0.251668076347693	0.251668076347693	TRUE	TRUE
submit2::20201124003750::6224630324609705794	41.70154521678746	40	40960	0.01	3	2	25	15	0.003001905610849193	estimated	8	2	0.007827123743638056	0.7808201252246565	0.0002961974106236327	0.008452711207721704	0.02954813374994198	0.8432276325087728	FALSE	TRUE
submit2::20201124003750::6224630324609705794	41.90065383217197	40	81920	0.01	5	4	25	15	0.009864644444717503	estimated	92	4	7.844983949164164e-06	0.3352300645855178	2.2778629234591157e-06	1.012284687262328e-05	0.09733711883878533	0.4325671834243031	FALSE	TRUE
submit2::20201124003750::6224630324609705794	38.12437070739063	40	51200	0.01	2	1	25	15	0.0	estimated	1	1	1.0	1.0	0.0	1.0	0.0	1.0	FALSE	FALSE
submit2::20201124003750::6224630324609705794	31.852621732928107	40	96000	0.01	4	4	25	15	0.012438091155499069	estimated	330	4	6.203783677222039e-05	0.22264212866522035	6.203783677222039e-05	6.203783677222039e-05	0.22264212866522035	0.22264212866522035	TRUE	TRUE
submit2::20201124003750::6224630324609705794	34.80595474035257	40	184320	0.01	6	5	25	15	0.014387900863282647	estimated	1941	5	7.909332161342624e-08	0.061597134097201904	2.8045656534915623e-09	7.437508532324374e-07	0.0021841693219924307	0.5792261610326653	FALSE	TRUE
submit2::20201124003750::6224630324609705794	28.075542774119693	40	276480	0.01	7	7	25	15	0.022842866900269623	estimated	3019	7	2.326874237767812e-09	0.09246228722674145	6.229357216184148e-10	4.411422179256582e-09	0.024753405526262384	0.17529532881335774	FALSE	TRUE
submit2::20201124003750::6224630324609705794	58.934838994159094	40	53248	0.01	4	3	25	15	0.0045577591666101066	estimated	32	3	0.0005332699020299119	0.6314426276200505	7.033567457562881e-06	0.000779280366692734	0.008328417373717194	0.9227425746776454	FALSE	TRUE
submit2::20201124003750::6224630324609705794	34.54931253971537	40	40960	0.01	4	2	25	15	0.004322616309681463	estimated	12	2	0.006435712866278937	0.6892259811804904	1.0411337294515032e-05	0.009186451578971628	0.0011149913477047505	0.9838134849457042	FALSE	FALSE
submit2::20201124003750::6224630324609705794	31.540226535334924	40	53248	0.01	2	1	25	15	0.0	estimated	1	1	1.0	1.0	0.0	1.0	0.0	1.0	FALSE	FALSE
submit2::20201124003750::6224630324609705794	40.38321507782845	40	69632	0.01	4	4	25	15	0.010721189545982866	estimated	291	4	3.5264522560892036e-06	0.25285010200771085	3.5264522560892036e-06	3.5264522560892036e-06	0.25285010200771085	0.25285010200771085	TRUE	TRUE
submit2::20201124003740::6008822842747013334	24.698855052459614	20	5303580	0.1	9	4	5	15	0.08130723464638827	estimated	116166	13	0.0008916854840766922	0.00418544803466966	2.362927678261779e-08	0.2084979457449274	1.109125491404399e-07	0.9786604501634978	FALSE	FALSE
submit2::20201124003750::6224630324609705794	46.15659830396645	40	440000	0.01	5	5	25	15	0.010279891925587575	estimated	488	5	2.3960692686159236e-05	0.2358836016534434	5.295717068288327e-06	3.561692446146824e-05	0.05213425303547434	0.35063462195493245	FALSE	TRUE
submit2::20201124003740::6008822842747013334	23.464847552783255	20	13790805	0.05	7	4	5	15	0.13183812207900145	estimated	55220	16	0.010089131999343528	0.011619874356416246	2.2670593813815523e-11	0.8682433580066488	2.6110219562894453e-11	0.9999748968978933	FALSE	FALSE
submit2::20201124003750::6224630324609705794	27.344858630725017	40	49152	0.01	3	3	25	15	0.008019951004405942	estimated	52	3	0.000165102671158628	0.3367690588408372	0.000165102671158628	0.000165102671158628	0.3367690588408372	0.3367690588408372	TRUE	TRUE
submit2::20201124003750::6224630324609705794	33.25958678621839	40	364800	0.01	7	5	25	15	0.014162703436323592	estimated	1698	5	1.4571566490125668e-06	0.08191009300707275	1.8693781246465923e-09	1.5972816414751364e-05	0.0001050820007299497	0.8978683788072981	FALSE	TRUE
submit2::20201124003740::6008822842747013334	17.594192392044327	20	9315430	0.1	9	4	5	15	0.11142404200551204	estimated	273921	11	0.001857570630906139	0.0033824072740115214	0.0001202635950267818	0.120836036207084	0.00021898519057600066	0.2200275354429915	FALSE	TRUE
submit2::20201124003750::6224630324609705794	31.820653790334816	40	66560	0.01	6	5	25	15	0.017257615677309497	estimated	220	5	5.5276540761083324e-06	0.21568028305770812	6.682293586570187e-07	1.3516902923562065e-05	0.02607324829633423	0.5274080846010404	FALSE	TRUE
submit2::20201124003750::6224630324609705794	21.432645301582916	40	194560	0.01	8	7	25	15	0.026668843924864863	estimated	3219	7	3.358609361407124e-08	0.027807202453335855	4.611048719142967e-09	4.6240047593803297e-07	0.0038176623554006953	0.38283891531644854	FALSE	TRUE
submit2::20201124003750::6224630324609705794	22.456392860312597	40	139264	0.01	5	3	25	15	0.008148057281263998	estimated	97	3	0.00010654642166576863	0.40750318385302625	2.2435148745424594e-07	0.00024129666891604403	0.0008580667845097636	0.9228762383486857	FALSE	TRUE
submit2::20201124003750::6224630324609705794	33.92489214656305	40	115200	0.01	3	3	25	15	0.0076344375788697785	estimated	157	3	0.00033843941519056493	0.18961418948991413	0.00011249506848740004	0.0009758996109596849	0.06302652786715192	0.5467578699468273	FALSE	TRUE
submit2::20201124003750::6224630324609705794	26.886885154710413	40	133120	0.01	4	3	25	15	0.006504398444574978	estimated	143	3	0.00028739898749353065	0.22727509024113662	4.10102491086706e-05	0.0007259848658996623	0.03243090084718691	0.5741087585242776	FALSE	TRUE
submit2::20201124003750::6224630324609705794	26.26090836936704	40	51200	0.01	2	2	25	15	0.0036841514669587205	estimated	13	2	0.004564744526468069	0.7494639158876714	0.004564744526468069	0.004564744526468069	0.7494639158876714	0.7494639158876714	TRUE	TRUE
submit2::20201124003750::6224630324609705794	40.06337557523794	40	149760	0.01	3	3	25	15	0.005367018196813606	estimated	79	3	7.231095016433074e-05	0.3391683969215277	5.1408327348843615e-05	0.00012371927751317436	0.24112641219206687	0.5802948091135947	FALSE	TRUE
submit2::20201124003750::6224630324609705794	36.039949923090425	40	115200	0.01	6	5	25	15	0.01263977713299572	estimated	64	5	7.097571000773695e-06	0.5357075506733218	1.5531219893859494e-07	1.0850568859874456e-05	0.011722590400858643	0.8189747825984305	FALSE	TRUE
submit2::20201124003750::6224630324609705794	32.225673358243924	40	156160	0.01	4	3	25	15	0.008248147986749934	estimated	192	3	0.0025827390540578664	0.41889291604205636	0.0002688410761567386	0.002851580130214605	0.04360317476372416	0.4624960908057805	FALSE	TRUE
submit2::20201124003750::6224630324609705794	39.29332806574761	40	32768	0.01	3	3	25	15	0.006108406071386253	estimated	18	3	0.00039797881636576525	0.6645745715231943	0.00039797881636576525	0.00039797881636576525	0.6645745715231943	0.6645745715231943	TRUE	TRUE
submit2::20201124003750::6224630324609705794	32.14495937643564	40	32768	0.01	4	3	25	15	0.005777234520890291	estimated	38	3	0.00010995422351403882	0.5476727659899673	5.40315771829182e-06	0.00016031944504790336	0.026912675457883613	0.7985377105605341	FALSE	TRUE
submit2::20201124003750::6224630324609705794	29.802941043739146	40	51200	0.01	2	2	25	15	0.0035336284573359135	estimated	14	2	0.004706293092742123	0.7047087984933109	0.004706293092742123	0.004706293092742123	0.7047087984933109	0.7047087984933109	TRUE	TRUE
submit2::20201124003750::6224630324609705794	29.49766162882855	40	61440	0.01	4	4	25	15	0.010638166083294999	estimated	39	4	7.219364404374594e-06	0.3692744078145383	5.036980133214551e-06	1.2256344537589145e-05	0.2576442677889079	0.6269186756034462	FALSE	TRUE
submit2::20201124003750::6224630324609705794	39.51729772312276	40	99840	0.01	3	3	25	15	0.0056225277762349795	estimated	52	3	0.00017700555485445076	0.3184356630313996	0.00015350167424504508	0.00033050722909949584	0.27615182729629323	0.5945874903276929	FALSE	TRUE
submit2::20201124003750::6224630324609705794	52.31402055781355	40	403200	0.01	5	5	25	15	0.012860500883360463	estimated	415	5	9.90184056254104e-08	0.1914075492994712	9.90184056254104e-08	9.90184056254104e-08	0.1914075492994712	0.1914075492994712	TRUE	TRUE
submit2::20201124003750::6224630324609705794	28.177783509940227	40	51200	0.01	6	6	25	15	0.016990910381378316	estimated	156	6	2.4515326269193896e-06	0.23716956883973145	2.4515326269193896e-06	2.4515326269193896e-06	0.23716956883973145	0.23716956883973145	TRUE	TRUE
submit2::20201124003750::6224630324609705794	41.23529146423503	40	115200	0.01	6	6	25	15	0.01617817462478831	estimated	614	6	6.198357485289116e-10	0.1098607377603496	6.198357485289116e-10	6.198357485289116e-10	0.1098607377603496	0.1098607377603496	TRUE	TRUE
submit2::20201124003740::6008822842747013334	29.839902353968604	20	9739774	0.1	10	4	5	15	0.18779114027283783	estimated	6437	16	0.016988893037927125	0.0304513362552078	5.113515014806929e-08	0.5548532216523706	9.16559806541338e-08	0.9945334276401484	FALSE	FALSE
submit2::20201124003750::6224630324609705794	27.830404204249163	40	32768	0.01	2	2	25	15	0.0037553357959160378	estimated	11	2	0.00445284815082045	0.7628225853825362	0.00445284815082045	0.00445284815082045	0.7628225853825362	0.7628225853825362	TRUE	TRUE
submit2::20201124003750::6224630324609705794	31.448950544610206	40	49152	0.01	2	2	25	15	0.0038214014720055066	estimated	11	2	0.0063220989812614505	0.7443293955032466	0.0063220989812614505	0.0063220989812614505	0.7443293955032466	0.7443293955032466	TRUE	TRUE
submit2::20201124003750::6224630324609705794	30.88879676619338	40	64000	0.01	3	2	25	15	0.00348199257523458	estimated	7	2	0.01636511491270291	0.8220855536021494	0.0003819816684119852	0.01843759523643469	0.019188475792405835	0.9261945771777866	FALSE	TRUE
submit2::20201124003750::6224630324609705794	43.628609733817356	40	61440	0.01	6	4	25	15	0.01101645407666622	estimated	138	4	4.53338455822236e-05	0.20036206249939797	2.924946939524076e-06	0.00015580698603228908	0.012927392194015595	0.6886203601815225	FALSE	TRUE
submit2::20201124003750::6224630324609705794	33.39832997749588	40	61440	0.01	4	4	25	15	0.010132725493172729	estimated	174	4	4.80573966381286e-06	0.21005368246643122	4.80573966381286e-06	4.80573966381286e-06	0.21005368246643122	0.21005368246643122	TRUE	TRUE
submit2::20201124003750::6224630324609705794	26.23216915966161	40	96000	0.01	4	3	25	15	0.007495895956958178	estimated	47	3	0.0005884012562127741	0.4745691740515576	1.6535610497501524e-05	0.0010164324684645318	0.013336631989446115	0.8197934860695943	FALSE	TRUE
submit2::20201124003750::6224630324609705794	26.482531298912363	40	324000	0.01	6	5	25	15	0.016272583482737177	estimated	852	5	2.4052094719055306e-07	0.08063013464593617	8.766810440201791e-08	9.407736307566244e-07	0.029389087082251148	0.3153767079553236	FALSE	TRUE
submit2::20201124003740::6008822842747013334	20.49145554389025	20	15269549	0.05	9	4	5	15	0.08660397156027409	estimated	195895	11	0.002601898717399109	0.009000194511391434	8.060950127430772e-06	0.16977226528319447	2.7883529288958847e-05	0.5872570672987937	FALSE	TRUE
submit2::20201124003750::6224630324609705794	35.59479020266301	40	80000	0.01	4	2	25	15	0.003571933789103131	estimated	28	2	0.005453568987809889	0.6187170482765679	2.3010348051735333e-05	0.008213184511596482	0.0026105646885936956	0.9318003108284777	FALSE	TRUE
submit2::20201124003750::6224630324609705794	24.386608248110015	40	64000	0.01	4	3	25	15	0.007565272137873805	estimated	32	3	0.00012305920063038344	0.5791632449510556	3.501084390427346e-06	0.00017275844621275052	0.016477430261372505	0.8130667336431181	FALSE	TRUE
submit2::20201124003750::6224630324609705794	31.41751274604857	40	40960	0.01	4	4	25	15	0.008969549915040622	estimated	45	4	7.272942206658891e-05	0.4731723677099069	7.272942206658891e-05	7.272942206658891e-05	0.4731723677099069	0.4731723677099069	TRUE	TRUE
submit2::20201124003750::6224630324609705794	65.58939489005371	40	40960	0.01	7	5	25	15	0.009891816417189067	estimated	222	5	3.935050784500974e-08	0.3237305452634882	3.5743735899461375e-10	9.789267074757529e-08	0.002940581900000606	0.805347870051201	FALSE	TRUE
submit2::20201124003750::6224630324609705794	41.738510628783075	40	61440	0.01	5	4	25	15	0.011412966067880436	estimated	403	4	1.9579417617266472e-05	0.1842638631238567	5.625700147713838e-06	3.2151272775844526e-05	0.05294402838009066	0.3025788530503342	FALSE	TRUE
submit2::20201124003750::6224630324609705794	31.166061602440735	40	102400	0.01	5	5	25	15	0.015204311925953921	estimated	102	5	1.0748502874304456e-05	0.3434898059836183	1.9125619314819556e-06	1.7409987305793977e-05	0.06111972378468593	0.5563708017551617	FALSE	TRUE
submit2::20201124003750::6224630324609705794	41.59484613779027	40	115200	0.01	5	3	25	15	0.005831229345070161	estimated	60	3	2.796787900146853e-05	0.2868568428313596	1.708726812959701e-07	8.968074509120452e-05	0.0017525818772355735	0.919824324121113	FALSE	TRUE
submit2::20201124003750::6224630324609705794	28.758936188348123	40	178944	0.01	4	3	25	15	0.007330500601924817	estimated	192	3	0.00012283350177533375	0.2685203496016891	9.305087723798518e-06	0.00027078865474619926	0.020341400127457	0.5919579201903198	FALSE	TRUE
submit2::20201124003750::6224630324609705794	36.97601565850195	40	168960	0.01	6	6	25	15	0.015293212529976933	estimated	537	6	3.0776988784241774e-08	0.218224527194676	5.088101653521506e-09	5.058886634768016e-08	0.03607723242329324	0.3587008305922913	FALSE	TRUE
submit2::20201124003750::6224630324609705794	47.14984939214463	40	450560	0.01	5	4	25	15	0.00979035225038769	estimated	717	4	4.669041852752892e-06	0.09155128879707428	6.582042029069701e-07	2.155858171731194e-05	0.012906168967462734	0.42272397701751946	FALSE	TRUE
submit2::20201124003750::6224630324609705794	23.132233381687637	40	49152	0.01	4	2	25	15	0.0035137357136638104	estimated	19	2	0.0057672531387264	0.5100940004781214	2.943785806049941e-06	0.01115039137023765	0.0002603678809025418	0.9862143388069291	FALSE	FALSE
submit2::20201124003750::6224630324609705794	27.858822404231475	40	51200	0.01	5	4	25	15	0.009693695058443298	estimated	58	4	9.966213807409388e-06	0.4896539111432455	6.481045242543039e-07	1.4759385988502137e-05	0.03184227443473274	0.7251491102839853	FALSE	TRUE
submit2::20201124003750::6224630324609705794	45.89760863355852	40	64000	0.01	3	3	25	15	0.0070992995120734035	estimated	25	3	0.00035339789083260606	0.6257276714777542	0.00035339789083260606	0.00035339789083260606	0.6257276714777542	0.6257276714777542	TRUE	TRUE
submit2::20201124003750::6224630324609705794	31.10909462135715	40	40960	0.01	4	3	25	15	0.008162959252648256	estimated	36	3	0.0006723746062003846	0.5156043749829802	3.5506615991159795e-05	0.0010395235867091252	0.027227926779296866	0.7971492442792936	FALSE	TRUE
submit2::20201124003750::6224630324609705794	23.95912785666347	40	135200	0.01	2	1	25	15	0.0	estimated	1	1	1.0	1.0	0.0	1.0	0.0	1.0	FALSE	FALSE
submit2::20201124003750::6224630324609705794	35.55532984056268	40	138240	0.01	8	7	25	15	0.016330613657021816	estimated	1352	7	2.310077503245635e-08	0.07773527461835289	5.8959998418277205e-09	6.451512433376673e-08	0.019840337227227143	0.21709665152257326	FALSE	TRUE
submit2::20201124003750::6224630324609705794	19.214913092118	40	40960	0.01	2	2	25	15	0.006709597501020329	estimated	39	2	0.003697936198950424	0.6025629031733454	0.003697936198950424	0.003697936198950424	0.6025629031733454	0.6025629031733454	TRUE	TRUE
submit2::20201124003750::6224630324609705794	30.17117173824204	40	130560	0.01	6	5	25	15	0.013733995138259887	estimated	358	5	5.469997295020588e-07	0.13934365603454182	7.092459158045543e-08	1.7960400454842673e-06	0.018067452981327562	0.4575263438430653	FALSE	TRUE
submit2::20201124003750::6224630324609705794	23.90551518845301	40	294912	0.01	4	4	25	15	0.012172829480964556	estimated	1401	4	1.380765051745961e-05	0.0716570674231913	1.380765051745961e-05	1.380765051745961e-05	0.0716570674231913	0.0716570674231913	TRUE	TRUE
submit2::20201124003750::6224630324609705794	27.234642393271457	40	32768	0.01	2	2	25	15	0.003880896787736647	estimated	10	2	0.013791089764711044	0.7672181969800136	0.013791089764711044	0.013791089764711044	0.7672181969800136	0.7672181969800136	TRUE	TRUE
submit2::20201124003750::6224630324609705794	44.32041326203054	40	115200	0.01	4	4	25	15	0.008491694148955377	estimated	73	4	9.351380955364737e-07	0.20575312698731324	4.6990088034230847e-07	2.7754713814314885e-06	0.10338962337862566	0.6106712135021274	FALSE	TRUE
submit2::20201124003750::6224630324609705794	49.723672252451294	40	76800	0.01	8	6	25	15	0.013075197923167189	estimated	510	6	1.2181519730627145e-08	0.12872386836452618	4.0470140798432636e-11	8.390022417444368e-08	0.00042765378967728207	0.8865857176450435	FALSE	TRUE
submit2::20201124003750::6224630324609705794	35.88370733541073	40	40960	0.01	5	4	25	15	0.00950897934466644	estimated	53	4	1.3128078271760944e-06	0.47716764209158113	1.8147358440636665e-07	1.704876521408123e-06	0.06596039464462931	0.6196732628624785	FALSE	TRUE
submit2::20201124003750::6224630324609705794	29.468747567526762	40	51200	0.01	2	2	25	15	0.0033971115235337393	estimated	11	2	0.021926839147211816	0.7364909839716818	0.021926839147211816	0.021926839147211816	0.7364909839716818	0.7364909839716818	TRUE	TRUE
submit2::20201124003750::6224630324609705794	29.246755055545172	40	115200	0.01	4	4	25	15	0.011503989820365225	estimated	158	4	1.5344509186438894e-05	0.24728405857778923	1.5344509186438894e-05	1.5344509186438894e-05	0.24728405857778923	0.24728405857778923	TRUE	TRUE
submit2::20201124003750::6224630324609705794	36.042636736785546	40	129792	0.01	5	4	25	15	0.008814743708337111	estimated	165	4	9.856416146731575e-07	0.27512781379094586	7.655683748864368e-08	2.202018782496502e-06	0.021369750440157504	0.6146621698351895	FALSE	TRUE
submit2::20201124003750::6224630324609705794	34.14844247340291	40	76800	0.01	5	4	25	15	0.010821022228259687	estimated	94	4	2.2896047503578737e-05	0.3900329590453601	2.719687979906287e-06	3.755264913889805e-05	0.04632974098770301	0.6397073932235361	FALSE	TRUE
submit2::20201124003750::6224630324609705794	32.557198698090566	40	163200	0.01	5	3	25	15	0.008424041455126857	estimated	735	3	0.0004443362134372448	0.14776103434820462	1.5326292256959917e-06	0.00256463888827544	0.0005096655928835561	0.8528535001226725	FALSE	TRUE
submit2::20201124003750::6224630324609705794	33.597263151933156	40	460800	0.01	5	5	25	15	0.013791557742455446	estimated	684	5	2.30695892289757e-06	0.05587643968068922	2.30695892289757e-06	2.30695892289757e-06	0.05587643968068922	0.05587643968068922	TRUE	TRUE
submit2::20201124003750::6224630324609705794	24.700247297067307	40	673920	0.01	6	6	25	15	0.022045198322977775	estimated	9218	6	3.559212285071966e-08	0.050496565436056746	2.4709565103121485e-09	1.9667241532420363e-07	0.0035056862900804727	0.27903032172426806	FALSE	TRUE
submit2::20201124003750::6224630324609705794	57.767232218142546	40	654336	0.01	4	4	25	15	0.008280283871581012	estimated	1996	4	5.302624535590585e-05	0.06197051873024917	8.001188463643807e-06	0.00024180506755568744	0.00935079970724851	0.2825918630944506	FALSE	TRUE
submit2::20201124003750::6224630324609705794	40.65823842527456	40	108160	0.01	5	3	25	15	0.00727994741845664	estimated	40	3	0.0037356516211492115	0.5369806648131052	6.766979601206537e-06	0.006624515509595757	0.0009727184367140609	0.9522399578880246	FALSE	FALSE
submit2::20201124003740::6008822842747013334	45.17400634115603	20	14037261	0.05	7	4	5	15	0.5429291617917557	estimated	15	19	0.3025614051050639	0.3028016628407519	5.266244041884754e-44	0.9992065508047943	5.270425857039414e-44	1.0	FALSE	FALSE
submit2::20201124003750::6224630324609705794	35.41175100581496	40	83200	0.01	5	1	25	15	0.0	estimated	1	1	1.0	1.0	0.0	1.0	0.0	1.0	FALSE	FALSE
submit2::20201124003750::6224630324609705794	35.87509292066995	40	76800	0.01	5	4	25	15	0.013081262018776685	estimated	65	4	2.776133419228884e-05	0.3461374449540958	1.7064335085793226e-06	5.696414958175292e-05	0.021276374202784727	0.7102477515539479	FALSE	TRUE
submit2::20201124003750::6224630324609705794	35.813161931483506	40	332800	0.01	4	3	25	15	0.007456346502976889	estimated	207	3	0.0005537733103649271	0.3007357220984221	6.626500407376032e-05	0.001073329733097899	0.03598630247608866	0.582889399491267	FALSE	TRUE
submit2::20201124003740::6008822842747013334	22.98097077555977	20	16620727	0.05	7	4	5	15	0.07379949844291692	estimated	206047	11	0.0026236264945400925	0.007181362383138844	5.966157422552783e-07	0.31337993918209006	1.6330502293435513e-06	0.8577802181659404	FALSE	TRUE
submit2::20201124003750::6224630324609705794	22.554898196137497	40	346112	0.01	5	4	25	15	0.019757888797256037	estimated	1050	4	0.00024095052208800315	0.17089125289937615	2.699710952547952e-05	0.0004920926004809228	0.01914737445468513	0.349010744238948	FALSE	TRUE
submit2::20201124003750::6224630324609705794	44.25496848929918	40	114688	0.05	9	8	25	15	0.02801627742360585	estimated	617	8	1.4494692034151642e-08	0.19406263426177986	1.379978679551539e-09	3.1473939986901054e-08	0.018475887390217216	0.42138982256842933	FALSE	TRUE
submit2::20201124003750::6224630324609705794	33.662278569404144	40	286720	0.05	10	8	25	15	0.025230042612235926	estimated	3752	9	2.7694891826671386e-08	0.03315494820080106	5.365676604742574e-10	5.374452578089146e-07	0.0006423521384588545	0.6434027543758194	FALSE	TRUE
submit2::20201124003750::6224630324609705794	37.52182228589163	40	258048	0.01	5	5	25	15	0.016056617491593757	estimated	1127	5	2.522242755867002e-06	0.043692477499306576	1.8746923801641405e-06	6.855651711723879e-06	0.032475048029342944	0.1187595474150201	FALSE	TRUE
submit2::20201124003750::6224630324609705794	21.580284101124516	40	465920	0.05	13	13	25	15	0.06605291809621047	estimated	9858	17	9.503991713406648e-12	0.014900969581966555	3.4286446599103723e-13	3.047143304131845e-10	0.0005375649655988976	0.47775072891437087	FALSE	TRUE
submit2::20201124003750::6224630324609705794	20.32734931036167	40	163840	0.05	10	9	25	15	0.05147840246196305	estimated	4372	12	2.702521697902107e-10	0.011429662425263484	1.326773878083641e-11	1.4520772286920799e-08	0.0005611269486911261	0.6141209727287735	FALSE	TRUE
submit2::20201124003750::6224630324609705794	34.09730731532124	40	146432	0.05	10	8	25	15	0.030972044485234787	estimated	1349	8	3.1366922300679794e-12	0.09234304313185031	4.4311856392465777e-13	1.1476927211182429e-11	0.013045244372008864	0.3378764337552993	FALSE	TRUE
submit2::20201124003750::6224630324609705794	24.393463806222606	40	184320	0.05	13	10	25	15	0.04094329200937947	estimated	9248	10	4.578564745004121e-11	0.02581311126197696	4.578570460314756e-13	1.1070220313952247e-09	0.00025813143483853805	0.6241187895627104	FALSE	TRUE
submit2::20201124003750::6224630324609705794	34.294045991738955	40	147456	0.05	10	8	25	15	0.026291837106156454	estimated	4089	8	3.0536527841293934e-10	0.01858575443223677	4.381746791491097e-12	1.1869566861418295e-08	0.0002666906672367899	0.7224294001265463	FALSE	TRUE
submit2::20201124003740::6008822842747013334	26.3042099750139	20	11529707	0.05	7	4	5	15	0.30105881717845845	estimated	241	16	0.06078447024297975	0.07368702496502835	4.767082509246807e-23	0.8249005882898364	5.778978190729388e-23	1.0	FALSE	FALSE
submit2::20201124003740::6008822842747013334	30.018991479767287	20	8200659	0.1	12	4	5	15	0.10080129385536225	estimated	35143	9	0.001301447445759875	0.012391981900331547	9.657306397082244e-07	0.09114139606798136	9.195389830645506e-06	0.8678203135478417	FALSE	TRUE
submit2::20201124003750::6224630324609705794	28.616337045641444	40	165888	0.05	12	9	25	15	0.026653931379455528	estimated	576	9	2.1363062835009046e-09	0.0929468800714504	9.013408869881913e-12	2.043537565789099e-08	0.00039215736045627124	0.8891067845273362	FALSE	TRUE
submit2::20201124003750::6224630324609705794	20.408928729534054	40	98304	0.05	7	5	25	15	0.02284997223518557	estimated	605	5	1.269062260666917e-07	0.09694338323456897	2.71091603551523e-09	9.582626167722104e-07	0.0020708627172443214	0.7320146771072531	FALSE	TRUE
submit2::20201124003740::6008822842747013334	24.21093580255428	20	4457868	0.1	6	4	5	15	0.045278624107528746	estimated	66483	5	8.729623709241378e-05	0.0073295207433384055	2.6238985278187775e-05	0.0009671687368097925	0.002203063880944088	0.08120491277592325	FALSE	TRUE
submit2::20201124003750::6224630324609705794	22.99626405498503	40	794880	0.05	11	9	25	15	0.050607318172334874	estimated	10226	9	4.60900039651275e-09	0.007615462765623888	3.3541346101992736e-11	4.880170791764429e-07	5.5420449202368175e-05	0.8063518281032637	FALSE	TRUE
submit2::20201124003750::6224630324609705794	42.05418340088413	40	718848	0.05	13	11	25	15	0.03166065291618295	estimated	19736	13	6.798170625814781e-11	0.010150065617957121	8.50623560736277e-15	6.514145725845654e-09	1.2700306351341024e-06	0.9725999861079325	FALSE	FALSE
submit2::20201124003750::6224630324609705794	27.249230125828575	40	374400	0.05	15	12	25	15	0.0481587251774866	estimated	13067	13	3.7231256636492855e-11	0.01026451788992092	7.038271296808275e-13	2.160498837173529e-09	0.00019404250129283524	0.5956414305818606	FALSE	TRUE
submit2::20201124003740::6008822842747013334	19.50408838284432	20	14861063	0.1	12	4	5	15	0.18693088054051324	estimated	9824	17	0.06285215588527843	0.06658842459210289	4.699347847408267e-05	0.8072324093010499	4.978702247546941e-05	0.8552186262815928	FALSE	TRUE
submit2::20201124003750::6224630324609705794	37.22719877411131	40	753792	0.05	16	13	25	15	0.05056593429169933	estimated	29616	15	8.114955930068454e-11	0.006807863539681877	2.37206369883487e-12	5.225061679737728e-09	0.00019899905936968682	0.43834504104048017	FALSE	TRUE
submit2::20201124003750::6224630324609705794	59.969298036552445	40	430080	0.05	10	7	25	15	0.023059212102945818	estimated	1056	7	1.4873482381176677e-06	0.1470876340014594	1.4548785345944876e-10	9.839547154675063e-06	1.4387662278999114e-05	0.9730577369416622	FALSE	FALSE
submit2::20201124003750::6224630324609705794	30.133072095487865	40	506880	0.05	10	7	25	15	0.02725458868452881	estimated	581	7	4.662875745692838e-08	0.05778658181876426	3.580196626859949e-10	7.111532260913929e-07	0.000443690410357623	0.881325523700016	FALSE	TRUE
submit2::20201124003750::6224630324609705794	33.408324716863035	40	499200	0.05	13	8	25	15	0.02855802539606926	estimated	8042	10	5.488457228786302e-09	0.009384887934649859	8.216017873688783e-11	4.296392477449345e-07	0.00014048830809728382	0.7346538424797239	FALSE	TRUE
submit2::20201124003750::6224630324609705794	27.45081701535667	40	281088	0.05	5	5	25	15	0.019638818360830965	estimated	1169	5	1.0363223856229844e-06	0.07305528459806333	5.744628534908707e-07	3.5653053427182667e-06	0.04049661363588355	0.2513352988459288	FALSE	TRUE
submit2::20201124003750::6224630324609705794	28.327144242838685	40	534528	0.05	9	9	25	15	0.03275242853481859	estimated	3110	10	2.1448408887232293e-10	0.022177617566322586	9.816957406496684e-11	1.5013148544312237e-09	0.010150716921280015	0.15523569539946147	FALSE	TRUE
submit2::20201124003740::6008822842747013334	54.45942159530267	20	11419232	0.1	12	4	5	15	0.2664802747931557	estimated	396	14	0.04949409188722263	0.08029358536134498	1.4078629768648626e-06	0.6137830649005744	2.2839567673562884e-06	0.9957318345639896	FALSE	FALSE
submit2::20201124003750::6224630324609705794	41.54255084914665	40	299520	0.05	12	10	25	15	0.04778112714592753	estimated	4709	10	5.834070145009181e-10	0.023140439738222298	2.176296175656942e-11	1.3999463311426543e-08	0.0008632129757369221	0.5552791260191643	FALSE	TRUE
submit2::20201124003750::6224630324609705794	33.851295480296386	40	96000	0.05	14	8	25	15	0.028377886764241966	estimated	1866	8	1.804054587633367e-10	0.034129919178589645	2.0606921158022776e-14	5.2303151200927836e-09	3.898510380251413e-06	0.9894946281060031	FALSE	FALSE
submit2::20201124003750::6224630324609705794	26.464635636559777	40	798720	0.05	14	13	25	15	0.04972523991778912	estimated	16222	16	4.4566117006864977e-10	0.01071219222952615	5.962512265235098e-13	3.676999261343916e-08	1.4331869556027729e-05	0.8838266728347478	FALSE	TRUE
submit2::20201124003750::6224630324609705794	31.784285282755345	40	1049760	0.05	13	11	25	15	0.039668458359996356	estimated	30273	11	2.5580694419449773e-11	0.01334707309497385	5.733939964160379e-13	8.452589546749597e-10	0.00029917606836212874	0.44102528521078915	FALSE	TRUE
submit2::20201124003750::6224630324609705794	41.972572926877795	40	184320	0.05	14	10	25	15	0.03122054809703126	estimated	17525	11	2.8834291650907975e-13	0.01605744243687033	7.603243650738317e-16	1.3890739800460322e-11	4.2341476160863424e-05	0.7735572541606409	FALSE	TRUE
submit2::20201124003750::6224630324609705794	41.671869245640266	40	624000	0.05	14	11	25	15	0.03652568263947338	estimated	5972	13	5.129231486377717e-10	0.010325106099394748	9.21001372024839e-11	1.4927082091034547e-08	0.0018539691392560251	0.3004810891331981	FALSE	TRUE
submit2::20201124003740::6008822842747013334	20.39624193753228	20	13600929	0.1	7	4	5	15	0.09338060050624018	estimated	239668	11	0.0037130433396539613	0.011275888074854298	4.141021446450701e-07	0.2851547808241517	1.2575585597689521e-06	0.8659671052701458	FALSE	TRUE
submit2::20201124003750::6224630324609705794	25.52358859378104	40	81920	0.05	13	10	25	15	0.040509902693339934	estimated	3622	11	6.950045326424297e-11	0.026895321528155085	2.9938053480465145e-13	2.1690754952275694e-09	0.0001158544349664657	0.8393899625544176	FALSE	TRUE
submit2::20201124003750::6224630324609705794	28.324943303846922	40	903168	0.05	13	11	25	15	0.044660459718613085	estimated	1303	12	5.99297015402398e-10	0.09436404160295621	2.0963168749307888e-13	6.0476712827475304e-09	3.300816251623144e-05	0.9522535401632265	FALSE	FALSE
submit2::20201124003740::6008822842747013334	22.196028376762758	20	11901667	0.1	10	4	5	15	0.0988848604396658	estimated	202375	11	0.005653741322742751	0.012045394057868367	8.567196885366203e-06	0.3042856910531883	1.825256172235277e-05	0.6482859483087245	FALSE	TRUE
submit2::20201124003750::6224630324609705794	45.1279517506012	40	368640	0.05	17	11	25	15	0.03217987252816042	estimated	14423	14	5.325212480393319e-11	0.017418748678709833	1.1041888392042565e-14	2.9137248736656126e-09	3.6117972671983787e-06	0.9530782382891685	FALSE	FALSE
submit2::20201124003750::6224630324609705794	37.01770243973565	40	230400	0.05	10	10	25	15	0.04369352509221206	estimated	6031	11	4.142149935917436e-09	0.043919908741792586	2.369741963220509e-10	3.3226169007606826e-08	0.0025126770487893736	0.35230262864211204	FALSE	TRUE
submit2::20201124003750::6224630324609705794	40.66563352651433	40	144000	0.05	12	8	25	15	0.026902271862246568	estimated	2836	9	1.3776206110533183e-10	0.059224968240992354	6.089445756638183e-13	1.8435561875476446e-09	0.00026178995047583813	0.7925589656684406	FALSE	TRUE
submit2::20201124003750::6224630324609705794	36.155845227872376	40	259200	0.05	17	12	25	15	0.04366158618995171	estimated	38726	13	1.4987234489510949e-12	0.001873173625015801	3.6199772385118623e-16	7.928246298918206e-10	4.524414354818853e-07	0.9909087543907092	FALSE	FALSE
submit2::20201124003750::6224630324609705794	25.337054592516424	40	51200	0.05	11	10	25	15	0.037538862313304604	estimated	492	10	1.892990270190464e-09	0.15620745604617753	5.212847243266235e-10	3.276226467801229e-09	0.043015836871999266	0.2703505718045196	FALSE	TRUE
submit2::20201124003750::6224630324609705794	38.80498243562765	40	319488	0.05	15	13	25	15	0.042935781317068024	estimated	6390	13	1.4579434961681881e-12	0.015548441809518115	5.3637511166157885e-14	5.1185603766259014e-11	0.0005720247206879246	0.545876012161256	FALSE	TRUE
submit2::20201124003750::6224630324609705794	30.939646645889248	40	529920	0.05	9	9	25	15	0.04228168518734987	estimated	7281	9	6.272999056904603e-09	0.035308059099539345	2.010012053013692e-09	2.0147236526540165e-08	0.011313507895474424	0.1134002749750925	FALSE	TRUE
submit2::20201124003750::6224630324609705794	22.809006864140304	40	165888	0.05	11	6	25	15	0.028777190785327363	estimated	898	6	3.897596212027117e-07	0.09471523264303118	7.80906532157589e-11	4.008805474033307e-06	1.897675896685579e-05	0.974177217029482	FALSE	FALSE
submit2::20201124003750::6224630324609705794	31.08061477071886	40	165888	0.05	10	6	25	15	0.023359850410793304	estimated	2435	8	4.74854632438179e-08	0.035977516379096186	1.1633773794617046e-09	8.331306446482572e-07	0.000881436672729577	0.6312241550610107	FALSE	TRUE
submit2::20201124003750::6224630324609705794	32.921205616498	40	743040	0.05	10	8	25	15	0.022381912550438084	estimated	8994	8	5.25634916713122e-10	0.017628572055772253	9.949617881537442e-11	6.12555199788198e-09	0.0033368703291035426	0.2054367610342322	FALSE	TRUE
submit2::20201124003750::6224630324609705794	21.97333214396066	40	122880	0.05	11	5	25	15	0.019381527378827017	estimated	364	5	4.5971479739118895e-07	0.14117444334732396	1.0237582752244425e-12	3.253468436909541e-06	3.143873232865339e-07	0.9991120541154809	FALSE	FALSE
submit2::20201124003750::6224630324609705794	30.256509005351848	40	358400	0.05	13	10	25	15	0.03958525680506168	estimated	4675	10	1.4702075703387772e-10	0.01762173858992938	3.603833566482548e-11	2.186710805588168e-09	0.00431951340146717	0.2620966383608632	FALSE	TRUE
submit2::20201124003750::6224630324609705794	28.934114037488545	40	441600	0.05	13	10	25	15	0.03861777463792536	estimated	18205	11	6.449039412522317e-10	0.009901081790092197	1.1307579439680325e-11	3.592364444105408e-08	0.00017360301545505923	0.5515285596152888	FALSE	TRUE
submit2::20201124003750::6224630324609705794	29.235536469067863	40	184320	0.05	11	8	25	15	0.030788857575621505	estimated	4646	8	4.268978886959339e-09	0.038435329765847806	1.3292908281977157e-11	9.02155858465153e-08	0.00011968138678916539	0.8122471166634753	FALSE	TRUE
submit2::20201124003750::6224630324609705794	22.953460444531494	40	184320	0.05	11	9	25	15	0.035342617280227744	estimated	5706	9	2.6356021268094695e-12	0.0157851192005787	3.3304227507858815e-14	1.1928077365737806e-10	0.00019946531221354857	0.7143950945275108	FALSE	TRUE
submit2::20201124003750::6224630324609705794	42.057161356476016	40	691200	0.05	17	13	25	15	0.03292720548244192	estimated	2698	13	4.1057361121221525e-12	0.032408392554205724	6.956609489147141e-13	3.8686841303496725e-11	0.005491159807006259	0.3053723633002645	FALSE	TRUE
submit2::20201124003750::6224630324609705794	27.249724779123746	40	720896	0.05	12	11	25	15	0.04367623362605734	estimated	18480	14	3.943727480673469e-11	0.00909538073385485	4.3609211675043155e-13	2.877766596797452e-09	0.00010057550518679628	0.6636965406284304	FALSE	TRUE
submit2::20201124003740::6008822842747013334	29.961584906654263	20	15429713	0.05	9	4	5	15	0.11404683348954318	estimated	172404	15	0.004081551895742013	0.00977085361418954	3.031290601534004e-09	0.4156473037800745	7.256626275058743e-09	0.9950207823167838	FALSE	FALSE
submit2::20201124003750::6224630324609705794	29.58826803250298	40	122880	0.05	14	11	25	15	0.03505098403276207	estimated	2680	11	2.2700449238402834e-10	0.03970387523285373	1.2894192564508024e-11	2.470024577895077e-09	0.002255239125151502	0.4320158893460223	FALSE	TRUE
submit2::20201124003750::6224630324609705794	41.56932050669735	40	73728	0.05	11	9	25	15	0.03647012123053892	estimated	1078	9	5.543911246431636e-07	0.04680098691278997	2.0076330229894205e-08	7.682276520815174e-06	0.001694818020311745	0.6485279199635879	FALSE	TRUE
submit2::20201124003750::6224630324609705794	22.953856202270487	40	51200	0.05	9	7	25	15	0.028351279487243284	estimated	474	7	1.8495795306389738e-07	0.14368140345042715	2.7088933670505815e-08	5.182093669505761e-07	0.021043572029634094	0.402562030403167	FALSE	TRUE
submit2::20201124003750::6224630324609705794	26.090216960285396	40	231400	0.05	11	6	25	15	0.0287535439925691	estimated	2147	6	5.0996172733019914e-08	0.069705157200527	1.4159976035629671e-11	7.002586139395167e-07	1.935485160203338e-05	0.957162746726511	FALSE	FALSE
submit2::20201124003750::6224630324609705794	33.69606615271218	40	555264	0.05	8	5	25	15	0.015577176129938891	estimated	5879	5	5.605682631759483e-06	0.03720373878244014	2.989943508410201e-07	6.33751975989721e-05	0.0019843627363226447	0.4206078816163077	FALSE	TRUE
submit2::20201124003750::6224630324609705794	20.08951447935374	40	216000	0.05	12	7	25	15	0.026613953496157507	estimated	5626	7	6.5284386787100095e-09	0.031065695783702343	1.213050371197813e-12	2.026715542348519e-07	5.772322550080949e-06	0.9644163264338225	FALSE	FALSE
submit2::20201124003750::6224630324609705794	26.44102130488277	40	851968	0.05	12	11	25	15	0.04541528597275741	estimated	1421	11	7.110291891102142e-10	0.05340161109060367	3.855847115430932e-10	1.6102023174064814e-09	0.028959211694353025	0.12093371024463115	FALSE	TRUE
submit2::20201124003750::6224630324609705794	30.70074957378296	40	936000	0.05	13	11	25	15	0.040422410408549415	estimated	3001	12	6.917651025701948e-10	0.08585239444906408	5.542916552242613e-11	3.1268274222631353e-09	0.0068791076114321816	0.3880589238065031	FALSE	TRUE
submit2::20201124003750::6224630324609705794	34.26379788294352	40	829440	0.05	13	11	25	15	0.041822084422934044	estimated	13612	11	6.854196144910592e-09	0.024077767992584983	6.425273807678978e-11	1.7487499975296592e-07	0.0002257102784328702	0.6143097721067898	FALSE	TRUE
submit2::20201124003750::6224630324609705794	22.38821785466521	40	153600	0.05	9	6	25	15	0.022075165485869096	estimated	954	6	1.6070340753576921e-06	0.13999452941635893	3.010280462022127e-09	1.007366070814242e-05	0.00026223637890083156	0.8775528857548144	FALSE	TRUE
submit2::20201124003750::6224630324609705794	39.97915796015124	40	1031680	0.05	10	9	25	15	0.03546350768563022	estimated	23822	9	1.027867575603253e-10	0.004645308913738316	1.886878641270527e-11	5.634054219826077e-09	0.0008527493598863827	0.2546234836961636	FALSE	TRUE
submit2::20201124003750::6224630324609705794	34.507531105695016	40	1372800	0.05	18	14	25	15	0.052490503950655014	estimated	26731	15	9.643462197635345e-12	0.011667241290696434	2.8130052123449035e-13	3.6383131570860416e-10	0.0003403343103523803	0.44018503546627874	FALSE	TRUE
submit2::20201124003750::6224630324609705794	38.9769575408778	40	307200	0.05	16	12	25	15	0.04198349778539077	estimated	6422	14	6.86326455161221e-10	0.014062989545944076	2.9092026122580515e-11	2.5815161560986144e-08	0.0005961024176695586	0.5289586965924633	FALSE	TRUE
submit2::20201124003750::6224630324609705794	41.24502151423052	40	696320	0.05	13	12	25	15	0.05905501961766888	estimated	6431	14	1.4105017915932612e-08	0.010621610717507175	6.565366036896124e-10	7.340376065175442e-07	0.0004943968357748993	0.5527580152615883	FALSE	TRUE
submit2::20201124003750::6224630324609705794	37.87276846072253	40	299520	0.05	15	10	25	15	0.04006286880307519	estimated	3191	12	2.1027247358633006e-11	0.024903915479671856	6.142917940827259e-18	8.442562691781381e-10	7.275451065358439e-09	0.9999067596531338	FALSE	FALSE
submit2::20201124003740::6008822842747013334	39.67634346571555	20	16554707	0.1	11	4	5	15	0.0451507542611579	estimated	152638	10	0.0023610284108415256	0.008017404565115164	2.903008171190311e-07	0.2666016813246882	9.857819100098086e-07	0.9053061484161172	FALSE	TRUE
submit2::20201124003750::6224630324609705794	39.1067551620257	40	529920	0.05	11	10	25	15	0.038537322512732564	estimated	11589	10	5.812411341226177e-10	0.023031960012596973	2.424336495809735e-10	1.547731830820729e-09	0.009606550182112532	0.0613296195760406	FALSE	TRUE
submit2::20201124003750::6224630324609705794	25.383277720562596	40	1007760	0.05	11	8	25	15	0.0333197198654928	estimated	8889	8	3.2858958134271285e-10	0.010476264368316366	9.442331044802908e-12	1.852653246648718e-08	0.0003010453218702149	0.5906725683571961	FALSE	TRUE
submit2::20201124003750::6224630324609705794	38.445600817769815	40	698880	0.05	15	11	25	15	0.03964276479596846	estimated	14240	12	9.391152019715578e-10	0.016850132762873234	4.029266378578915e-12	4.221850818906427e-08	7.229536192524803e-05	0.7575082019146424	FALSE	TRUE
submit2::20201124003750::6224630324609705794	24.89691658759167	40	1167360	0.05	14	9	25	15	0.039651687096223735	estimated	24827	9	6.877159683842479e-11	0.006267185123093004	1.9244965086295042e-13	9.163188741238025e-09	1.7538019244579048e-05	0.8350453210226175	FALSE	TRUE
submit2::20201124003750::6224630324609705794	38.89468151991304	40	1327104	0.05	16	9	25	15	0.0336207032222245	estimated	12549	9	2.2510165323132085e-09	0.016439594060222017	4.933465060916585e-15	1.3673412267492282e-07	3.603001654919531e-08	0.9985948297973202	FALSE	FALSE
submit2::20201124003750::6224630324609705794	37.65336664694042	40	807840	0.05	12	10	25	15	0.041525969133695634	estimated	19169	11	2.6073763779931835e-10	0.00919413694501127	1.609790322933966e-10	1.4439573478670623e-09	0.005676446563959586	0.05091685922714053	FALSE	TRUE
submit2::20201124003750::6224630324609705794	46.58179741727476	40	647680	0.05	12	9	25	15	0.034270640852776584	estimated	8117	10	9.044494707223654e-10	0.012486029006652964	4.079447837111929e-10	7.357134431200661e-09	0.00563172467607567	0.10156608731325682	FALSE	TRUE
submit2::20201124003750::6224630324609705794	44.28040223690405	40	2684640	0.05	10	8	25	15	0.02613169172066997	estimated	9416	8	1.9244624696679576e-06	0.0682923145581757	8.224576101304354e-09	1.9297597641836537e-05	0.0002918608947021147	0.6848029666178922	FALSE	TRUE
submit2::20201124003750::6224630324609705794	33.50139079810964	40	384000	0.05	10	8	25	15	0.03365199636936207	estimated	5780	9	5.078766015864338e-09	0.024456092583905555	7.946779711161665e-11	1.3700852699235122e-07	0.0003826661432186429	0.6597455386688507	FALSE	TRUE
submit2::20201124003740::6008822842747013334	19.325556652252423	20	15346463	0.1	9	5	5	15	inf	estimated	1	20	1.0	1.0	0.0	1.0	0.0	1.0	FALSE	FALSE
submit2::20201124003750::6224630324609705794	43.578102719665495	40	1809280	0.05	10	10	25	15	0.04039971081405252	estimated	27655	12	3.3704233469860118e-09	0.010270159959372804	3.7548309297494865e-10	6.877919014235511e-08	0.001144150461199846	0.20957998800648453	FALSE	TRUE
submit2::20201124003750::6224630324609705794	48.8690869045343	40	1689600	0.05	16	12	25	15	0.041055283778757126	estimated	6183	16	1.3212363849883264e-10	0.014358404194177679	6.993096585202252e-12	4.772406829493246e-09	0.0007599677732167872	0.51863653631915	FALSE	TRUE
submit2::20201124003750::6224630324609705794	28.46942505722164	40	2703360	0.05	13	10	25	15	0.03790168608345222	estimated	108186	10	1.0972392180047149e-10	0.0022386169330165123	9.816769356796044e-13	3.046430809989491e-08	2.00284365970838e-05	0.6215409989543723	FALSE	TRUE
submit2::20201124003750::6224630324609705794	34.12638923212152	40	1767168	0.05	13	8	25	15	0.02922901440981502	estimated	26454	11	6.025929058728294e-08	0.008356181124042818	1.10969864120196e-10	6.06628389486289e-06	1.538823764537433e-05	0.8412141344730059	FALSE	TRUE
submit2::20201124003740::6008822842747013334	30.404037645475725	20	17904991	0.1	13	5	5	15	inf	estimated	1	20	1.0	1.0	0.0	1.0	0.0	1.0	FALSE	FALSE
submit2::20201124003750::6224630324609705794	35.874918238327794	40	320000	0.1	11	8	25	15	0.031918761583087076	estimated	2825	9	3.037945769353182e-08	0.02416478693943736	4.5322558159011437e-10	9.502605254169944e-07	0.00036051004350086017	0.755867447184503	FALSE	TRUE
submit2::20201124003750::6224630324609705794	35.75007186542271	40	1663200	0.05	12	10	25	15	0.04635257442951534	estimated	109196	17	6.054925990624077e-09	0.002668672903225197	2.7990731925190987e-10	6.591901141785998e-07	0.00012336749936475862	0.29053415326733545	FALSE	TRUE
submit2::20201124003750::6224630324609705794	39.78315749724629	40	1794240	0.05	19	14	25	15	0.04912103243779996	estimated	87255	15	3.6016538213384793e-12	0.00829731372149286	2.627311175630977e-14	2.1043682635479052e-10	6.052670842222441e-05	0.48479405668480546	FALSE	TRUE
submit2::20201124003750::6224630324609705794	31.803518664358243	40	794880	0.05	14	11	25	15	0.04211932157308588	estimated	63353	12	2.625969689937621e-11	0.002363023894979897	1.9995268732509738e-13	7.86557017551467e-09	1.799308574753096e-05	0.7077968319133157	FALSE	TRUE
submit2::20201124003740::6008822842747013334	34.780684034506834	20	4319770	0.1	8	4	5	15	0.05512376223874229	estimated	23931	7	0.010401988801302733	0.02785456855275603	1.4367331751767362e-05	0.2917975947359028	3.84730107717163e-05	0.7813790479261647	FALSE	TRUE
submit2::20201124003750::6224630324609705794	22.03819195747115	40	2774016	0.05	18	15	25	15	0.09095296147596195	estimated	377980	20	1.6021800681830462e-13	0.0009190772507592311	3.755555272343401e-16	1.31886782536596e-10	2.1543430000936475e-06	0.7565575425156895	FALSE	TRUE
submit2::20201124003750::6224630324609705794	25.165618225213063	40	745472	0.1	15	11	25	15	0.04416021339012284	estimated	24159	12	4.381833798769467e-09	0.016856050227325996	3.673610618381723e-10	5.979579607190029e-08	0.0014131655362298293	0.23002263167853254	FALSE	TRUE
submit2::20201124003740::6008822842747013334	21.81526462526713	20	12857183	0.1	7	4	5	15	0.13368156574026815	estimated	70693	13	0.01123300482836633	0.01858326457150988	6.997667570837383e-07	0.5599973856550925	1.1576555858318652e-06	0.9264288350257877	FALSE	TRUE
submit2::20201124003750::6224630324609705794	34.12801878310969	40	1124864	0.1	20	14	25	15	0.06375434304228995	estimated	32339	20	3.537704138934151e-11	0.003918135958258433	1.1404914246497344e-12	4.600699444916901e-09	0.00012631357189614575	0.5095441908180459	FALSE	TRUE
submit2::20201124003750::6224630324609705794	31.472801187154666	40	1018880	0.05	13	10	25	15	0.04492865011733365	estimated	66232	13	1.068674548858381e-09	0.0064938699744308765	5.710235226344929e-12	1.0535764477982744e-07	3.4698613458055525e-05	0.64021253874096	FALSE	TRUE
submit2::20201124003750::6224630324609705794	32.219338336598376	40	1123200	0.1	17	13	25	15	0.05128837617176866	estimated	27841	14	1.624362550152227e-12	0.006379314302161628	7.877032891408946e-14	9.230485345899626e-11	0.0003093525431133183	0.36250630856684335	FALSE	TRUE
submit2::20201124003750::6224630324609705794	42.053517075795455	40	1169280	0.05	15	12	25	15	0.03760739211221272	estimated	4659	13	1.962399841862961e-09	0.02628680404201471	1.2148787682848254e-10	3.678129019418986e-08	0.0016273584738159348	0.49269396945592714	FALSE	TRUE
submit2::20201124003750::6224630324609705794	25.304803630854202	40	921600	0.1	17	12	25	15	0.05926277891741409	estimated	13725	14	9.850156762864854e-11	0.009173761896799859	9.36818648788286e-13	7.902825948500015e-09	8.724887767132302e-05	0.7360151245177208	FALSE	TRUE
submit2::20201124003740::6008822842747013334	22.371723517939213	20	16289417	0.1	12	4	5	15	0.2937687412824442	estimated	1814	19	0.0505799862181832	0.051901580764523204	1.721661985036871e-10	0.9745020622053837	1.7666469536023164e-10	0.9999646355887306	FALSE	FALSE
submit2::20201124003750::6224630324609705794	28.929788054636006	40	2829312	0.05	15	11	25	15	0.04905369520541265	estimated	168329	14	1.2076626179972685e-11	0.0019077347962878938	1.2971409642001245e-15	6.128600427953887e-09	2.049083010616632e-07	0.9681300153466235	FALSE	FALSE
submit2::20201124003740::6008822842747013334	21.669247889321735	20	13068107	0.1	11	4	5	15	0.12583564318476506	estimated	142714	15	0.0017992169252045642	0.004433828455597645	1.985991128726714e-08	0.39828514138537385	4.894098013285325e-08	0.9814980998555507	FALSE	FALSE
submit2::20201124003740::6008822842747013334	35.06006879874376	20	16772209	0.1	12	4	5	15	0.0992480642881122	estimated	104585	16	0.00539353909668881	0.013351375744926727	0.0004627492726920382	0.10290146179582393	0.0011455074867624407	0.2547262672076884	FALSE	TRUE
submit2::20201124003750::6224630324609705794	30.631553331503998	40	1468800	0.05	14	11	25	15	0.0504798303974393	estimated	8936	13	3.433223736671348e-08	0.014141777965059964	6.312684914727087e-10	1.5622078693531108e-06	0.0002600255482155306	0.6434884096741267	FALSE	TRUE
submit2::20201124003750::6224630324609705794	22.283504500983387	40	1726464	0.1	17	11	25	15	0.051467214972118265	estimated	26744	14	4.188613079516964e-11	0.007863979059835945	7.42217390302476e-13	2.9693118912294248e-09	0.0001393487988596421	0.5574782414002022	FALSE	TRUE
submit2::20201124003740::6008822842747013334	18.119045701151535	20	18654445	0.1	9	5	5	15	inf	estimated	1	20	1.0	1.0	0.0	1.0	0.0	1.0	FALSE	FALSE
submit2::20201124003740::6008822842747013334	25.561722025428917	20	14832977	0.1	9	4	5	15	0.0978567227264586	estimated	327115	13	0.0017607916510371847	0.005100843212567943	0.00028503010205601536	0.013957576987883516	0.0008257046542636465	0.04043375137575357	FALSE	TRUE
submit2::20201124003750::6224630324609705794	18.090240336330556	40	296960	0.1	16	10	25	15	0.055102679481142156	estimated	7650	10	7.622842666805463e-09	0.023508732931951014	1.5658133953743775e-11	2.7520018167430106e-07	4.828945124818365e-05	0.8487132499766927	FALSE	TRUE
submit2::20201124003740::6008822842747013334	37.56310731839111	20	14944541	0.1	8	4	5	15	0.11902081411380475	estimated	14335	12	0.02149404033073009	0.0474599931770332	4.83631839039392e-08	0.44846591887034915	1.0678850243055215e-07	0.9902367876033465	FALSE	FALSE
submit2::20201124003750::6224630324609705794	30.47947112997627	40	4540800	0.05	13	12	25	15	0.048882468975717755	estimated	60071	15	3.434630785685318e-10	0.004033963686201343	1.5849260322066573e-11	2.916881751178831e-08	0.0001861490931101965	0.3425868978476235	FALSE	TRUE
submit2::20201124003750::6224630324609705794	27.317461156770335	40	2265408	0.05	15	12	25	15	0.05102283365976485	estimated	431243	16	4.279691991547996e-12	0.0007011919808930188	1.7797724342063794e-13	1.5584333452453447e-09	2.9160092855854423e-05	0.25533635752302336	FALSE	TRUE
submit2::20201124003750::6224630324609705794	28.57337667880622	40	764928	0.1	14	10	25	15	0.0520870274625698	estimated	9413	14	4.343553365065522e-09	0.02107639905465744	5.74797972728456e-13	1.997473815006275e-07	2.789115369565695e-06	0.9692422698176321	FALSE	FALSE
submit2::20201124003740::6008822842747013334	27.804647084631355	20	19948109	0.1	13	5	5	15	inf	estimated	1	20	1.0	1.0	0.0	1.0	0.0	1.0	FALSE	FALSE
submit2::20201124003750::6224630324609705794	29.04934585973874	40	1892000	0.1	15	14	25	15	0.06997212472682116	estimated	20002	15	7.96576918207701e-12	0.01133610736877312	1.8275150772069484e-12	1.0620329198458981e-10	0.002600741580597481	0.15113818808148743	FALSE	TRUE
submit2::20201124003750::6224630324609705794	28.35534044596275	40	2284800	0.05	16	11	25	15	0.04075130458167201	estimated	52976	17	9.003529040542003e-11	0.00243255779058645	3.4844994372921725e-13	3.0202443975696326e-08	9.41435987412433e-06	0.8160043695867112	FALSE	TRUE
submit2::20201124003750::6224630324609705794	49.385359692226416	40	1188000	0.05	12	7	25	15	0.024559563680263255	estimated	12915	9	8.312838551541807e-06	0.0326337979612	2.279683214847901e-07	0.00011045441342723846	0.0008949376435933196	0.4336120555401392	FALSE	TRUE
submit2::20201124003750::6224630324609705794	34.03672753671535	40	3203712	0.05	16	13	25	15	0.052014351714611134	estimated	365114	17	1.393465501878752e-11	0.0011369784776192617	1.8580450091495167e-12	1.0558333268317012e-09	0.00015160455590774305	0.0861492277305938	FALSE	TRUE
submit2::20201124003750::6224630324609705794	40.34501325629145	40	753664	0.1	18	13	25	15	0.058302889039279285	estimated	18156	15	1.4975712021209204e-08	0.010176810906668535	2.2232187685421006e-11	1.2840633344078016e-06	1.5107980828935955e-05	0.8725908810177112	FALSE	TRUE
submit2::20201124003750::6224630324609705794	31.256342721229352	40	1909440	0.1	16	11	25	15	0.04323111402758485	estimated	35963	13	4.4278636370923035e-09	0.015193955124745062	3.00405961380775e-10	6.423302368709733e-08	0.001030825488434129	0.22041186437018062	FALSE	TRUE
submit2::20201124003740::6008822842747013334	17.960868758472014	20	15946085	0.1	11	4	5	15	0.30405415633647626	estimated	141	17	0.09178961483299355	0.09619410770626209	1.0136243844735815e-06	0.9516688306869594	1.0622627994588498e-06	0.9973343298842181	FALSE	FALSE
submit2::20201124003750::6224630324609705794	35.695018069962	40	3492864	0.1	19	14	25	15	0.052585747180220216	estimated	128120	17	1.3341007544816493e-11	0.0038338613571828064	2.1031875478673122e-13	1.6539392653797976e-09	6.044018369369316e-05	0.47529947160030295	FALSE	TRUE
submit2::20201124003750::6224630324609705794	56.613874546585656	40	2529280	0.1	20	14	25	15	0.06931558229380343	estimated	25145	16	3.535823114500718e-10	0.007145423644325712	1.4484958526886682e-12	3.895562752194963e-08	2.9272155815890837e-05	0.7872409138153157	FALSE	TRUE
submit2::20201124003750::6224630324609705794	31.9041606049361	40	221184	0.1	16	12	25	15	0.04288874914441379	estimated	11139	13	2.7852571310502312e-11	0.007256307518604966	7.203435275010011e-13	2.3847178375593067e-09	0.00018766792108034172	0.6212800168976891	FALSE	TRUE
submit2::20201124003759::7973333026858831138	36.39935607178237	80	32768	0.001	2	2	65	15	0.0013850395804007635	estimated	5	2	0.011231902558780794	0.8718229922545102	0.011231902558780794	0.011231902558780794	0.8718229922545102	0.8718229922545102	TRUE	TRUE
submit2::20201124003750::6224630324609705794	37.51806498452429	40	115200	0.1	14	12	25	15	0.04930875592468515	estimated	4438	12	2.5673538599705127e-11	0.02852545605575354	1.877284426163324e-12	3.2219310208776815e-10	0.0020858205500073703	0.3579835767235101	FALSE	TRUE
submit2::20201124003750::6224630324609705794	31.279718296850042	40	907200	0.1	16	13	25	15	0.059233650020295146	estimated	170053	16	4.465737582164092e-12	0.0017312685113869185	1.998891353103488e-14	1.7432118265940686e-09	7.749263349313615e-06	0.6758049904484258	FALSE	TRUE
submit2::20201124003759::7973333026858831138	52.81277620849912	80	61440	0.001	2	2	65	15	0.0013791211454807302	estimated	7	2	0.0026015706941542073	0.7377874244687754	0.0005555887001225726	0.00315715939427678	0.15756110608428103	0.8953485305530564	FALSE	TRUE
submit2::20201124003759::7973333026858831138	38.69818806562452	80	40960	0.001	2	2	65	15	0.0011411477531774908	estimated	5	2	0.01365923235611827	0.9137319970873172	0.01365923235611827	0.01365923235611827	0.9137319970873172	0.9137319970873172	TRUE	TRUE
submit2::20201124003759::7973333026858831138	55.78252689224738	80	40960	0.001	2	2	65	15	0.0012660817926365034	estimated	6	2	0.0008403902275699676	0.8651555590604634	0.0008403902275699676	0.0008403902275699676	0.8651555590604634	0.8651555590604634	TRUE	TRUE
submit2::20201124003759::7973333026858831138	35.87368822686613	80	40960	0.001	3	3	65	15	0.0026234105110664913	estimated	7	3	4.997748058629392e-05	0.8289484536261938	4.997748058629392e-05	4.997748058629392e-05	0.8289484536261938	0.8289484536261938	TRUE	TRUE
submit2::20201124003759::7973333026858831138	35.218961336807666	80	40960	0.001	3	3	65	15	0.0023617417948364324	estimated	11	3	5.086977515727541e-05	0.8009312515499741	5.086977515727541e-05	5.086977515727541e-05	0.8009312515499741	0.8009312515499741	TRUE	TRUE
submit2::20201124003759::7973333026858831138	31.117408169440026	80	32768	0.001	2	2	65	15	0.0018594596944849762	estimated	6	2	0.0014028821135457887	0.8736246747129869	0.0014028821135457887	0.0014028821135457887	0.8736246747129869	0.8736246747129869	TRUE	TRUE
submit2::20201124003759::7973333026858831138	35.62288712128392	80	32768	0.001	2	2	65	15	0.001448719220543159	estimated	7	2	0.005185748915503101	0.8537823124928059	0.005185748915503101	0.005185748915503101	0.8537823124928059	0.8537823124928059	TRUE	TRUE
submit2::20201124003759::7973333026858831138	51.31566295620168	80	40960	0.001	4	4	65	15	0.004014403160242	estimated	10	4	3.1255203203552282e-06	0.7545967934426929	3.1255203203552282e-06	3.1255203203552282e-06	0.7545967934426929	0.7545967934426929	TRUE	TRUE
submit2::20201124003759::7973333026858831138	31.857361309949724	80	40960	0.001	3	1	65	15	0.0	estimated	1	1	1.0	1.0	0.0	1.0	0.0	1.0	FALSE	FALSE
submit2::20201124003759::7973333026858831138	44.83688962592291	80	32768	0.001	2	2	65	15	0.001322294348913895	estimated	4	2	0.003158514298427647	0.9172948102846542	0.003158514298427647	0.003158514298427647	0.9172948102846542	0.9172948102846542	TRUE	TRUE
submit2::20201124003759::7973333026858831138	40.228926666769894	80	32768	0.001	3	3	65	15	0.002764911403974094	estimated	10	3	0.00010391282659038287	0.7591350002672183	0.00010391282659038287	0.00010391282659038287	0.7591350002672183	0.7591350002672183	TRUE	TRUE
submit2::20201124003759::7973333026858831138	47.2060937119911	80	40960	0.001	3	3	65	15	0.002292009970101719	estimated	6	3	0.0001425181095295282	0.8511108162034925	0.0001425181095295282	0.0001425181095295282	0.8511108162034925	0.8511108162034925	TRUE	TRUE
submit2::20201124003759::7973333026858831138	39.284594406657135	80	40960	0.001	2	2	65	15	0.0015183412420017698	estimated	7	2	0.009143836189491219	0.864426960211504	0.009143836189491219	0.009143836189491219	0.864426960211504	0.864426960211504	TRUE	TRUE
submit2::20201124003759::7973333026858831138	66.4356931041215	80	32768	0.001	2	2	65	15	0.0011869957802062483	estimated	8	2	0.0005305692376324846	0.8793576761723706	0.0005305692376324846	0.0005305692376324846	0.8793576761723706	0.8793576761723706	TRUE	TRUE
submit2::20201124003759::7973333026858831138	38.90689458823552	80	51200	0.001	2	1	65	15	0.0	estimated	1	1	1.0	1.0	0.0	1.0	0.0	1.0	FALSE	FALSE
submit2::20201124003750::6224630324609705794	28.49665738969327	40	3594240	0.05	15	12	25	15	0.04613252886751853	estimated	49936	14	2.6538835376416643e-10	0.007766501263005061	6.921420833662096e-12	1.411896175914065e-08	0.0002025530618958322	0.41318668577344336	FALSE	TRUE
submit2::20201124003759::7973333026858831138	33.66860825281715	80	32768	0.001	3	3	65	15	0.002524493321915664	estimated	6	3	0.00010991666715416268	0.8434443574686	0.00010991666715416268	0.00010991666715416268	0.8434443574686	0.8434443574686	TRUE	TRUE
submit2::20201124003759::7973333026858831138	37.75005359609405	80	51200	0.001	2	1	65	15	0.0	estimated	1	1	1.0	1.0	0.0	1.0	0.0	1.0	FALSE	FALSE
submit2::20201124003759::7973333026858831138	33.048377952354315	80	40960	0.001	4	4	65	15	0.004498332155773467	estimated	29	4	1.1883178795515673e-07	0.6233931258612824	1.1883178795515673e-07	1.1883178795515673e-07	0.6233931258612824	0.6233931258612824	TRUE	TRUE
submit2::20201124003750::6224630324609705794	25.470677060118263	40	288000	0.1	11	8	25	15	0.04272860429990878	estimated	11544	8	2.3900450530960783e-08	0.020688901047487177	1.0116572277621132e-10	8.5858907093043e-07	8.757189012831625e-05	0.7432188069393451	FALSE	TRUE
submit2::20201124003759::7973333026858831138	44.43120948986933	80	51200	0.001	2	2	65	15	0.0013054321352704023	estimated	5	2	0.006142376605668402	0.9133346231158868	0.006142376605668402	0.006142376605668402	0.9133346231158868	0.9133346231158868	TRUE	TRUE
submit2::20201124003759::7973333026858831138	40.81648911037518	80	40960	0.001	2	2	65	15	0.0012497218657327276	estimated	5	2	0.0054122599847513785	0.9159572678289852	0.0054122599847513785	0.0054122599847513785	0.9159572678289852	0.9159572678289852	TRUE	TRUE
submit2::20201124003759::7973333026858831138	28.67795631572894	80	40960	0.001	2	2	65	15	0.001623441782248594	estimated	3	2	0.0021191205595984153	0.9184970323112083	0.0021191205595984153	0.0021191205595984153	0.9184970323112083	0.9184970323112083	TRUE	TRUE
submit2::20201124003759::7973333026858831138	44.818283767842885	80	40960	0.001	2	2	65	15	0.0012094284729102587	estimated	2	2	0.008233897827884694	0.9497488909730194	0.008233897827884694	0.008233897827884694	0.9497488909730194	0.9497488909730194	TRUE	TRUE
submit2::20201124003759::7973333026858831138	57.931397378338275	80	51200	0.001	2	2	65	15	0.0015246329638939056	estimated	4	2	0.0034519146005163484	0.9162428372774382	0.0034519146005163484	0.0034519146005163484	0.9162428372774382	0.9162428372774382	TRUE	TRUE
submit2::20201124003759::7973333026858831138	40.520819323282055	80	32768	0.001	2	2	65	15	0.0014093772026544894	estimated	7	2	0.002432612357737283	0.8799296055127974	0.002432612357737283	0.002432612357737283	0.8799296055127974	0.8799296055127974	TRUE	TRUE
submit2::20201124003759::7973333026858831138	52.839069429835895	80	32768	0.001	4	3	65	15	0.00227924629446679	estimated	8	3	0.0003093048692656668	0.8171063596073345	5.084689260518848e-06	0.00035283893449822323	0.013432481490708446	0.9321125075723994	FALSE	TRUE
submit2::20201124003759::7973333026858831138	36.734098041400536	80	40960	0.001	2	2	65	15	0.001500980489080615	estimated	5	2	0.006155751584181587	0.8908065963825659	0.006155751584181587	0.006155751584181587	0.8908065963825659	0.8908065963825659	TRUE	TRUE
submit2::20201124003759::7973333026858831138	32.637568450569404	80	61440	0.001	3	3	65	15	0.0027477286818406578	estimated	18	3	6.696760824273994e-05	0.5275671030266964	3.876791751048248e-05	0.00010573552575322243	0.30541150368171444	0.8329786067084108	FALSE	TRUE
submit2::20201124003759::7973333026858831138	35.4908646322085	80	49152	0.001	3	3	65	15	0.0027827817467370153	estimated	10	3	2.2015392297926906e-05	0.6084725494939176	8.799520015596376e-06	3.0814912313523284e-05	0.2432055856990962	0.8516781351930138	FALSE	TRUE
submit2::20201124003759::7973333026858831138	28.49513602404355	80	80000	0.001	2	2	65	15	0.0017760794274390116	estimated	5	2	0.0006927065818739221	0.9034318048070268	0.0006927065818739221	0.0006927065818739221	0.9034318048070268	0.9034318048070268	TRUE	TRUE
submit2::20201124003759::7973333026858831138	33.19693945653242	80	32768	0.001	2	2	65	15	0.0015011468401420233	estimated	6	2	0.0015299147904527409	0.8731081107032092	0.0015299147904527409	0.0015299147904527409	0.8731081107032092	0.8731081107032092	TRUE	TRUE
submit2::20201124003759::7973333026858831138	36.66718359215618	80	40960	0.001	2	2	65	15	0.001604765714733057	estimated	7	2	0.003710845644890467	0.8291402848333784	0.003710845644890467	0.003710845644890467	0.8291402848333784	0.8291402848333784	TRUE	TRUE
submit2::20201124003759::7973333026858831138	54.78469646613523	80	61440	0.001	3	3	65	15	0.002699476216872131	estimated	16	3	5.022256111078128e-05	0.4664152658999847	5.022256111078128e-05	5.022256111078128e-05	0.4664152658999847	0.4664152658999847	TRUE	TRUE
submit2::20201124003759::7973333026858831138	38.48983986079021	80	40960	0.001	2	2	65	15	0.0014386938259809386	estimated	6	2	0.005725462875817909	0.8862594710037299	0.005725462875817909	0.005725462875817909	0.8862594710037299	0.8862594710037299	TRUE	TRUE
submit2::20201124003759::7973333026858831138	32.08699193059346	80	61440	0.001	2	2	65	15	0.0015534650306590293	estimated	5	2	0.0009225001280937171	0.7653586891972947	0.0009225001280937171	0.0009225001280937171	0.7653586891972947	0.7653586891972947	TRUE	TRUE
submit2::20201124003759::7973333026858831138	36.390472512877224	80	40960	0.001	2	1	65	15	0.0	estimated	1	1	1.0	1.0	0.0	1.0	0.0	1.0	FALSE	FALSE
submit2::20201124003759::7973333026858831138	39.27557959781514	80	40960	0.001	2	2	65	15	0.001481621193676082	estimated	5	2	0.009396925422855577	0.9212709402421195	0.009396925422855577	0.009396925422855577	0.9212709402421195	0.9212709402421195	TRUE	TRUE
submit2::20201124003759::7973333026858831138	48.3535633088033	80	32768	0.001	2	2	65	15	0.0012103395603476179	estimated	5	2	0.004659209758495571	0.9007902285668183	0.004659209758495571	0.004659209758495571	0.9007902285668183	0.9007902285668183	TRUE	TRUE
submit2::20201124003759::7973333026858831138	39.64654780575398	80	40960	0.001	2	2	65	15	0.0013223982884036296	estimated	6	2	0.002942174299862089	0.8891244478490484	0.002942174299862089	0.002942174299862089	0.8891244478490484	0.8891244478490484	TRUE	TRUE
submit2::20201124003759::7973333026858831138	35.879889494220656	80	64000	0.001	3	3	65	15	0.002577545748604473	estimated	13	3	5.544685424939317e-05	0.7807900535018871	5.544685424939317e-05	5.544685424939317e-05	0.7807900535018871	0.7807900535018871	TRUE	TRUE
submit2::20201124003759::7973333026858831138	33.429670517840385	80	40960	0.001	2	2	65	15	0.0014376155131247288	estimated	2	2	0.0021441284919087025	0.9413069712257723	0.0021441284919087025	0.0021441284919087025	0.9413069712257723	0.9413069712257723	TRUE	TRUE
submit2::20201124003759::7973333026858831138	31.453239000508983	80	49152	0.001	2	2	65	15	0.0014711615653266983	estimated	9	2	0.0025477545383330137	0.6301784834555283	0.0025477545383330137	0.0025477545383330137	0.6301784834555283	0.6301784834555283	TRUE	TRUE
submit2::20201124003759::7973333026858831138	37.27286513481829	80	51200	0.001	2	2	65	15	0.0011830732687026586	estimated	4	2	0.0027174031133566476	0.903198354984498	0.0027174031133566476	0.0027174031133566476	0.903198354984498	0.903198354984498	TRUE	TRUE
submit2::20201124003759::7973333026858831138	32.75397921036273	80	51200	0.001	3	3	65	15	0.003080996546868912	estimated	7	3	3.266550809154092e-05	0.7948969140042739	3.266550809154092e-05	3.266550809154092e-05	0.7948969140042739	0.7948969140042739	TRUE	TRUE
submit2::20201124003759::7973333026858831138	39.403001523472184	80	66560	0.001	2	2	65	15	0.001330014213423601	estimated	7	2	0.0021665155523488983	0.8815439524388485	0.0021665155523488983	0.0021665155523488983	0.8815439524388485	0.8815439524388485	TRUE	TRUE
submit2::20201124003759::7973333026858831138	49.611994096039105	80	32768	0.001	2	2	65	15	0.0013180417974925978	estimated	5	2	0.002418494092276767	0.8856557956662461	0.002418494092276767	0.002418494092276767	0.8856557956662461	0.8856557956662461	TRUE	TRUE
submit2::20201124003759::7973333026858831138	34.474075259634844	80	51200	0.001	2	1	65	15	0.0	estimated	1	1	1.0	1.0	0.0	1.0	0.0	1.0	FALSE	FALSE
submit2::20201124003759::7973333026858831138	41.16787870437484	80	49152	0.001	2	2	65	15	0.0013788087540054154	estimated	11	2	0.0030361818750597198	0.5873169828439283	0.0014640631688680006	0.004500245043927721	0.28320739613649193	0.8705243789804202	FALSE	TRUE
submit2::20201124003759::7973333026858831138	36.46702231044977	80	32768	0.001	2	2	65	15	0.0014787983963951952	estimated	2	2	0.004942567103294744	0.9497333193085227	0.004942567103294744	0.004942567103294744	0.9497333193085227	0.9497333193085227	TRUE	TRUE
submit2::20201124003759::7973333026858831138	39.22846396835833	80	32768	0.001	3	3	65	15	0.0030797115505011665	estimated	9	3	2.000184813520255e-05	0.7963802094665456	2.000184813520255e-05	2.000184813520255e-05	0.7963802094665456	0.7963802094665456	TRUE	TRUE
submit2::20201124003759::7973333026858831138	36.41859757074068	80	32768	0.001	2	2	65	15	0.0013170126801602942	estimated	7	2	0.004351856417934733	0.875431997512545	0.004351856417934733	0.004351856417934733	0.875431997512545	0.875431997512545	TRUE	TRUE
submit2::20201124003759::7973333026858831138	35.08815587132229	80	40960	0.001	3	3	65	15	0.0028478161291038214	estimated	8	3	0.0002493383821349301	0.8230274663809378	0.0002493383821349301	0.0002493383821349301	0.8230274663809378	0.8230274663809378	TRUE	TRUE
submit2::20201124003759::7973333026858831138	42.02454445269918	80	32768	0.001	2	2	65	15	0.0015105991263584995	estimated	3	2	0.0027885888029863786	0.9359904594424353	0.0027885888029863786	0.0027885888029863786	0.9359904594424353	0.9359904594424353	TRUE	TRUE
submit2::20201124003750::6224630324609705794	26.637190936537806	40	706560	0.1	12	10	25	15	0.04377917856052048	estimated	4403	12	4.922503373091842e-09	0.029862812088532083	3.2078126576536903e-10	7.502821987747603e-08	0.0019460485722442096	0.4551654842505135	FALSE	TRUE
submit2::20201124003759::7973333026858831138	29.009682533691024	80	40960	0.001	2	2	65	15	0.0014024375561095144	estimated	8	2	0.0030517019272040045	0.8618436145264932	0.0030517019272040045	0.0030517019272040045	0.8618436145264932	0.8618436145264932	TRUE	TRUE
submit2::20201124003759::7973333026858831138	35.42344018772779	80	40960	0.001	3	3	65	15	0.00293590128365347	estimated	7	3	8.726104364138328e-05	0.824245966220442	8.726104364138328e-05	8.726104364138328e-05	0.824245966220442	0.824245966220442	TRUE	TRUE
submit2::20201124003759::7973333026858831138	42.34362592480851	80	40960	0.001	2	2	65	15	0.0014786410928182966	estimated	6	2	0.0022015478313571228	0.8718411798268737	0.0022015478313571228	0.0022015478313571228	0.8718411798268737	0.8718411798268737	TRUE	TRUE
submit2::20201124003759::7973333026858831138	41.19242317616868	80	51200	0.001	3	3	65	15	0.002582578112008295	estimated	11	3	0.00012920903246904484	0.7672653181082417	0.00012920903246904484	0.00012920903246904484	0.7672653181082417	0.7672653181082417	TRUE	TRUE
submit2::20201124003759::7973333026858831138	26.202200850574187	80	49152	0.001	2	2	65	15	0.001826296911289887	estimated	10	2	0.00637816045043251	0.5950694766656119	0.00637816045043251	0.00637816045043251	0.5950694766656119	0.5950694766656119	TRUE	TRUE
submit2::20201124003759::7973333026858831138	28.604330210908284	80	51200	0.001	2	2	65	15	0.0014491338993461182	estimated	6	2	0.008943552326535988	0.892742199888391	0.008943552326535988	0.008943552326535988	0.892742199888391	0.892742199888391	TRUE	TRUE
submit2::20201124003759::7973333026858831138	34.777356911211164	80	40960	0.001	2	2	65	15	0.001331197656350415	estimated	4	2	0.003171558191357871	0.8959598416731321	0.003171558191357871	0.003171558191357871	0.8959598416731321	0.8959598416731321	TRUE	TRUE
submit2::20201124003759::7973333026858831138	59.20628893590779	80	32768	0.001	2	2	65	15	0.0012506019102169297	estimated	4	2	0.004433990154730438	0.8861596317881307	0.004433990154730438	0.004433990154730438	0.8861596317881307	0.8861596317881307	TRUE	TRUE
submit2::20201124003759::7973333026858831138	36.152431479544916	80	32768	0.001	3	3	65	15	0.003225126908093315	estimated	8	3	0.0001951887949328426	0.819808231407227	0.0001951887949328426	0.0001951887949328426	0.819808231407227	0.819808231407227	TRUE	TRUE
submit2::20201124003759::7973333026858831138	37.903760715005546	80	32768	0.001	2	1	65	15	0.0	estimated	1	1	1.0	1.0	0.0	1.0	0.0	1.0	FALSE	FALSE
submit2::20201124003750::6224630324609705794	30.761909675253193	40	1575936	0.1	19	14	25	15	0.07552373497422353	estimated	40832	16	6.261846090058668e-13	0.003207000756284432	9.411289876886091e-14	4.278914164139319e-11	0.0004819986521339577	0.21914433480338705	FALSE	TRUE
submit2::20201124003759::7973333026858831138	41.90284502706595	80	40960	0.001	2	2	65	15	0.0015167358378137155	estimated	4	2	0.0015846182864958402	0.9124158577187116	0.0015846182864958402	0.0015846182864958402	0.9124158577187116	0.9124158577187116	TRUE	TRUE
submit2::20201124003759::7973333026858831138	32.590785839602326	80	40960	0.001	2	2	65	15	0.0013247469039266765	estimated	6	2	0.009468811522101809	0.8879498758302004	0.009468811522101809	0.009468811522101809	0.8879498758302004	0.8879498758302004	TRUE	TRUE
submit2::20201124003759::7973333026858831138	35.557372979577536	80	32768	0.001	2	2	65	15	0.0014051186515055864	estimated	6	2	0.008414480944101221	0.8711924705859336	0.008414480944101221	0.008414480944101221	0.8711924705859336	0.8711924705859336	TRUE	TRUE
submit2::20201124003759::7973333026858831138	36.48797726949871	80	61440	0.001	2	2	65	15	0.0013781963611031677	estimated	9	2	0.005164031142684762	0.7967096890963693	0.005164031142684762	0.005164031142684762	0.7967096890963693	0.7967096890963693	TRUE	TRUE
submit2::20201124003759::7973333026858831138	37.097411717063245	80	32768	0.001	4	3	65	15	0.002662067746610205	estimated	11	3	6.729334594637503e-06	0.7647243845606781	1.389813778048486e-07	8.158666234952666e-06	0.015793901627644238	0.9271542271552413	FALSE	TRUE
submit2::20201124003759::7973333026858831138	28.761715234937732	80	40960	0.001	4	3	65	15	0.0028974563560653236	estimated	10	3	3.296726658342432e-05	0.7701015196827375	7.096564735751328e-07	3.981425006662808e-05	0.016577277566217206	0.9300441819691209	FALSE	TRUE
submit2::20201124003759::7973333026858831138	33.189283875091164	80	66560	0.001	2	2	65	15	0.0015298555863809326	estimated	3	2	0.004245670255170198	0.9151041917403923	0.004245670255170198	0.004245670255170198	0.9151041917403923	0.9151041917403923	TRUE	TRUE
submit2::20201124003759::7973333026858831138	34.173590491559736	80	66560	0.001	2	2	65	15	0.0017693652467358151	estimated	6	2	0.0006806995645435096	0.8899518731631428	0.0006806995645435096	0.0006806995645435096	0.8899518731631428	0.8899518731631428	TRUE	TRUE
submit2::20201124003759::7973333026858831138	36.411288484541195	80	83200	0.001	2	2	65	15	0.0016073019789052164	estimated	6	2	0.00434201770781262	0.8864705383270917	0.00434201770781262	0.00434201770781262	0.8864705383270917	0.8864705383270917	TRUE	TRUE
submit2::20201124003759::7973333026858831138	26.413573133838092	80	32768	0.001	4	3	65	15	0.003112666937568132	estimated	10	3	5.365328428609738e-05	0.796121667455925	1.7766024580271452e-06	5.542988674412453e-05	0.02636169863803403	0.8224833660939591	FALSE	TRUE
submit2::20201124003759::7973333026858831138	44.68150317737725	80	110592	0.001	3	3	65	15	0.002297917439337853	estimated	34	3	7.708503380093383e-06	0.2682688344921844	3.474324798106693e-06	1.7923898446861156e-05	0.12091232477660084	0.6237817003898709	FALSE	TRUE
submit2::20201124003759::7973333026858831138	45.06608307460434	80	40960	0.001	2	2	65	15	0.0013987615398410095	estimated	5	2	0.009875286063710945	0.8959639751994973	0.009875286063710945	0.009875286063710945	0.8959639751994973	0.8959639751994973	TRUE	TRUE
submit2::20201124003759::7973333026858831138	36.481649254246435	80	51200	0.001	2	2	65	15	0.0016138251442539737	estimated	4	2	0.002751317352317403	0.9147407813607965	0.002751317352317403	0.002751317352317403	0.9147407813607965	0.9147407813607965	TRUE	TRUE
submit2::20201124003759::7973333026858831138	53.61842663718082	80	51200	0.001	2	2	65	15	0.0013477819734135272	estimated	7	2	0.002272795823762639	0.8794412526777221	0.002272795823762639	0.002272795823762639	0.8794412526777221	0.8794412526777221	TRUE	TRUE
submit2::20201124003759::7973333026858831138	35.435441375298325	80	40960	0.001	2	2	65	15	0.0014945283502612312	estimated	4	2	0.005232003966095136	0.9095895213480159	0.005232003966095136	0.005232003966095136	0.9095895213480159	0.9095895213480159	TRUE	TRUE
submit2::20201124003759::7973333026858831138	36.49667170082452	80	40960	0.001	2	2	65	15	0.0014288871150631706	estimated	7	2	0.00357126796787598	0.8483864246324758	0.00357126796787598	0.00357126796787598	0.8483864246324758	0.8483864246324758	TRUE	TRUE
submit2::20201124003759::7973333026858831138	35.345688003970054	80	40960	0.001	2	2	65	15	0.0015041475823030115	estimated	6	2	0.005786325454447987	0.8878827151639747	0.005786325454447987	0.005786325454447987	0.8878827151639747	0.8878827151639747	TRUE	TRUE
submit2::20201124003759::7973333026858831138	38.2183606558268	80	40960	0.001	2	2	65	15	0.0015781560367664467	estimated	6	2	0.0017748497806839311	0.8690709276131608	0.0017748497806839311	0.0017748497806839311	0.8690709276131608	0.8690709276131608	TRUE	TRUE
submit2::20201124003759::7973333026858831138	30.171903657935083	80	40960	0.001	3	3	65	15	0.002812412200347932	estimated	9	3	0.00018380653773634228	0.8338741286550863	0.00018380653773634228	0.00018380653773634228	0.8338741286550863	0.8338741286550863	TRUE	TRUE
submit2::20201124003759::7973333026858831138	29.863225203729378	80	83200	0.001	2	1	65	15	0.0	estimated	1	1	1.0	1.0	0.0	1.0	0.0	1.0	FALSE	FALSE
submit2::20201124003759::7973333026858831138	29.180384164135432	80	73728	0.001	3	3	65	15	0.00302308231425317	estimated	28	3	0.0001229420554229041	0.45679432597891345	5.743962173156003e-05	0.00018038167715446414	0.21341837179390089	0.6702126977728143	FALSE	TRUE
submit2::20201124003759::7973333026858831138	39.23732775532514	80	32768	0.001	2	2	65	15	0.0015137408946134252	estimated	7	2	0.00631905036197285	0.8605606021350924	0.00631905036197285	0.00631905036197285	0.8605606021350924	0.8605606021350924	TRUE	TRUE
submit2::20201124003759::7973333026858831138	56.070275246462984	80	32768	0.001	3	3	65	15	0.002861069603271378	estimated	12	3	9.511505673600396e-05	0.7068974046795299	9.511505673600396e-05	9.511505673600396e-05	0.7068974046795299	0.7068974046795299	TRUE	TRUE
submit2::20201124003759::7973333026858831138	43.600414521137395	80	65536	0.001	5	5	65	15	0.005246758039802918	estimated	29	5	4.2969409975294614e-08	0.5821243696002225	4.2969409975294614e-08	4.2969409975294614e-08	0.5821243696002225	0.5821243696002225	TRUE	TRUE
submit2::20201124003759::7973333026858831138	35.93544366488605	80	51200	0.001	3	3	65	15	0.0026020420733850976	estimated	9	3	0.00012607302899599027	0.8174977952589745	0.00012607302899599027	0.00012607302899599027	0.8174977952589745	0.8174977952589745	TRUE	TRUE
submit2::20201124003759::7973333026858831138	41.59343644301331	80	32768	0.001	2	2	65	15	0.0014433513830220547	estimated	8	2	0.009406478338137505	0.8378161645097797	0.009406478338137505	0.009406478338137505	0.8378161645097797	0.8378161645097797	TRUE	TRUE
submit2::20201124003759::7973333026858831138	33.31234738327312	80	40960	0.001	2	2	65	15	0.0014246852595991794	estimated	5	2	0.0012812118728883607	0.8885798544629541	0.0012812118728883607	0.0012812118728883607	0.8885798544629541	0.8885798544629541	TRUE	TRUE
submit2::20201124003759::7973333026858831138	41.065721140340735	80	32768	0.001	4	3	65	15	0.00253789623718083	estimated	7	3	7.19596673947166e-06	0.826911887019686	5.191730604492263e-08	8.359930345778314e-06	0.005965986095391207	0.9606667217709015	FALSE	FALSE
submit2::20201124003759::7973333026858831138	33.185381581555085	80	32768	0.001	2	2	65	15	0.0014588827250880852	estimated	3	2	0.003257830631892741	0.9230829885768627	0.003257830631892741	0.003257830631892741	0.9230829885768627	0.9230829885768627	TRUE	TRUE
submit2::20201124003759::7973333026858831138	37.53743827806187	80	32768	0.001	2	2	65	15	0.0016217277627618414	estimated	6	2	0.007370486973013121	0.8928321055689993	0.007370486973013121	0.007370486973013121	0.8928321055689993	0.8928321055689993	TRUE	TRUE
submit2::20201124003759::7973333026858831138	37.22634303415846	80	51200	0.001	3	2	65	15	0.0012244798794512168	estimated	5	2	0.00644855444972677	0.8738133789843104	0.0002464542169515916	0.0066950086666783615	0.03339585542129171	0.9072092344056022	FALSE	TRUE
submit2::20201124003759::7973333026858831138	52.693005370501616	80	40960	0.001	2	2	65	15	0.0012915869070568749	estimated	4	2	0.0036453402127528843	0.8809781026290354	0.0036453402127528843	0.0036453402127528843	0.8809781026290354	0.8809781026290354	TRUE	TRUE
submit2::20201124003759::7973333026858831138	27.876131913457453	80	32768	0.001	2	2	65	15	0.0014312924086917814	estimated	3	2	0.009583432531830685	0.9293191254395933	0.009583432531830685	0.009583432531830685	0.9293191254395933	0.9293191254395933	TRUE	TRUE
submit2::20201124003759::7973333026858831138	32.326305354955586	80	32768	0.005	4	3	65	15	0.0035509243670330507	estimated	14	3	8.11445193105356e-05	0.7000848929539394	9.470013219875248e-06	9.061453253041084e-05	0.08170377060139854	0.7817886635553379	FALSE	TRUE
submit2::20201124003759::7973333026858831138	32.9474534281831	80	32768	0.005	3	3	65	15	0.0031176536016209763	estimated	8	3	7.409411088694298e-05	0.8426991211859627	7.409411088694298e-05	7.409411088694298e-05	0.8426991211859627	0.8426991211859627	TRUE	TRUE
submit2::20201124003759::7973333026858831138	47.05277293312459	80	83200	0.001	2	2	65	15	0.0016473397432201955	estimated	9	2	0.0014794690035189824	0.8821362096749523	0.0014794690035189824	0.0014794690035189824	0.8821362096749523	0.8821362096749523	TRUE	TRUE
submit2::20201124003759::7973333026858831138	38.72802198333963	80	51200	0.001	3	1	65	15	0.0	estimated	1	1	1.0	1.0	0.0	1.0	0.0	1.0	FALSE	FALSE
submit2::20201124003759::7973333026858831138	48.729330349763444	80	40960	0.001	2	2	65	15	0.0011737889526166182	estimated	4	2	0.008558278039277183	0.8977962823021972	0.008558278039277183	0.008558278039277183	0.8977962823021972	0.8977962823021972	TRUE	TRUE
submit2::20201124003759::7973333026858831138	34.79547737005643	80	32768	0.005	8	8	65	15	0.009178940855456645	estimated	50	8	2.6854816383205346e-13	0.4714784556055401	2.6854816383205346e-13	2.6854816383205346e-13	0.4714784556055401	0.4714784556055401	TRUE	TRUE
submit2::20201124003759::7973333026858831138	35.59905622171841	80	32768	0.005	4	4	65	15	0.004343367713677839	estimated	13	4	2.8875747321015647e-06	0.7280495829843758	2.8875747321015647e-06	2.8875747321015647e-06	0.7280495829843758	0.7280495829843758	TRUE	TRUE
submit2::20201124003750::6224630324609705794	33.11196171713207	40	1640448	0.1	16	13	25	15	0.058739815305868914	estimated	49709	15	3.196466199639273e-11	0.007020619464163445	1.8343484420453908e-13	3.1090082549024204e-09	4.028906164480981e-05	0.6828529540239169	FALSE	TRUE
submit2::20201124003759::7973333026858831138	38.699151086838405	80	76800	0.001	3	3	65	15	0.0025378680275808365	estimated	8	3	6.912503475582761e-05	0.7859328618233333	6.912503475582761e-05	6.912503475582761e-05	0.7859328618233333	0.7859328618233333	TRUE	TRUE
submit2::20201124003759::7973333026858831138	37.573119130342306	80	40960	0.005	4	3	65	15	0.002825333054968868	estimated	7	3	9.407484855832508e-05	0.8476074912088277	2.3386965667722437e-07	0.00010948457225613629	0.0021071484674583603	0.9864479724201806	FALSE	FALSE
submit2::20201124003759::7973333026858831138	45.009522056729324	80	51200	0.005	3	3	65	15	0.0033507892819335697	estimated	8	3	0.00019234644339732366	0.839286905320026	0.00019234644339732366	0.00019234644339732366	0.839286905320026	0.839286905320026	TRUE	TRUE
submit2::20201124003759::7973333026858831138	37.263059321959815	80	40960	0.005	4	4	65	15	0.004410330204179521	estimated	31	4	2.7633540316982354e-07	0.6177167296578759	2.7633540316982354e-07	2.7633540316982354e-07	0.6177167296578759	0.6177167296578759	TRUE	TRUE
submit2::20201124003759::7973333026858831138	59.7825973582999	80	32768	0.005	4	4	65	15	0.003709635605436677	estimated	12	4	1.6736251340449815e-06	0.7166323162725653	1.6736251340449815e-06	1.6736251340449815e-06	0.7166323162725653	0.7166323162725653	TRUE	TRUE
submit2::20201124003750::6224630324609705794	24.283492143540062	40	698400	0.1	17	12	25	15	0.061624444580155195	estimated	16565	18	1.7785762000034182e-09	0.006389375108130287	6.706135469800074e-14	2.7670378577151493e-07	2.409118880732119e-07	0.9940334752767376	FALSE	FALSE
submit2::20201124003759::7973333026858831138	40.62264562775995	80	32768	0.005	4	4	65	15	0.003477072118007026	estimated	10	4	1.099207155012929e-06	0.7820614328393592	1.099207155012929e-06	1.099207155012929e-06	0.7820614328393592	0.7820614328393592	TRUE	TRUE
submit2::20201124003759::7973333026858831138	36.71662113971884	80	32768	0.005	5	5	65	15	0.005605378776586835	estimated	30	5	8.802716518594745e-07	0.6015513881825794	8.802716518594745e-07	8.802716518594745e-07	0.6015513881825794	0.6015513881825794	TRUE	TRUE
submit2::20201124003759::7973333026858831138	42.327615594617484	80	40960	0.005	4	2	65	15	0.0012896100202013465	estimated	8	2	0.009119787653423536	0.8377919455796661	2.7458694510730325e-06	0.010807308582002904	0.00025225009585159124	0.9928165465560036	FALSE	FALSE
submit2::20201124003759::7973333026858831138	26.58631450079455	80	51200	0.005	2	2	65	15	0.0016307676428941788	estimated	7	2	0.007262617033335323	0.8569495935051414	0.007262617033335323	0.007262617033335323	0.8569495935051414	0.8569495935051414	TRUE	TRUE
submit2::20201124003759::7973333026858831138	36.623224232571054	80	61440	0.005	6	5	65	15	0.006756750979137448	estimated	103	5	2.9111469248862726e-08	0.36212370894438084	9.1066786788311e-09	3.8218147927693826e-08	0.11327989773212364	0.4754036066765045	FALSE	TRUE
submit2::20201124003759::7973333026858831138	57.84207313254212	80	32768	0.005	3	3	65	15	0.002502157701196839	estimated	8	3	2.49413950719386e-05	0.8254208244522789	2.49413950719386e-05	2.49413950719386e-05	0.8254208244522789	0.8254208244522789	TRUE	TRUE
submit2::20201124003759::7973333026858831138	29.70219207193981	80	40960	0.005	4	4	65	15	0.004167011382068101	estimated	13	4	2.4274780585977176e-06	0.72042697775899	2.4274780585977176e-06	2.4274780585977176e-06	0.72042697775899	0.72042697775899	TRUE	TRUE
submit2::20201124003759::7973333026858831138	40.071364202193344	80	32768	0.005	4	4	65	15	0.003853413577636945	estimated	8	4	3.7354392787381115e-07	0.7711223145267673	3.7354392787381115e-07	3.7354392787381115e-07	0.7711223145267673	0.7711223145267673	TRUE	TRUE
submit2::20201124003759::7973333026858831138	39.39942956799972	80	32768	0.005	4	4	65	15	0.004654003624435669	estimated	6	4	5.30447740966625e-06	0.8651847656148373	5.30447740966625e-06	5.30447740966625e-06	0.8651847656148373	0.8651847656148373	TRUE	TRUE
submit2::20201124003759::7973333026858831138	35.95078063594531	80	73728	0.005	8	7	65	15	0.008957348597297103	estimated	63	7	3.349439161657887e-09	0.5156746376259704	2.2369616826472134e-10	4.2975577701201935e-09	0.034439927086518794	0.6616455588004981	FALSE	TRUE
submit2::20201124003759::7973333026858831138	31.870247862468037	80	32768	0.005	5	5	65	15	0.005339807326426691	estimated	43	5	5.393983797455241e-08	0.5412996105038288	5.393983797455241e-08	5.393983797455241e-08	0.5412996105038288	0.5412996105038288	TRUE	TRUE
submit2::20201124003759::7973333026858831138	54.7189619925942	80	61440	0.005	8	6	65	15	0.0070021347994054395	estimated	39	6	4.5758048751233077e-10	0.4604261216401131	1.2599348170137196e-13	9.820051175841768e-10	0.00012677701893950186	0.98811208095459	FALSE	FALSE
submit2::20201124003759::7973333026858831138	34.439976373103065	80	115200	0.005	8	8	65	15	0.009981343800331345	estimated	261	8	3.792863115276026e-11	0.23688491405901077	1.2744383241397984e-11	6.48294136751726e-11	0.07959559934326693	0.40489492028034085	FALSE	TRUE
submit2::20201124003759::7973333026858831138	33.63977472456631	80	122880	0.005	7	7	65	15	0.00931373696497687	estimated	280	7	4.749913235680867e-11	0.2368999349399462	3.17583950749048e-11	7.925752743171347e-11	0.15839366644691152	0.39529360138685776	FALSE	TRUE
submit2::20201124003759::7973333026858831138	44.07674627142899	80	49152	0.005	5	5	65	15	0.006240084261219693	estimated	51	5	2.438165442234537e-08	0.323005413165968	2.438165442234537e-08	2.438165442234537e-08	0.323005413165968	0.323005413165968	TRUE	TRUE
submit2::20201124003759::7973333026858831138	41.36748960731599	80	73728	0.005	4	4	65	15	0.004440156180362793	estimated	34	4	1.5559339548648091e-06	0.35294441103440516	1.0232408376968773e-06	2.5791747925616864e-06	0.2321095530296174	0.5850539640640225	FALSE	TRUE
submit2::20201124003759::7973333026858831138	37.601280035827756	80	32768	0.005	7	6	65	15	0.007661977583178847	estimated	24	6	1.2852572846449533e-07	0.6211495820372964	1.1786006437410275e-08	1.403117349019056e-07	0.05696036941357338	0.6781099514508698	FALSE	TRUE
submit2::20201124003759::7973333026858831138	41.97337882869128	80	49152	0.005	5	4	65	15	0.003897673714141891	estimated	15	4	2.73213684533488e-08	0.6937469167563385	8.083912598694247e-10	3.420393627722134e-08	0.020526751616588422	0.8685097664038902	FALSE	TRUE
submit2::20201124003759::7973333026858831138	33.15230493388217	80	92160	0.005	4	4	65	15	0.00429347130060211	estimated	14	4	2.93680474762179e-06	0.7441719037217616	2.93680474762179e-06	2.93680474762179e-06	0.7441719037217616	0.7441719037217616	TRUE	TRUE
submit2::20201124003759::7973333026858831138	32.32226109867266	80	49152	0.005	4	4	65	15	0.0047502519587175225	estimated	21	4	1.3068670255005637e-06	0.5233539718304969	1.3068670255005637e-06	1.3068670255005637e-06	0.5233539718304969	0.5233539718304969	TRUE	TRUE
submit2::20201124003759::7973333026858831138	40.033481395272474	80	76800	0.005	2	2	65	15	0.0014709402250776377	estimated	6	2	0.012411744150615798	0.8884526166444258	0.012411744150615798	0.012411744150615798	0.8884526166444258	0.8884526166444258	TRUE	TRUE
submit2::20201124003759::7973333026858831138	45.61278935504058	80	32768	0.005	4	4	65	15	0.0040842664851592336	estimated	9	4	5.960241019179338e-07	0.7912752783189418	5.960241019179338e-07	5.960241019179338e-07	0.7912752783189418	0.7912752783189418	TRUE	TRUE
submit2::20201124003759::7973333026858831138	47.03986683038354	80	130560	0.005	8	7	65	15	0.008603005103918026	estimated	237	7	1.7171789796665119e-09	0.3364020283520318	2.842682259055288e-10	2.3867186330518888e-09	0.05568924900840865	0.4675674456603075	FALSE	TRUE
submit2::20201124003759::7973333026858831138	47.341294871206536	80	96000	0.005	7	6	65	15	0.007199884434019242	estimated	120	6	3.4526659045911405e-08	0.37712432667635576	1.811310395515429e-09	6.070914966909271e-08	0.019784399423133012	0.6631078078422382	FALSE	TRUE
submit2::20201124003759::7973333026858831138	38.88569551977323	80	40960	0.005	4	4	65	15	0.003889900073507357	estimated	15	4	1.3518142043629695e-06	0.6781449351276577	1.3518142043629695e-06	1.3518142043629695e-06	0.6781449351276577	0.6781449351276577	TRUE	TRUE
submit2::20201124003759::7973333026858831138	34.75364370140181	80	32768	0.005	6	5	65	15	0.0062946610871134154	estimated	23	5	2.847960003430667e-07	0.5624615838723938	3.928759200049524e-08	3.2408359234356194e-07	0.07759154340830582	0.6400531272806995	FALSE	TRUE
submit2::20201124003759::7973333026858831138	36.708027314679505	80	51200	0.005	7	7	65	15	0.009336195436572282	estimated	53	7	1.0375309637756523e-10	0.47864903894572186	1.0375309637756523e-10	1.0375309637756523e-10	0.47864903894572186	0.47864903894572186	TRUE	TRUE
submit2::20201124003759::7973333026858831138	39.897123065311995	80	92160	0.005	7	7	65	15	0.009141915695021027	estimated	209	7	1.461921516085426e-10	0.17540991902263714	1.461921516085426e-10	1.461921516085426e-10	0.17540991902263714	0.17540991902263714	TRUE	TRUE
submit2::20201124003759::7973333026858831138	30.5554031087269	80	40960	0.005	4	2	65	15	0.0015885216427175325	estimated	5	2	0.004302848372771964	0.8891648428750181	5.879107230112968e-07	0.004826645391711896	0.00012148918585158379	0.9974052115088051	FALSE	FALSE
submit2::20201124003759::7973333026858831138	42.18540103179342	80	61440	0.005	5	5	65	15	0.007160810347938305	estimated	27	5	3.2595353088392115e-07	0.5481507758705308	3.2595353088392115e-07	3.2595353088392115e-07	0.5481507758705308	0.5481507758705308	TRUE	TRUE
submit2::20201124003759::7973333026858831138	38.169946272343616	80	53248	0.005	5	5	65	15	0.004988150581754657	estimated	14	5	4.3259271525838246e-08	0.7081657453221829	4.3259271525838246e-08	4.3259271525838246e-08	0.7081657453221829	0.7081657453221829	TRUE	TRUE
submit2::20201124003759::7973333026858831138	32.463685337313954	80	32768	0.005	5	5	65	15	0.006105519363739446	estimated	35	5	2.022715914754045e-08	0.5835867857368331	2.022715914754045e-08	2.022715914754045e-08	0.5835867857368331	0.5835867857368331	TRUE	TRUE
submit2::20201124003759::7973333026858831138	38.55647791086251	80	61440	0.005	4	4	65	15	0.004311487319288214	estimated	9	4	4.814840030515258e-07	0.7814028307765977	4.814840030515258e-07	4.814840030515258e-07	0.7814028307765977	0.7814028307765977	TRUE	TRUE
submit2::20201124003759::7973333026858831138	30.099059110371464	80	40960	0.005	2	2	65	15	0.0014391116538930964	estimated	2	2	0.0018426307052463891	0.9410274083288098	0.0018426307052463891	0.0018426307052463891	0.9410274083288098	0.9410274083288098	TRUE	TRUE
submit2::20201124003759::7973333026858831138	38.21452065971191	80	49152	0.005	4	3	65	15	0.002533862137856145	estimated	9	3	1.7085044098713955e-05	0.7822085929123763	4.5542984221657775e-07	1.9741713140270547e-05	0.02085105159765729	0.9038394965742685	FALSE	TRUE
submit2::20201124003759::7973333026858831138	38.782471156340286	80	51200	0.005	3	3	65	15	0.00331969007433016	estimated	9	3	0.00021690497069845992	0.824315697198871	0.00021690497069845992	0.00021690497069845992	0.824315697198871	0.824315697198871	TRUE	TRUE
submit2::20201124003759::7973333026858831138	49.88943980054273	80	79872	0.005	7	6	65	15	0.00698517527283004	estimated	44	6	1.0327622094297121e-08	0.4639810191328886	1.5397625901249593e-09	1.4162150635917778e-08	0.0691757124017324	0.6362518908195803	FALSE	TRUE
submit2::20201124003759::7973333026858831138	33.11053952554934	80	64000	0.005	6	6	65	15	0.0073886697716034145	estimated	25	6	1.6253560353368764e-09	0.6591201177247383	1.6253560353368764e-09	1.6253560353368764e-09	0.6591201177247383	0.6591201177247383	TRUE	TRUE
submit2::20201124003750::6224630324609705794	15.835223229928516	40	1908480	0.1	14	10	25	15	0.05766690192716098	estimated	10252	11	2.440611082043409e-09	0.04404013310197436	7.80884926143054e-12	4.051105430520663e-08	0.00014090846484181397	0.7310104575157694	FALSE	TRUE
submit2::20201124003759::7973333026858831138	32.09934889160035	80	53248	0.005	2	1	65	15	0.0	estimated	1	1	1.0	1.0	0.0	1.0	0.0	1.0	FALSE	FALSE
submit2::20201124003759::7973333026858831138	44.31235377347933	80	61440	0.005	8	8	65	15	0.007468911304389176	estimated	41	8	2.2642926911172423e-11	0.5053253548676847	2.2642926911172423e-11	2.2642926911172423e-11	0.5053253548676847	0.5053253548676847	TRUE	TRUE
submit2::20201124003759::7973333026858831138	54.63732057382858	80	83200	0.005	2	2	65	15	0.001347180127402012	estimated	10	2	0.004064018831631056	0.8703134726151258	0.004064018831631056	0.004064018831631056	0.8703134726151258	0.8703134726151258	TRUE	TRUE
submit2::20201124003759::7973333026858831138	26.981475961231848	80	40960	0.005	5	5	65	15	0.006098255117447996	estimated	37	5	9.031304322575415e-08	0.6069114134348687	9.031304322575415e-08	9.031304322575415e-08	0.6069114134348687	0.6069114134348687	TRUE	TRUE
submit2::20201124003759::7973333026858831138	41.16116133634349	80	32768	0.005	2	2	65	15	0.001444609252705328	estimated	4	2	0.0020954018285580097	0.8942083229324164	0.0020954018285580097	0.0020954018285580097	0.8942083229324164	0.8942083229324164	TRUE	TRUE
submit2::20201124003759::7973333026858831138	46.025070608251724	80	32768	0.005	2	2	65	15	0.00132812165682157	estimated	5	2	0.0007750946378062181	0.8994257606779468	0.0007750946378062181	0.0007750946378062181	0.8994257606779468	0.8994257606779468	TRUE	TRUE
submit2::20201124003759::7973333026858831138	38.72732536320288	80	40960	0.005	2	1	65	15	0.0	estimated	1	1	1.0	1.0	0.0	1.0	0.0	1.0	FALSE	FALSE
submit2::20201124003759::7973333026858831138	28.29735418781779	80	51200	0.005	2	2	65	15	0.0016593570996285701	estimated	5	2	0.005932231716710482	0.8854786787698491	0.005932231716710482	0.005932231716710482	0.8854786787698491	0.8854786787698491	TRUE	TRUE
submit2::20201124003759::7973333026858831138	34.21426015393757	80	51200	0.005	4	3	65	15	0.003551013307719804	estimated	10	3	2.344544603666374e-05	0.8306110676561114	2.085592824422912e-07	2.699283637534261e-05	0.007388711990724602	0.9562858648851903	FALSE	TRUE
submit2::20201124003759::7973333026858831138	46.271998432104766	80	40960	0.005	5	4	65	15	0.004503109382502787	estimated	23	4	2.860850038966634e-07	0.6502671157791158	3.3775977729232817e-09	4.051535865074223e-07	0.007677231354825317	0.9209082984332501	FALSE	TRUE
submit2::20201124003759::7973333026858831138	37.290785893657166	80	144000	0.005	6	5	65	15	0.005682944806997389	estimated	50	5	9.219787583096876e-09	0.3552462961708496	1.964033824733824e-10	2.3055196939323576e-08	0.00756759020207925	0.8883364444534346	FALSE	TRUE
submit2::20201124003759::7973333026858831138	54.91708016111826	80	65536	0.005	6	6	65	15	0.0062112499992275205	estimated	18	6	1.9386368497946702e-08	0.5648043813706136	1.9386368497946702e-08	1.9386368497946702e-08	0.5648043813706136	0.5648043813706136	TRUE	TRUE
submit2::20201124003759::7973333026858831138	45.01035949852625	80	76800	0.005	6	6	65	15	0.007363893771944431	estimated	153	6	2.151735653709611e-08	0.26448783680793214	1.5686868068199835e-08	3.7204224605295943e-08	0.19282042357278933	0.4573082603807215	FALSE	TRUE
submit2::20201124003759::7973333026858831138	29.79791058579527	80	61440	0.005	4	4	65	15	0.0046196116487919716	estimated	54	4	1.0954918893117467e-06	0.3820016984375869	1.0954918893117467e-06	1.0954918893117467e-06	0.3820016984375869	0.3820016984375869	TRUE	TRUE
submit2::20201124003759::7973333026858831138	29.896730461096286	80	49152	0.005	5	4	65	15	0.005019168775078068	estimated	32	4	4.828418881124955e-07	0.5091441172738547	4.712734506734212e-09	8.649930356979666e-07	0.004969455031660766	0.9121124874440565	FALSE	TRUE
submit2::20201124003759::7973333026858831138	32.269288774959435	80	61440	0.005	2	2	65	15	0.0015182496082373441	estimated	4	2	0.0010526780266108468	0.504872030251914	0.0010526780266108468	0.0010526780266108468	0.504872030251914	0.504872030251914	TRUE	TRUE
submit2::20201124003759::7973333026858831138	41.697809844859215	80	32768	0.005	2	2	65	15	0.0016226887314947196	estimated	5	2	0.0024686638791063817	0.899071920547893	0.0024686638791063817	0.0024686638791063817	0.899071920547893	0.899071920547893	TRUE	TRUE
submit2::20201124003759::7973333026858831138	36.61694075101914	80	32768	0.005	3	2	65	15	0.0016208033633596918	estimated	6	2	0.005736496190496053	0.8765156622595789	0.00010660328524562231	0.005993965930673896	0.016288592559499885	0.9158560980115756	FALSE	TRUE
submit2::20201124003759::7973333026858831138	30.093274030497128	80	32768	0.005	4	4	65	15	0.0052989137602807565	estimated	8	4	3.6534383856618494e-06	0.7759636518571574	3.6534383856618494e-06	3.6534383856618494e-06	0.7759636518571574	0.7759636518571574	TRUE	TRUE
submit2::20201124003759::7973333026858831138	43.3430283567479	80	32768	0.005	4	4	65	15	0.00426165941647514	estimated	10	4	6.063913599410018e-06	0.7243291262869883	6.063913599410018e-06	6.063913599410018e-06	0.7243291262869883	0.7243291262869883	TRUE	TRUE
submit2::20201124003759::7973333026858831138	27.285328312835816	80	49152	0.005	6	5	65	15	0.007379524255698162	estimated	49	5	5.35168755391328e-08	0.5072799845513036	4.176767106112523e-09	7.523221537736311e-08	0.03959106976478559	0.7131170620467713	FALSE	TRUE
submit2::20201124003759::7973333026858831138	45.504826444591004	80	49152	0.005	4	4	65	15	0.0037923080517933932	estimated	14	4	2.1941258036617106e-06	0.6550882692330501	2.1941258036617106e-06	2.1941258036617106e-06	0.6550882692330501	0.6550882692330501	TRUE	TRUE
submit2::20201124003759::7973333026858831138	37.21781229794155	80	40960	0.005	4	4	65	15	0.00461093285422636	estimated	13	4	1.2548230516228318e-07	0.7243970436663466	1.2548230516228318e-07	1.2548230516228318e-07	0.7243970436663466	0.7243970436663466	TRUE	TRUE
submit2::20201124003759::7973333026858831138	36.5020731618717	80	32768	0.005	5	4	65	15	0.004917950371228718	estimated	13	4	2.726713592113897e-07	0.7058155491219178	1.030426078088232e-08	3.3665521897651847e-07	0.02667279578753096	0.871439116062269	FALSE	TRUE
submit2::20201124003759::7973333026858831138	39.630910729772	80	40960	0.005	4	4	65	15	0.004136021352364509	estimated	12	4	3.036881371182386e-07	0.7490386509847935	3.036881371182386e-07	3.036881371182386e-07	0.7490386509847935	0.7490386509847935	TRUE	TRUE
submit2::20201124003759::7973333026858831138	34.12239232901551	80	51200	0.005	5	5	65	15	0.0062951708365426365	estimated	15	5	1.2294599027414418e-09	0.6947921855456273	1.2294599027414418e-09	1.2294599027414418e-09	0.6947921855456273	0.6947921855456273	TRUE	TRUE
submit2::20201124003759::7973333026858831138	51.55437314427661	80	61440	0.005	8	8	65	15	0.00795615891942128	estimated	40	8	1.1464025290672853e-12	0.45078638509540997	1.1464025290672853e-12	1.1464025290672853e-12	0.45078638509540997	0.45078638509540997	TRUE	TRUE
submit2::20201124003759::7973333026858831138	45.24726831181983	80	66560	0.005	5	5	65	15	0.004301551170968351	estimated	13	5	4.1292575495878986e-08	0.7501112789271763	4.1292575495878986e-08	4.1292575495878986e-08	0.7501112789271763	0.7501112789271763	TRUE	TRUE
submit2::20201124003759::7973333026858831138	38.30144219716027	80	61440	0.005	4	3	65	15	0.002764084427286554	estimated	16	3	1.0847564412571303e-05	0.6666912963614756	3.9037304286573177e-07	1.4218123444320121e-05	0.0239923267670219	0.8738458505889016	FALSE	TRUE
submit2::20201124003759::7973333026858831138	41.29604642069584	80	32768	0.005	2	2	65	15	0.0015248969710451746	estimated	3	2	0.004209544879355645	0.924679717022398	0.004209544879355645	0.004209544879355645	0.924679717022398	0.924679717022398	TRUE	TRUE
submit2::20201124003759::7973333026858831138	38.863539763081	80	92160	0.005	5	4	65	15	0.004692599902624929	estimated	66	4	2.04967911702676e-06	0.38996456444133654	8.902942849424252e-08	3.951881885077677e-06	0.01693841831963453	0.7518708100385081	FALSE	TRUE
submit2::20201124003759::7973333026858831138	50.803600757476154	80	61440	0.005	4	3	65	15	0.00232498469857109	estimated	21	3	5.5897000258700834e-05	0.473270523713085	1.5581878453066027e-06	9.929361284979934e-05	0.013192915079138437	0.840702362153576	FALSE	TRUE
submit2::20201124003759::7973333026858831138	51.64406844314833	80	64000	0.005	5	5	65	15	0.005959395431524206	estimated	10	5	4.178079371692814e-06	0.7823038119762025	4.178079371692814e-06	4.178079371692814e-06	0.7823038119762025	0.7823038119762025	TRUE	TRUE
submit2::20201124003759::7973333026858831138	45.76360608686008	80	40960	0.005	2	2	65	15	0.0016335286881756853	estimated	4	2	0.002695948357798907	0.8995554425283865	0.002695948357798907	0.002695948357798907	0.8995554425283865	0.8995554425283865	TRUE	TRUE
submit2::20201124003759::7973333026858831138	42.45549515716575	80	40960	0.005	4	4	65	15	0.004307423971211665	estimated	9	4	9.313677458754357e-08	0.8006284200531445	9.313677458754357e-08	9.313677458754357e-08	0.8006284200531445	0.8006284200531445	TRUE	TRUE
submit2::20201124003759::7973333026858831138	43.32313117407017	80	61440	0.005	5	5	65	15	0.005907765159891414	estimated	20	5	1.032573847952733e-07	0.37484797089355554	1.032573847952733e-07	1.032573847952733e-07	0.37484797089355554	0.37484797089355554	TRUE	TRUE
submit2::20201124003759::7973333026858831138	35.459060531653606	80	49152	0.005	2	2	65	15	0.0016149351265972046	estimated	16	2	0.006464203780705115	0.47754256862356875	0.006464203780705115	0.006464203780705115	0.47754256862356875	0.47754256862356875	TRUE	TRUE
submit2::20201124003759::7973333026858831138	49.37788608188605	80	110592	0.005	5	5	65	15	0.006359480171884567	estimated	150	5	5.227649267211082e-07	0.3085803089295587	5.227649267211082e-07	5.227649267211082e-07	0.3085803089295587	0.3085803089295587	TRUE	TRUE
submit2::20201124003759::7973333026858831138	27.982929227293834	80	92160	0.005	3	3	65	15	0.003203090863068303	estimated	16	3	7.395967406982744e-05	0.43485096134891427	7.395967406982744e-05	7.395967406982744e-05	0.43485096134891427	0.43485096134891427	TRUE	TRUE
submit2::20201124003759::7973333026858831138	42.12499923701653	80	32768	0.005	2	2	65	15	0.0013380059916450041	estimated	6	2	0.016497677121872445	0.8819696114758078	0.016497677121872445	0.016497677121872445	0.8819696114758078	0.8819696114758078	TRUE	TRUE
submit2::20201124003759::7973333026858831138	26.986340827967666	80	49152	0.005	3	3	65	15	0.0032343046549159443	estimated	14	3	8.586281537978337e-05	0.6878386453689959	8.977885319237194e-06	9.484070069902057e-05	0.07192096426081442	0.7597596096298103	FALSE	TRUE
submit2::20201124003759::7973333026858831138	35.200548360130526	80	61440	0.005	4	4	65	15	0.004449340924472517	estimated	43	4	9.184979999222062e-07	0.4072202693877074	9.184979999222062e-07	9.184979999222062e-07	0.4072202693877074	0.4072202693877074	TRUE	TRUE
submit2::20201124003740::6008822842747013334	25.400843642734124	20	14288681	0.1	10	4	5	15	0.11508623495538127	estimated	86361	17	0.012613544707872149	0.01794632601952567	1.7215820414246514e-08	0.6965053606722204	2.4494361656707824e-08	0.9909753813431311	FALSE	FALSE
submit2::20201124003759::7973333026858831138	34.01205818978953	80	66560	0.005	2	2	65	15	0.0013569616075025674	estimated	4	2	0.0018887449229517315	0.9179132527277869	0.0018887449229517315	0.0018887449229517315	0.9179132527277869	0.9179132527277869	TRUE	TRUE
submit2::20201124003759::7973333026858831138	35.353424598166136	80	61440	0.005	3	2	65	15	0.0018313002452009335	estimated	9	2	0.006774674983561948	0.7021164707569311	0.0001757169357664604	0.008850602663330156	0.01821102194451	0.9172622924534785	FALSE	TRUE
submit2::20201124003759::7973333026858831138	49.70834529771274	80	53248	0.005	7	7	65	15	0.00775824937716077	estimated	90	7	3.326120971447809e-11	0.4251087403378083	3.326120971447809e-11	3.326120971447809e-11	0.4251087403378083	0.4251087403378083	TRUE	TRUE
submit2::20201124003759::7973333026858831138	32.62463861140266	80	64000	0.005	3	3	65	15	0.0031436894403081075	estimated	14	3	4.1608791354754796e-05	0.7492289043069887	4.1608791354754796e-05	4.1608791354754796e-05	0.7492289043069887	0.7492289043069887	TRUE	TRUE
submit2::20201124003759::7973333026858831138	33.23119731227307	80	73728	0.005	3	3	65	15	0.0034760670049047843	estimated	16	3	5.070381827282298e-05	0.5454379563394757	3.761105059215026e-06	7.380721873318847e-05	0.04045946689927836	0.7939689735458976	FALSE	TRUE
submit2::20201124003759::7973333026858831138	33.17161591306598	80	83200	0.005	4	4	65	15	0.0043529169231392596	estimated	19	4	1.7911536818530142e-06	0.6911787005979018	1.7911536818530142e-06	1.7911536818530142e-06	0.6911787005979018	0.6911787005979018	TRUE	TRUE
submit2::20201124003759::7973333026858831138	36.91569315161792	80	49152	0.01	10	10	65	15	0.014490670962336511	estimated	88	10	7.805719877106477e-15	0.2856167705640722	7.805719877106477e-15	7.805719877106477e-15	0.2856167705640722	0.2856167705640722	TRUE	TRUE
submit2::20201124003759::7973333026858831138	37.14924365385706	80	79872	0.005	4	4	65	15	0.003942608208092931	estimated	22	4	3.5251225381893495e-07	0.4181686773876736	3.5251225381893495e-07	3.5251225381893495e-07	0.4181686773876736	0.4181686773876736	TRUE	TRUE
submit2::20201124003759::7973333026858831138	32.091134683607876	80	49152	0.01	5	5	65	15	0.007367600397411116	estimated	39	5	1.3521357730045197e-07	0.5636036931400766	1.3521357730045197e-07	1.3521357730045197e-07	0.5636036931400766	0.5636036931400766	TRUE	TRUE
submit2::20201124003759::7973333026858831138	25.399562871512863	80	32768	0.01	10	7	65	15	0.009086845425928943	estimated	77	7	2.0616903763616223e-11	0.3888775532928186	2.31192247711255e-14	5.100492113237213e-11	0.0004360765159552288	0.9620585691850285	FALSE	FALSE
submit2::20201124003759::7973333026858831138	36.60432290033732	80	98304	0.005	9	8	65	15	0.010957107807264098	estimated	129	8	3.244443608405058e-11	0.28675821202034435	4.0653935846696755e-12	5.94137263011621e-11	0.035931738572332436	0.525124674056603	FALSE	TRUE
submit2::20201124003759::7973333026858831138	36.338154988411915	80	76800	0.005	8	6	65	15	0.008159590223459027	estimated	88	6	3.95445627707455e-09	0.3552076160203262	7.667657344667382e-12	1.0456510049870201e-08	0.0006887445694240761	0.9392522628811859	FALSE	TRUE
submit2::20201124003759::7973333026858831138	45.89949053891769	80	61440	0.01	9	6	65	15	0.00596022169546916	estimated	67	6	2.905023776190041e-08	0.4790988331842014	8.220133541720763e-12	5.950015787227335e-08	0.00013556709658403503	0.9812813390556261	FALSE	FALSE
submit2::20201124003759::7973333026858831138	30.125290066240755	80	66560	0.01	8	8	65	15	0.012183450569956341	estimated	26	8	5.406355096587734e-10	0.6098432764807263	5.406355096587734e-10	5.406355096587734e-10	0.6098432764807263	0.6098432764807263	TRUE	TRUE
submit2::20201124003759::7973333026858831138	33.96502958990979	80	61440	0.01	6	6	65	15	0.006735307561751233	estimated	45	6	6.859014236046184e-10	0.538122604845412	6.859014236046184e-10	6.859014236046184e-10	0.538122604845412	0.538122604845412	TRUE	TRUE
submit2::20201124003759::7973333026858831138	47.956407645353515	80	51200	0.01	9	8	65	15	0.008926488597413944	estimated	154	8	1.5922634486481737e-11	0.3571660330021422	1.7852830772575793e-12	2.295754438023291e-11	0.04004629227853613	0.5149684909692483	FALSE	TRUE
submit2::20201124003759::7973333026858831138	37.719714419181976	80	61440	0.01	7	5	65	15	0.00610156379379497	estimated	23	5	3.8835270352694894e-08	0.581462048614854	6.175790287839344e-11	6.451911176997709e-08	0.0009246717326724092	0.9660140012898945	FALSE	FALSE
submit2::20201124003759::7973333026858831138	30.84058921268657	80	92160	0.01	8	8	65	15	0.01084386611883365	estimated	180	8	3.0411486397297045e-11	0.26302111104266795	3.0411486397297045e-11	3.0411486397297045e-11	0.26302111104266795	0.26302111104266795	TRUE	TRUE
submit2::20201124003759::7973333026858831138	36.65700464429439	80	40960	0.01	5	4	65	15	0.004403454496627005	estimated	11	4	9.814083258307319e-07	0.7756140882159016	7.700952230582687e-09	1.2044147676583324e-06	0.006086118168665089	0.951857689876786	FALSE	TRUE
submit2::20201124003759::7973333026858831138	42.104395844586975	80	49152	0.01	5	4	65	15	0.004152539714027859	estimated	27	4	1.2989570947112904e-06	0.5010586289903846	5.5579233604018615e-08	2.150797885348369e-06	0.021439087328866353	0.8296469868449344	FALSE	TRUE
submit2::20201124003759::7973333026858831138	27.981893959502877	80	49152	0.01	7	5	65	15	0.006543606636514845	estimated	38	5	4.138356797958298e-07	0.5411031095399792	1.2286064453782814e-09	7.199069348992699e-07	0.0016064413980037585	0.9413008594270457	FALSE	TRUE
submit2::20201124003759::7973333026858831138	53.527870511212264	80	51200	0.01	4	3	65	15	0.002495015607705647	estimated	10	3	2.903740124622978e-05	0.7803404456456814	5.83505051072338e-07	3.4002670038531654e-05	0.01568090022000212	0.9137752537154468	FALSE	TRUE
submit2::20201124003759::7973333026858831138	44.97613630762088	80	73728	0.01	6	5	65	15	0.006654278226241361	estimated	84	5	9.241247879942293e-07	0.426323140997004	2.4056819731602324e-07	1.1646929853102524e-06	0.1109804550599226	0.5373035960569266	FALSE	TRUE
submit2::20201124003759::7973333026858831138	27.644425664075364	80	40960	0.01	5	5	65	15	0.008710683552151507	estimated	25	5	5.222645809729682e-09	0.6381378553127585	5.222645809729682e-09	5.222645809729682e-09	0.6381378553127585	0.6381378553127585	TRUE	TRUE
submit2::20201124003759::7973333026858831138	33.751506695225956	80	61440	0.01	6	6	65	15	0.007592635349811678	estimated	44	6	5.148590628801814e-10	0.4238680836940511	5.148590628801814e-10	5.148590628801814e-10	0.4238680836940511	0.4238680836940511	TRUE	TRUE
submit2::20201124003759::7973333026858831138	40.12668394990919	80	184320	0.005	7	7	65	15	0.008897620211244016	estimated	179	7	2.4319441353962973e-10	0.30328430337559475	2.4279560300384627e-11	4.45138385935499e-10	0.03027869524136072	0.555125766744576	FALSE	TRUE
submit2::20201124003759::7973333026858831138	33.373107592757854	80	49152	0.01	6	6	65	15	0.007421963646846599	estimated	73	6	2.3295081647364146e-10	0.31294651977472504	1.6744853516658103e-10	4.003993516402225e-10	0.2249506445824652	0.5378971643571903	FALSE	TRUE
submit2::20201124003759::7973333026858831138	42.59559015050371	80	51200	0.01	4	4	65	15	0.003995536164941594	estimated	14	4	5.855898701204857e-07	0.7017252321865324	5.855898701204857e-07	5.855898701204857e-07	0.7017252321865324	0.7017252321865324	TRUE	TRUE
submit2::20201124003759::7973333026858831138	37.49765617434819	80	110592	0.005	7	7	65	15	0.008986391823257878	estimated	319	7	5.270785411214013e-09	0.3139782544829546	7.181820545173289e-10	6.717090802438231e-09	0.042781773547179075	0.40013399916945147	FALSE	TRUE
submit2::20201124003759::7973333026858831138	47.104808078596506	80	92160	0.01	9	8	65	15	0.010005676587418678	estimated	101	8	4.4313068145768144e-12	0.2748425240976348	2.10591641054541e-13	1.1984768687331319e-11	0.013061505466265168	0.7433301765332636	FALSE	TRUE
submit2::20201124003759::7973333026858831138	40.577428863176536	80	153600	0.01	5	5	65	15	0.005729345469998821	estimated	80	5	7.018096928078382e-07	0.354350738051165	7.018096928078382e-07	7.018096928078382e-07	0.354350738051165	0.354350738051165	TRUE	TRUE
submit2::20201124003759::7973333026858831138	38.32852867897401	80	32768	0.01	7	6	65	15	0.006811482043391309	estimated	33	6	1.9607059926308617e-09	0.5809301805690594	1.1390424142933317e-10	2.601433763921895e-09	0.03374825791822937	0.7707689943793193	FALSE	TRUE
submit2::20201124003759::7973333026858831138	39.49606947067723	80	61440	0.01	12	12	65	15	0.013669442168163336	estimated	306	12	9.93426509334704e-17	0.20145849715044706	9.93426509334704e-17	9.93426509334704e-17	0.20145849715044706	0.20145849715044706	TRUE	TRUE
submit2::20201124003759::7973333026858831138	33.20621422531848	80	49152	0.01	4	4	65	15	0.004433857837523905	estimated	16	4	9.366520533866112e-07	0.5477683002591298	9.366520533866112e-07	9.366520533866112e-07	0.5477683002591298	0.5477683002591298	TRUE	TRUE
submit2::20201124003759::7973333026858831138	35.315171988791526	80	66560	0.01	7	7	65	15	0.009413102092466423	estimated	75	7	1.1746085989852042e-11	0.5095563974914634	1.1746085989852042e-11	1.1746085989852042e-11	0.5095563974914634	0.5095563974914634	TRUE	TRUE
submit2::20201124003759::7973333026858831138	49.665352946151835	80	51200	0.005	5	5	65	15	0.006157381303080918	estimated	67	5	4.994264984264915e-07	0.5153528132000227	4.994264984264915e-07	4.994264984264915e-07	0.5153528132000227	0.5153528132000227	TRUE	TRUE
submit2::20201124003759::7973333026858831138	29.129604226153873	80	61440	0.01	8	7	65	15	0.009956184542240334	estimated	130	7	1.5036286778591386e-10	0.3239741744097339	9.905007476104245e-12	2.85908944718135e-10	0.021341483218862454	0.6160238607133922	FALSE	TRUE
submit2::20201124003759::7973333026858831138	45.33956165736933	80	73728	0.01	9	9	65	15	0.012014217873883072	estimated	183	9	2.8534025099361675e-13	0.2839656320260779	2.8534025099361675e-13	2.8534025099361675e-13	0.2839656320260779	0.2839656320260779	TRUE	TRUE
submit2::20201124003759::7973333026858831138	46.53715282565693	80	98304	0.01	7	6	65	15	0.007235455163543603	estimated	73	6	1.3305775096389068e-09	0.31406453510181126	4.275603729714225e-11	3.4147755969301916e-09	0.010091975010284691	0.8060108505951943	FALSE	TRUE
submit2::20201124003759::7973333026858831138	32.71758482865041	80	49152	0.01	6	6	65	15	0.008837745201062492	estimated	100	6	3.961179764280308e-09	0.36608346059996155	3.961179764280308e-09	3.961179764280308e-09	0.36608346059996155	0.36608346059996155	TRUE	TRUE
submit2::20201124003759::7973333026858831138	27.74494619436125	80	73728	0.01	5	4	65	15	0.00534260757170518	estimated	65	4	7.313355337835436e-07	0.37815946289910546	2.817303870299025e-08	1.44180834090005e-06	0.014567733539543536	0.7455312132551026	FALSE	TRUE
submit2::20201124003759::7973333026858831138	30.896013061604037	80	102400	0.01	8	8	65	15	0.010624495702006931	estimated	108	8	6.088706488420246e-12	0.45562126415600496	6.088706488420246e-12	6.088706488420246e-12	0.45562126415600496	0.45562126415600496	TRUE	TRUE
submit2::20201124003759::7973333026858831138	48.968095678003344	80	40960	0.01	6	6	65	15	0.0075153645992526415	estimated	55	6	1.8307608436421763e-09	0.4493442978734995	1.8307608436421763e-09	1.8307608436421763e-09	0.4493442978734995	0.4493442978734995	TRUE	TRUE
submit2::20201124003759::7973333026858831138	39.683393371317734	80	40960	0.01	7	6	65	15	0.0062268118006470405	estimated	39	6	1.4536275600227844e-09	0.5286166104109233	7.620112977786238e-11	2.0512305537505613e-09	0.027710800235532896	0.7459369733454608	FALSE	TRUE
submit2::20201124003759::7973333026858831138	47.08849070086187	80	49152	0.01	5	5	65	15	0.005135147614455455	estimated	33	5	2.555842291910499e-08	0.41667213901943706	2.555842291910499e-08	2.555842291910499e-08	0.41667213901943706	0.41667213901943706	TRUE	TRUE
submit2::20201124003759::7973333026858831138	34.51163551257753	80	61440	0.01	10	9	65	15	0.011504305502861502	estimated	40	9	5.073048836984237e-13	0.42565853224125916	6.365481557534377e-14	8.176700216961874e-13	0.05341012128713529	0.6860730745493494	FALSE	TRUE
submit2::20201124003759::7973333026858831138	41.50511228596646	80	76800	0.01	3	3	65	15	0.0029771768555971216	estimated	27	3	2.5973640332454846e-05	0.42652279097651513	1.8173715633724135e-05	4.414735596617898e-05	0.29843733166751396	0.7249601226440291	FALSE	TRUE
submit2::20201124003759::7973333026858831138	48.56680931631698	80	40960	0.01	7	7	65	15	0.009099600685266157	estimated	20	7	3.4734692105745826e-10	0.6533287745971675	3.4734692105745826e-10	3.4734692105745826e-10	0.6533287745971675	0.6533287745971675	TRUE	TRUE
submit2::20201124003759::7973333026858831138	42.77606673533049	80	122880	0.01	8	7	65	15	0.007592918157959419	estimated	178	7	3.7743574775167217e-11	0.24021216079366442	1.803071498315237e-12	1.1324408251797093e-10	0.011475322707395945	0.7207214981829265	FALSE	TRUE
submit2::20201124003759::7973333026858831138	50.783865503825524	80	61440	0.01	10	9	65	15	0.011101700656754077	estimated	115	9	3.0179446536676826e-13	0.35782339013379916	3.821959779198274e-14	4.790388685839583e-13	0.04531516518984987	0.567973676237756	FALSE	TRUE
submit2::20201124003759::7973333026858831138	48.6789776041724	80	49152	0.01	11	10	65	15	0.01202284693480104	estimated	147	10	3.993523265738957e-13	0.27685701445055155	9.354860341324158e-15	1.1127803591335967e-12	0.006485397811302424	0.7714517419042336	FALSE	TRUE
submit2::20201124003759::7973333026858831138	38.88028252172815	80	96000	0.01	7	7	65	15	0.009653161045862444	estimated	166	7	8.704958401158937e-12	0.3090658175343283	8.704958401158937e-12	8.704958401158937e-12	0.3090658175343283	0.3090658175343283	TRUE	TRUE
submit2::20201124003759::7973333026858831138	31.144700045605546	80	49152	0.01	9	7	65	15	0.009795170172128805	estimated	89	7	3.7018973436643786e-10	0.3707860070815255	3.6397998537712915e-12	8.653998522961663e-10	0.003645662559134794	0.866793770797035	FALSE	TRUE
submit2::20201124003759::7973333026858831138	43.67326558134096	80	61440	0.01	8	8	65	15	0.010187631776969483	estimated	147	8	3.5554747254899205e-11	0.24804381123457306	3.5554747254899205e-11	3.5554747254899205e-11	0.24804381123457306	0.24804381123457306	TRUE	TRUE
submit2::20201124003759::7973333026858831138	29.4281414809532	80	61440	0.01	7	7	65	15	0.010775836284751482	estimated	36	7	5.301877578244618e-10	0.3266205887619226	5.301877578244618e-10	5.301877578244618e-10	0.3266205887619226	0.3266205887619226	TRUE	TRUE
submit2::20201124003759::7973333026858831138	34.28667485584303	80	49152	0.01	8	7	65	15	0.009496242236201352	estimated	138	7	2.2042921363441854e-10	0.27989838361778213	2.3218631159279734e-11	4.432892443865802e-10	0.029482740622929465	0.5628833897884857	FALSE	TRUE
submit2::20201124003759::7973333026858831138	69.56321572149895	80	69632	0.01	2	2	65	15	0.0014504040160887041	estimated	3	2	0.00821698103743931	0.9360392883017721	0.00821698103743931	0.00821698103743931	0.9360392883017721	0.9360392883017721	TRUE	TRUE
submit2::20201124003759::7973333026858831138	42.76587142238327	80	40960	0.01	4	3	65	15	0.0026470240890133145	estimated	8	3	3.9776188225266075e-05	0.789246513570654	6.89776303169928e-07	4.671998015025863e-05	0.013686669505317548	0.9270265224725444	FALSE	TRUE
submit2::20201124003759::7973333026858831138	44.125305525287665	80	79872	0.01	8	7	65	15	0.008518145411848397	estimated	162	7	9.549863829069588e-12	0.258856655608192	2.2046209239401348e-13	2.8306215513153855e-11	0.00597580038280593	0.7672624879064481	FALSE	TRUE
submit2::20201124003750::6224630324609705794	37.17521197116026	40	1774080	0.1	19	16	25	15	0.09053305686214706	estimated	3854	18	1.2296979596129713e-09	0.03206182474088423	2.0958793911427774e-11	2.5417303734843826e-08	0.0005464570969768896	0.662703496709769	FALSE	TRUE
submit2::20201124003759::7973333026858831138	32.925451546077866	80	61440	0.01	5	5	65	15	0.006310218717125826	estimated	84	5	6.968146901124274e-08	0.4288886885911325	6.968146901124274e-08	6.968146901124274e-08	0.4288886885911325	0.4288886885911325	TRUE	TRUE
submit2::20201124003759::7973333026858831138	53.97046042016803	80	115200	0.01	9	8	65	15	0.009165306845782518	estimated	194	8	1.3230048984398167e-11	0.16115513263919337	3.387766685158417e-12	4.42081651388899e-11	0.04126636191152248	0.538499345323267	FALSE	TRUE
submit2::20201124003759::7973333026858831138	44.699500764813365	80	76800	0.01	5	5	65	15	0.0062419643788361266	estimated	45	5	2.260653046109219e-09	0.46477264238324173	2.260653046109219e-09	2.260653046109219e-09	0.46477264238324173	0.46477264238324173	TRUE	TRUE
submit2::20201124003759::7973333026858831138	49.44746830930434	80	184320	0.01	10	10	65	15	0.013984369512149179	estimated	2316	10	5.625248663895972e-12	0.03938293514791358	4.395290708642741e-12	1.0020539372538713e-11	0.030771875036510448	0.07015481018442403	FALSE	TRUE
submit2::20201124003759::7973333026858831138	39.71087855066415	80	66560	0.01	7	6	65	15	0.006642075306918954	estimated	37	6	1.1074725043278186e-09	0.5394401688881125	6.10760711839773e-11	1.6344214503016904e-09	0.029749619991246864	0.7961123908175306	FALSE	TRUE
submit2::20201124003759::7973333026858831138	47.84644062566702	80	73728	0.01	5	5	65	15	0.005757152968722628	estimated	22	5	2.3501469793674308e-07	0.5165050072542622	2.3501469793674308e-07	2.3501469793674308e-07	0.5165050072542622	0.5165050072542622	TRUE	TRUE
submit2::20201124003759::7973333026858831138	36.72114280540666	80	32768	0.01	7	5	65	15	0.005762324885842261	estimated	43	5	7.269537782715318e-08	0.547616195764762	1.9272815776446187e-10	1.2571477531935206e-07	0.0014518262883600251	0.9470127134560538	FALSE	TRUE
submit2::20201124003759::7973333026858831138	26.59226125057493	80	32768	0.01	8	7	65	15	0.010852584388635471	estimated	45	7	9.907114037963676e-11	0.47456176389680316	1.691544639797313e-11	1.3338398054188654e-10	0.08102686664313317	0.6389240785861098	FALSE	TRUE
submit2::20201124003759::7973333026858831138	37.22011682809807	80	119808	0.01	7	5	65	15	0.006152692408927631	estimated	68	5	5.731287371674491e-08	0.3531809042599146	1.057433291850712e-11	1.6026968241359047e-07	6.51625406285043e-05	0.9876348486735071	FALSE	FALSE
submit2::20201124003759::7973333026858831138	52.711725580182176	80	40960	0.01	9	7	65	15	0.00689064599255757	estimated	24	7	2.0311257014386142e-10	0.6024155134513751	3.471529067309614e-13	3.2626848599538585e-10	0.001029627543023781	0.9676860342749859	FALSE	FALSE
submit2::20201124003759::7973333026858831138	34.990962381389224	80	32768	0.01	6	6	65	15	0.007815265153992858	estimated	46	6	2.101196602492961e-08	0.5376069724126815	2.101196602492961e-08	2.101196602492961e-08	0.5376069724126815	0.5376069724126815	TRUE	TRUE
submit2::20201124003759::7973333026858831138	34.68662990749894	80	51200	0.01	8	6	65	15	0.008591343060523667	estimated	29	6	2.3857439386114424e-08	0.5978205425439084	1.3239559703517135e-10	3.70037945995429e-08	0.0033175734566073013	0.9272423668634523	FALSE	TRUE
submit2::20201124003759::7973333026858831138	49.558406294230956	80	92160	0.01	7	6	65	15	0.006717684700342761	estimated	121	6	4.533855641094396e-09	0.3701380773497429	4.382441859897588e-10	6.750823854684761e-09	0.03577768531968466	0.5511284786951541	FALSE	TRUE
submit2::20201124003759::7973333026858831138	47.846220140651845	80	61440	0.01	9	8	65	15	0.009613799989106945	estimated	60	8	2.650268550121287e-12	0.49417947796299067	1.760928022795851e-13	3.997887550455399e-12	0.03283495519711881	0.745461807086823	FALSE	TRUE
submit2::20201124003759::7973333026858831138	29.367436533454107	80	32768	0.01	6	6	65	15	0.008087024187867059	estimated	72	6	6.980696462314172e-09	0.42819453698480986	6.980696462314172e-09	6.980696462314172e-09	0.42819453698480986	0.42819453698480986	TRUE	TRUE
submit2::20201124003759::7973333026858831138	46.138880471555126	80	32768	0.01	6	6	65	15	0.00692884337650157	estimated	32	6	5.987359256311138e-08	0.5857794550847713	5.987359256311138e-08	5.987359256311138e-08	0.5857794550847713	0.5857794550847713	TRUE	TRUE
submit2::20201124003759::7973333026858831138	34.57296422061182	80	122880	0.01	8	7	65	15	0.009009323945923213	estimated	84	7	3.194490817642133e-10	0.27816150027186337	3.4327880989729754e-12	1.01343916644605e-09	0.002989113264787888	0.8824560002365929	FALSE	TRUE
submit2::20201124003759::7973333026858831138	34.71065491921275	80	32768	0.01	5	3	65	15	0.003204445190882547	estimated	11	3	0.00014949386454868676	0.7133287410055452	1.9581471488461246e-08	0.0002086909855807563	9.343544931471734e-05	0.9957952351619438	FALSE	FALSE
submit2::20201124003759::7973333026858831138	28.20246640949423	80	51200	0.01	5	5	65	15	0.007364496123755815	estimated	21	5	1.1316686384240041e-08	0.6659668610238041	1.1316686384240041e-08	1.1316686384240041e-08	0.6659668610238041	0.6659668610238041	TRUE	TRUE
submit2::20201124003759::7973333026858831138	36.74657776388298	80	32768	0.01	4	4	65	15	0.005133948291810855	estimated	19	4	9.53793628191145e-07	0.5825902653086567	9.53793628191145e-07	9.53793628191145e-07	0.5825902653086567	0.5825902653086567	TRUE	TRUE
submit2::20201124003759::7973333026858831138	48.655884565788	80	61440	0.01	7	7	65	15	0.00882844519226103	estimated	99	7	6.571284775288074e-12	0.33561317619273323	6.571284775288074e-12	6.571284775288074e-12	0.33561317619273323	0.33561317619273323	TRUE	TRUE
submit2::20201124003759::7973333026858831138	37.084047040248834	80	99840	0.01	6	6	65	15	0.007896250485359342	estimated	91	6	1.0617773480353677e-09	0.4063694584546121	1.0617773480353677e-09	1.0617773480353677e-09	0.4063694584546121	0.4063694584546121	TRUE	TRUE
submit2::20201124003759::7973333026858831138	42.66081116367688	80	122880	0.01	8	7	65	15	0.008265012707349658	estimated	117	7	3.7618041909726977e-10	0.12648393716786735	9.01518534615982e-12	2.4516846711753867e-09	0.0030311948176800596	0.8243351173049447	FALSE	TRUE
submit2::20201124003759::7973333026858831138	59.76580286529369	80	32768	0.01	3	3	65	15	0.0023169944246547226	estimated	8	3	6.891291303175761e-05	0.8333712036055417	6.891291303175761e-05	6.891291303175761e-05	0.8333712036055417	0.8333712036055417	TRUE	TRUE
submit2::20201124003759::7973333026858831138	27.211879390831918	80	49152	0.01	3	3	65	15	0.003499418143006718	estimated	12	3	5.8290826140733933e-05	0.750727466650367	5.8290826140733933e-05	5.8290826140733933e-05	0.750727466650367	0.750727466650367	TRUE	TRUE
submit2::20201124003759::7973333026858831138	37.16670651179789	80	81920	0.01	10	9	65	15	0.013457665632342278	estimated	193	9	6.755725545716777e-13	0.2742095013031324	7.510120654825213e-15	1.9943292538819243e-12	0.003048297959338549	0.8094823071785826	FALSE	TRUE
submit2::20201124003759::7973333026858831138	38.390930521508885	80	87040	0.01	10	8	65	15	0.010377553953773011	estimated	123	8	1.6667865357928586e-10	0.36557549949931106	6.501019665579174e-12	3.228339017674462e-10	0.014258655565443723	0.708070063919767	FALSE	TRUE
submit2::20201124003759::7973333026858831138	44.023052343552216	80	49152	0.01	7	7	65	15	0.009797772125633736	estimated	60	7	8.438458906479389e-10	0.4399972769017432	8.438458906479389e-10	8.438458906479389e-10	0.4399972769017432	0.4399972769017432	TRUE	TRUE
submit2::20201124003759::7973333026858831138	50.296998339694696	80	73728	0.01	9	7	65	15	0.00790011498949521	estimated	220	7	5.007497105613604e-11	0.23534263721234613	6.624942962824838e-13	1.7179135590496536e-10	0.0031135945071335594	0.8073860033515717	FALSE	TRUE
submit2::20201124003759::7973333026858831138	29.984450781555935	80	165888	0.01	9	8	65	15	0.011358203623273536	estimated	523	8	1.0859818469302571e-10	0.2167376113409389	4.745246093903129e-12	2.933232034131604e-10	0.009470446550507898	0.5854073034309525	FALSE	TRUE
submit2::20201124003759::7973333026858831138	47.16727219966578	80	196608	0.01	7	5	65	15	0.0054857229214904275	estimated	199	5	7.26818393300909e-08	0.1498467634344994	6.080245083385338e-10	4.2732538055017514e-07	0.0012535525449431156	0.8810085958068096	FALSE	TRUE
submit2::20201124003759::7973333026858831138	39.01582283105781	80	79872	0.01	8	8	65	15	0.00916870701452433	estimated	50	8	9.749070501105228e-14	0.3954560766218167	9.749070501105228e-14	9.749070501105228e-14	0.3954560766218167	0.3954560766218167	TRUE	TRUE
submit2::20201124003759::7973333026858831138	46.03297582911965	80	73728	0.01	11	10	65	15	0.011771352029811341	estimated	639	10	7.020307446326422e-15	0.11525553992730422	5.957375495828751e-16	2.943621237363369e-14	0.009780490876944834	0.48326751733832757	FALSE	TRUE
submit2::20201124003759::7973333026858831138	40.608834568526945	80	122880	0.01	7	7	65	15	0.010891986086971294	estimated	117	7	4.846712410380864e-11	0.21997427072352088	1.1612254860758381e-11	1.1232834402930772e-10	0.05270371084902593	0.5098166234601491	FALSE	TRUE
submit2::20201124003759::7973333026858831138	36.85252383382892	80	92160	0.01	8	8	65	15	0.01218710717626058	estimated	228	8	1.2000065967472845e-11	0.18880940611404493	1.2000065967472845e-11	1.2000065967472845e-11	0.18880940611404493	0.18880940611404493	TRUE	TRUE
submit2::20201124003759::7973333026858831138	38.03210636592633	80	92160	0.01	8	8	65	15	0.010331440467058903	estimated	253	8	1.4820896252264548e-12	0.24818508408807394	6.643439742067614e-13	2.1464335994332163e-12	0.11124851176035831	0.35943359584843226	FALSE	TRUE
submit2::20201124003759::7973333026858831138	43.415676631015906	80	53248	0.01	8	8	65	15	0.009524418651279051	estimated	97	8	4.443694294841604e-12	0.4049363392879616	4.443694294841604e-12	4.443694294841604e-12	0.4049363392879616	0.4049363392879616	TRUE	TRUE
submit2::20201124003759::7973333026858831138	44.457565948289684	80	61440	0.01	7	7	65	15	0.009733261825027581	estimated	104	7	2.6018528426238867e-10	0.34521149817065433	2.6018528426238867e-10	2.6018528426238867e-10	0.34521149817065433	0.34521149817065433	TRUE	TRUE
submit2::20201124003759::7973333026858831138	47.48441442684583	80	92160	0.01	7	7	65	15	0.008852090583736446	estimated	74	7	4.3777717831251495e-11	0.45897538829522905	4.3777717831251495e-11	4.3777717831251495e-11	0.45897538829522905	0.45897538829522905	TRUE	TRUE
submit2::20201124003759::7973333026858831138	43.06922113147766	80	138240	0.01	9	7	65	15	0.008609858081557908	estimated	260	7	6.764504294520024e-11	0.17340643662897662	4.3946018795600263e-13	3.391176407723969e-10	0.0011265455961863332	0.869319895797911	FALSE	TRUE
submit2::20201124003759::7973333026858831138	47.61168280164331	80	61440	0.01	10	10	65	15	0.012316467995615397	estimated	50	10	3.417903552801088e-14	0.4805236328922093	3.417903552801088e-14	3.417903552801088e-14	0.4805236328922093	0.4805236328922093	TRUE	TRUE
submit2::20201124003759::7973333026858831138	26.966395145451397	80	98304	0.01	9	9	65	15	0.014016577418604076	estimated	94	9	3.758394260291109e-14	0.2739637490484895	3.758394260291109e-14	3.758394260291109e-14	0.2739637490484895	0.2739637490484895	TRUE	TRUE
submit2::20201124003759::7973333026858831138	31.54364258122133	80	92160	0.01	12	12	65	15	0.01544880720768653	estimated	250	12	4.7762742247630465e-15	0.1615989247608716	4.341669302124973e-15	9.117943526888019e-15	0.1468946416964756	0.30849356645734716	FALSE	TRUE
submit2::20201124003759::7973333026858831138	31.68448963945396	80	92160	0.01	7	7	65	15	0.01049567997266728	estimated	86	7	2.988174376158296e-11	0.41636513381822987	6.1042312009840905e-12	4.3388055101708655e-11	0.08505491048761059	0.604558874230125	FALSE	TRUE
submit2::20201124003759::7973333026858831138	34.51305021403747	80	92160	0.01	10	10	65	15	0.0137389278030065	estimated	327	10	5.363541395644439e-13	0.15490142148539213	2.953595927525972e-13	8.317137323170411e-13	0.08530114227118162	0.24020256375657373	FALSE	TRUE
submit2::20201124003759::7973333026858831138	49.15921580994016	80	115200	0.01	10	9	65	15	0.01118236064369094	estimated	491	9	5.0339682371058994e-14	0.2372250632635527	4.908269804984527e-16	1.6070518617048327e-13	0.002313015418769209	0.7573209873487705	FALSE	TRUE
submit2::20201124003759::7973333026858831138	48.2737874700432	80	230400	0.01	9	9	65	15	0.012999809282373206	estimated	553	9	8.380026425864437e-13	0.1971279178868179	8.380026425864437e-13	8.380026425864437e-13	0.1971279178868179	0.1971279178868179	TRUE	TRUE
submit2::20201124003759::7973333026858831138	39.29046461190761	80	336960	0.01	10	10	65	15	0.013228598159008806	estimated	613	10	7.723869272623775e-14	0.11140008342099857	7.723869272623775e-14	7.723869272623775e-14	0.11140008342099857	0.11140008342099857	TRUE	TRUE
submit2::20201124003759::7973333026858831138	30.902634475937944	80	76800	0.05	14	11	65	15	0.018955894474850517	estimated	250	11	1.0132735056185772e-13	0.1737469335718064	4.605597287588555e-15	3.929868213283104e-13	0.007897259738343144	0.6738580922259682	FALSE	TRUE
submit2::20201124003759::7973333026858831138	32.5684888303199	80	53248	0.05	14	14	65	15	0.02330826679728708	estimated	87	14	4.372518807794743e-18	0.40906129917907397	4.372518807794743e-18	4.372518807794743e-18	0.40906129917907397	0.40906129917907397	TRUE	TRUE
submit2::20201124003759::7973333026858831138	33.60076093426222	80	331776	0.01	13	12	65	15	0.016801483186150316	estimated	1832	12	3.498729504477435e-15	0.08688027014112486	2.377602690827545e-16	1.8061800393938082e-14	0.005904050707635799	0.44850969343364294	FALSE	TRUE
submit2::20201124003759::7973333026858831138	44.134003370820004	80	437760	0.01	8	7	65	15	0.008607490623225479	estimated	763	7	1.4694061718274322e-10	0.08190714180517011	9.135324077662946e-13	1.5253747865248547e-09	0.000509218144724928	0.850269253943187	FALSE	TRUE
submit2::20201124003759::7973333026858831138	40.31958298141588	80	53248	0.05	30	26	65	15	0.041247357099492024	estimated	2562	29	2.6188486259498036e-23	0.019888977259792377	5.576740378485815e-25	9.509985017019743e-22	0.0004235283455195637	0.7222405826372392	FALSE	TRUE
submit2::20201124003759::7973333026858831138	36.03130903867744	80	61440	0.05	24	23	65	15	0.03855439627767807	estimated	1051	23	9.554126855083477e-23	0.07884562412156308	1.1918402520648006e-23	4.0295040519578943e-22	0.009835685662604614	0.33253563271241665	FALSE	TRUE
submit2::20201124003759::7973333026858831138	33.12648823632648	80	147456	0.05	20	19	65	15	0.03641762526704261	estimated	1988	20	2.3322993216678872e-17	0.04441270003783961	2.3350192243487684e-18	1.9744674453355106e-16	0.00444644936565985	0.3759870337802743	FALSE	TRUE
submit2::20201124003750::6224630324609705794	32.02248493601682	40	2436480	0.05	15	13	25	15	0.05051531423780987	estimated	28242	14	1.3096296423704873e-09	0.010780117170622557	3.4264019951280533e-10	1.2367002312046744e-08	0.0028204168404647356	0.10179804248467758	FALSE	TRUE
submit2::20201124003759::7973333026858831138	37.389283934679455	80	184320	0.05	21	20	65	15	0.038420714634059897	estimated	2611	21	2.5676134334471774e-18	0.06875247843667683	1.2616346881460556e-19	1.5673338328191723e-17	0.003378254318262806	0.41968188879313645	FALSE	TRUE
submit2::20201124003759::7973333026858831138	51.92448610372396	80	368640	0.01	10	10	65	15	0.014241659382850349	estimated	1463	10	6.32833852977439e-14	0.043038624270821814	5.410436795537976e-15	7.198637042044517e-13	0.003679603347523346	0.48957468608370946	FALSE	TRUE
submit2::20201124003759::7973333026858831138	29.55797846443958	80	110592	0.05	27	24	65	15	0.04850331622012349	estimated	5558	24	6.444259741159435e-23	0.01847151030498406	5.19266388490376e-26	3.287651089880424e-21	1.4883997280199841e-05	0.9423561964464205	FALSE	TRUE
submit2::20201124003759::7973333026858831138	54.70367090388843	80	73728	0.01	9	9	65	15	0.012230284778353044	estimated	249	9	5.743837709760127e-12	0.29267779029872276	5.743837709760127e-12	5.743837709760127e-12	0.29267779029872276	0.29267779029872276	TRUE	TRUE
submit2::20201124003759::7973333026858831138	41.35921020208213	80	594432	0.01	9	9	65	15	0.012577004846386769	estimated	3495	9	1.5871051743640045e-12	0.0421166238614487	1.2827137248777112e-12	2.8698188992417154e-12	0.03403906202639724	0.07615568588784594	FALSE	TRUE
submit2::20201124003759::7973333026858831138	36.728840745692985	80	65536	0.05	25	20	65	15	0.03747068428355066	estimated	2049	20	7.812211284676832e-21	0.04021159727423342	3.1699813198519547e-24	1.8773977215133875e-19	1.6316764556887274e-05	0.9663481740328089	FALSE	FALSE
submit2::20201124003759::7973333026858831138	47.60413153552436	80	221184	0.05	25	23	65	15	0.03469167841234633	estimated	10629	24	1.1138754522305607e-22	0.01568756123818102	4.0825826769521575e-25	5.691122398528311e-21	5.749813915583729e-05	0.8015243621906869	FALSE	TRUE
submit2::20201124003750::6224630324609705794	47.63668043657111	40	2119680	0.1	15	11	25	15	0.04308519634551298	estimated	22939	13	4.2812654032480104e-08	0.007000782936117651	1.859811284787703e-10	4.827827547684321e-06	3.0411884993308248e-05	0.7894528727115482	FALSE	TRUE
submit2::20201124003759::7973333026858831138	36.43590466429225	80	110592	0.05	20	19	65	15	0.029211933851076528	estimated	1782	19	8.686779335295176e-20	0.06893215044972538	9.661769670871485e-22	8.922303787229317e-19	0.0007666898569151647	0.7080110628809325	FALSE	TRUE
submit2::20201124003759::7973333026858831138	41.700221720668694	80	147456	0.05	24	19	65	15	0.025332088587938253	estimated	6161	19	1.9822892974226984e-20	0.029663783145251435	1.6042523879199608e-23	6.086168688944208e-19	2.400668510261442e-05	0.9107590320393145	FALSE	TRUE
submit2::20201124003759::7973333026858831138	32.57493993722448	80	248832	0.05	26	24	65	15	0.03769350544843615	estimated	1402	26	3.9748323222100224e-24	0.036422112252256784	9.325893551073349e-26	7.848306000851511e-23	0.0008545486054137096	0.719154567994807	FALSE	TRUE
submit2::20201124003759::7973333026858831138	47.35698647616162	80	163840	0.05	25	23	65	15	0.03866894962305035	estimated	5344	24	1.322655154779067e-22	0.020206879975772158	1.5678686724108915e-25	6.018554744029607e-21	2.3953132429648423e-05	0.9194854221887854	FALSE	TRUE
submit2::20201124003759::7973333026858831138	42.16028891696658	80	245760	0.05	26	24	65	15	0.039022874058206564	estimated	1867	26	2.807615223962714e-23	0.040663452664105953	1.3013416787194929e-24	3.9950788718438577e-22	0.0018847684433677596	0.5786181069544942	FALSE	TRUE
submit2::20201124003759::7973333026858831138	29.182383121227844	80	221184	0.05	24	22	65	15	0.03684097551097692	estimated	5198	24	4.902292345857329e-21	0.012640649212565294	1.0825083024396235e-21	7.350147433686496e-20	0.002791267177770849	0.18952487696573617	FALSE	TRUE
submit2::20201124003759::7973333026858831138	30.19344667933371	80	165888	0.05	25	21	65	15	0.03792879870332274	estimated	3250	21	5.314050013813404e-23	0.019228852409070515	4.510786511933967e-25	2.2530104361175374e-21	0.00016322249105924562	0.8152502336181602	FALSE	TRUE
submit2::20201124003759::7973333026858831138	53.08136204628404	80	331776	0.05	22	20	65	15	0.02874717036144192	estimated	8750	20	3.2219649736107034e-23	0.024673907155301433	8.994498379913574e-26	1.0519487592805254e-21	6.888014604509834e-05	0.8055856047849863	FALSE	TRUE
submit2::20201124003759::7973333026858831138	28.637586334033287	80	491520	0.05	23	20	65	15	0.03549282844578892	estimated	25150	22	7.599049087637551e-20	0.008699622222967386	1.5539006419487436e-23	8.376327761019736e-18	1.778952655928067e-06	0.9589474458741944	FALSE	FALSE
submit2::20201124003759::7973333026858831138	35.85148784717423	80	73728	0.05	27	23	65	15	0.04200520683561284	estimated	2660	25	1.1251671785180633e-23	0.025737694272569504	3.647218714842679e-25	2.706688128219685e-22	0.000834284913566804	0.6191427626520765	FALSE	TRUE
submit2::20201124003750::6224630324609705794	26.790817536883562	40	1695744	0.1	16	13	25	15	0.07348391729771779	estimated	57889	17	5.108973867485313e-10	0.011424262528402165	8.729137897351935e-12	2.0513705232550635e-08	0.00019519372299130213	0.45871041834525395	FALSE	TRUE
submit2::20201124003750::6224630324609705794	35.5394570585558	40	1537920	0.1	21	15	25	15	0.06765244504628515	estimated	55461	19	1.441365919973994e-13	0.00782533861886682	1.2460696464418295e-15	1.0709784461242064e-11	6.765053059028136e-05	0.5814463127157158	FALSE	TRUE
submit2::20201124003759::7973333026858831138	29.061379905561058	80	425984	0.05	30	26	65	15	0.04206856189500897	estimated	17511	27	2.288749062417485e-22	0.009659064533424617	1.3609961191334632e-25	2.2060639092795856e-20	5.743726807064295e-06	0.9310113552633729	FALSE	TRUE
submit2::20201124003759::7973333026858831138	38.30670475961626	80	497664	0.05	31	29	65	15	0.04796073542212267	estimated	20556	30	6.496295933549109e-29	0.004378461790026673	8.480965388309831e-30	4.252537177064557e-27	0.0005716116272271821	0.28661827802959455	FALSE	TRUE
submit2::20201124003759::7973333026858831138	28.406925855115535	80	258048	0.05	23	22	65	15	0.03686021858317706	estimated	2774	23	4.3288371359336046e-23	0.03481224789441698	2.2184041638681385e-23	1.7924552310388428e-22	0.017840272862547576	0.14414817162926347	FALSE	TRUE
submit2::20201124003759::7973333026858831138	33.6161605916687	80	110592	0.05	27	23	65	15	0.043954625492833264	estimated	2232	25	2.2375953661847294e-20	0.027932307694493376	9.7639479650255e-23	6.988351541036548e-19	0.00012188512855974468	0.8723685634653071	FALSE	TRUE
submit2::20201124003759::7973333026858831138	21.571732069603765	80	276480	0.05	23	23	65	15	0.05690252989635205	estimated	2629	23	1.0434136338226852e-20	0.04107745699050933	9.985483078604054e-21	2.0419619416830905e-20	0.039311183829185165	0.08038864081969449	FALSE	TRUE
submit2::20201124003759::7973333026858831138	42.32220658622209	80	470016	0.05	20	18	65	15	0.03502814105475017	estimated	1509	19	7.543602588724325e-18	0.08405390504676188	2.880473161968729e-19	5.094114393395035e-17	0.0032095409958070023	0.5676070584097108	FALSE	TRUE
submit2::20201124003759::7973333026858831138	29.079181733144367	80	414720	0.05	25	20	65	15	0.03759536198133284	estimated	14210	21	1.7492520795224863e-19	0.010630107578174659	8.345138783298572e-22	1.2679388055721238e-17	5.071294415466839e-05	0.770519358733778	FALSE	TRUE
submit2::20201124003759::7973333026858831138	37.62477849572197	80	193536	0.05	24	22	65	15	0.03866977373672723	estimated	5333	23	4.3815128331851463e-23	0.016276813354993456	3.4647186535924636e-23	7.84623148677761e-23	0.012871029025628264	0.029147842380621722	FALSE	TRUE
submit2::20201124003759::7973333026858831138	34.9409354196884	80	296960	0.05	23	22	65	15	0.037990277573105365	estimated	2862	22	1.862258266750715e-20	0.04145320953406038	8.48308841575068e-21	4.1086409640734436e-20	0.018883054400807547	0.09145689286219673	FALSE	TRUE
submit2::20201124003759::7973333026858831138	45.96737723631364	80	405504	0.05	25	21	65	15	0.030362915196322345	estimated	6574	21	1.7733323063581757e-19	0.03295130430333783	1.8134140603952607e-22	4.771281244000337e-18	3.369608635549583e-05	0.8865791235188172	FALSE	TRUE
submit2::20201124003759::7973333026858831138	31.546369059824794	80	737280	0.05	21	20	65	15	0.03138880640528935	estimated	17766	21	6.22083776309927e-20	0.016170259846397264	3.896927626193767e-20	1.0117765389293036e-19	0.010129557258661418	0.02629981710505868	FALSE	TRUE
submit2::20201124003759::7973333026858831138	31.47659180451369	80	460800	0.05	24	22	65	15	0.0365069478002544	estimated	10231	23	1.06247978363236e-22	0.014248551707486847	3.1538350271219693e-24	4.0142799877284144e-21	0.00042294999070193975	0.5383413110970736	FALSE	TRUE
submit2::20201124003759::7973333026858831138	38.53985693967131	80	49152	0.05	19	17	65	15	0.024992384079044694	estimated	384	17	1.3683747102851387e-17	0.19814531893832127	4.944082934229155e-19	4.507785166267112e-17	0.0071592004916271115	0.6527426462663198	FALSE	TRUE
submit2::20201124003759::7973333026858831138	28.880365144263834	80	221184	0.05	29	27	65	15	0.05573793840932176	estimated	5310	27	4.0488683158834035e-24	0.011541335796797975	1.435442268387293e-26	3.1236915786868607e-22	4.0917411839215354e-05	0.8904111129973665	FALSE	TRUE
submit2::20201124003759::7973333026858831138	31.236481460472305	80	131072	0.05	23	19	65	15	0.03563873464718234	estimated	6868	20	3.118228708798751e-19	0.019685038224658575	3.736449597371788e-21	1.0693083536820728e-17	0.00023587799362256726	0.6750427175781878	FALSE	TRUE
submit2::20201124003759::7973333026858831138	40.87791116928943	80	122880	0.05	20	19	65	15	0.029423258992229116	estimated	856	20	1.8819576329560935e-22	0.09151985253903565	1.8819576329560935e-22	1.8819576329560935e-22	0.09151985253903565	0.09151985253903565	TRUE	TRUE
submit2::20201124003759::7973333026858831138	39.38641023143222	80	884736	0.05	22	20	65	15	0.036872793769002064	estimated	12052	20	5.28027946422866e-23	0.01890495078398366	8.294364141241348e-25	1.6878230259143915e-21	0.00029696258869796864	0.6042901981447893	FALSE	TRUE
submit2::20201124003759::7973333026858831138	38.95899298180716	80	229376	0.05	25	25	65	15	0.04888402678757998	estimated	3758	28	7.004344505374798e-20	0.03763471140739252	9.837091030081627e-21	5.318774680208826e-19	0.005285520746749186	0.28578056087476045	FALSE	TRUE
submit2::20201124003759::7973333026858831138	41.468395826324	80	655360	0.05	24	19	65	15	0.029755907060415813	estimated	11310	21	1.3125899467144947e-19	0.03262357487676242	3.4372657295993496e-21	1.7918663502584224e-18	0.0008543101840875581	0.4453568015900848	FALSE	TRUE
submit2::20201124003759::7973333026858831138	37.69010012023399	80	1094400	0.05	25	20	65	15	0.036519767934019016	estimated	21367	21	3.5693423956468086e-20	0.00858963911222291	7.5437460292236e-24	4.0034366686466545e-18	1.8154059981559461e-06	0.963428900355835	FALSE	FALSE
submit2::20201124003759::7973333026858831138	34.268622897223835	80	245760	0.05	24	24	65	15	0.039376707398529553	estimated	3719	25	7.395706337008764e-22	0.04784125525190942	4.723604744429021e-22	1.2119311081437786e-21	0.03055599695143647	0.0783972522033459	FALSE	TRUE
submit2::20201124003759::7973333026858831138	41.22647579965963	80	221184	0.05	29	25	65	15	0.03755440526578318	estimated	5164	25	7.814153224806638e-25	0.017887055247708238	2.4220564663865326e-26	2.5379569241754028e-23	0.0005544229372133529	0.5809532320778427	FALSE	TRUE
submit2::20201124003750::6224630324609705794	41.26122140428934	40	2376192	0.1	20	14	25	15	0.052008007501329126	estimated	27481	17	3.445957744232048e-11	0.007793134685980739	2.707563378517786e-13	2.984730709258347e-09	6.123234132785487e-05	0.675005619484658	FALSE	TRUE
submit2::20201124003759::7973333026858831138	38.246837237977	80	1140480	0.05	21	19	65	15	0.03313016893522895	estimated	10397	23	4.2589194849259245e-18	0.02342004791585107	7.743586185842231e-19	3.644617397731927e-17	0.0042582434383847435	0.20041964726485267	FALSE	TRUE
submit2::20201124003750::6224630324609705794	29.957443532838383	40	3456000	0.1	19	14	25	15	0.06094875134900277	estimated	20033	17	1.4090425204796383e-10	0.012100544022473991	2.465301559734154e-13	9.803893933239354e-09	2.1171461910235526e-05	0.8419366229661105	FALSE	TRUE
submit2::20201124003759::7973333026858831138	38.82582208713079	80	92160	0.05	18	17	65	15	0.028309700305884138	estimated	1451	17	3.0162953428600704e-21	0.08501789995965536	6.725740876003565e-22	8.406309613040998e-21	0.018957306893178556	0.23694191333191475	FALSE	TRUE
submit2::20201124003759::7973333026858831138	35.19817134671061	80	645120	0.05	28	27	65	15	0.04484715041953673	estimated	8785	27	4.701603425494344e-24	0.02562186856803854	3.1322454615558706e-24	1.1604918434236186e-23	0.017069491889435896	0.06324218951613167	FALSE	TRUE
submit2::20201124003759::7973333026858831138	31.204455444516967	80	166400	0.05	30	25	65	15	0.04062677865887715	estimated	6133	25	2.0000880376206633e-22	0.024392230169201303	1.2186285349659003e-24	6.246844000597024e-21	0.0001486187965556068	0.7618387482329214	FALSE	TRUE
submit2::20201124003750::6224630324609705794	25.32261000823548	40	3414528	0.1	17	14	25	15	0.060422891219666236	estimated	20774	16	4.147725887083512e-11	0.010002078649490553	3.5213122817582657e-12	1.4788026572643499e-09	0.000849150675584509	0.3566074732926492	FALSE	TRUE
submit2::20201124003759::7973333026858831138	35.18158257181232	80	73728	0.05	20	19	65	15	0.03202351390428073	estimated	1512	19	1.3415489079773088e-21	0.09070176484458638	7.686367153240161e-22	2.110185623301325e-21	0.051967323881876235	0.1426690887264626	FALSE	TRUE
submit2::20201124003759::7973333026858831138	43.20454449364238	80	414720	0.05	29	27	65	15	0.0412550174747258	estimated	10621	27	1.6613865042432606e-24	0.011036090513404965	1.512978897394994e-25	5.771451076543757e-23	0.0010050263447955613	0.38338012444272995	FALSE	TRUE
submit2::20201124003750::6224630324609705794	43.117911890901674	40	3633920	0.1	17	13	25	15	0.04637546968192107	estimated	24418	15	4.158824099778078e-09	0.01920704375628851	1.0072003078669537e-12	1.9881793417509934e-07	4.651637078274155e-06	0.9182174262767547	FALSE	TRUE
submit2::20201124003759::7973333026858831138	41.99624999976751	80	1036800	0.05	30	26	65	15	0.03942693608484664	estimated	21801	27	3.1616494323252962e-24	0.005121669342824584	5.15649255635714e-26	4.1045721737739896e-22	8.353187286477205e-05	0.6649143720013242	FALSE	TRUE
submit2::20201124003759::7973333026858831138	34.282042991187566	80	460800	0.05	26	23	65	15	0.039736425502801424	estimated	8051	24	6.586979988846563e-22	0.013343195406809267	1.9706715250140567e-23	2.77203297629599e-20	0.0003991974362366609	0.5615286176588697	FALSE	TRUE
submit2::20201124003759::7973333026858831138	37.67141730409546	80	633600	0.05	23	19	65	15	0.03078757689840836	estimated	7793	20	1.001585517408957e-20	0.040879554716954605	1.616312943769723e-23	2.023519256917849e-19	6.596955754261137e-05	0.8258961890541111	FALSE	TRUE
submit2::20201124003759::7973333026858831138	37.56380804879022	80	221184	0.05	18	17	65	15	0.026274483004185063	estimated	711	17	8.654572371000971e-16	0.13740380514347075	3.3731597554793934e-16	1.614907941096394e-15	0.05355377087291977	0.25638990183565663	FALSE	TRUE
submit2::20201124003759::7973333026858831138	46.51993033531825	80	792576	0.05	29	28	65	15	0.04265194956830924	estimated	34057	28	1.892236427219936e-26	0.005200678554007008	4.704956810723598e-27	4.5068526714098725e-25	0.0012931242434122837	0.12386767159274345	FALSE	TRUE
submit2::20201124003750::6224630324609705794	37.10584073213039	40	5935680	0.05	14	13	25	15	0.04877597678479688	estimated	319277	18	2.5481161644190473e-09	0.0017160309620574757	2.6544369603086333e-10	2.3648679905083193e-07	0.00017876327909712372	0.15926223260767813	FALSE	TRUE
submit2::20201124003759::7973333026858831138	46.20950129081018	80	207360	0.05	32	27	65	15	0.04459877957852193	estimated	2382	27	1.5038197964420916e-20	0.02700430482610606	2.875472592556781e-22	3.9968320221386587e-19	0.0005163526813001819	0.7177167804276243	FALSE	TRUE
submit2::20201124003759::7973333026858831138	45.652367292588224	80	294912	0.05	28	26	65	15	0.03699885406432001	estimated	5496	26	5.4164751359508575e-24	0.02789101861082407	1.7401445937234334e-25	1.0298631148734373e-22	0.0008960514731605982	0.5303067139159651	FALSE	TRUE
submit2::20201124003759::7973333026858831138	26.933683166491317	80	230400	0.05	26	23	65	15	0.04429775743219259	estimated	3612	24	3.0881436011913706e-22	0.0575405560275957	2.875627812973663e-23	1.7063530483322603e-21	0.005358080602958002	0.3179402121797143	FALSE	TRUE
submit2::20201124003759::7973333026858831138	37.877777699053965	80	331776	0.05	20	18	65	15	0.029597412350024957	estimated	15784	18	1.922054921502127e-21	0.010929469081313157	4.8234214497256054e-23	9.294017926660444e-20	0.00027427642681364633	0.5284900053283584	FALSE	TRUE
submit2::20201124003759::7973333026858831138	44.25991184290303	80	663552	0.05	23	19	65	15	0.03114181194798288	estimated	10908	19	8.934909300034519e-23	0.014613130858708063	2.2196756436385003e-25	5.159222745038447e-21	3.6303010534478666e-05	0.8437958861225228	FALSE	TRUE
submit2::20201124003759::7973333026858831138	42.57510220188682	80	1313280	0.05	27	26	65	15	0.036325316275073606	estimated	9468	28	4.7617190035658005e-23	0.016822026007269873	8.472829815156746e-25	1.7780337040576023e-21	0.0002993250198069332	0.6281372166031068	FALSE	TRUE
submit2::20201124003750::6224630324609705794	24.232496703673867	40	8853600	0.05	10	10	25	15	0.0574491959312333	estimated	61803	11	1.0971066501671284e-08	0.005717656872278444	1.4824706544544352e-10	1.1038189463049431e-06	7.726011435717109e-05	0.5752638527102334	FALSE	TRUE
submit2::20201124003750::6224630324609705794	26.671391197537524	40	2274480	0.1	23	14	25	15	0.0653209455591966	estimated	229067	21	7.12985432553569e-12	0.0011233569013768413	2.6513556219153024e-15	5.973787783761983e-09	4.177390588774846e-07	0.9412107776473401	FALSE	TRUE
submit2::20201124003759::7973333026858831138	46.44587044664094	80	483840	0.05	28	25	65	15	0.03715423074091532	estimated	13712	25	1.3711057787953019e-24	0.017806956560329767	1.3454414599114823e-27	6.776368600230336e-23	1.7473646455024714e-05	0.8800670463740993	FALSE	TRUE
submit2::20201124003750::6224630324609705794	47.870567375344265	40	6417792	0.05	20	14	25	15	0.043112335504118963	estimated	127692	18	2.2429268932877956e-11	0.004002525556791414	2.080891386758613e-13	2.788491847544444e-09	3.7133715687895956e-05	0.4976091694340014	FALSE	TRUE
submit2::20201124003759::7973333026858831138	28.215656832050904	80	204800	0.1	30	29	65	15	0.06663680676002116	estimated	3172	29	4.6952617280125005e-26	0.030661971515352594	3.9718368744744113e-26	8.667098602486912e-26	0.02593771256289746	0.05659968407825006	FALSE	TRUE
submit2::20201124003750::6224630324609705794	35.5397374648535	40	3814128	0.1	21	17	25	15	0.06855983194014972	estimated	19874	21	1.746303975709926e-15	0.00673809672288165	1.6836745551275202e-17	1.8896601098806616e-13	6.496441719255647e-05	0.7291234957287897	FALSE	TRUE
submit2::20201124003750::6224630324609705794	22.706249891366742	40	5039424	0.1	16	12	25	15	0.07541349356486274	estimated	189137	19	1.1720560037064908e-09	0.0021076726903991733	3.47269099195446e-11	1.686710936199088e-07	6.244834668984424e-05	0.3033161014134181	FALSE	TRUE
submit2::20201124003759::7973333026858831138	42.48372079574963	80	245760	0.05	19	16	65	15	0.026003087894314696	estimated	2203	16	1.3181035702799926e-18	0.07958365056824876	3.841665728264691e-21	1.3683487556758356e-17	0.0002319497418956917	0.8261732361749959	FALSE	TRUE
submit2::20201124003750::6224630324609705794	29.52728562402391	40	10692000	0.05	14	12	25	15	0.0435544950895169	estimated	49100	15	1.1071384485669725e-10	0.02018908221755377	6.37623565159538e-13	3.2230380810080922e-09	0.00011627303339991409	0.5877330056778616	FALSE	TRUE
submit2::20201124003750::6224630324609705794	33.05010618964589	40	4067328	0.1	24	16	25	15	0.07110200082791458	estimated	194703	22	1.9638113665960848e-12	0.0017627723766552644	3.058304863229578e-15	9.005970256244378e-10	2.745220556308346e-06	0.8084012478348952	FALSE	TRUE
submit2::20201124003750::6224630324609705794	35.40410909438626	40	7254720	0.05	16	14	25	15	0.04879004907407016	estimated	116481	17	1.836985905851301e-10	0.0028593377144563894	9.172867769471304e-13	4.475307544722106e-08	1.4277913989120105e-05	0.6965984663058682	FALSE	TRUE
submit2::20201124003759::7973333026858831138	33.49615202640127	80	1105920	0.05	26	22	65	15	0.03888101678874813	estimated	13838	24	1.140584361862106e-19	0.009759868467544848	8.255843471076435e-22	8.675177305001275e-18	7.064444249857807e-05	0.7423264096941801	FALSE	TRUE
submit2::20201124003750::6224630324609705794	48.1298402125505	40	2141568	0.05	15	13	25	15	0.038444084895147675	estimated	5799	15	1.677298381924224e-10	0.02237775110157055	6.73337151588592e-11	8.530823044913608e-10	0.008983357611305866	0.1138143557806421	FALSE	TRUE
submit2::20201124003759::7973333026858831138	33.757079562065236	80	2021760	0.05	25	20	65	15	0.03335105042771773	estimated	112867	21	1.837095232719939e-21	0.004530513892936478	1.241332679177545e-24	3.458730069210464e-19	3.0612865618530923e-06	0.8529674646901729	FALSE	TRUE
submit2::20201124003759::7973333026858831138	27.85163671642468	80	1148160	0.05	22	20	65	15	0.035706432630673565	estimated	39847	20	9.6946728273894e-22	0.016007329166068045	2.893196457098732e-23	2.0840117074029833e-20	0.0004777092415129222	0.3441009509066862	FALSE	TRUE
submit2::20201124003759::7973333026858831138	35.582603205821314	80	1492992	0.05	30	24	65	15	0.043417873064007344	estimated	13623	27	2.1586525776689934e-26	0.011290074236666637	1.479353560286614e-28	1.4289701097572338e-24	7.737239280972449e-05	0.7473726336527089	FALSE	TRUE
submit2::20201124003759::7973333026858831138	36.67338500148638	80	995328	0.05	29	26	65	15	0.04366224121629964	estimated	12981	26	8.976035799544843e-25	0.01679238612194128	2.250776537864453e-26	2.765782362577423e-23	0.00042107573479088214	0.5174231297518912	FALSE	TRUE
submit2::20201124003759::7973333026858831138	52.91077275634326	80	552960	0.05	25	20	65	15	0.028921249317478123	estimated	3565	20	6.672360058472181e-20	0.045055038763877966	3.64519313198722e-24	1.4574995420850344e-18	2.461412699918233e-06	0.9841749814384673	FALSE	FALSE
submit2::20201124003759::7973333026858831138	57.515905429572754	80	1167360	0.05	32	29	65	15	0.05507600671240948	estimated	42484	31	1.70617148533867e-24	0.0030416116339695353	1.6502076194768062e-26	3.988909930372782e-22	2.9418442032334816e-05	0.7111075853357255	FALSE	TRUE
submit2::20201124003750::6224630324609705794	37.48962706785926	40	1314144	0.1	17	13	25	15	0.064935249867692	estimated	71198	14	1.0123927053892856e-10	0.004711052354276422	8.145483928182802e-12	3.910783261787438e-09	0.0003790406729751262	0.1819837756083415	FALSE	TRUE
submit2::20201124003750::6224630324609705794	53.31917460011401	40	3594240	0.1	20	14	25	15	0.05714175957565898	estimated	41528	15	5.866259477980045e-11	0.005822642262009785	3.6060765716508925e-14	9.156561428375246e-09	3.579264423088185e-06	0.9088479933026009	FALSE	TRUE
submit2::20201124003759::7973333026858831138	33.67782298122054	80	2601984	0.05	28	25	65	15	0.0510424980814193	estimated	65957	30	2.4940738406863848e-23	0.005924221076715316	3.393959359498738e-24	5.1318374100999275e-22	0.0008061736281843277	0.12189751101684819	FALSE	TRUE
submit2::20201124003759::7973333026858831138	37.644572318305734	80	2064384	0.05	31	28	65	15	0.04796891188614875	estimated	73793	31	1.183727653394646e-25	0.003497023882451521	1.0081619340125336e-27	2.0949652927990752e-23	2.9783593806479627e-05	0.6189044955413332	FALSE	TRUE
submit2::20201124003759::7973333026858831138	37.05216418052017	80	2392320	0.05	28	23	65	15	0.03592040595422601	estimated	38469	25	1.3638082789895195e-20	0.009289014948033452	7.812170910761231e-23	9.901270047869013e-19	5.320936489725683e-05	0.6743839797432263	FALSE	TRUE
submit2::20201124003759::7973333026858831138	59.43337363070587	80	172800	0.05	28	26	65	15	0.0406926532473831	estimated	5490	26	1.8429754527069648e-20	0.015403091916704071	1.0235511448732455e-21	5.938263813584868e-19	0.0008554564491227151	0.4963040783421054	FALSE	TRUE
submit2::20201124003759::7973333026858831138	40.383766213716136	80	2712960	0.05	26	21	65	15	0.03311380112642218	estimated	19108	23	7.536495941245174e-22	0.005469432155373791	2.235001263876762e-25	1.330266790550765e-19	1.6219988540097262e-06	0.9654093913387161	FALSE	FALSE
submit2::20201124003759::7973333026858831138	39.18584414681553	80	2995200	0.05	21	21	65	15	0.03454557051504025	estimated	18606	21	3.2310827342002696e-20	0.018391221145330306	3.2310827342002696e-20	3.2310827342002696e-20	0.018391221145330306	0.018391221145330306	TRUE	TRUE
submit2::20201124003759::7973333026858831138	30.761485785797642	80	1634688	0.05	29	28	65	15	0.053960813636752925	estimated	43164	32	6.715762383183822e-24	0.00505723209403687	2.3784725241920474e-26	1.0270322300649952e-21	1.7910829624121422e-05	0.7733954924463231	FALSE	TRUE
submit2::20201124003759::7973333026858831138	30.555962616582033	80	2211840	0.05	31	27	65	15	0.052206607402865424	estimated	39569	28	2.4939461473559486e-24	0.005948573386830523	3.881407343847742e-28	4.0409171425516414e-22	9.257953085129657e-07	0.9638416690774813	FALSE	FALSE
submit2::20201124003750::6224630324609705794	25.305822380212177	40	7795008	0.1	14	11	25	15	0.059422407315135005	estimated	241758	15	2.7869107297591584e-11	0.00339575633864725	1.3729567557687499e-12	1.988550002625321e-09	0.00016729013083577318	0.24229808310779666	FALSE	TRUE
submit2::20201124003759::7973333026858831138	34.98354500656214	80	1497600	0.05	26	24	65	15	0.04664982773251895	estimated	38627	27	2.056225013491747e-19	0.007842174849770896	3.070858720857548e-22	2.1761195210257672e-17	1.1711855886342832e-05	0.8299436912745258	FALSE	TRUE
submit2::20201124003759::7973333026858831138	40.61886659850188	80	808704	0.05	33	31	65	15	0.047873989204393994	estimated	29325	36	3.9379323574960856e-25	0.0022907833450698735	7.83370997604046e-27	1.1727400398161488e-22	4.5570443354775275e-05	0.682209115703452	FALSE	TRUE
submit2::20201124003750::6224630324609705794	31.516834442121073	40	5745600	0.1	15	12	25	15	0.05625974157583694	estimated	138283	17	8.92268352091075e-10	0.002314966963405078	2.0393006964965892e-13	3.6181063391098584e-07	5.290912458987113e-07	0.9387082513345655	FALSE	TRUE
submit2::20201124003759::7973333026858831138	39.5771529407316	80	622080	0.1	36	30	65	15	0.05727395338276049	estimated	36727	33	3.414350784046264e-23	0.006507426637018522	1.6871338745194076e-26	4.844777728040224e-21	3.2155160994480567e-06	0.9233683833891451	FALSE	TRUE
submit2::20201124003750::6224630324609705794	32.668767865502716	40	6044160	0.1	18	14	25	15	0.05773596302912774	estimated	52073	18	4.0274214750731383e-10	0.0052706701955778186	2.3270871334953346e-10	1.996669386507504e-09	0.0030454495197336506	0.02613033150620679	FALSE	TRUE
submit2::20201124003750::6224630324609705794	19.857801942164457	40	7318080	0.1	20	14	25	15	0.07904118128440045	estimated	789114	21	9.223898690313293e-12	0.0005558640721421142	2.8125806615230795e-13	4.550585225517584e-09	1.6949584901493304e-05	0.2742340217529059	FALSE	TRUE
submit2::20201124003759::7973333026858831138	63.11658322423766	80	658944	0.05	25	24	65	15	0.040616064222378116	estimated	25352	26	1.0598889600024334e-19	0.004961975750904937	8.536121836738777e-21	6.80449984081994e-18	0.00039962704735192897	0.31855943859541175	FALSE	TRUE
submit2::20201124003759::7973333026858831138	50.55082121529338	80	1299456	0.05	29	26	65	15	0.05262069839416822	estimated	12539	28	1.6813699399892477e-21	0.022428812506278498	6.906891814594751e-23	3.328546071400757e-20	0.0009213521535402614	0.4440149307917024	FALSE	TRUE
submit2::20201124003759::7973333026858831138	31.890299252919554	80	2820096	0.05	25	24	65	15	0.045178993359308355	estimated	5564	24	2.044842179687142e-20	0.037440426179935246	5.1650450886193286e-24	5.173195396545253e-19	9.457037383006065e-06	0.9471960344067595	FALSE	TRUE
submit2::20201124003759::7973333026858831138	36.54818060600927	80	2695680	0.05	29	27	65	15	0.045698080219724824	estimated	112544	29	4.196005054694778e-25	0.003126142104057663	1.4577862696356884e-26	4.5370495529088227e-23	0.00010860918842617508	0.3380229873573393	FALSE	TRUE
submit2::20201124003750::6224630324609705794	27.244433362381027	40	4151808	0.1	21	14	25	15	0.08825441052338495	estimated	25818	18	3.733649362106235e-08	0.010266751417481079	1.7581380429088717e-09	1.523015521103945e-06	0.00048345102856631005	0.41879727429248415	FALSE	TRUE
submit2::20201124003750::6224630324609705794	27.895838197246253	40	10416384	0.1	22	16	25	15	0.07165791701448401	estimated	354844	23	1.559559186808774e-11	0.0035981828142703696	8.392011244242538e-15	3.444729991142117e-09	1.936187538863807e-06	0.7947610041842668	FALSE	TRUE
submit2::20201124003759::7973333026858831138	36.90805458870418	80	1161216	0.05	26	22	65	15	0.03361651631815004	estimated	70405	22	5.166756262386713e-21	0.0026873648500230817	1.1615619520230827e-22	9.227003126522789e-19	6.0415870276587736e-05	0.47992052680681524	FALSE	TRUE
submit2::20201124003750::6224630324609705794	44.39493147610246	40	7344000	0.1	22	14	25	15	0.06238335889441093	estimated	83994	18	4.459784172566375e-08	0.010213289322233457	2.746408157501176e-10	2.641828746961371e-06	6.289510887554985e-05	0.6050015042988803	FALSE	TRUE
submit2::20201124003759::7973333026858831138	42.019578409753365	80	1548288	0.05	31	28	65	15	0.04646241253488006	estimated	14942	30	3.115906053239525e-23	0.013630796280228735	4.8777065245933166e-24	5.283847784864608e-22	0.0021337942420423498	0.23114641937405928	FALSE	TRUE
submit2::20201124003759::7973333026858831138	34.140590339027234	80	1306368	0.1	42	36	65	15	0.06705949833616048	estimated	62155	37	2.900139324940743e-28	0.0028198799451337095	3.4914684270215715e-30	6.37214223036204e-26	3.394844417216692e-05	0.6195797535797587	FALSE	TRUE
submit2::20201124003750::6224630324609705794	44.75939298171834	40	6966000	0.1	17	12	25	15	0.05256742475166918	estimated	278294	16	1.2934184117387192e-11	0.00044951738927640037	1.0067319371443913e-12	8.959886392624296e-09	3.4988176136906375e-05	0.3113937997845061	FALSE	TRUE
submit2::20201124003750::6224630324609705794	28.62588773839062	40	9576448	0.1	14	12	25	15	0.06701773800682077	estimated	34482	16	1.1623755750049931e-07	0.018783098228471115	7.156546732474618e-11	5.279895738388214e-06	1.1564430907122021e-05	0.853190676256304	FALSE	TRUE
submit2::20201124003759::7973333026858831138	26.971567681174307	80	2073600	0.1	33	29	65	15	0.06835590063335473	estimated	74759	30	1.3486075371529133e-23	0.007887394885923672	1.5666839707406692e-25	8.282227972320683e-22	9.162825209153066e-05	0.4843900152808457	FALSE	TRUE
submit2::20201124003759::7973333026858831138	32.71665286823883	80	5376000	0.05	24	21	65	15	0.033921739559519694	estimated	66644	21	1.9249239632110156e-24	0.006923338535913373	3.5363480106737594e-27	2.160463061793225e-22	1.2719117703671238e-05	0.7770497670037482	FALSE	TRUE
submit2::20201124003759::7973333026858831138	49.6279258679689	80	2609152	0.1	37	33	65	15	0.05471454059850898	estimated	29668	34	5.875967921884023e-26	0.008525102455695157	7.869594095349059e-28	4.183914731383102e-24	0.00011417539516804146	0.6070200216392054	FALSE	TRUE
submit2::20201124003759::7973333026858831138	39.19028641548127	80	3359232	0.1	37	30	65	15	0.05663753526075693	estimated	98882	33	5.006228688265262e-23	0.004409329870060773	6.793505851054194e-26	9.212781545739975e-21	5.983507773366563e-06	0.8114330244480266	FALSE	TRUE
submit2::20201124003759::7973333026858831138	26.271445024512154	80	3870720	0.05	31	28	65	15	0.05527747738124531	estimated	39384	29	3.915708100796217e-25	0.008353525156429346	7.424385588982752e-26	7.461478508601127e-24	0.0015838716827740011	0.15917848527341044	FALSE	TRUE
submit2::20201124003759::7973333026858831138	43.67583942232207	80	1088640	0.1	37	32	65	15	0.061952308407731346	estimated	24792	34	4.545657562634075e-23	0.0144991435593826	2.3139278378696946e-26	2.8153145490407527e-21	7.380664171254304e-06	0.89799218812485	FALSE	TRUE
submit2::20201124003759::7973333026858831138	43.30764581772984	80	1638000	0.1	35	30	65	15	0.05721812498186361	estimated	100900	31	6.053190702549919e-24	0.00462136676133104	2.0030876766983803e-28	1.2854337678606685e-21	1.5292765855247516e-07	0.9813767945855761	FALSE	FALSE
submit2::20201124003759::7973333026858831138	33.69767963433395	80	2113536	0.05	27	23	65	15	0.04103579214983613	estimated	159379	26	2.4358678867935313e-20	0.002758777182709462	2.160598801763823e-22	4.5991211897477274e-18	2.447017224378997e-05	0.5208800800561293	FALSE	TRUE
submit2::20201124003759::7973333026858831138	38.69443491488972	80	1835008	0.1	39	37	65	15	0.06501068786629065	estimated	39687	42	6.719307657575711e-22	0.006347220691477931	3.8625881800581273e-23	3.511891863302307e-20	0.0003648694310265966	0.3317418078907814	FALSE	TRUE
submit2::20201124003759::7973333026858831138	35.959718858881196	80	4064256	0.1	31	29	65	15	0.05967344877566712	estimated	24522	33	1.1876120438748435e-20	0.00566066480786753	2.747347512955483e-22	1.2775385317468542e-18	0.0001309502834850706	0.6089292748968012	FALSE	TRUE
submit2::20201124003759::7973333026858831138	42.24509777864982	80	2457600	0.1	39	35	65	15	0.07068370077071767	estimated	61980	36	3.460157416359558e-28	0.004763839423055567	8.129676563253671e-30	3.686928418652363e-26	0.00011192691270521755	0.5076050837374657	FALSE	TRUE
submit2::20201124004750::8952786580325458604	38.37450714275797	20	3120	0.005	3	3	10	10	0.012825274108982694	estimated	35	3	0.0005568171925994381	0.37835067495073327	0.0003128460283422256	0.0008696632209416637	0.2125751638995939	0.5909258388503271	FALSE	TRUE
submit2::20201124004802::8855273814946430592	29.563070938792883	40	4160	0.005	3	3	30	10	0.005231129149026891	estimated	11	3	0.0005669045640421256	0.7165663779601891	0.0005669045640421256	0.0005669045640421256	0.7165663779601891	0.7165663779601891	TRUE	TRUE
submit2::20201124004737::461763860181339399	37.003608230131746	80	48	0.1	36	34	75	5	0.04994150826052942	estimated	6	35	2.2402860061252734e-25	0.3663130877472053	4.46675338746929e-26	4.9028867826771285e-25	0.07303666679591217	0.8016796031073323	FALSE	TRUE
submit2::20201124004726::682593106655071519	29.59014567007978	40	48	0.01	6	6	35	5	0.014612715909711745	estimated	2	6	4.50849739987553e-07	0.7887242143033236	4.50849739987553e-07	4.50849739987553e-07	0.7887242143033236	0.7887242143033236	TRUE	TRUE
submit2::20201124004726::682593106655071519	42.47782595443405	40	32	0.05	12	11	35	5	0.03272134332154033	estimated	5	11	2.388797676265181e-10	0.6507061013873475	7.841889564636865e-11	3.1729866327288677e-10	0.21361228859251952	0.864318389979867	FALSE	TRUE
submit2::20201124004802::8855273814946430592	33.52687629956992	40	6144	0.01	4	4	30	10	0.008667812800662485	estimated	125	4	3.522100164526097e-05	0.16173001946024537	3.522100164526097e-05	3.522100164526097e-05	0.16173001946024537	0.16173001946024537	TRUE	TRUE
submit2::20201124004705::5765298091921667074	24.21225412451058	10	40	0.001	2	1	5	5	0.0	estimated	1	1	1.0	1.0	0.0	1.0	0.0	1.0	FALSE	FALSE
submit2::20201124004726::682593106655071519	41.47995529418591	40	40	0.005	2	2	35	5	0.0024254784251269905	estimated	3	2	0.010976453630886791	0.895415887095672	0.010976453630886791	0.010976453630886791	0.895415887095672	0.895415887095672	TRUE	TRUE
submit2::20201124004726::682593106655071519	24.650138811247388	40	64	0.005	6	6	35	5	0.016121615316977367	estimated	8	6	2.1618292991361742e-07	0.47299618874966637	1.2326337160459963e-07	3.3944630151821705e-07	0.2696933796054401	0.7426895683551065	FALSE	TRUE
submit2::20201124004816::7400369597089263748	37.14725776547182	80	2080	0.01	5	5	70	10	0.006560776347205512	estimated	12	5	1.4114010012280156e-07	0.6820687097851116	1.4114010012280156e-07	1.4114010012280156e-07	0.6820687097851116	0.6820687097851116	TRUE	TRUE
submit2::20201124004715::6958385050400495810	21.07417130243699	20	72	0.001	2	2	15	5	0.007343014681005504	estimated	4	2	0.005472547660880169	0.46535987903460263	0.005472547660880169	0.005472547660880169	0.46535987903460263	0.46535987903460263	TRUE	TRUE
submit2::20201124004715::6958385050400495810	34.749733525409695	20	180	0.1	10	9	15	5	0.06419429574949471	estimated	40	11	3.6572695700406444e-07	0.11177140946830895	2.4307803288169717e-07	1.2060008178318455e-06	0.07428813716258083	0.3685711666791372	FALSE	TRUE
submit2::20201124004750::8952786580325458604	33.727846866761546	20	16848	0.05	7	7	10	10	0.0664627288426509	estimated	1774	9	0.00011998889916275229	0.018669808359322027	7.654864504854064e-05	0.0005161556152336304	0.011910672930531094	0.08031181623667458	FALSE	TRUE
submit2::20201124004715::6958385050400495810	22.909218613015696	20	96	0.05	5	4	15	5	0.03143602369125265	estimated	15	4	0.0011788275034307692	0.31688520090523825	9.835429391483141e-05	0.003173378378275769	0.02643899985060418	0.8530481703401429	FALSE	TRUE
submit2::20201124004750::8952786580325458604	20.795018634943613	20	2400	0.005	3	3	10	10	0.018679295504409353	estimated	142	3	0.0005583648894257658	0.21338311297916165	0.0005583648894257658	0.0005583648894257658	0.21338311297916165	0.21338311297916165	TRUE	TRUE
submit2::20201124004816::7400369597089263748	34.921439174857206	80	2560	0.05	26	25	70	10	0.037264343744856654	estimated	125	26	1.4113600988738396e-24	0.2013968271989442	6.05361195544355e-26	5.0337846437617784e-24	0.008638321587047422	0.7183058787515088	FALSE	TRUE
submit2::20201124004750::8952786580325458604	33.319803313242126	20	21408	0.05	7	5	10	10	0.04054610248853796	estimated	2830	8	0.0006252206973542372	0.019843968184794322	0.00014029500713101577	0.008753729644011094	0.0044528430836895455	0.2778358638623688	FALSE	TRUE
submit2::20201124004802::8855273814946430592	43.221143158625935	40	82560	0.1	21	19	30	10	0.07491318642084603	estimated	3076	22	2.5815505547963256e-12	0.006035784689680782	2.396149233623832e-13	2.705339305691477e-10	0.0005602307819084377	0.63252085190997	FALSE	TRUE
submit2::20201124004705::5765298091921667074	15.960516288567312	10	96	0.1	5	4	5	5	0.09113118103903868	estimated	20	5	0.004966962495754966	0.21525840111175834	0.000729375470128976	0.018807303501539713	0.031609700625741526	0.8150716024985128	FALSE	TRUE
submit2::20201124004737::461763860181339399	37.778124102678504	80	32	0.001	2	2	75	5	0.0011508150219124295	estimated	1	2	0.007779240120181857	0.9779131570549984	0.007779240120181857	0.007779240120181857	0.9779131570549984	0.9779131570549984	TRUE	TRUE
submit2::20201124004715::6958385050400495810	30.99811624063492	20	32	0.01	3	2	15	5	0.005164320093036011	estimated	6	2	0.01537664269723671	0.7156350483834363	0.0008314260376877464	0.019816057851437936	0.03869489747686238	0.9222471900079461	FALSE	TRUE
submit2::20201124004715::6958385050400495810	20.747856389350197	20	120	0.1	10	9	15	5	0.07817051446248682	estimated	63	11	9.413197239944257e-07	0.1063753256230563	2.449004945241815e-07	4.620457564720695e-06	0.027675368088230554	0.5221421217957908	FALSE	TRUE
submit2::20201124004705::5765298091921667074	21.46088149480632	10	32	0.01	2	2	5	5	0.018925869907507935	estimated	10	2	0.01866530178900438	0.46324240806334144	0.01866530178900438	0.01866530178900438	0.46324240806334144	0.46324240806334144	TRUE	TRUE
submit2::20201124004737::461763860181339399	41.24624682617166	80	48	0.05	22	22	75	5	0.03153215896996552	estimated	19	22	5.318399188118707e-20	0.21612507302786582	5.318399188118707e-20	5.318399188118707e-20	0.21612507302786582	0.21612507302786582	TRUE	TRUE
submit2::20201124004802::8855273814946430592	34.36688777490434	40	1280	0.001	2	2	30	10	0.0026639956114120093	estimated	4	2	0.01389456272371768	0.8746530836651603	0.01389456272371768	0.01389456272371768	0.8746530836651603	0.8746530836651603	TRUE	TRUE
submit2::20201124004750::8952786580325458604	20.01513156588113	20	2304	0.001	2	2	10	10	0.008962127367609436	estimated	29	2	0.010429109098732285	0.33099757410755765	0.008904442551597587	0.01933355165032987	0.2826079251311292	0.6136054992386868	FALSE	TRUE
submit2::20201124004715::6958385050400495810	17.0239745537031	20	60	0.01	2	2	15	5	0.00951646229534004	estimated	5	2	0.012508756055756036	0.47484858527462825	0.012508756055756036	0.012508756055756036	0.47484858527462825	0.47484858527462825	TRUE	TRUE
submit2::20201124004726::682593106655071519	28.823692039942244	40	408	0.1	20	19	35	5	0.06415087624888213	estimated	23	20	2.3421780650505498e-11	0.3167667343396653	2.086433143274633e-12	5.942483378294162e-11	0.028217863666095105	0.8036882770351438	FALSE	TRUE
submit2::20201124004705::5765298091921667074	18.95411221851433	10	138	0.1	4	2	5	5	0.06227598856657319	estimated	53	4	0.08895479894372792	0.2293395260828983	0.08895479894372792	0.08895479894372792	0.2293395260828983	0.2293395260828983	TRUE	TRUE
submit2::20201124004750::8952786580325458604	14.808414996825213	20	1600	0.001	2	2	10	10	0.009917059489923833	estimated	10	2	0.019254375878088956	0.7209223888990058	0.019254375878088956	0.019254375878088956	0.7209223888990058	0.7209223888990058	TRUE	TRUE
submit2::20201124004726::682593106655071519	45.341361695188894	40	32	0.01	2	2	35	5	0.0023848597929853753	estimated	2	2	0.005933704222411547	0.9475519760499943	0.005933704222411547	0.005933704222411547	0.9475519760499943	0.9475519760499943	TRUE	TRUE
submit2::20201124004802::8855273814946430592	26.075593136374454	40	1024	0.001	2	2	30	10	0.0025980971720365683	estimated	4	2	0.0032205826502130826	0.9070523996219972	0.0032205826502130826	0.0032205826502130826	0.9070523996219972	0.9070523996219972	TRUE	TRUE
submit2::20201124004802::8855273814946430592	23.426285401200772	40	1920	0.1	17	12	30	10	0.05039513993660597	estimated	168	13	5.228177408156599e-12	0.06316724904622725	2.2482661228823232e-13	6.84269462387641e-11	0.002716372743678128	0.826739725356953	FALSE	TRUE
submit2::20201124004726::682593106655071519	31.974843632397192	40	132	0.1	19	17	35	5	0.07284544638430009	estimated	26	18	3.04309882001683e-11	0.19490630751336518	6.482765857533794e-12	1.11194133444656e-10	0.04152122656860149	0.7121831806541999	FALSE	TRUE
submit2::20201124004737::461763860181339399	33.69541180585021	80	96	0.005	7	7	75	5	0.007186979535119213	estimated	6	7	5.233088199627153e-11	0.5391215859785637	2.349825464764465e-11	7.582913664391618e-11	0.24208298866946176	0.7812045746480255	FALSE	TRUE
submit2::20201124004705::5765298091921667074	26.28895508077811	10	40	0.05	4	2	5	5	0.03412471566684636	estimated	20	3	0.021895095080631026	0.19458088500285747	0.021256269810048356	0.04315136489067938	0.18890366889329477	0.3834845538961522	FALSE	TRUE
submit2::20201124004705::5765298091921667074	28.104611445125826	10	32	0.01	2	1	5	5	0.0	estimated	1	1	1.0	1.0	0.0	1.0	0.0	1.0	FALSE	FALSE
submit2::20201124004816::7400369597089263748	46.03253295071653	80	5715792	0.1	47	41	70	10	0.06826316677718358	estimated	16081	45	4.8911437272144856e-21	0.030536352199829017	1.2674912862655197e-24	1.4626623613126944e-19	7.913192186985788e-06	0.9131682793528177	FALSE	TRUE
submit2::20201124004705::5765298091921667074	30.64498349796422	10	356	0.1	6	3	5	5	0.08647190455827657	estimated	76	7	0.10761341450488912	0.13444991731672576	0.03632920246489135	0.48075148357744246	0.045388934920983476	0.6006407055687633	FALSE	TRUE
submit2::20201124004816::7400369597089263748	35.561984614437165	80	1920	0.01	5	5	70	10	0.005519173369693071	estimated	11	5	2.7453378463494658e-08	0.565365200785902	2.7453378463494658e-08	2.7453378463494658e-08	0.565365200785902	0.565365200785902	TRUE	TRUE
submit2::20201124004737::461763860181339399	36.77426055431138	80	32	0.001	3	3	75	5	0.002658015063260644	estimated	1	3	2.3537773994269052e-05	0.9612895837457656	2.3537773994269052e-05	2.3537773994269052e-05	0.9612895837457656	0.9612895837457656	TRUE	TRUE
submit2::20201124004750::8952786580325458604	26.392956030885134	20	1920	0.001	2	2	10	10	0.007907742612134842	estimated	16	2	0.024157539148309353	0.6078522041691334	0.024157539148309353	0.024157539148309353	0.6078522041691334	0.6078522041691334	TRUE	TRUE
submit2::20201124004816::7400369597089263748	31.849970467109745	80	1024	0.005	3	3	70	10	0.00263227210009961	estimated	4	3	8.277388844164011e-05	0.883765424552963	8.277388844164011e-05	8.277388844164011e-05	0.883765424552963	0.883765424552963	TRUE	TRUE
submit2::20201124004705::5765298091921667074	21.252037153502577	10	40	0.001	2	1	5	5	0.0	estimated	1	1	1.0	1.0	0.0	1.0	0.0	1.0	FALSE	FALSE
submit2::20201124004705::5765298091921667074	12.542457358603222	10	65	0.05	2	2	5	5	0.02894759213603735	estimated	7	2	0.09306442949705994	0.6784893751045894	0.09306442949705994	0.09306442949705994	0.6784893751045894	0.6784893751045894	TRUE	TRUE
submit2::20201124004726::682593106655071519	22.498023382312056	40	324	0.1	21	17	35	5	0.07884028631925193	estimated	78	18	1.4430095109906956e-13	0.04244141132424677	1.0760015897735629e-13	1.7479010131578542e-12	0.031647072115117664	0.5140879896388879	FALSE	TRUE
submit2::20201124004715::6958385050400495810	48.01268573108113	20	40	0.005	3	2	15	5	0.0053514516907257614	estimated	5	2	0.01444069849864492	0.6060952238857221	0.006559212764176774	0.020999911262821695	0.2752988388470863	0.8813940627328084	FALSE	TRUE
submit2::20201124004737::461763860181339399	28.97080611529737	80	64	0.05	24	22	75	5	0.04238339587518097	estimated	36	23	1.1908515788355307e-23	0.14247276494672198	3.956789664240101e-24	4.477559562284152e-23	0.0473387929945178	0.5356925265834175	FALSE	TRUE
submit2::20201124004750::8952786580325458604	34.85279610266271	20	9100	0.05	5	4	10	10	0.02324798761352575	estimated	807	4	0.00022069592123980224	0.13936651018097237	5.3644515789933794e-06	0.0009826151795652213	0.0033875791242501717	0.6205082887692118	FALSE	TRUE
submit2::20201124004750::8952786580325458604	32.07971769296492	20	3200	0.001	2	2	10	10	0.004963397528036996	estimated	20	2	0.01138453185144885	0.600198543821069	0.01138453185144885	0.01138453185144885	0.600198543821069	0.600198543821069	TRUE	TRUE
submit2::20201124004750::8952786580325458604	21.693307553765194	20	1920	0.005	2	2	10	10	0.01114069176300747	estimated	54	2	0.003673628622369388	0.32462304674527137	0.003673628622369388	0.003673628622369388	0.32462304674527137	0.32462304674527137	TRUE	TRUE
submit2::20201124004802::8855273814946430592	29.06253116439025	40	1664	0.001	2	2	30	10	0.0038645550714050485	estimated	6	2	0.006575994502545484	0.8134547246687397	0.006575994502545484	0.006575994502545484	0.8134547246687397	0.8134547246687397	TRUE	TRUE
submit2::20201124004705::5765298091921667074	32.3554065589954	10	40	0.001	2	2	5	5	0.010175421817055587	estimated	4	2	0.024154694837001854	0.8440373642006753	0.024154694837001854	0.024154694837001854	0.8440373642006753	0.8440373642006753	TRUE	TRUE
submit2::20201124004750::8952786580325458604	20.96250704840073	20	3560	0.1	8	2	10	10	0.013218183129988464	estimated	121	2	0.00956270619037694	0.2882369884182039	1.8619461861385396e-07	0.033125734595486116	5.612237274730892e-06	0.9984686122169023	FALSE	FALSE
submit2::20201124004802::8855273814946430592	21.955333052175384	40	9120	0.1	18	14	30	10	0.06988829267793015	estimated	1553	15	3.770304046111504e-12	0.017832804405133042	3.6832708029369095e-13	1.0388645161439751e-10	0.0017421154102320565	0.49136269895621065	FALSE	TRUE
submit2::20201124004705::5765298091921667074	35.06480184247115	10	230	0.01	4	3	5	5	0.02181804933953125	estimated	65	4	0.012654863432574853	0.14173069909783687	0.0011090397702432247	0.06780008870191838	0.012420914915546788	0.7593407879758568	FALSE	TRUE
submit2::20201124004715::6958385050400495810	22.324910023996345	20	50	0.001	2	2	15	5	0.005835344974380639	estimated	2	2	0.004898309132300165	0.9299552673616523	0.004898309132300165	0.004898309132300165	0.9299552673616523	0.9299552673616523	TRUE	TRUE
submit2::20201124004802::8855273814946430592	28.298506407141208	40	1015680	0.1	26	20	30	10	0.13101455901636339	estimated	3375	28	1.428616348556337e-09	0.05610286755944772	1.594514202090622e-11	1.7493907933967404e-08	0.0006261780441750342	0.6869992779435441	FALSE	TRUE
submit2::20201124004816::7400369597089263748	32.07795795948069	80	2978160	0.1	42	38	70	10	0.0809520342406771	estimated	24732	41	1.9411743826897102e-25	0.009406446750865573	2.556329673915212e-27	1.3002263273039632e-23	0.00012387335815766668	0.6300572385934533	FALSE	TRUE
submit2::20201124004816::7400369597089263748	42.982963634856034	80	1280	0.005	5	5	70	10	0.005899189888802174	estimated	9	5	1.2875083447661025e-08	0.7377107233593113	1.2875083447661025e-08	1.2875083447661025e-08	0.7377107233593113	0.7377107233593113	TRUE	TRUE
submit2::20201124004737::461763860181339399	42.15533344825542	80	960	0.1	38	35	75	5	0.06920926312039179	estimated	69	36	1.0589250633358308e-25	0.05470476402272752	7.585622544415544e-26	5.458776662431755e-25	0.0391878241082041	0.28200398641088326	FALSE	TRUE
submit2::20201124004726::682593106655071519	23.79142393059908	40	32	0.001	2	1	35	5	0.0	estimated	1	1	1.0	1.0	0.0	1.0	0.0	1.0	FALSE	FALSE
submit2::20201124004705::5765298091921667074	21.23078497076744	10	50	0.005	2	1	5	5	0.0	estimated	1	1	1.0	1.0	0.0	1.0	0.0	1.0	FALSE	FALSE
submit2::20201124004737::461763860181339399	49.828587749771366	80	48	0.01	7	7	75	5	0.00815399655294869	estimated	5	7	3.5015553207000175e-11	0.4673699411530482	3.5015553207000175e-11	3.5015553207000175e-11	0.4673699411530482	0.4673699411530482	TRUE	TRUE
submit2::20201124004726::682593106655071519	43.45966750514133	40	32	0.01	5	5	35	5	0.011220680898814301	estimated	4	5	4.2543217310265633e-07	0.8527210505926588	4.2543217310265633e-07	4.2543217310265633e-07	0.8527210505926588	0.8527210505926588	TRUE	TRUE
submit2::20201124004737::461763860181339399	37.58342666445559	80	32	0.005	5	4	75	5	0.0038699875543598966	estimated	3	4	4.954842717934179e-06	0.9067080089134583	1.1681692957486604e-07	5.3690945270637885e-06	0.021376833060479297	0.982513731602736	FALSE	FALSE
submit2::20201124004726::682593106655071519	29.491991272536772	40	356	0.1	22	21	35	5	0.06985988678502453	estimated	38	22	5.778588053024188e-13	0.15844888406256655	4.653870665778272e-13	2.080888137436534e-12	0.12760913337266996	0.570579526019851	FALSE	TRUE
submit2::20201124004705::5765298091921667074	21.814841150930814	10	50	0.005	2	1	5	5	0.0	estimated	1	1	1.0	1.0	0.0	1.0	0.0	1.0	FALSE	FALSE
submit2::20201124004726::682593106655071519	33.9202061777234	40	96	0.05	14	14	35	5	0.05631724397225364	estimated	24	15	5.023929377840604e-10	0.27586218589653994	1.1648165188753742e-10	1.2538830971627483e-09	0.06395966322350519	0.6885027754723622	FALSE	TRUE
submit2::20201124004726::682593106655071519	27.84641603462363	40	240	0.1	22	22	35	5	0.07780286892675013	estimated	28	22	1.000491729660061e-12	0.30445582387501763	1.000491729660061e-12	1.000491729660061e-12	0.30445582387501763	0.30445582387501763	TRUE	TRUE
submit2::20201124004726::682593106655071519	45.23961304324844	40	48	0.001	2	2	35	5	0.0023589716676716372	estimated	4	2	0.012305774641802618	0.7876987547424095	0.0016380175874203286	0.013943792229222946	0.10485032039138283	0.8925490751337923	FALSE	TRUE
submit2::20201124004705::5765298091921667074	30.215654679628948	10	32	0.005	2	1	5	5	0.0	estimated	1	1	1.0	1.0	0.0	1.0	0.0	1.0	FALSE	FALSE
submit2::20201124004715::6958385050400495810	40.342514977728015	20	32	0.005	2	2	15	5	0.004732076419017095	estimated	1	2	0.003653387446653878	0.9515517390863634	0.003653387446653878	0.003653387446653878	0.9515517390863634	0.9515517390863634	TRUE	TRUE
submit2::20201124004715::6958385050400495810	27.28333879347867	20	64	0.001	2	2	15	5	0.005857971405765787	estimated	2	2	0.01995090996987615	0.7372202559142904	0.01995090996987615	0.01995090996987615	0.7372202559142904	0.7372202559142904	TRUE	TRUE
submit2::20201124004750::8952786580325458604	24.210901796185418	20	4032	0.005	2	2	10	10	0.008037447133858079	estimated	24	2	0.007493685601323511	0.3699470115184303	0.007493685601323511	0.007493685601323511	0.3699470115184303	0.3699470115184303	TRUE	TRUE
submit2::20201124004715::6958385050400495810	31.596983207578603	20	48	0.005	4	4	15	5	0.0131084488042395	estimated	10	4	5.8616694725423025e-05	0.3524002117043644	4.702380221229702e-05	0.00010564049693772004	0.28270440584174444	0.6351046175461088	FALSE	TRUE
submit2::20201124004705::5765298091921667074	13.164951324688673	10	40	0.005	2	1	5	5	0.0	estimated	1	1	1.0	1.0	0.0	1.0	0.0	1.0	FALSE	FALSE
submit2::20201124004715::6958385050400495810	22.17212938773324	20	32	0.005	2	2	15	5	0.007063585075460784	estimated	5	2	0.019096278684245706	0.826081395261925	0.019096278684245706	0.019096278684245706	0.826081395261925	0.826081395261925	TRUE	TRUE
submit2::20201124004726::682593106655071519	21.471440889706727	40	192	0.05	11	11	35	5	0.038654060540495076	estimated	78	11	1.6580451193975235e-12	0.09018152799883579	2.225504323556092e-13	1.3245287258246208e-11	0.012104578947720738	0.7204148003922756	FALSE	TRUE
submit2::20201124004802::8855273814946430592	27.566434174393763	40	1024	0.001	2	2	30	10	0.0034099758656870476	estimated	7	2	0.006687522612988821	0.8302563762314945	0.006687522612988821	0.006687522612988821	0.8302563762314945	0.8302563762314945	TRUE	TRUE
submit2::20201124004802::8855273814946430592	36.68440492686984	40	1024	0.001	3	2	30	10	0.002649297994598589	estimated	4	2	0.009162262098922666	0.8576325916650818	0.0007528171857850164	0.009915079284707683	0.07046737444574237	0.9280999661108241	FALSE	TRUE
submit2::20201124004816::7400369597089263748	42.982353218058996	80	875520	0.1	43	39	70	10	0.06911430128931585	estimated	2782	44	5.872552561046541e-23	0.012013398022945172	6.866144036245936e-26	4.713052439415258e-21	1.4045974102885512e-05	0.9641424962847517	FALSE	FALSE
submit2::20201124004750::8952786580325458604	29.002518524397143	20	4680	0.01	3	3	10	10	0.01495535122731084	estimated	82	3	0.0012087422004800495	0.32636860285585095	0.0001813490158814435	0.002231569104458127	0.04896546585285464	0.6025388130810962	FALSE	TRUE
submit2::20201124004802::8855273814946430592	23.600497880249293	40	27520	0.1	14	14	30	10	0.07247464184883771	estimated	309	15	2.3259294314262047e-09	0.16491670195606772	6.559324580581585e-12	1.2933197629539264e-08	0.0004650795343457964	0.9170098929019549	FALSE	TRUE
submit2::20201124004750::8952786580325458604	19.36884697588371	20	6176	0.01	3	2	10	10	0.010262366872000524	estimated	48	2	0.01765551628478775	0.24601585892574976	0.002183361078524618	0.04876108732427143	0.03042343494316812	0.6794477480429193	FALSE	TRUE
submit2::20201124004816::7400369597089263748	38.935814771106806	80	24192	0.1	37	32	70	10	0.06513733074906912	estimated	901	36	1.7033329856533851e-25	0.041509645373123204	2.2335122625867355e-28	3.9317786453522126e-24	5.442993398083799e-05	0.9581610796528113	FALSE	FALSE
submit2::20201124004816::7400369597089263748	40.7716473545865	80	3072	0.01	12	9	70	10	0.010261998161565542	estimated	68	9	2.2887712527247e-12	0.15784511376975	1.00564209878643e-15	1.4407449418635078e-11	6.935410924338772e-05	0.9936097763850738	FALSE	FALSE
submit2::20201124004816::7400369597089263748	29.287908277191722	80	108864	0.05	27	26	70	10	0.05252061827219949	estimated	6311	28	4.3262631327136835e-21	0.014437127437277805	7.127383000012089e-22	7.56638809154472e-20	0.0023784715240128666	0.2524971453805506	FALSE	TRUE
submit2::20201124004726::682593106655071519	39.58550673942776	40	64	0.05	9	8	35	5	0.020334051647860462	estimated	11	8	2.4621810677925744e-08	0.44805579885942304	5.495008847749762e-10	5.31312231483552e-08	0.009999551256502204	0.9668562943446397	FALSE	FALSE
submit2::20201124004816::7400369597089263748	61.41144037846548	80	9600	0.05	33	32	70	10	0.05364847590805125	estimated	2036	37	3.489126780303283e-24	0.00906031783501052	4.3054035939094565e-27	3.7990106223013043e-22	1.1179967775612196e-05	0.9865002295399266	FALSE	FALSE
submit2::20201124004750::8952786580325458604	15.443882406706209	20	17888	0.1	6	5	10	10	0.07276192651392621	estimated	1298	7	1.7280640283886082e-05	0.01734424849764416	1.0063710245094998e-06	0.000687282681787486	0.001010075370077449	0.6898124968300531	FALSE	TRUE
submit2::20201124004737::461763860181339399	31.911645506375798	80	32	0.005	3	3	75	5	0.0028028429323318253	estimated	2	3	1.7002153705070187e-05	0.9050015278244516	1.7002153705070187e-05	1.7002153705070187e-05	0.9050015278244516	0.9050015278244516	TRUE	TRUE
submit2::20201124004737::461763860181339399	33.621528812682044	80	48	0.005	7	7	75	5	0.010019562399833627	estimated	5	7	6.984370334613984e-09	0.7612261601324618	6.984370334613984e-09	6.984370334613984e-09	0.7612261601324618	0.7612261601324618	TRUE	TRUE
submit2::20201124004750::8952786580325458604	22.587821046325956	20	1280	0.01	3	2	10	10	0.00991411924655528	estimated	10	2	0.07149713659426299	0.6978102267456732	0.008523043165927786	0.08002017976019077	0.08318468357593582	0.780994910321609	FALSE	TRUE
submit2::20201124004715::6958385050400495810	29.934354966292798	20	48	0.01	3	3	15	5	0.012253255926586317	estimated	4	3	0.0015285546105626635	0.7695085722120543	0.0015285546105626635	0.0015285546105626635	0.7695085722120543	0.7695085722120543	TRUE	TRUE
submit2::20201124004705::5765298091921667074	15.093342177949651	10	75	0.005	2	2	5	5	0.02334498167117141	estimated	6	2	0.1296091658868119	0.7539250197508853	0.1296091658868119	0.1296091658868119	0.7539250197508853	0.7539250197508853	TRUE	TRUE
submit2::20201124004737::461763860181339399	49.14489306773385	80	32	0.005	4	4	75	5	0.0042757474875551385	estimated	4	4	4.924082809817722e-06	0.8423361340078832	4.924082809817722e-06	4.924082809817722e-06	0.8423361340078832	0.8423361340078832	TRUE	TRUE
submit2::20201124004705::5765298091921667074	15.7586429154987	10	643	0.1	6	4	5	5	0.12348976005212102	estimated	59	7	0.08899720514083785	0.314244526617729	0.000585122150216264	0.25918262158958844	0.0020660360380675047	0.9151604266681518	FALSE	TRUE
submit2::20201124004802::8855273814946430592	31.243985716254695	40	1536	0.001	2	2	30	10	0.003267672410557842	estimated	11	2	0.015926247125771772	0.4770367861894835	0.015926247125771772	0.015926247125771772	0.4770367861894835	0.4770367861894835	TRUE	TRUE
submit2::20201124004726::682593106655071519	33.69473896671973	40	64	0.05	11	10	35	5	0.028375660627408587	estimated	18	10	5.134340471589468e-10	0.2946300032508225	7.547564790602551e-11	1.3202010006598028e-09	0.043311094211533806	0.7575867382938102	FALSE	TRUE
submit2::20201124004802::8855273814946430592	31.242920918684653	40	2880	0.01	3	3	30	10	0.007122284037257826	estimated	29	3	0.0003776339067740511	0.31759228230074826	0.0003776339067740511	0.0003776339067740511	0.31759228230074826	0.31759228230074826	TRUE	TRUE
submit2::20201124004802::8855273814946430592	21.72969664484748	40	19712	0.1	20	18	30	10	0.11133336275732444	estimated	1229	22	5.708447761035077e-09	0.061012609320639774	1.476252111549897e-11	8.381690056301535e-08	0.00015778368675906315	0.8958455998186963	FALSE	TRUE
submit2::20201124004802::8855273814946430592	27.841911163036936	40	1280	0.05	8	8	30	10	0.02295668261127082	estimated	54	8	1.2750287092820852e-08	0.290106111920153	1.2750287092820852e-08	1.2750287092820852e-08	0.290106111920153	0.290106111920153	TRUE	TRUE
submit2::20201124004737::461763860181339399	28.523688503758542	80	120	0.05	21	21	75	5	0.03819368780965185	estimated	33	21	3.813706379238269e-22	0.3011548754653028	3.813706379238269e-22	3.813706379238269e-22	0.3011548754653028	0.3011548754653028	TRUE	TRUE
submit2::20201124004737::461763860181339399	42.88932887107778	80	168	0.05	23	22	75	5	0.03382722772620226	estimated	22	22	2.695294109262569e-26	0.166467313908526	8.660891242762081e-27	9.911692509113865e-26	0.05349157616164355	0.6121680089045552	FALSE	TRUE
submit2::20201124004750::8952786580325458604	22.490546473529946	20	9072	0.1	7	5	10	10	0.036639465347927745	estimated	802	6	8.953323473274425e-06	0.02452515410852904	1.972610714802534e-06	0.0001427435433292702	0.00540342163678966	0.3910064691170509	FALSE	TRUE
submit2::20201124004802::8855273814946430592	24.91579700454005	40	447104	0.1	22	19	30	10	0.09079906296753011	estimated	20207	23	1.1216106564325612e-09	0.007243214491478866	4.7773180657844425e-11	6.914768572573706e-08	0.00030851293402073905	0.44654668393924957	FALSE	TRUE
submit2::20201124004737::461763860181339399	34.542079539153946	80	144	0.1	38	37	75	5	0.06068216520461893	estimated	11	37	1.5627583810317018e-28	0.4639582749827942	3.323475106621049e-30	3.133976448761352e-28	0.009866872551329354	0.9304280973006815	FALSE	TRUE
submit2::20201124004705::5765298091921667074	18.556373030951384	10	32	0.01	2	2	5	5	0.015401645386705038	estimated	6	2	0.05042980615014093	0.5922374511775269	0.05042980615014093	0.05042980615014093	0.5922374511775269	0.5922374511775269	TRUE	TRUE
submit2::20201124004726::682593106655071519	33.50289521330329	40	32	0.01	2	2	35	5	0.002552914973166353	estimated	2	2	0.004440119691194319	0.9110872281597134	0.004440119691194319	0.004440119691194319	0.9110872281597134	0.9110872281597134	TRUE	TRUE
submit2::20201124004802::8855273814946430592	47.60011979828472	40	1920	0.01	7	6	30	10	0.013606959030470009	estimated	36	6	1.280973066076268e-08	0.3362020006846719	2.804729002905348e-09	2.311820861358017e-08	0.07361243785112967	0.6067565504666519	FALSE	TRUE
submit2::20201124004715::6958385050400495810	57.9704261284556	20	60	0.05	2	2	15	5	0.010181462800460426	estimated	5	2	0.25952102373319824	0.7320803793479472	0.25952102373319824	0.25952102373319824	0.7320803793479472	0.7320803793479472	TRUE	TRUE
submit2::20201124004816::7400369597089263748	40.0365048448168	80	1280	0.001	2	2	70	10	0.0011688186533211856	estimated	4	2	0.005597039179995841	0.8767867126290255	0.005597039179995841	0.005597039179995841	0.8767867126290255	0.8767867126290255	TRUE	TRUE
submit2::20201124004737::461763860181339399	38.405585076138514	80	72	0.05	27	25	75	5	0.03233550646554572	estimated	18	25	8.144462929309043e-26	0.15257908509945856	4.925375268255311e-28	5.281953811583364e-25	0.0009227241362932348	0.9895258743320966	FALSE	FALSE
submit2::20201124004726::682593106655071519	33.08923287120198	40	32	0.005	3	3	35	5	0.005374949500276199	estimated	3	3	0.00024838036245253183	0.8716553004040783	0.00024838036245253183	0.00024838036245253183	0.8716553004040783	0.8716553004040783	TRUE	TRUE
submit2::20201124004816::7400369597089263748	39.476013131529626	80	1600	0.001	2	2	70	10	0.0015371201664073166	estimated	4	2	0.0057966335903270995	0.9130444900644266	0.0057966335903270995	0.0057966335903270995	0.9130444900644266	0.9130444900644266	TRUE	TRUE
submit2::20201124004737::461763860181339399	41.66458479542737	80	64	0.1	38	37	75	5	0.0655317373516013	estimated	12	37	2.6413890734631205e-27	0.2694947194805486	1.5622348449627664e-28	9.207772467680815e-27	0.015939114973092104	0.9394473851460816	FALSE	TRUE
submit2::20201124004816::7400369597089263748	69.11159986581752	80	3145056	0.1	38	36	70	10	0.07222818080152965	estimated	4794	39	2.3135748581766493e-21	0.022593163672147167	2.18121091779044e-22	4.249405722170032e-20	0.002130056656474568	0.41497476794855354	FALSE	TRUE
submit2::20201124004705::5765298091921667074	9.38561071704034	10	230	0.1	4	3	5	5	0.13329137257361995	estimated	81	7	0.02020758212726894	0.12183971723819786	0.006555420121501477	0.05846354822399658	0.039525289515142926	0.35250046935309376	FALSE	TRUE
submit2::20201124004705::5765298091921667074	25.08535350368514	10	50	0.001	2	1	5	5	0.0	estimated	1	1	1.0	1.0	0.0	1.0	0.0	1.0	FALSE	FALSE
submit2::20201124004726::682593106655071519	39.96901600167346	40	48	0.01	3	3	35	5	0.005361077367678695	estimated	5	3	0.0004135141518262281	0.7944691985603709	2.9694104425981792e-05	0.0004432082562522099	0.05705016682280666	0.8515193653831775	FALSE	TRUE
submit2::20201124004715::6958385050400495810	45.780313647656854	20	52	0.001	2	2	15	5	0.004505908201312542	estimated	5	2	0.0045498290995583	0.7724883974613129	0.0045498290995583	0.0045498290995583	0.7724883974613129	0.7724883974613129	TRUE	TRUE
submit2::20201124004750::8952786580325458604	28.778046533858983	20	1600	0.001	2	2	10	10	0.006538753901253186	estimated	30	2	0.019696166182127495	0.47066787266606086	0.019696166182127495	0.019696166182127495	0.47066787266606086	0.47066787266606086	TRUE	TRUE
submit2::20201124004715::6958385050400495810	29.6164758171547	20	48	0.05	4	3	15	5	0.013241783746341352	estimated	4	3	0.0025492852769105094	0.6429641070482374	1.7917348106247317e-05	0.0039268391401283045	0.0045189966890512665	0.9904017585330823	FALSE	FALSE
submit2::20201124004715::6958385050400495810	21.80629710398882	20	80	0.05	10	7	15	5	0.057782827333773386	estimated	30	8	4.342995086541169e-06	0.19680531786838854	2.1406695354822813e-06	6.483664622023451e-06	0.09700567004723282	0.2938109879156213	FALSE	TRUE
submit2::20201124004750::8952786580325458604	21.81940595258437	20	4896	0.005	3	3	10	10	0.02412201083194804	estimated	542	3	0.0006863612053579851	0.056327329310747014	0.0006863612053579851	0.0006863612053579851	0.056327329310747014	0.056327329310747014	TRUE	TRUE
submit2::20201124004750::8952786580325458604	44.05113465119228	20	1600	0.005	3	2	10	10	0.010392648082703348	estimated	21	2	0.012711974394069413	0.3698246173815886	0.011779439996335645	0.02449141439040506	0.342694750207064	0.7125193675886526	FALSE	TRUE
submit2::20201124004715::6958385050400495810	37.679373200591115	20	72	0.05	6	5	15	5	0.023669665849847133	estimated	17	5	1.7571766580729587e-05	0.34042576121124657	3.365239665020831e-06	3.905976040554459e-05	0.0651963062085833	0.756722359570197	FALSE	TRUE
submit2::20201124004750::8952786580325458604	31.150746983504195	20	3000	0.01	4	3	10	10	0.013230540397140188	estimated	32	3	0.0008836131934713766	0.481107338916972	4.920627103955306e-05	0.0014387540018317624	0.026791698327706677	0.7833689155976213	FALSE	TRUE
submit2::20201124004750::8952786580325458604	24.402496468197683	20	2083821	0.1	13	10	10	10	inf	estimated	1	20	1.0	1.0	0.0	1.0	0.0	1.0	FALSE	FALSE
submit2::20201124004816::7400369597089263748	52.68606775012927	80	1024	0.001	2	2	70	10	0.001207440999755632	estimated	1	2	0.0023279923980104767	0.9650804010362458	0.0023279923980104767	0.0023279923980104767	0.9650804010362458	0.9650804010362458	TRUE	TRUE
submit2::20201124004802::8855273814946430592	28.701115952360727	40	4608	0.05	11	11	30	10	0.041441904475506025	estimated	595	13	5.611752023092462e-12	0.04908775162746216	2.8588171873264533e-12	1.973948273072964e-11	0.02500696885078464	0.17266743461815826	FALSE	TRUE
submit2::20201124004726::682593106655071519	28.502227218242364	40	32	0.01	2	2	35	5	0.0031046825550177723	estimated	3	2	0.012405396210225999	0.9130785891844486	0.012405396210225999	0.012405396210225999	0.9130785891844486	0.9130785891844486	TRUE	TRUE
submit2::20201124004715::6958385050400495810	21.066096981450123	20	48	0.005	2	2	15	5	0.00713905063569736	estimated	6	2	0.02083102365997517	0.426351133004238	0.01738588571157043	0.0382169093715456	0.3558390692845616	0.7821902022887997	FALSE	TRUE
submit2::20201124004715::6958385050400495810	24.33905441784434	20	204	0.05	9	7	15	5	0.05437650585850316	estimated	80	10	5.426187033851419e-05	0.03975626424933394	1.990720547400312e-06	0.0013205672552435912	0.0014585492839683904	0.9675453579272899	FALSE	FALSE
submit2::20201124004750::8952786580325458604	20.337705038909576	20	7800	0.01	3	3	10	10	0.019198352974135295	estimated	514	3	0.00046985704633795903	0.06920064124147875	0.00015599428011286014	0.0019599781337228234	0.022974869267041304	0.28866597772663577	FALSE	TRUE
submit2::20201124004802::8855273814946430592	28.476836523637182	40	1536	0.001	2	2	30	10	0.0028613731378134616	estimated	7	2	0.0047311485045292805	0.7746195204450085	0.0047311485045292805	0.0047311485045292805	0.7746195204450085	0.7746195204450085	TRUE	TRUE
submit2::20201124004705::5765298091921667074	13.306898436849055	10	140	0.1	6	4	5	5	0.16485176542092053	estimated	25	7	0.03886360461991978	0.4110575297050063	0.004756599636784335	0.06276081601354108	0.05031020965796185	0.6638166028370286	FALSE	TRUE
submit2::20201124004715::6958385050400495810	25.831803201809777	20	40	0.01	5	4	15	5	0.016257913855733906	estimated	7	4	0.00017408341719222858	0.6519435764107118	3.296416114523591e-05	0.00020704757833746448	0.12345100674737625	0.775394583158088	FALSE	TRUE
submit2::20201124004750::8952786580325458604	21.046885666076456	20	12160	0.05	7	6	10	10	0.059065691432096945	estimated	322	7	5.479897539262421e-05	0.159015660003375	5.479897539262421e-05	5.479897539262421e-05	0.159015660003375	0.159015660003375	TRUE	TRUE
submit2::20201124004715::6958385050400495810	26.109427431349456	20	228	0.1	8	8	15	5	0.06537610260208263	estimated	22	9	1.3329042361635888e-06	0.3370386442637582	5.20930174207578e-07	1.853834410371167e-06	0.1317225910965273	0.46876123536028547	FALSE	TRUE
submit2::20201124004816::7400369597089263748	50.46529374016311	80	1024	0.001	2	2	70	10	0.0011741004802785831	estimated	3	2	0.012894042523922284	0.9166415064109938	0.012894042523922284	0.012894042523922284	0.9166415064109938	0.9166415064109938	TRUE	TRUE
submit2::20201124004816::7400369597089263748	34.902426008329755	80	1024	0.001	2	2	70	10	0.0015424837479687573	estimated	2	2	0.0012568612553754681	0.9487193256524048	0.0012568612553754681	0.0012568612553754681	0.9487193256524048	0.9487193256524048	TRUE	TRUE
submit2::20201124004802::8855273814946430592	42.26828843278108	40	1920	0.01	4	4	30	10	0.009033708421705556	estimated	12	4	5.8108475987025185e-05	0.6026332822915672	5.8108475987025185e-05	5.8108475987025185e-05	0.6026332822915672	0.6026332822915672	TRUE	TRUE
submit2::20201124004816::7400369597089263748	49.81339715232126	80	24000	0.05	25	25	70	10	0.03434755096323481	estimated	445	25	7.508127662863203e-21	0.0871925133944137	1.288511295312637e-21	4.201949868294822e-20	0.01496358924890159	0.48797594636827707	FALSE	TRUE
submit2::20201124004715::6958385050400495810	21.548260999685283	20	52	0.01	2	2	15	5	0.007020898765388151	estimated	6	2	0.009711154469912716	0.8139515300388	0.009711154469912716	0.009711154469912716	0.8139515300388	0.8139515300388	TRUE	TRUE
submit2::20201124004737::461763860181339399	42.56903099315256	80	48	0.005	7	7	75	5	0.008400335433931892	estimated	6	7	1.8940530194002266e-13	0.44807501144962736	1.8940530194002266e-13	1.8940530194002266e-13	0.44807501144962736	0.44807501144962736	TRUE	TRUE
submit2::20201124004715::6958385050400495810	15.053564466114908	20	32	0.005	2	2	15	5	0.008270139631590658	estimated	3	2	0.01600921674944294	0.8659455573574572	0.01600921674944294	0.01600921674944294	0.8659455573574572	0.8659455573574572	TRUE	TRUE
submit2::20201124004705::5765298091921667074	16.817515752323065	10	509	0.1	6	4	5	5	0.210460110133895	estimated	12	7	0.24526254161668717	0.29834388236809817	0.00019418939997072125	0.8151536219534685	0.0002362171537492321	0.9915745580101594	FALSE	FALSE
submit2::20201124004705::5765298091921667074	26.8583978508281	10	48	0.001	2	2	5	5	0.010918296318287096	estimated	4	2	0.0456553635620436	0.7315891860301366	0.0456553635620436	0.0456553635620436	0.7315891860301366	0.7315891860301366	TRUE	TRUE
submit2::20201124004705::5765298091921667074	17.082347867652175	10	80	0.001	2	2	5	5	0.025900282017286117	estimated	12	2	0.03697931185479044	0.4984597982509177	0.03697931185479044	0.03697931185479044	0.4984597982509177	0.4984597982509177	TRUE	TRUE
submit2::20201124004726::682593106655071519	27.262162835968113	40	60	0.005	2	2	35	5	0.002911849774640699	estimated	4	2	0.015185007039688772	0.7923742584850828	0.0022759370998074848	0.017460944139496257	0.11876148408131443	0.9111357425663973	FALSE	TRUE
submit2::20201124004816::7400369597089263748	45.004521980226194	80	1280	0.01	11	10	70	10	0.01007796504245568	estimated	13	10	1.4791270828437704e-15	0.643046701741813	1.3772694497197967e-16	1.61685402781575e-15	0.059876435725139225	0.7029231374669522	FALSE	TRUE
submit2::20201124004705::5765298091921667074	21.99405690793851	10	80	0.05	2	2	5	5	0.014866929202782308	estimated	7	2	0.0607133032486562	0.6361594020326886	0.0607133032486562	0.0607133032486562	0.6361594020326886	0.6361594020326886	TRUE	TRUE
submit2::20201124004705::5765298091921667074	31.611785443100555	10	52	0.001	2	1	5	5	0.0	estimated	1	1	1.0	1.0	0.0	1.0	0.0	1.0	FALSE	FALSE
submit2::20201124004726::682593106655071519	27.80100532436505	40	32	0.001	2	2	35	5	0.0031884262877962203	estimated	2	2	0.007194117555492415	0.8967647456125581	0.007194117555492415	0.007194117555492415	0.8967647456125581	0.8967647456125581	TRUE	TRUE
submit2::20201124004750::8952786580325458604	28.423357835401976	20	1280	0.001	2	1	10	10	0.0	estimated	1	1	1.0	1.0	0.0	1.0	0.0	1.0	FALSE	FALSE
submit2::20201124004816::7400369597089263748	56.07244128902681	80	2880	0.05	24	21	70	10	0.03025269602658144	estimated	99	21	1.1520629233569925e-21	0.1314075771625297	2.757694824623273e-23	7.547153647793167e-21	0.0031455052333552048	0.8608498331323622	FALSE	TRUE
submit2::20201124004816::7400369597089263748	26.773184349127988	80	9600	0.1	39	35	70	10	0.0770439720218281	estimated	1829	37	1.2364376370711729e-24	0.019580110995624005	1.5761831241607553e-25	2.4421885806361515e-23	0.002496028881294925	0.3867427037757562	FALSE	TRUE
submit2::20201124004816::7400369597089263748	47.29693623868741	80	3456	0.05	32	30	70	10	0.050176613086075045	estimated	1617	30	4.363359735151005e-30	0.010743965084504968	1.5334091779433276e-30	5.078572853589079e-29	0.003775736053885647	0.12505044903474483	FALSE	TRUE
submit2::20201124004802::8855273814946430592	27.54725430004445	40	20160	0.1	18	16	30	10	0.06130527803835673	estimated	1915	17	4.99127148887472e-12	0.014995462876570425	7.748038715012758e-14	2.769824606309758e-10	0.00023277721353401714	0.8321487250514855	FALSE	TRUE
submit2::20201124004726::682593106655071519	24.328697831692015	40	32	0.01	4	4	35	5	0.010982860010595756	estimated	5	4	7.5324097301037205e-06	0.8157297724305457	7.5324097301037205e-06	7.5324097301037205e-06	0.8157297724305457	0.8157297724305457	TRUE	TRUE
submit2::20201124004802::8855273814946430592	28.621575041425803	40	1920	0.01	5	4	30	10	0.008927609972397412	estimated	35	4	2.5359400523193844e-05	0.4517933197490303	2.444501231271339e-06	3.814129481110129e-05	0.0435502931308085	0.679510629065283	FALSE	TRUE
submit2::20201124004737::461763860181339399	35.73075246803875	80	96	0.01	15	14	75	5	0.017591951541031145	estimated	14	14	5.318060813237844e-18	0.3521017700562135	2.1605964550984964e-19	1.389058159048156e-17	0.014305023258171177	0.9196770283153345	FALSE	TRUE
submit2::20201124004750::8952786580325458604	26.29645058028253	20	23920	0.1	11	6	10	10	0.07449535746670433	estimated	1312	10	0.0001759427362334401	0.0322635073725425	6.580261717962395e-05	0.0008051813959379252	0.01206655796060015	0.14765017562083294	FALSE	TRUE
submit2::20201124004705::5765298091921667074	16.57811326739726	10	72	0.1	4	2	5	5	0.03337656768783555	estimated	20	2	0.07614059799712042	0.24823114399182197	0.0192942355405882	0.20237261750479996	0.06290245002894529	0.6597687393752247	FALSE	TRUE
submit2::20201124004705::5765298091921667074	24.374655248721137	10	140	0.05	4	3	5	5	0.0240826237299932	estimated	63	3	0.00313519667546604	0.1449766277115722	0.0006620490939976081	0.0127613105840317	0.030614234117547802	0.5901038962341646	FALSE	TRUE
submit2::20201124004750::8952786580325458604	24.44281863499028	20	16560	0.1	6	5	10	10	0.04909608556509986	estimated	529	5	0.000702344746412402	0.04490683023307045	0.0005460312607432468	0.002488168322854545	0.03491238918408378	0.1590896109588379	FALSE	TRUE
submit2::20201124004715::6958385050400495810	31.42835040373174	20	144	0.1	11	11	15	5	0.08514227691461904	estimated	21	13	2.9387359756412663e-06	0.28003039260433765	8.228329602383204e-08	9.58633723518075e-06	0.007840726040489101	0.913476338758015	FALSE	TRUE
submit2::20201124004750::8952786580325458604	25.720337219848076	20	3600	0.005	2	2	10	10	0.007814325825717772	estimated	40	2	0.01749202864206437	0.4259607728488154	0.01749202864206437	0.01749202864206437	0.4259607728488154	0.4259607728488154	TRUE	TRUE
submit2::20201124004726::682593106655071519	40.22566780909729	40	96	0.05	11	10	35	5	0.03313441572970101	estimated	11	11	5.885568776284607e-11	0.375565370346518	5.885568776284607e-11	5.885568776284607e-11	0.375565370346518	0.375565370346518	TRUE	TRUE
submit2::20201124004737::461763860181339399	43.81344183055442	80	48	0.005	3	3	75	5	0.002442765491511104	estimated	4	3	0.00011746344194097428	0.7511171097051311	0.00011746344194097428	0.00011746344194097428	0.7511171097051311	0.7511171097051311	TRUE	TRUE
submit2::20201124004802::8855273814946430592	45.56679010589316	40	26880	0.1	20	18	30	10	0.08136079789270473	estimated	469	20	6.339780167998695e-10	0.05691959935651044	9.587079527786016e-12	9.362110822135794e-09	0.0008607439237011343	0.8405458596452232	FALSE	TRUE
submit2::20201124004737::461763860181339399	47.526959034837375	80	32	0.01	11	11	75	5	0.013240334113196566	estimated	2	11	1.1813397874596462e-13	0.8392742169405142	1.1813397874596462e-13	1.1813397874596462e-13	0.8392742169405142	0.8392742169405142	TRUE	TRUE
submit2::20201124004750::8952786580325458604	24.922456820303218	20	60740	0.1	8	6	10	10	0.05998406086064289	estimated	2896	8	0.00042726415442630243	0.02619986886329777	2.540091913632352e-05	0.009014365539860004	0.0015575861992740546	0.5527615471213131	FALSE	TRUE
submit2::20201124004715::6958385050400495810	33.88717216577659	20	416	0.05	9	8	15	5	0.045558767837175225	estimated	108	9	3.2438406876465047e-06	0.09556830538633411	2.1503748871494048e-07	2.7672323470530924e-05	0.006335319878464794	0.8152672448596259	FALSE	TRUE
submit2::20201124004737::461763860181339399	35.680176840818476	80	32	0.01	10	10	75	5	0.011914061543026025	estimated	5	10	1.8844190948346958e-13	0.7478799851276592	1.8844190948346958e-13	1.8844190948346958e-13	0.7478799851276592	0.7478799851276592	TRUE	TRUE
submit2::20201124004816::7400369597089263748	47.799266082011556	80	1536	0.01	5	5	70	10	0.005710813844141283	estimated	9	5	5.923434045637515e-08	0.69762354286073	5.923434045637515e-08	5.923434045637515e-08	0.69762354286073	0.69762354286073	TRUE	TRUE
submit2::20201124004715::6958385050400495810	22.651286548967388	20	48	0.001	2	2	15	5	0.006923028769213526	estimated	6	2	0.03255672781703275	0.6574478235929941	0.005218674065265766	0.04310825194606675	0.10538546519577366	0.8705244144963677	FALSE	TRUE
submit2::20201124004816::7400369597089263748	27.757319341736547	80	187008	0.1	38	36	70	10	0.07434971821277021	estimated	549	38	7.161381157153294e-23	0.033366599602603894	5.411388661328995e-23	2.5124854483396726e-22	0.02521296308551871	0.11706274826383199	FALSE	TRUE
submit2::20201124004750::8952786580325458604	54.74109237864959	20	7896	0.005	3	2	10	10	0.015782250100997278	estimated	164	3	0.022255215964744692	0.13352918151315785	0.0016782787729963315	0.10491199931463577	0.0100695131992478	0.6294620291074311	FALSE	TRUE
submit2::20201124004802::8855273814946430592	30.38048566229586	40	1920	0.005	2	2	30	10	0.0023822589013053987	estimated	12	2	0.011453036782744147	0.6649902244192678	0.011453036782744147	0.011453036782744147	0.6649902244192678	0.6649902244192678	TRUE	TRUE
submit2::20201124004802::8855273814946430592	41.05320837194905	40	29808	0.05	14	12	30	10	0.03420256529579645	estimated	3614	14	4.20777230534525e-11	0.01669948968661031	4.20777230534525e-11	4.20777230534525e-11	0.01669948968661031	0.01669948968661031	TRUE	TRUE
submit2::20201124004750::8952786580325458604	41.280784619721054	20	305256	0.1	13	8	10	10	0.07680551014575404	estimated	2287	12	0.007243196838949328	0.06814853011563808	2.8299553592294654e-06	0.09983068095069413	2.6625991576992102e-05	0.9392695405775925	FALSE	TRUE
submit2::20201124004705::5765298091921667074	12.982434750929592	10	104	0.05	3	2	5	5	0.025500805705995458	estimated	20	2	0.051580616903965926	0.4686466809083019	0.000881534199076376	0.10205391274593942	0.008009366721485205	0.9272325604623126	FALSE	TRUE
submit2::20201124004705::5765298091921667074	15.699585449606598	10	72	0.005	4	4	5	5	0.07249797358758485	estimated	18	5	0.0006785987657876838	0.2767737413523464	0.00047666317614233786	0.0011552619419300217	0.19441215822529834	0.47118589957764473	FALSE	TRUE
submit2::20201124004750::8952786580325458604	24.25489360127316	20	1664	0.05	4	1	10	10	0.0	estimated	1	1	1.0	1.0	0.0	1.0	0.0	1.0	FALSE	FALSE
submit2::20201124004726::682593106655071519	18.136252266515914	40	48	0.1	17	16	35	5	0.09230038298538237	estimated	19	18	4.330380790397095e-15	0.16225239607471525	9.247564081642575e-16	2.100266218797101e-14	0.03464913370732442	0.7869359367894364	FALSE	TRUE
submit2::20201124004750::8952786580325458604	25.360812715475724	20	3328	0.1	9	6	10	10	0.04731958589115857	estimated	432	7	5.633363030002647e-06	0.07302693434995089	9.675908000595334e-07	2.7319550964136355e-05	0.012543162842024544	0.35415133803780185	FALSE	TRUE
submit2::20201124004705::5765298091921667074	34.909597434804624	10	476	0.05	4	4	5	5	0.16593555772235635	estimated	22	8	0.20087222824780024	0.30021054778736417	6.669442946247529e-08	0.6690997629406342	9.967714988751657e-08	0.9999929214157206	FALSE	FALSE
submit2::20201124004750::8952786580325458604	29.830742249169038	20	2880	0.01	2	2	10	10	0.007373484359239056	estimated	40	2	0.009530756916967463	0.3032972753037542	0.004021163218682708	0.01894119908192259	0.12796547623692828	0.6027657742802868	FALSE	TRUE
submit2::20201124004715::6958385050400495810	19.785428799521146	20	100	0.1	6	5	15	5	0.04181271741003706	estimated	20	6	0.0002823225877999563	0.3120038146802899	0.0002823225877999563	0.0002823225877999563	0.3120038146802899	0.3120038146802899	TRUE	TRUE
submit2::20201124004816::7400369597089263748	52.20253967923421	80	29184	0.05	29	26	70	10	0.038835221891233083	estimated	7812	27	5.9637834405672735e-24	0.007544489411583927	3.420137233357619e-26	6.738596924158898e-22	4.326647572027886e-05	0.8524667880699063	FALSE	TRUE
submit2::20201124004737::461763860181339399	61.47564883295665	80	28944	0.1	40	39	75	5	0.07848332273455108	estimated	106	41	4.732065020973798e-21	0.18841542269516184	6.779146788468395e-23	2.1710725420151133e-20	0.002699235538819732	0.8644504014474782	FALSE	TRUE
submit2::20201124004705::5765298091921667074	23.458229550154094	10	84	0.01	2	2	5	5	0.02045949991588173	estimated	22	2	0.04157428885255481	0.26811485192939505	0.011069397918005684	0.10402907385982454	0.0713871497419797	0.6708891602018338	FALSE	TRUE
submit2::20201124004816::7400369597089263748	37.1016871004213	80	2304	0.01	12	12	70	10	0.015406462320397957	estimated	54	12	2.4924127735899225e-16	0.1543764760524593	1.3093359270445525e-16	6.041912638851422e-16	0.08109839129691228	0.37422741196244563	FALSE	TRUE
submit2::20201124004705::5765298091921667074	18.180307037522404	10	48	0.1	2	2	5	5	0.023130320650679066	estimated	7	2	0.04874082640853802	0.49685746656731905	0.04874082640853802	0.04874082640853802	0.49685746656731905	0.49685746656731905	TRUE	TRUE
submit2::20201124004715::6958385050400495810	24.12884160417756	20	364	0.1	8	8	15	5	0.07652158650015388	estimated	97	10	0.0004355349585947772	0.2172232885233648	9.192209241460534e-06	0.0016720213524972253	0.0045846191696467566	0.8339215245604554	FALSE	TRUE
submit2::20201124004816::7400369597089263748	36.65408995838159	80	1920	0.05	28	26	70	10	0.043831653079805	estimated	176	26	4.6501865630953246e-23	0.08060310254022678	1.754672260191502e-24	4.726692542000114e-22	0.003041426966288533	0.8192920401571223	FALSE	TRUE
submit2::20201124004802::8855273814946430592	36.574274405642356	40	1024	0.005	2	2	30	10	0.0024074284733649645	estimated	6	2	0.012676725400913715	0.8266426621895822	0.012676725400913715	0.012676725400913715	0.8266426621895822	0.8266426621895822	TRUE	TRUE
submit2::20201124004816::7400369597089263748	27.586854153975946	80	6912	0.05	21	19	70	10	0.03489609222453726	estimated	742	19	1.8558246856423585e-18	0.04751834389665407	4.920971069575187e-19	1.1464531366419285e-17	0.012600133913437051	0.2935490341831105	FALSE	TRUE
submit2::20201124004802::8855273814946430592	27.30104422100496	40	4320	0.01	5	5	30	10	0.011043276559485745	estimated	112	5	9.317894179305684e-07	0.22559562143967363	9.317894179305684e-07	9.317894179305684e-07	0.22559562143967363	0.22559562143967363	TRUE	TRUE
submit2::20201124004802::8855273814946430592	27.94878872037291	40	1024	0.001	2	2	30	10	0.003705527265104809	estimated	2	2	0.014552675332908467	0.932904420675757	0.014552675332908467	0.014552675332908467	0.932904420675757	0.932904420675757	TRUE	TRUE
submit2::20201124004816::7400369597089263748	42.79180858576276	80	19968	0.05	29	26	70	10	0.039799463043968704	estimated	1961	27	6.239018315500591e-22	0.029563701094530898	1.549473438070616e-24	1.9374463937154023e-20	7.342207902039053e-05	0.9180624767228804	FALSE	TRUE
submit2::20201124004816::7400369597089263748	53.107291053501854	80	1280	0.001	2	2	70	10	0.0013006434394038605	estimated	2	2	0.004206555482535974	0.9083982638559187	0.004206555482535974	0.004206555482535974	0.9083982638559187	0.9083982638559187	TRUE	TRUE
submit2::20201124004816::7400369597089263748	29.36028659103242	80	1024	0.01	8	8	70	10	0.013734134020776478	estimated	12	8	2.112767239150708e-11	0.633849177801424	2.112767239150708e-11	2.112767239150708e-11	0.633849177801424	0.633849177801424	TRUE	TRUE
submit2::20201124004715::6958385050400495810	27.587182983129754	20	168	0.05	8	7	15	5	0.06202308943965128	estimated	28	8	0.0005614163710224658	0.1836399505332129	2.589126785838381e-05	0.0026903847527045078	0.008469063949981436	0.8800279942000399	FALSE	TRUE
submit2::20201124004737::461763860181339399	45.26308601620899	80	32	0.01	15	15	75	5	0.017801305781664167	estimated	8	15	2.9143140874470966e-19	0.595747828203665	2.9143140874470966e-19	2.9143140874470966e-19	0.595747828203665	0.595747828203665	TRUE	TRUE
submit2::20201124004737::461763860181339399	33.235732534653216	80	72	0.01	9	8	75	5	0.010626129078967903	estimated	15	8	7.577156219379186e-13	0.3172727456526658	6.072335252019025e-14	2.0899680307865374e-12	0.025426247290561976	0.8751170970423363	FALSE	TRUE
submit2::20201124004715::6958385050400495810	30.329769336374408	20	50	0.01	3	3	15	5	0.013283993984089897	estimated	7	3	0.0015231464266601818	0.6167020474199063	0.0015231464266601818	0.0015231464266601818	0.6167020474199063	0.6167020474199063	TRUE	TRUE
submit2::20201124004726::682593106655071519	32.30602625608942	40	32	0.01	3	3	35	5	0.005812285839446792	estimated	2	3	0.0006279438983486915	0.9280018147841056	0.0006279438983486915	0.0006279438983486915	0.9280018147841056	0.9280018147841056	TRUE	TRUE
submit2::20201124004750::8952786580325458604	21.759272681517082	20	1280	0.01	2	1	10	10	0.0	estimated	1	1	1.0	1.0	0.0	1.0	0.0	1.0	FALSE	FALSE
submit2::20201124004816::7400369597089263748	39.882158706139414	80	7776	0.05	24	23	70	10	0.03348915133812849	estimated	223	23	5.557904703532967e-22	0.07658581119982617	1.991633922926129e-22	3.0756521810239264e-21	0.027443957343030925	0.42381316308374306	FALSE	TRUE
submit2::20201124004705::5765298091921667074	29.13738055711561	10	224	0.01	4	3	5	5	0.07654407615910262	estimated	26	7	0.30410883536390065	0.5406288235989203	9.851758046979347e-05	0.5596451954084425	0.00017513941536576223	0.9949080343700175	FALSE	FALSE
submit2::20201124004802::8855273814946430592	30.137726958536973	40	1280	0.005	4	3	30	10	0.005971810594857244	estimated	22	3	0.0004399032353068056	0.6073863852538297	3.31505163959073e-05	0.0005071034239934205	0.045771821407416785	0.700171517116457	FALSE	TRUE
submit2::20201124004726::682593106655071519	38.30054881041227	40	300	0.1	22	20	35	5	0.0685030460117796	estimated	48	21	8.840384122817059e-12	0.12302453397202354	8.823838950148897e-12	1.7664223072965956e-11	0.12279428807674238	0.24581882204876593	FALSE	TRUE
submit2::20201124004726::682593106655071519	32.87603126427607	40	140	0.005	5	5	35	5	0.009364958224440839	estimated	23	5	1.3448181840432024e-06	0.44383046166614853	1.3448181840432024e-06	1.3448181840432024e-06	0.44383046166614853	0.44383046166614853	TRUE	TRUE
submit2::20201124004715::6958385050400495810	24.243403764298968	20	48	0.05	5	4	15	5	0.019829676343233005	estimated	13	4	0.00019386237288422794	0.38158575054451044	6.185687878928631e-05	0.00025571925167351423	0.12175495000902752	0.503340700553538	FALSE	TRUE
submit2::20201124004750::8952786580325458604	23.905270816334625	20	6144	0.01	3	3	10	10	0.018774942377387787	estimated	209	3	0.0014372053128102157	0.1420010269071631	0.00056093519056564	0.003794337080805089	0.05542240372945547	0.37489407887918036	FALSE	TRUE
submit2::20201124004705::5765298091921667074	7.277618375214379	10	84	0.1	4	3	5	5	0.10027169087593263	estimated	50	4	0.005442869521616276	0.10065518044277307	0.0008704164720766418	0.03512061608453665	0.01609664290302879	0.6494868075030843	FALSE	TRUE
submit2::20201124004715::6958385050400495810	25.953559637441813	20	48	0.001	2	2	15	5	0.006389974379424776	estimated	2	2	0.010453770620471953	0.8911365338809402	0.010453770620471953	0.010453770620471953	0.8911365338809402	0.8911365338809402	TRUE	TRUE
submit2::20201124004715::6958385050400495810	20.310718353898146	20	32	0.001	2	1	15	5	0.0	estimated	1	1	1.0	1.0	0.0	1.0	0.0	1.0	FALSE	FALSE
submit2::20201124004726::682593106655071519	29.989648560283005	40	32	0.05	14	13	35	5	0.04346155363027217	estimated	9	13	1.8655022078664707e-10	0.4640513152255239	5.2550368609232106e-11	2.3910058939587916e-10	0.13072119435650517	0.5947725095820291	FALSE	TRUE
submit2::20201124004750::8952786580325458604	23.376475141126058	20	4680	0.005	3	2	10	10	0.00785467982865248	estimated	62	2	0.009221607606732836	0.29463899511033576	0.00010749702232875507	0.028458114831568872	0.003434630488199576	0.9092634076715725	FALSE	TRUE
submit2::20201124004715::6958385050400495810	17.99034666198317	20	78	0.05	4	4	15	5	0.025988239749081384	estimated	11	4	0.00016565730818902583	0.40966356907162865	8.080181653673149e-05	0.0002464591247257573	0.19981950033944362	0.6094830694110722	FALSE	TRUE
submit2::20201124004802::8855273814946430592	22.882078464949878	40	51840	0.1	19	17	30	10	0.07548953019402058	estimated	2100	20	2.60646432244408e-13	0.006744440396696707	2.5167506062790156e-16	3.814362162546348e-11	6.5122987915992435e-06	0.9869975213236712	FALSE	FALSE
submit2::20201124004802::8855273814946430592	22.095988701154482	40	1280	0.001	2	1	30	10	0.0	estimated	1	1	1.0	1.0	0.0	1.0	0.0	1.0	FALSE	FALSE
submit2::20201124004802::8855273814946430592	33.39617546233185	40	9510512	0.1	22	21	30	10	0.11668888674793455	estimated	1835	25	1.4328296525401309e-05	0.07546870866696755	1.569096303913966e-11	0.00018932711630097768	8.264602258933359e-08	0.9972066782359805	FALSE	FALSE
submit2::20201124004726::682593106655071519	27.573404079031892	40	48	0.01	4	4	35	5	0.009445375820722534	estimated	3	4	7.024545008463506e-05	0.7605451769369895	7.024545008463506e-05	7.024545008463506e-05	0.7605451769369895	0.7605451769369895	TRUE	TRUE
submit2::20201124004750::8952786580325458604	14.620727104445194	20	5184	0.1	8	4	10	10	0.035756022196896144	estimated	538	4	3.690379788358158e-05	0.04998934629529063	1.6843405461016129e-06	0.0004949804658587249	0.00228158313417743	0.6704933187438821	FALSE	TRUE
submit2::20201124004750::8952786580325458604	24.76342950076688	20	1600	0.005	2	2	10	10	0.009001573685965443	estimated	16	2	0.02807667594207827	0.641992105264444	0.02807667594207827	0.02807667594207827	0.641992105264444	0.641992105264444	TRUE	TRUE
submit2::20201124004705::5765298091921667074	19.820084004514673	10	78	0.01	3	3	5	5	0.03420503941071118	estimated	32	3	0.002242970092931402	0.23812617018736154	0.002242970092931402	0.002242970092931402	0.23812617018736154	0.23812617018736154	TRUE	TRUE
submit2::20201124004750::8952786580325458604	26.031635450476685	20	1280	0.001	2	2	10	10	0.0076378068305520035	estimated	18	2	0.008893918345154525	0.5760558776484577	0.008893918345154525	0.008893918345154525	0.5760558776484577	0.5760558776484577	TRUE	TRUE
submit2::20201124004705::5765298091921667074	20.863111926367935	10	32	0.001	2	2	5	5	0.018664678366701878	estimated	9	2	0.05106480863945593	0.4894103635689234	0.05106480863945593	0.05106480863945593	0.4894103635689234	0.4894103635689234	TRUE	TRUE
submit2::20201124004802::8855273814946430592	22.345108342014775	40	1536	0.001	2	2	30	10	0.0037303823982764335	estimated	10	2	0.008749892898911166	0.5245794851924922	0.005426002086386299	0.014175894985297467	0.3253033395967755	0.8498828247892677	FALSE	TRUE
submit2::20201124004802::8855273814946430592	55.879677244988656	40	1024	0.001	2	2	30	10	0.002541164465856494	estimated	5	2	0.005408198600299707	0.8846616300307194	0.005408198600299707	0.005408198600299707	0.8846616300307194	0.8846616300307194	TRUE	TRUE
submit2::20201124004802::8855273814946430592	24.881728775135056	40	15552	0.1	19	18	30	10	0.08218109522602235	estimated	353	21	1.6646482889002414e-10	0.04189438613164839	1.5546311485091476e-11	2.5752882813341483e-09	0.003912557268836586	0.6481256273648062	FALSE	TRUE
submit2::20201124004816::7400369597089263748	43.71086511478451	80	1024	0.005	8	7	70	10	0.0076986042251803825	estimated	5	7	6.825927539216298e-12	0.8221613175045736	3.3253625911367154e-13	7.1584637983299695e-12	0.040052937471165714	0.8622142549757392	FALSE	TRUE
submit2::20201124004705::5765298091921667074	23.129138124540003	10	72	0.01	2	2	5	5	0.013689792637158176	estimated	6	2	0.06317794223759488	0.7850681156464027	0.06317794223759488	0.06317794223759488	0.7850681156464027	0.7850681156464027	TRUE	TRUE
submit2::20201124004726::682593106655071519	34.91676121226186	40	32	0.001	2	2	35	5	0.0028645247739806394	estimated	1	2	0.013495611259718475	0.9574629993501385	0.013495611259718475	0.013495611259718475	0.9574629993501385	0.9574629993501385	TRUE	TRUE
submit2::20201124004715::6958385050400495810	22.4187513457889	20	48	0.01	2	2	15	5	0.005821428536154193	estimated	6	2	0.013457044603555226	0.6207852848110258	0.013457044603555226	0.013457044603555226	0.6207852848110258	0.6207852848110258	TRUE	TRUE
submit2::20201124004750::8952786580325458604	22.240711959121576	20	3600	0.01	3	3	10	10	0.020734120992660882	estimated	75	3	0.004758320440592853	0.3087201660558284	0.0016958002343377236	0.0064541206749305765	0.11002363890335787	0.4187438049591863	FALSE	TRUE
submit2::20201124004737::461763860181339399	39.86240033822291	80	48	0.01	7	6	75	5	0.0069546529235787104	estimated	8	6	5.567945535760002e-09	0.6051664163918432	2.53941162665541e-10	8.39632418243542e-09	0.027600245440207474	0.912575991218825	FALSE	TRUE
submit2::20201124004705::5765298091921667074	20.688858753301268	10	96	0.01	2	2	5	5	0.015758277640144095	estimated	4	2	0.03453725300418125	0.8341736389887647	0.03453725300418125	0.03453725300418125	0.8341736389887647	0.8341736389887647	TRUE	TRUE
submit2::20201124004705::5765298091921667074	17.073936196221027	10	68	0.05	3	3	5	5	0.031158612735648905	estimated	20	3	0.002928447484723811	0.36939997310370143	0.002928447484723811	0.002928447484723811	0.36939997310370143	0.36939997310370143	TRUE	TRUE
submit2::20201124004737::461763860181339399	35.42695683194236	80	64	0.05	26	23	75	5	0.03202030920387932	estimated	17	24	1.2198602174820969e-21	0.22656325495762872	3.629486465948458e-24	5.359393653065661e-21	0.0006741004057393255	0.9953941060100463	FALSE	FALSE
submit2::20201124004737::461763860181339399	30.65301470513374	80	192	0.05	23	21	75	5	0.03561680041402348	estimated	23	21	1.5197999723759854e-20	0.21094587048262448	7.194990933439863e-21	4.388423308966471e-20	0.09986535420159776	0.6091063243730317	FALSE	TRUE
submit2::20201124004750::8952786580325458604	10.996337422382187	20	3120	0.01	3	2	10	10	0.01516793542447996	estimated	57	2	0.021601944559805138	0.48393930875929403	0.0018393053638712362	0.028895331116478122	0.04120518705734226	0.6473299905092194	FALSE	TRUE
submit2::20201124004737::461763860181339399	34.42076876303243	80	40	0.005	2	2	75	5	0.0013630618689230447	estimated	1	2	0.005549207560778886	0.9584754613279872	0.005549207560778886	0.005549207560778886	0.9584754613279872	0.9584754613279872	TRUE	TRUE
submit2::20201124004802::8855273814946430592	19.699624918974465	40	41472	0.05	14	12	30	10	0.06011844813395345	estimated	3847	16	2.9778865407036404e-10	0.011554681386838274	6.285781120730094e-13	2.4304746378260463e-08	2.4389847337930394e-05	0.9430634671606827	FALSE	TRUE
submit2::20201124004802::8855273814946430592	25.132772575458517	40	1024	0.005	3	3	30	10	0.00787811247268706	estimated	9	3	0.00041610975322092764	0.7014238294006508	0.00041610975322092764	0.00041610975322092764	0.7014238294006508	0.7014238294006508	TRUE	TRUE
submit2::20201124004737::461763860181339399	30.36487144377766	80	32	0.001	3	1	75	5	0.0	estimated	1	1	1.0	1.0	0.0	1.0	0.0	1.0	FALSE	FALSE
submit2::20201124004750::8952786580325458604	19.00015378449281	20	1280	0.01	2	1	10	10	0.0	estimated	1	1	1.0	1.0	0.0	1.0	0.0	1.0	FALSE	FALSE
submit2::20201124004715::6958385050400495810	37.700803238040855	20	108	0.005	3	3	15	5	0.010185087753971159	estimated	18	3	0.0037368606695549907	0.3671941241384909	0.0037368606695549907	0.0037368606695549907	0.3671941241384909	0.3671941241384909	TRUE	TRUE
submit2::20201124004715::6958385050400495810	33.21906958192688	20	136	0.05	6	6	15	5	0.05149460951827518	estimated	32	6	9.484826759423301e-05	0.17808033022843842	9.484826759423301e-05	9.484826759423301e-05	0.17808033022843842	0.17808033022843842	TRUE	TRUE
submit2::20201124004726::682593106655071519	29.64305425102976	40	40	0.001	2	2	35	5	0.0028514512632488876	estimated	1	2	0.011363488021785306	0.9514315299733735	0.011363488021785306	0.011363488021785306	0.9514315299733735	0.9514315299733735	TRUE	TRUE
submit2::20201124004737::461763860181339399	44.85296637053923	80	32	0.05	29	29	75	5	0.04368251585251739	estimated	6	29	6.0518856266387295e-24	0.3515075392814392	6.0518856266387295e-24	6.0518856266387295e-24	0.3515075392814392	0.3515075392814392	TRUE	TRUE
submit2::20201124004750::8952786580325458604	32.04113404675551	20	1664	0.01	2	2	10	10	0.005344432570569274	estimated	10	2	0.017931611065988673	0.6929315552576564	0.017931611065988673	0.017931611065988673	0.6929315552576564	0.6929315552576564	TRUE	TRUE
submit2::20201124004726::682593106655071519	32.252220582534	40	300	0.05	15	15	35	5	0.050723997674747064	estimated	55	15	2.0102019220439203e-11	0.15553478476883525	5.667821352078053e-13	1.1435544921612051e-10	0.0043853473844425485	0.8847991829043811	FALSE	TRUE
submit2::20201124004802::8855273814946430592	26.534408207741052	40	9120	0.01	5	5	30	10	0.01270150618595987	estimated	38	5	9.924285003254787e-06	0.414309198917557	1.646394110816239e-07	2.0727973726699854e-05	0.006873202703581684	0.8653308714004805	FALSE	TRUE
submit2::20201124004816::7400369597089263748	30.86211808684128	80	7358808	0.1	37	36	70	10	0.08171805503309	estimated	9442	39	1.9239834833630854e-21	0.035870167352837594	4.01475186047793e-26	5.2612135554824383e-20	7.484982192452769e-07	0.9808847754986673	FALSE	FALSE
submit2::20201124004715::6958385050400495810	14.213070018703142	20	32	0.005	2	2	15	5	0.008123734878894633	estimated	3	2	0.0374936946245801	0.9031694365491304	0.0374936946245801	0.0374936946245801	0.9031694365491304	0.9031694365491304	TRUE	TRUE
submit2::20201124004816::7400369597089263748	46.12607599515509	80	1024	0.005	3	3	70	10	0.0029063527742916573	estimated	4	3	0.0003122459917034761	0.8656356923548557	0.0003122459917034761	0.0003122459917034761	0.8656356923548557	0.8656356923548557	TRUE	TRUE
submit2::20201124004715::6958385050400495810	15.750677128361708	20	72	0.1	11	8	15	5	0.07865855325290687	estimated	36	11	1.839885835967566e-06	0.14666733760729408	1.839885835967566e-06	1.839885835967566e-06	0.14666733760729408	0.14666733760729408	TRUE	TRUE
submit2::20201124004737::461763860181339399	40.33960984593224	80	32	0.005	4	4	75	5	0.0040322141722442025	estimated	1	4	1.9981371562912765e-06	0.9576632971519552	1.9981371562912765e-06	1.9981371562912765e-06	0.9576632971519552	0.9576632971519552	TRUE	TRUE
submit2::20201124004750::8952786580325458604	28.233075469226698	20	1920	0.001	2	2	10	10	0.00585378660741561	estimated	23	2	0.00807694880562915	0.33984653958431066	0.007521502791893251	0.015598451597522402	0.31647553523146815	0.6563220748157788	FALSE	TRUE
submit2::20201124004705::5765298091921667074	7.380637405264748	10	40	0.05	2	1	5	5	0.0	estimated	1	1	1.0	1.0	0.0	1.0	0.0	1.0	FALSE	FALSE
submit2::20201124004802::8855273814946430592	29.774067304890245	40	2704	0.001	2	2	30	10	0.0036500320719790352	estimated	11	2	0.006368164192640778	0.736505266496991	0.006368164192640778	0.006368164192640778	0.736505266496991	0.736505266496991	TRUE	TRUE
submit2::20201124004750::8952786580325458604	20.097940559270466	20	1920	0.001	2	2	10	10	0.012831521128840534	estimated	58	2	0.009099508910055813	0.3057806335868857	0.009099508910055813	0.009099508910055813	0.3057806335868857	0.3057806335868857	TRUE	TRUE
submit2::20201124004750::8952786580325458604	28.06909337848373	20	1536	0.05	5	3	10	10	0.013574444113428352	estimated	68	3	0.0002377179624231158	0.26593316327873423	3.1593607439102303e-06	0.0007593364294834657	0.0035343513296284385	0.8494635265546158	FALSE	TRUE
submit2::20201124004715::6958385050400495810	23.4394412796753	20	40	0.01	3	2	15	5	0.007024522058760174	estimated	4	2	0.012164387516732614	0.750473371587305	0.0010092128561072378	0.01521556329246717	0.062262680610119914	0.9387135249506595	FALSE	TRUE
submit2::20201124004737::461763860181339399	36.31685085781761	80	112	0.1	40	38	75	5	0.06395527212235469	estimated	29	39	8.247813026849833e-26	0.26874623126692965	3.1265239209575677e-27	2.642417610945926e-25	0.01018744627197462	0.8610037255491864	FALSE	TRUE
submit2::20201124004802::8855273814946430592	41.97009558755355	40	1024	0.001	2	2	30	10	0.0027592640079855523	estimated	6	2	0.004776315548303515	0.8797059116939867	0.004776315548303515	0.004776315548303515	0.8797059116939867	0.8797059116939867	TRUE	TRUE
submit2::20201124004737::461763860181339399	28.43524724223127	80	32	0.001	2	2	75	5	0.0014086661709551574	estimated	1	2	0.000574592428655626	0.9531121252814003	0.000574592428655626	0.000574592428655626	0.9531121252814003	0.9531121252814003	TRUE	TRUE
submit2::20201124004816::7400369597089263748	43.976285390854244	80	1920	0.005	7	7	70	10	0.0077188900166897546	estimated	13	7	1.4399864357451417e-09	0.6393636806075663	1.4399864357451417e-09	1.4399864357451417e-09	0.6393636806075663	0.6393636806075663	TRUE	TRUE
submit2::20201124004750::8952786580325458604	29.759891258935582	20	89096	0.1	12	9	10	10	0.08177616177270938	estimated	2649	14	2.030108043333732e-06	0.02681489460064961	1.8982544858206628e-08	6.013046578666737e-05	0.00025073293083900964	0.7942395517578806	FALSE	TRUE
submit2::20201124004816::7400369597089263748	36.34150210664865	80	1536	0.01	7	7	70	10	0.009337781457094999	estimated	10	7	8.250201768410664e-11	0.5207939275424561	8.250201768410664e-11	8.250201768410664e-11	0.5207939275424561	0.5207939275424561	TRUE	TRUE
submit2::20201124004737::461763860181339399	42.2512222799714	80	144	0.05	32	32	75	5	0.04668333805121312	estimated	24	33	9.473427962516528e-24	0.25985982283661535	9.162153357520958e-25	3.105340251100772e-23	0.025132143905117525	0.8518069390418391	FALSE	TRUE
submit2::20201124004705::5765298091921667074	26.949968683992083	10	64	0.005	2	2	5	5	0.012467944107384972	estimated	21	2	0.01855298770740104	0.3628484000785431	0.007184719911140694	0.025737707618541734	0.1405145179786811	0.5033629180572242	FALSE	TRUE
submit2::20201124004705::5765298091921667074	28.757324494017897	10	230	0.05	4	3	5	5	0.04247385152382973	estimated	64	6	0.03014444841049794	0.10677881058590839	0.025693878503153092	0.05583832691365103	0.09101383274772644	0.19779264333363483	FALSE	TRUE
submit2::20201124004750::8952786580325458604	25.40317364878795	20	4080	0.005	2	2	10	10	0.008231623906466803	estimated	80	2	0.006424498431432527	0.4310306857666356	0.006424498431432527	0.006424498431432527	0.4310306857666356	0.4310306857666356	TRUE	TRUE
submit2::20201124004726::682593106655071519	31.135832244750848	40	40	0.005	2	1	35	5	0.0	estimated	1	1	1.0	1.0	0.0	1.0	0.0	1.0	FALSE	FALSE
submit2::20201124004715::6958385050400495810	26.981294851602033	20	48	0.01	2	2	15	5	0.006057521292996454	estimated	4	2	0.0009987942886893258	0.7349618747769268	0.0009987942886893258	0.0009987942886893258	0.7349618747769268	0.7349618747769268	TRUE	TRUE
submit2::20201124004715::6958385050400495810	20.70386424841264	20	180	0.1	11	8	15	5	0.0665383579610723	estimated	110	10	9.588183316911155e-07	0.05926697629287308	1.806449022674308e-07	9.625888454631933e-06	0.011166116443799112	0.5950004124684363	FALSE	TRUE
submit2::20201124004750::8952786580325458604	23.87063452274985	20	4160	0.01	4	4	10	10	0.027272755115417654	estimated	235	4	8.567550219054292e-05	0.10173949741851485	2.2648942833398052e-05	0.00028573424058795917	0.026895576938736	0.3393088723078281	FALSE	TRUE
submit2::20201124004737::461763860181339399	38.948817695239896	80	32	0.1	33	31	75	5	0.049774143107668326	estimated	20	31	2.0372854307307493e-24	0.1340999257719632	3.357138956382869e-25	1.2275098988211914e-23	0.02209764415267184	0.8079819539927137	FALSE	TRUE
submit2::20201124004715::6958385050400495810	27.301568468956113	20	32	0.005	2	2	15	5	0.005153276926182406	estimated	3	2	0.004619265621903364	0.8866335813429262	0.004619265621903364	0.004619265621903364	0.8866335813429262	0.8866335813429262	TRUE	TRUE
submit2::20201124004705::5765298091921667074	29.557221068951797	10	60	0.005	2	2	5	5	0.01301227006069055	estimated	10	2	0.054076305823219	0.6308809192837228	0.054076305823219	0.054076305823219	0.6308809192837228	0.6308809192837228	TRUE	TRUE
submit2::20201124004715::6958385050400495810	15.953104196164512	20	52	0.005	2	2	15	5	0.01101876115606194	estimated	8	2	0.02364405259597919	0.5941618178703936	0.02364405259597919	0.02364405259597919	0.5941618178703936	0.5941618178703936	TRUE	TRUE
submit2::20201124004715::6958385050400495810	33.42200307136775	20	344	0.1	9	7	15	5	0.05538948309016744	estimated	66	8	0.001048108900419107	0.14450613291058334	0.000855812494302982	0.001903921394722089	0.11799361115894792	0.26249974406953125	FALSE	TRUE
submit2::20201124004726::682593106655071519	23.977272999570854	40	32	0.001	2	2	35	5	0.00406693733170984	estimated	2	2	0.008223159194434717	0.923225160403325	0.008223159194434717	0.008223159194434717	0.923225160403325	0.923225160403325	TRUE	TRUE
submit2::20201124004705::5765298091921667074	24.48179974630957	10	208	0.1	5	3	5	5	0.03463038482023085	estimated	82	3	0.022486574076347316	0.14832843531742795	0.00030216374966960557	0.13854245978338814	0.001993166057486868	0.9138691476490012	FALSE	TRUE
submit2::20201124004750::8952786580325458604	42.65287281393574	20	1280	0.005	2	2	10	10	0.005987161036908674	estimated	17	2	0.005792820644892555	0.5761570713153848	0.005792820644892555	0.005792820644892555	0.5761570713153848	0.5761570713153848	TRUE	TRUE
submit2::20201124004737::461763860181339399	35.15365878087835	80	3058	0.1	32	31	75	5	0.06796408187116589	estimated	100	31	2.5747591915133712e-18	0.1829440533641261	1.5483984649395479e-18	4.123157656452919e-18	0.1100181688184724	0.2929622221825985	FALSE	TRUE
submit2::20201124004737::461763860181339399	36.132003582547426	80	32	0.01	6	6	75	5	0.0065766066470783705	estimated	5	6	3.338386618180357e-10	0.7489780061120608	3.338386618180357e-10	3.338386618180357e-10	0.7489780061120608	0.7489780061120608	TRUE	TRUE
submit2::20201124004750::8952786580325458604	21.291778584709768	20	3072	0.005	2	2	10	10	0.010961996453797855	estimated	24	2	0.009116735627326546	0.46149213043047554	0.0014854078771053877	0.014235484682449338	0.07519183113184091	0.7206048768291914	FALSE	TRUE
submit2::20201124004737::461763860181339399	36.28552524457178	80	144	0.05	32	29	75	5	0.047931116171616786	estimated	44	31	3.6265970348254655e-24	0.1574810853740067	1.2924445439311739e-24	9.745332048090902e-24	0.056123017696613146	0.42318058872435677	FALSE	TRUE
submit2::20201124004737::461763860181339399	35.04597123749858	80	32	0.1	30	30	75	5	0.055262930219989605	estimated	6	30	4.473160491986052e-22	0.5661210942221887	4.473160491986052e-22	4.473160491986052e-22	0.5661210942221887	0.5661210942221887	TRUE	TRUE
submit2::20201124004737::461763860181339399	22.053308902579467	80	48	0.01	6	6	75	5	0.008613731148426325	estimated	5	6	2.4169195929980567e-08	0.6774390628891065	2.4169195929980567e-08	2.4169195929980567e-08	0.6774390628891065	0.6774390628891065	TRUE	TRUE
submit2::20201124004816::7400369597089263748	45.41239357884032	80	5184	0.01	10	10	70	10	0.013050621795357948	estimated	162	10	5.475375043331131e-14	0.13435926584280422	5.411631325394767e-15	2.43607402182409e-13	0.01327950699518849	0.5977839226002727	FALSE	TRUE
submit2::20201124004737::461763860181339399	33.45756714321402	80	32	0.01	7	7	75	5	0.009615124002957446	estimated	3	7	3.72979677047024e-09	0.846773679132346	3.72979677047024e-09	3.72979677047024e-09	0.846773679132346	0.846773679132346	TRUE	TRUE
submit2::20201124004816::7400369597089263748	50.59995144540021	80	1600	0.005	2	2	70	10	0.001217956384108845	estimated	4	2	0.009472336209690962	0.8926295735067514	0.009472336209690962	0.009472336209690962	0.8926295735067514	0.8926295735067514	TRUE	TRUE
submit2::20201124004715::6958385050400495810	30.711954298219766	20	32	0.005	2	2	15	5	0.004726245517425056	estimated	4	2	0.004689865392989737	0.8482521966690928	0.004689865392989737	0.004689865392989737	0.8482521966690928	0.8482521966690928	TRUE	TRUE
submit2::20201124004726::682593106655071519	35.95922390173238	40	32	0.005	3	3	35	5	0.005851485726814978	estimated	3	3	4.001565665943287e-06	0.8949811809216994	4.001565665943287e-06	4.001565665943287e-06	0.8949811809216994	0.8949811809216994	TRUE	TRUE
submit2::20201124004802::8855273814946430592	30.71146450635066	40	1280	0.001	2	2	30	10	0.0026751457575957013	estimated	5	2	0.004829231817061547	0.8809370673396724	0.004829231817061547	0.004829231817061547	0.8809370673396724	0.8809370673396724	TRUE	TRUE
submit2::20201124004715::6958385050400495810	23.008372253265566	20	72	0.1	9	6	15	5	0.042159340337354016	estimated	23	7	0.00012389029212172173	0.2090118370436198	9.214951186542542e-06	0.0005230635719609988	0.01554628569181369	0.8824458817059948	FALSE	TRUE
submit2::20201124004726::682593106655071519	33.874562449718695	40	32	0.05	9	9	35	5	0.03075949588841972	estimated	10	9	2.8994070793508955e-09	0.4918039891845295	2.8994070793508955e-09	2.8994070793508955e-09	0.4918039891845295	0.4918039891845295	TRUE	TRUE
submit2::20201124004816::7400369597089263748	44.447397508230225	80	153984	0.1	37	34	70	10	0.06744833895323274	estimated	795	36	4.581104987334423e-24	0.031919354012012846	4.755392679410854e-25	8.4227813527157e-23	0.003313372271971655	0.5868665758728806	FALSE	TRUE
submit2::20201124004737::461763860181339399	37.52626602657795	80	48	0.01	11	10	75	5	0.011563281967036642	estimated	9	10	8.512492024552268e-15	0.3693738350148363	3.0871592657983237e-15	1.734295782112936e-14	0.1339579354694891	0.752545179768088	FALSE	TRUE
submit2::20201124004750::8952786580325458604	16.546419992623328	20	2400	0.01	3	2	10	10	0.012424380880156703	estimated	27	2	0.01701972385868286	0.4359972507096918	0.0037701783053394186	0.025165598591801494	0.096581318795881	0.644671552229183	FALSE	TRUE
submit2::20201124004750::8952786580325458604	18.194437365717743	20	3000	0.01	2	2	10	10	0.008959823694689862	estimated	33	2	0.02548855800803156	0.48937857218005765	0.005308790584168876	0.030797348592200437	0.10192841647867466	0.5913069886587323	FALSE	TRUE
submit2::20201124004750::8952786580325458604	22.354002245571543	20	1664	0.01	3	2	10	10	0.011667304723641032	estimated	24	2	0.024411403259347687	0.46807238555649455	0.0044373285940902075	0.035427338714281865	0.08508281799566446	0.6792956049981282	FALSE	TRUE
submit2::20201124004750::8952786580325458604	15.212466532856011	20	3000	0.1	5	2	10	10	0.013664263228636186	estimated	44	2	0.01170447386088112	0.4572265370050776	4.951534010276059e-06	0.025269014713646547	0.00019342798106868119	0.9871152029879626	FALSE	FALSE
submit2::20201124004750::8952786580325458604	29.23871612408439	20	109120	0.05	8	7	10	10	0.05544641987713247	estimated	6696	9	1.247224176878342e-05	0.010096095922143333	9.840695780539128e-07	0.0005224273791992729	0.0007965898222853753	0.4228972650250583	FALSE	TRUE
submit2::20201124004715::6958385050400495810	36.590294508091745	20	228	0.05	7	6	15	5	0.02808721940824915	estimated	69	7	5.9024029276152895e-06	0.11990150887136318	6.817543656852077e-07	3.4948382360254486e-05	0.01384916924984004	0.7099420065008764	FALSE	TRUE
submit2::20201124004726::682593106655071519	22.403565867794665	40	48	0.005	2	2	35	5	0.004380646421564485	estimated	4	2	0.00642615996326218	0.6661787620028795	0.0022710359824734162	0.008697195945735595	0.23543079349368015	0.9016095554965596	FALSE	TRUE
submit2::20201124004750::8952786580325458604	25.800399349666844	20	7296	0.05	9	5	10	10	0.051986547949672085	estimated	842	8	5.9926400236076135e-05	0.024305574252368067	2.4316494519420773e-06	0.0018306498576715175	0.000986253739204713	0.7424940572174697	FALSE	TRUE
submit2::20201124004726::682593106655071519	44.28105085136022	40	32	0.001	2	2	35	5	0.0026107905919761803	estimated	2	2	0.01031082933421988	0.9419487945317543	0.01031082933421988	0.01031082933421988	0.9419487945317543	0.9419487945317543	TRUE	TRUE
submit2::20201124004816::7400369597089263748	46.47963885890673	80	1024	0.001	2	2	70	10	0.0013652172677470218	estimated	1	2	0.0021846410067183405	0.9502441060021081	0.0021846410067183405	0.0021846410067183405	0.9502441060021081	0.9502441060021081	TRUE	TRUE
submit2::20201124004816::7400369597089263748	71.64109709240594	80	1920	0.005	5	5	70	10	0.004756497921506189	estimated	16	5	1.4018666976529776e-07	0.4986676191141147	1.4018666976529776e-07	1.4018666976529776e-07	0.4986676191141147	0.4986676191141147	TRUE	TRUE
submit2::20201124004715::6958385050400495810	19.699737620428298	20	32	0.001	3	2	15	5	0.009232447601164095	estimated	4	2	0.018439847885407618	0.8354495778957949	0.0011224131945166307	0.020853146345157076	0.050852893983233706	0.9447882878495667	FALSE	TRUE
submit2::20201124004816::7400369597089263748	35.44741077941474	80	1024	0.001	3	3	70	10	0.0027240625897744747	estimated	4	3	0.00019652599978305774	0.8939448462382689	0.00019652599978305774	0.00019652599978305774	0.8939448462382689	0.8939448462382689	TRUE	TRUE
submit2::20201124004802::8855273814946430592	40.35950240764452	40	384840	0.1	20	17	30	10	0.070928419150132	estimated	1103	21	1.0975804156538614e-09	0.029705935030072423	1.3260061176543997e-11	3.127987639633138e-08	0.0003588826023016657	0.8465876055419282	FALSE	TRUE
submit2::20201124004802::8855273814946430592	41.490007404527475	40	1024	0.01	4	4	30	10	0.009120211567822714	estimated	10	4	0.00017322105550010122	0.6225431757850702	0.00017322105550010122	0.00017322105550010122	0.6225431757850702	0.6225431757850702	TRUE	TRUE
submit2::20201124004737::461763860181339399	37.90258957856189	80	32	0.005	2	2	75	5	0.0013714623267298011	estimated	1	2	0.0017082899584418174	0.9736544552466982	0.0017082899584418174	0.0017082899584418174	0.9736544552466982	0.9736544552466982	TRUE	TRUE
submit2::20201124004802::8855273814946430592	27.082000541219717	40	3200	0.001	3	3	30	10	0.005443561052017289	estimated	11	3	0.00031664179162014844	0.6090009687629212	0.00031664179162014844	0.00031664179162014844	0.6090009687629212	0.6090009687629212	TRUE	TRUE
submit2::20201124004816::7400369597089263748	47.331624915553	80	2048	0.01	9	9	70	10	0.011582531581605784	estimated	14	9	1.9715207173280224e-11	0.664379806024311	1.9715207173280224e-11	1.9715207173280224e-11	0.664379806024311	0.664379806024311	TRUE	TRUE
submit2::20201124004737::461763860181339399	49.327954595629095	80	32	0.005	4	4	75	5	0.0041963429248991335	estimated	2	4	5.74179424570761e-06	0.8969848312172263	5.74179424570761e-06	5.74179424570761e-06	0.8969848312172263	0.8969848312172263	TRUE	TRUE
[truncated: 3,166 more rows]
