# Supplementary material for: Incorporating the speciation process into species delimitation
Source: PLoS Comput Biol. 2021 May 13;17(5):e1008924. doi: 10.1371/journal.pcbi.1008924 (PMC8118268; doi:10.1371/journal.pcbi.1008924)
Supplement: S1 Data — This is an compressed archive that includes: scripts to simulate data, construct analysis pipelines, and cluster execution job files (delineate-performance-setup/bin); some notes on the parameter space we used (delineate-performance-setup/docs); scripts to collate, compile, and analyze results, as well as generate plots/figures from results data (delineate-performance-results/bin/); CSV/TSV files summarizing each replicate, including (true) parameters as well as inferred parameter values and probablities, as well as metadata such as analysis execution date/time, cluster location, etc. (delineate-performance-results/data/extracts); TSV files containing data simulation/generation logs, including random seeds etc. (delineate-performance-results/data/logs). Note that we omit the full (simulated) data sets due to size (> 5TB). However, these can be easily regenerated in identical detail using the same random seeds for the data generation (given in the “logs”) with the scripts found in the “setup” section above. Note also that the automatically generated logs provided above span a broad variety of studies and analyses, including not only the production runs reported here but also pilot runs, experimental studies, etc. Production run details relevant to this paper can be identified by correlating date/time/cluster with the information found in the “extracts” subdirectory above. (TBZ) [file pcbi.1008924.s002.tbz › delineate-performance-setup/bin/evaluate-species-partition-estimation.py]

#! /usr/bin/env python3
# -*- coding: utf-8 -*-

import math
import os
import collections
import json
import sys
import argparse
import inspect
import itertools
import io
import dendropy

class Partition(object):

    @staticmethod
    def build_species_leafsets(d):
        if d is None:
            return None
        return frozenset(frozenset(s) for s in d)

    def __init__(self, **kwargs):
        self.part_id = kwargs.get("id", None)
        self.log_probability = kwargs.get("log_probability", None)
        self.probability = kwargs.get("probability", None)
        self.probability_given_constraints = kwargs.get("probability_given_constraints", None)
        self.log_probability_given_constraints = kwargs.get("log_probability_given_constraints", None)
        self.cumulative_probability = kwargs.get("cumulative_probability", None)
        self.cumulative_probability_given_constraints = kwargs.get("cumulative_probability_given_constraints", None)
        self.is_in_confidence_interval = kwargs.get("is_in_confidence_interval", None)
        self.species_leafsets = Partition.build_species_leafsets(kwargs.get("species_leafsets", None))

    def is_conspecific(self, lineage1, lineage2):
        for sp in self.species_leafsets:
            if lineage1 in sp and lineage2 in sp:
                return True
        return False

    def __len__(self):
        return len(self.species_leafsets)

class Evaluator(object):

    def __init__(self):
        pass

    def execute(self, args):
        self.config_path = args.configuration_filepath
        if not self.config_path:
            sys.exit("Path to configuration file needs to be specified")
        self.analysis_results_filepath = args.analysis_results_filepath
        if not self.analysis_results_filepath:
            sys.exit("Path to analysis results file needs to be specified")

        self.report_dest = sys.stdout
        self.load_data()
        perf_data_rows = []
        if args.is_evaluate_marginal:
            if args.lineage_tree_filepath is None:
                sys.exit("Require path to lineage tree filepath to analyze marginal probabilities")
            with open(os.path.expandvars(os.path.expanduser(args.lineage_tree_filepath))) as src:
                self.read_lineage_tree(src, schema="nexus")
            self.load_estimated_partitions()
            for lineage_pair in self.all_distinct_pairs_of_unconstrained_lineages():
                perf_data = collections.OrderedDict()
                self.store_basic_features(perf_data)
                perf_data.update(self.calc_lineage_pair_features(*lineage_pair))
                results = self.calc_marginal_probability_of_conspecificity(*lineage_pair)
                for key in [
                        "lineage_pair_is_true_conspecific",
                        "lineage_pair_conspecificity_marginal_probability",
                        "lineage_pair_conspecificity_marginal_probability_given_constraints",
                        "lineage_pair_nonconspecificity_marginal_probability",
                        "lineage_pair_nonconspecificity_marginal_probability_given_constraints",
                        ]:
                    perf_data[key] = results[key]
                perf_data_rows.append(perf_data)
        else:
            perf_data = collections.OrderedDict()
            self.store_basic_features(perf_data)
            self.standard_performance_assessment(perf_data)
            perf_data_rows.append(perf_data)
        assert perf_data_rows
        self.report(perf_data_rows)

    def load_data(self):
        with open(self.config_path) as src:
            self.config = json.load(src)
        with open(self.analysis_results_filepath) as src:
            self.estimation_results = json.load(src)
        self.set_true_partition(species_leafsets=self.config["test_info"]["true_species_leafsets"])

    def set_true_partition(self, species_leafsets):
        self.true_partition = Partition(species_leafsets=species_leafsets)

    def load_estimated_partitions(self):
        self.partitions = [Partition(**p) for p in self.estimation_results["partitions"]]
        return self.partitions

    def read_lineage_tree(self, src, schema="nexus"):
        self.set_lineage_tree(
                file=src,
                schema=schema,
                rooting="force-rooted")

    def set_lineage_tree(self, **kwargs):
        self.lineage_tree = dendropy.Tree.get(**kwargs)
        self.lineage_tree.encode_bipartitions()
        self.lineage_tree.calc_node_ages()
        # self.lineage_tree_label_node_map = {taxon.label:taxon for taxon in self.lineage_tree.taxon_namespace}
        self.lineage_tree_label_node_map = {nd.taxon.label:nd for nd in self.lineage_tree.leaf_node_iter()}
        self.phylogenetic_distance_matrix = self.lineage_tree.phylogenetic_distance_matrix(is_store_path_edges=False)

    def all_distinct_pairs_of_unconstrained_lineages(self):
        unconstrained_lineages = self.config["test_info"]["unconstrained_lineages"]
        for x in itertools.combinations(unconstrained_lineages, 2):
            yield x

    def is_span_root(self, lineage1, lineage2):
        n1 = self.lineage_tree_label_node_map[lineage1]
        n2 = self.lineage_tree_label_node_map[lineage2]
        assert n1 is not n2
        r_left, r_right = self.lineage_tree.seed_node._child_nodes
        if n1.bipartition.is_nested_within(r_left.bipartition):
            return n2.bipartition.is_nested_within(r_right.bipartition)
        else:
            return n2.bipartition.is_nested_within(r_left.bipartition)

    def calc_lineage_pair_features(self, lineage1, lineage2):
        result = {}
        result["lineage_pair_unnormalized_weighted_distance"] = self.phylogenetic_distance_matrix.distance(
                self.lineage_tree_label_node_map[lineage1].taxon,
                self.lineage_tree_label_node_map[lineage2].taxon,
                is_weighted_edge_distances=True,
                is_normalize_by_tree_size=False)
        result["lineage_pair_normalized_weighted_distance"] = self.phylogenetic_distance_matrix.distance(
                self.lineage_tree_label_node_map[lineage1].taxon,
                self.lineage_tree_label_node_map[lineage2].taxon,
                is_weighted_edge_distances=True,
                is_normalize_by_tree_size=True)
        result["lineage_pair_unnormalized_unweighted_distance"] = self.phylogenetic_distance_matrix.distance(
                self.lineage_tree_label_node_map[lineage1].taxon,
                self.lineage_tree_label_node_map[lineage2].taxon,
                is_weighted_edge_distances=False,
                is_normalize_by_tree_size=False)
        result["lineage_pair_normalized_unweighted_distance"] = self.phylogenetic_distance_matrix.distance(
                self.lineage_tree_label_node_map[lineage1].taxon,
                self.lineage_tree_label_node_map[lineage2].taxon,
                is_weighted_edge_distances=False,
                is_normalize_by_tree_size=True)
        mrca = self.phylogenetic_distance_matrix.mrca(
                self.lineage_tree_label_node_map[lineage1].taxon,
                self.lineage_tree_label_node_map[lineage2].taxon)
        result["lineage_pair_mrca_age"] = mrca.age
        result["lineage_pair_is_span_root"] = self.is_span_root(lineage1, lineage2)
        return result

    def calc_marginal_probability_of_conspecificity(self, lineage1, lineage2):
        results = {
            "lineage_pair_conspecificity_marginal_probability": 0.0,
            "lineage_pair_conspecificity_marginal_probability_given_constraints": 0.0,
            "lineage_pair_nonconspecificity_marginal_probability": 0.0,
            "lineage_pair_nonconspecificity_marginal_probability_given_constraints": 0.0,
            "lineage_pair_conspecific_partitions": [],
        }
        for partition in self.partitions:
            if partition.is_conspecific(lineage1, lineage2):
                results["lineage_pair_conspecific_partitions"].append(partition)
                results["lineage_pair_conspecificity_marginal_probability"] += partition.probability
                results["lineage_pair_conspecificity_marginal_probability_given_constraints"] += partition.probability_given_constraints
            else:
                results["lineage_pair_nonconspecificity_marginal_probability"] += partition.probability
                results["lineage_pair_nonconspecificity_marginal_probability_given_constraints"] += partition.probability_given_constraints
        results["lineage_pair_is_true_conspecific"] = self.true_partition.is_conspecific(lineage1, lineage2)
        return results

    def store_basic_features(self, perf_data):
        perf_data["batch_id"] = self.estimation_results["batch_id"]
        perf_data["root_age"] = self.estimation_results["root_age"]
        perf_data["num_tips"] = self.estimation_results["num_tips"]
        perf_data["total_num_partitions"] = self.estimation_results["num_partitions"]
        perf_data["true_speciation_completion_rate"] = self.config["test_info"]["true_speciation_completion_rate"]
        perf_data["true_num_species"] = len(self.true_partition)
        perf_data["num_constrained_species"] = self.config["test_info"]["species_partition_estimation_num_constrained_species"] # number of species defined (may not include all lineages)
        perf_data["num_constrained_lineages"] = self.config["test_info"]["species_partition_estimation_num_constrained_lineages"] # number of lineages assigned to species
        perf_data["num_unconstrained_lineages"] = self.config["test_info"]["species_partition_estimation_num_unconstrained_lineages"] # number of lineages not assigned to species
        perf_data["estimated_speciation_completion_rate"] = self.estimation_results["speciation_completion_rate"]
        perf_data["speciation_completion_rate_source"] = self.estimation_results["speciation_completion_rate_source"]

    def standard_performance_assessment(self, perf_data):
        perf_data["total_num_partitions_in_confidence_interval"] = self.estimation_results["num_partitions_in_confidence_interval"]
        perf_data["inferred_partition_num_species"] = len(self.estimation_results["partitions"][0]["species_leafsets"])
        # perf_data["inferred_partition_log_probability"] = self.estimation_results["partitions"][0]["log_probability"]
        perf_data["inferred_partition_probability"] = self.estimation_results["partitions"][0]["probability"]
        # perf_data["inferred_partition_log_probability_given_constraints"] = self.estimation_results["partitions"][0]["log_probability_given_constraints"]
        perf_data["inferred_partition_probability_given_constraints"] = self.estimation_results["partitions"][0]["probability_given_constraints"]
        for partition_idx, partition_info in enumerate(self.estimation_results["partitions"]):
            current_partition = Partition(**partition_info)
            if current_partition.species_leafsets == self.true_partition.species_leafsets:
                # perf_data["true_partition_log_probability"] = current_partition.log_probability
                perf_data["true_partition_probability"] = current_partition.probability
                perf_data["true_partition_cumulative_probability"] = current_partition.cumulative_probability
                # perf_data["true_partition_log_probability_given_constraints"] = current_partition.log_probability_given_constraints
                perf_data["true_partition_probability_given_constraints"] = current_partition.probability_given_constraints
                perf_data["true_partition_cumulative_probability_given_constraints"] = current_partition.cumulative_probability_given_constraints
                if partition_idx == 0:
                    perf_data["is_true_partition_preferred"] = True
                else:
                    perf_data["is_true_partition_preferred"] = False
                perf_data["is_true_partition_in_confidence_interval"] = current_partition.is_in_confidence_interval
                break
        else:
            raise ValueError("True partition not found in results")
        return perf_data

    def report(self, perf_data_rows):
        # json.dump(perf_data, sys.stdout, indent=4, separators=(',', ': '))
        delimiter = "\t"
        self.report_dest.write(delimiter.join(perf_data_rows[0].keys()))
        self.report_dest.write("\n")
        for perf_data in perf_data_rows:
            value_row = []
            for idx, v in enumerate(perf_data.values()):
                if isinstance(v, bool):
                    value_row.append(str(v).upper()) # for R
                else:
                    value_row.append(str(v))
            self.report_dest.write(delimiter.join(value_row))
            self.report_dest.write("\n")

class TestRunner(object):

    def __init__(self):
        self.test_log = lambda msg: sys.stdout.write("-[{}]: {}\n".format(inspect.stack()[1][3], msg))
        self.test_data_dir = os.path.join(os.path.abspath(__file__), "_test_data")

    def run_tests(self):
        self.test_is_conspecific()
        self.test_marginal_probability_of_conspecificity()
        self.test_is_span_root()
        self.test_lineage_pair_distances()
        self.test_all_distinct_pairs_of_unconstrained_lineages()

    def test_is_conspecific(self):
        d = {
            "species_leafsets": [
                    ["a", "b", "c"],
                    ["d", "e", "f"],
                    ["g"],
                    ["h"],
                ],
        }
        partition = Partition(**d)
        assert     partition.is_conspecific("a", "b")
        assert     partition.is_conspecific("a", "c")
        assert not partition.is_conspecific("a", "d")
        assert not partition.is_conspecific("a", "e")
        assert not partition.is_conspecific("a", "f")
        assert not partition.is_conspecific("a", "g")
        assert not partition.is_conspecific("a", "h")

        assert     partition.is_conspecific("b", "a")
        assert     partition.is_conspecific("b", "c")
        assert not partition.is_conspecific("b", "d")
        assert not partition.is_conspecific("b", "e")
        assert not partition.is_conspecific("b", "f")
        assert not partition.is_conspecific("b", "g")
        assert not partition.is_conspecific("b", "h")

        assert     partition.is_conspecific("c", "a")
        assert     partition.is_conspecific("c", "b")
        assert not partition.is_conspecific("c", "d")
        assert not partition.is_conspecific("c", "e")
        assert not partition.is_conspecific("c", "f")
        assert not partition.is_conspecific("c", "g")
        assert not partition.is_conspecific("c", "h")

        assert not partition.is_conspecific("d", "a")
        assert not partition.is_conspecific("d", "b")
        assert not partition.is_conspecific("d", "c")
        assert     partition.is_conspecific("d", "e")
        assert     partition.is_conspecific("d", "f")
        assert not partition.is_conspecific("d", "g")
        assert not partition.is_conspecific("d", "h")

        assert not partition.is_conspecific("e", "a")
        assert not partition.is_conspecific("e", "b")
        assert not partition.is_conspecific("e", "c")
        assert     partition.is_conspecific("e", "d")
        assert     partition.is_conspecific("e", "f")
        assert not partition.is_conspecific("e", "g")
        assert not partition.is_conspecific("e", "h")

        assert not partition.is_conspecific("f", "a")
        assert not partition.is_conspecific("f", "b")
        assert not partition.is_conspecific("f", "c")
        assert     partition.is_conspecific("f", "d")
        assert     partition.is_conspecific("f", "e")
        assert not partition.is_conspecific("f", "g")
        assert not partition.is_conspecific("f", "h")

        assert not partition.is_conspecific("g", "a")
        assert not partition.is_conspecific("g", "b")
        assert not partition.is_conspecific("g", "c")
        assert not partition.is_conspecific("g", "d")
        assert not partition.is_conspecific("g", "e")
        assert not partition.is_conspecific("g", "f")
        assert not partition.is_conspecific("g", "h")

        assert not partition.is_conspecific("h", "a")
        assert not partition.is_conspecific("h", "b")
        assert not partition.is_conspecific("h", "c")
        assert not partition.is_conspecific("h", "d")
        assert not partition.is_conspecific("h", "e")
        assert not partition.is_conspecific("h", "f")
        assert not partition.is_conspecific("h", "g")

        self.test_log("OK")

    def test_is_span_root(self):
        tree_src = io.StringIO("(((a:1.25, b:1.25):1.25, c:2.5):1.5, (d:2.25, (e:0.5,f:0.5):1.75):1.75):2.5;")
        ev = Evaluator()
        ev.read_lineage_tree(src=tree_src, schema="newick")
        expected = {
                "ab": False,
                "ac": False,
                "ad": True,
                "ae": True,
                "af": True,
                "ba": False,
                "bc": False,
                "bd": True,
                "be": True,
                "bf": True,
                "ca": False,
                "cb": False,
                "cd": True,
                "ce": True,
                "cf": True,
                "da": True,
                "db": True,
                "dc": True,
                "de": False,
                "df": False,
                "ea": True,
                "eb": True,
                "ec": True,
                "ed": False,
                "ef": False,
                "fa": True,
                "fb": True,
                "fc": True,
                "fd": False,
                "fe": False,
        }
        for k, val in expected.items():
            assert ev.is_span_root(k[0], k[1]) is val
        self.test_log("OK")

    def test_lineage_pair_distances(self):
        ev = Evaluator()
        tree_src = io.StringIO("(((a:1.25, b:1.25):1.25, c:2.5):1.5, (d:2.25, (e:0.5,f:0.5):1.75):1.75):2.5;")
        ev.read_lineage_tree(src=tree_src, schema="newick")
        expected = {
            frozenset({'a', 'b'}): {'lineage_pair_unnormalized_weighted_distance': 2.5, 'lineage_pair_normalized_weighted_distance': 0.14705882352941177,  'lineage_pair_unnormalized_unweighted_distance': 2, 'lineage_pair_normalized_unweighted_distance': 0.18181818181818182, 'lineage_pair_mrca_age': 1.25, 'lineage_pair_is_span_root': False},
            frozenset({'a', 'c'}): {'lineage_pair_unnormalized_weighted_distance': 5.0, 'lineage_pair_normalized_weighted_distance': 0.29411764705882354,  'lineage_pair_unnormalized_unweighted_distance': 3, 'lineage_pair_normalized_unweighted_distance': 0.2727272727272727,  'lineage_pair_mrca_age': 2.5,  'lineage_pair_is_span_root': False},
            frozenset({'a', 'd'}): {'lineage_pair_unnormalized_weighted_distance': 8.0, 'lineage_pair_normalized_weighted_distance': 0.47058823529411764,  'lineage_pair_unnormalized_unweighted_distance': 5, 'lineage_pair_normalized_unweighted_distance': 0.45454545454545453, 'lineage_pair_mrca_age': 4.0,  'lineage_pair_is_span_root': True},
            frozenset({'a', 'e'}): {'lineage_pair_unnormalized_weighted_distance': 8.0, 'lineage_pair_normalized_weighted_distance': 0.47058823529411764,  'lineage_pair_unnormalized_unweighted_distance': 6, 'lineage_pair_normalized_unweighted_distance': 0.5454545454545454,  'lineage_pair_mrca_age': 4.0,  'lineage_pair_is_span_root': True},
            frozenset({'a', 'f'}): {'lineage_pair_unnormalized_weighted_distance': 8.0, 'lineage_pair_normalized_weighted_distance': 0.47058823529411764,  'lineage_pair_unnormalized_unweighted_distance': 6, 'lineage_pair_normalized_unweighted_distance': 0.5454545454545454,  'lineage_pair_mrca_age': 4.0,  'lineage_pair_is_span_root': True},
            frozenset({'b', 'c'}): {'lineage_pair_unnormalized_weighted_distance': 5.0, 'lineage_pair_normalized_weighted_distance': 0.29411764705882354,  'lineage_pair_unnormalized_unweighted_distance': 3, 'lineage_pair_normalized_unweighted_distance': 0.2727272727272727,  'lineage_pair_mrca_age': 2.5,  'lineage_pair_is_span_root': False},
            frozenset({'b', 'd'}): {'lineage_pair_unnormalized_weighted_distance': 8.0, 'lineage_pair_normalized_weighted_distance': 0.47058823529411764,  'lineage_pair_unnormalized_unweighted_distance': 5, 'lineage_pair_normalized_unweighted_distance': 0.45454545454545453, 'lineage_pair_mrca_age': 4.0,  'lineage_pair_is_span_root': True},
            frozenset({'b', 'e'}): {'lineage_pair_unnormalized_weighted_distance': 8.0, 'lineage_pair_normalized_weighted_distance': 0.47058823529411764,  'lineage_pair_unnormalized_unweighted_distance': 6, 'lineage_pair_normalized_unweighted_distance': 0.5454545454545454,  'lineage_pair_mrca_age': 4.0,  'lineage_pair_is_span_root': True},
            frozenset({'b', 'f'}): {'lineage_pair_unnormalized_weighted_distance': 8.0, 'lineage_pair_normalized_weighted_distance': 0.47058823529411764,  'lineage_pair_unnormalized_unweighted_distance': 6, 'lineage_pair_normalized_unweighted_distance': 0.5454545454545454,  'lineage_pair_mrca_age': 4.0,  'lineage_pair_is_span_root': True},
            frozenset({'c', 'd'}): {'lineage_pair_unnormalized_weighted_distance': 8.0, 'lineage_pair_normalized_weighted_distance': 0.47058823529411764,  'lineage_pair_unnormalized_unweighted_distance': 4, 'lineage_pair_normalized_unweighted_distance': 0.36363636363636365, 'lineage_pair_mrca_age': 4.0,  'lineage_pair_is_span_root': True},
            frozenset({'c', 'e'}): {'lineage_pair_unnormalized_weighted_distance': 8.0, 'lineage_pair_normalized_weighted_distance': 0.47058823529411764,  'lineage_pair_unnormalized_unweighted_distance': 5, 'lineage_pair_normalized_unweighted_distance': 0.45454545454545453, 'lineage_pair_mrca_age': 4.0,  'lineage_pair_is_span_root': True},
            frozenset({'f', 'c'}): {'lineage_pair_unnormalized_weighted_distance': 8.0, 'lineage_pair_normalized_weighted_distance': 0.47058823529411764,  'lineage_pair_unnormalized_unweighted_distance': 5, 'lineage_pair_normalized_unweighted_distance': 0.45454545454545453, 'lineage_pair_mrca_age': 4.0,  'lineage_pair_is_span_root': True},
            frozenset({'e', 'd'}): {'lineage_pair_unnormalized_weighted_distance': 4.5, 'lineage_pair_normalized_weighted_distance': 0.2647058823529412,   'lineage_pair_unnormalized_unweighted_distance': 3, 'lineage_pair_normalized_unweighted_distance': 0.2727272727272727,  'lineage_pair_mrca_age': 2.25, 'lineage_pair_is_span_root': False},
            frozenset({'f', 'd'}): {'lineage_pair_unnormalized_weighted_distance': 4.5, 'lineage_pair_normalized_weighted_distance': 0.2647058823529412,   'lineage_pair_unnormalized_unweighted_distance': 3, 'lineage_pair_normalized_unweighted_distance': 0.2727272727272727,  'lineage_pair_mrca_age': 2.25, 'lineage_pair_is_span_root': False},
            frozenset({'f', 'e'}): {'lineage_pair_unnormalized_weighted_distance': 1.0, 'lineage_pair_normalized_weighted_distance': 0.058823529411764705, 'lineage_pair_unnormalized_unweighted_distance': 2, 'lineage_pair_normalized_unweighted_distance': 0.18181818181818182, 'lineage_pair_mrca_age': 0.5,  'lineage_pair_is_span_root': False},
        }
        for lineage1, lineage2 in itertools.combinations("abcdef", 2):
            d = ev.calc_lineage_pair_features(lineage1, lineage2)
            key = frozenset([lineage1,lineage2])
            # print("{}: {}".format(key, d))
            for field in d:
                assert expected[key][field] == d[field]
        self.test_log("OK")

    def test_marginal_probability_of_conspecificity(self):
        results_d = {
            "partitions": [
                { "id": 0, "conspecifics": set(["ab", "cd"]), "species_leafsets": [["a", "b"], ["c", "d"], ["e"]],  "probability":  2, "probability_given_constraints": 3, },   # ab, cd
                { "id": 1, "conspecifics": set(["ab",     ]), "species_leafsets": [["a", "b", "c",], ["d"], ["e"]], "probability":  4, "probability_given_constraints": 5, },   # ab
                { "id": 2, "conspecifics": set(["ab", "cd"]), "species_leafsets": [["a", "b", "c", "d"], ["e"]],    "probability":  6, "probability_given_constraints": 7, },   # ab, cd
                { "id": 3, "conspecifics": set(["ab", "cd"]), "species_leafsets": [["a", "b", "e"], ["c", "d"]],    "probability":  8, "probability_given_constraints": 9, },   # ab, cd
                { "id": 4, "conspecifics": set(["ab", "cd"]), "species_leafsets": [["a", "b", "c", "d"], ["e"]],    "probability": 10, "probability_given_constraints": 11, },  # ab, cd
                { "id": 5, "conspecifics": set([      "cd"]), "species_leafsets": [["a", "e"], ["c", "d"], ["b"]],  "probability": 12, "probability_given_constraints": 13, },  # cd
                { "id": 6, "conspecifics": set([      "cd"]), "species_leafsets": [["a"], ["b", "c", "d"], ["e"]],  "probability": 14, "probability_given_constraints": 15, },  # cd
                { "id": 7, "conspecifics": set([          ]), "species_leafsets": [["a", "e", "d"], ["b", "c"]],    "probability": 16, "probability_given_constraints": 17, },
                { "id": 8, "conspecifics": set([          ]), "species_leafsets": [["a", "c"], ["b", "d"], ["e"]],  "probability": 18, "probability_given_constraints": 19, },
                { "id": 9, "conspecifics": set(["ab"      ]), "species_leafsets": [["b", "d"], ["b", "c", "a"]],    "probability": 20, "probability_given_constraints": 21, },  # ab
            ]
        }
        id_partition_map = { p["id"]: p for p in results_d["partitions"] }
        pair_keys = [
                "ab",
                "cd",
                "ec",
                ]
        ev = Evaluator()
        ev.estimation_results = results_d
        # true conspecifics out of pair keys == "ab" only
        # ev.set_true_partition([["a", "b", "c",], ["d"], ["e"]])
        ev.set_true_partition(id_partition_map[1]["species_leafsets"])
        true_conspecifics = set(["ab",])
        ev.load_estimated_partitions()
        for pk in pair_keys:
            partition_ids = [pid for pid in id_partition_map if pk in id_partition_map[pid]["conspecifics"]]
            marginal_probability = sum([ id_partition_map[pid]["probability"] for pid in partition_ids ])
            marginal_probability_given_constraints = sum([ id_partition_map[pid]["probability_given_constraints"] for pid in partition_ids ])
            r = ev.calc_marginal_probability_of_conspecificity(pk[0], pk[1])
            obs_pids = [p.part_id for p in r["lineage_pair_conspecific_partitions"]]
            assert set(obs_pids) == set(partition_ids)
            assert abs(marginal_probability - r["lineage_pair_conspecificity_marginal_probability"]) <= 1e-6
            assert abs(marginal_probability_given_constraints - r["lineage_pair_conspecificity_marginal_probability_given_constraints"]) <= 1e-6
            assert (pk in true_conspecifics) is (r["lineage_pair_is_true_conspecific"])

        self.test_log("OK")

    def test_all_distinct_pairs_of_unconstrained_lineages(self):
        config_d = {
                "test_info": {
                    "unconstrained_lineages": [
                        "S1.25",
                        "S1.29",
                        "S1.31",
                        "S1.48",
                        "S2.39"
                    ],
                }
        }
        expected = set({
            frozenset({'S1.25', 'S1.29'}),
            frozenset({'S1.31', 'S1.25'}),
            frozenset({'S1.25', 'S1.48'}),
            frozenset({'S2.39', 'S1.25'}),
            frozenset({'S1.31', 'S1.29'}),
            frozenset({'S1.29', 'S1.48'}),
            frozenset({'S2.39', 'S1.29'}),
            frozenset({'S1.31', 'S1.48'}),
            frozenset({'S2.39', 'S1.31'}),
            frozenset({'S2.39', 'S1.48'}),
            })
        ev = Evaluator()
        ev.config = config_d
        observed = set()
        for p in ev.all_distinct_pairs_of_unconstrained_lineages():
            observed.add(frozenset(p))
        assert expected == observed
        self.test_log("OK")

def main():
    parser = argparse.ArgumentParser()
    parser.add_argument(
            "configuration_filepath",
            metavar="CONFIGURATION-FILEPATH",
            nargs="?",
            help="Path to analysis configuration file (JSON format).")
    parser.add_argument(
            "analysis_results_filepath",
            metavar="ANALYSIS-RESULTS-FILEPATH",
            nargs="?",
            help="Path to analysis results file (JSON format).")
    parser.add_argument(
            "-m", "--marginal",
            action="store_true",
            dest="is_evaluate_marginal",
            default=False,
            help="Evaluate marginal probabilities of conspecificity of lineage pairs.")
    parser.add_argument(
            "-t", "--lineage-tree-filepath",
            metavar="TREE-FILEPATH",
            default=None,
            help="Path to file with lineage tree.")
    parser.add_argument(
            "--test",
            action="store_true",
            dest="is_run_tests",
            default=False,
            help="Run tests.")
    args = parser.parse_args()
    if args.is_run_tests:
        test_runner = TestRunner()
        test_runner.run_tests()
    else:
        ev = Evaluator()
        ev.execute(args)

if __name__ == "__main__":
    main()
