# Supplementary material for: Incorporating the speciation process into species delimitation
Source: PLoS Comput Biol. 2021 May 13;17(5):e1008924. doi: 10.1371/journal.pcbi.1008924 (PMC8118268; doi:10.1371/journal.pcbi.1008924)
Supplement: S1 Data — This is an compressed archive that includes: scripts to simulate data, construct analysis pipelines, and cluster execution job files (delineate-performance-setup/bin); some notes on the parameter space we used (delineate-performance-setup/docs); scripts to collate, compile, and analyze results, as well as generate plots/figures from results data (delineate-performance-results/bin/); CSV/TSV files summarizing each replicate, including (true) parameters as well as inferred parameter values and probablities, as well as metadata such as analysis execution date/time, cluster location, etc. (delineate-performance-results/data/extracts); TSV files containing data simulation/generation logs, including random seeds etc. (delineate-performance-results/data/logs). Note that we omit the full (simulated) data sets due to size (> 5TB). However, these can be easily regenerated in identical detail using the same random seeds for the data generation (given in the “logs”) with the scripts found in the “setup” section above. Note also that the automatically generated logs provided above span a broad variety of studies and analyses, including not only the production runs reported here but also pilot runs, experimental studies, etc. Production run details relevant to this paper can be identified by correlating date/time/cluster with the information found in the “extracts” subdirectory above. (TBZ) [file pcbi.1008924.s002.tbz › delineate-performance-setup/bin/build-jobs.py]

#! /usr/bin/env python
# -*- coding: utf-8 -*-

import json
import sys
import os
import collections
import random
import argparse
# from generate_trees import generate_source_trees_r
from dendropy.model import protractedspeciation
import datetime
import socket

SCRIPT_DIR = os.path.dirname(__file__)
LOGPATH = os.path.expandvars(os.path.expanduser(os.path.join("~", ".delineate-performance.log")))
START_DATETIME = datetime.datetime.now()

template = """\
#! /bin/bash

{preamble}

set -e -o pipefail

{jobs}

echo "Job $JOBID completed on $(date --rfc-3339='seconds')"
"""
speciation_rate_estimation_job_template="""\
delineate-estimate-speciation-completion-rate.py -c {run_config_filepath} -t {tree_filepath} -i -I -l num_lineages:{num_lineages} -l num_species:{num_species} -l src_filepath:{tree_filepath} -l true_speciation_completion_rate:{true_speciation_completion_rate} -l batch_id:{batch_id} > {results_filepath}
"""
species_partition_estimation_job_template="""\
delineate-estimate-species-partition.py -c {run_config_filepath} -t {tree_filepath} -I {speciation_completion_rate} -l num_lineages:{num_lineages} -l num_species:{num_species} -l src_filepath:{tree_filepath} -l true_speciation_completion_rate:{true_speciation_completion_rate} -l batch_id:{batch_id} > {delineate_results_filepath}
"""
species_partition_estimation_joint_probability_analysis_template="""\
{post_analysis_performance_assessment_command} {run_config_filepath} {delineate_results_filepath} > {joint_performance_assessment_results_filepath}
"""
species_partition_estimation_marginal_probability_analysis_template="""\
{post_analysis_performance_assessment_command} --marginal -t {tree_filepath} {run_config_filepath} {delineate_results_filepath} > {marginal_performance_assessment_results_filepath}
"""
# #$ -l h_vmem=12G
# #$ -l virtual_free=12G

# for high-memory machine
#PBS -l nodes=ram512
mesxuuyan_preamble = """\
set -e -o pipefail
cd ${PBS_O_WORKDIR:-$PWD}
source /home/jeet/Environment/workhost-ecology/service/bin/anacondactl.sh
anaconda-attach && conda activate delineate-perf
"""

kucrc_bi_preamble = """\
#SBATCH --partition=bi
#SBATCH --mail-type=NONE
#SBATCH --mem={mem}gb
#SBATCH --time=0-12:00:00
module load anaconda/4.7
conda deactivate # if this is not here, conda path does not switch
conda activate delineate-perf
"""

kucrc_sixhour_preamble = """\
#SBATCH --partition=sixhour
#SBATCH --mail-type=NONE
#SBATCH --mem={mem}gb
module load anaconda/4.7
conda deactivate # if this is not here, conda path does not switch
conda activate delineate-perf
"""

flux_preamble = """\
#PBS -A knowlesl2_fluxod
#PBS -q fluxod
#PBS -l nodes=1:ppn=1:largemem
#PBS -l walltime=96:00:00
#PBS -l mem={mem}gb
cd $PBS_O_WORKDIR
"""

# rate_sweep_2 = [0.001, 0.005, 0.010, 0.050, 0.100]
# rate_sweep_2 = [0.001, 0.002, 0.004, 0.008, 0.016, 0.032, 0.064]
rate_sweep_1 = [0.01, 0.02, 0.03, 0.04, 0.05, 0.06, 0.07, 0.08, 0.09, 0.1]
rate_sweep_2 = [0.001, 0.005, 0.01, 0.05, 0.10]
rate_sweep_3 = [0.001, 0.002, 0.004, 0.008, 0.01, 0.02, 0.04, 0.08, 0.1]


def compile_true_constrained_lineage_leaf_labels(lineage_tree, true_unconstrained_lineage_leaf_labels):
    return sorted([lineage_tree_leaf_node.taxon.label for lineage_tree_leaf_node in lineage_tree.leaf_node_iter() if lineage_tree_leaf_node.taxon.label not in true_unconstrained_lineage_leaf_labels])

def compile_species_leafset_constraint_label_map(
        true_constrained_lineage_leaf_labels,
        lineage_label_species_label_map):
    species_leafset_constraint_label_map = collections.OrderedDict()
    for lineage_leaf_label in true_constrained_lineage_leaf_labels:
        true_species_label = lineage_label_species_label_map[lineage_leaf_label]
        try:
            species_leafset_constraint_label_map[true_species_label].append(lineage_leaf_label)
        except KeyError:
            species_leafset_constraint_label_map[true_species_label] = [lineage_leaf_label]
    for species_label in species_leafset_constraint_label_map:
        species_leafset_constraint_label_map[species_label].sort()
    return species_leafset_constraint_label_map

def compile_species_leafset_constraints(sorted_species_lineages_map, species_leafset_constraint_label_map):
    species_leafset_constraints = []
    for sp in sorted_species_lineages_map:
        if sp in species_leafset_constraint_label_map:
            species_leafset_constraints.append(sorted(species_leafset_constraint_label_map[sp]))
    return species_leafset_constraints

def main():
    """
    Main CLI handler.
    """

    parser = argparse.ArgumentParser()
    parser.add_argument("-t", "--title",
            default="run",
            help="Name for this run.")
    parser.add_argument("-c", "--cluster",
            choices=["mesxuuyan", "flux", "kubi", "kusixhour"],
            default=None,
            help="Scheduler type.")
    parser.add_argument("-n", "--num-replicates",
            type=int,
            default=30,
            help="Number of replicates per combination of parameters (default=%(default)s).")
    parser.add_argument("-z", "--random-seed",
            default=None,
            help="Random seed.")
    parser.add_argument("--check-mode",
            action="store_true",
            dest="check_mode",
            default=False,
            help="Generate small data set for checking.")
    parser.add_argument("--mem",
            default=120,
            help="Memory size (in GB).")
    parser.add_argument("--clean",
            action="store_true",
            default=False,
            help="Clean up run *data* files after post-run analysis (ONLY summaries, job, and standard output will be kept).")
    parser.add_argument("--very-clean",
            action="store_true",
            default=False,
            help="Clean up run job and *data* files after post-run analysis (ONLY summaries and standard output will be kept).")
    tests_group = parser.add_argument_group("Tests")
    tests_group.add_argument("--test-speciation-rate-estimation",
            action="append_const",
            const="speciation-rate",
            dest="test_types",
            help="Build speciation rate estimation test jobs given true species partiton.",)
    tests_group.add_argument("--test-species-partition-joint-probabilities",
            action="append_const",
            const="species-partition-joint-probabilities",
            dest="test_types",
            help="Build species partition probabilities estimation test jobs.",)
    tests_group.add_argument("--test-species-partition-marginal-probabilities",
            action="append_const",
            const="species-partition-marginal-probabilities",
            dest="test_types",
            help="Build species partition marginal probabilities estimation test jobs.",)

    regime_group = parser.add_argument_group("Regime")
    regime_group.add_argument("--max-time",
            default=None,
            type=float,
            help="Source trees generated with this crown age.")
    regime_group.add_argument("--num-extant-lineages",
            default=None,
            type=int,
            help="Source trees generated with exactly this number of tip lineages (incipient species + orthospecies).")
    regime_group.add_argument("--min-extant-lineages",
            default=None,
            type=int,
            help="Source trees generated with at least this number of tip lineages (incipient species + orthospecies).")
    regime_group.add_argument("--num-extant-orthospecies",
            default=None,
            type=int,
            help="Source trees generated with this number of orthospecies ('good' or true species).")
    regime_group.add_argument("--min-extant-orthospecies",
            default=2,
            type=int,
            help="Reject source trees with less than this number of orthospecies ('good' or true species).")
    regime_group.add_argument("--rate-sweep",
            default="1",
            choices=["1", "2", "3"],
            help="Speciation completion rate sweep: 1 = [{}]; 2 = [{}]; 3 = [{}]".format(rate_sweep_1, rate_sweep_2, rate_sweep_3))
    partition_estimation_test_group = parser.add_argument_group("Partition Estimation Test Settings")
    partition_estimation_test_group.add_argument("--constrain-partitions",
            dest="constrain_partitions",
            choices=["random", "topological"],
            default=None,
            help="""
            Constrain partition sets by specifying the (true) species assignments of some lineages.
            Options are:
                'random': randomly select lineages from leaf set;
                'topological': select random internal node in tree to suppress (species assignments
                of all leaves not descending from this node will be known).
            """)
    partition_estimation_test_group.add_argument("--num-unconstrained-leaves",
            default=None,
            type=int,
            help="Exact number of leaves with unknown species assignments (overrides min/max below).")
    partition_estimation_test_group.add_argument("--min-unconstrained-leaves",
            default=None,
            type=int,
            help="Minimum number of leaves with unknown species assignments.")
    partition_estimation_test_group.add_argument("--max-unconstrained-leaves",
            default=None,
            type=int,
            help="Maximum number of leaves with unknown species assignments.")
    partition_estimation_test_group.add_argument("--specify-true-speciation-completion-rate",
            action="store_true",
            default=False,
            help="True speciation completion rate will be provided to partition probability calculator.")
    args = parser.parse_args()
    command_kwargs = {}
    if args.check_mode:
        true_sp_rates = (0.01,)
        args.num_replicates = 1
    elif args.rate_sweep == "1":
        true_sp_rates = rate_sweep_1
    elif args.rate_sweep == "2":
        true_sp_rates = rate_sweep_2
    elif args.rate_sweep == "3":
        true_sp_rates = rate_sweep_3
    else:
        sys.exit("Invalid rate sweep specification")
    if args.cluster is None:
        sys.exit("Need to specify cluster: '--cluster'")
    elif args.cluster == "mesxuuyan":
        preamble = mesxuuyan_preamble
    elif args.cluster == "flux":
        preamble = flux_preamble.format(mem=args.mem)
    elif args.cluster == "kubi":
        preamble = kucrc_bi_preamble.format(mem=args.mem)
    elif args.cluster == "kusixhour":
        preamble = kucrc_sixhour_preamble.format(mem=args.mem)
    else:
        raise ValueError(args.cluster)
    selected_condition = None
    for kw in ("max_time", "num_extant_lineages", "num_extant_orthospecies"):
        if getattr(args, kw) is not None:
            if selected_condition:
                sys.exit("Need to specify only one of: '--max-time', '--num-extant-lineages', '--num-extant-orthospecies'")
            selected_condition = kw
            command_kwargs[kw] = getattr(args, kw)
    if selected_condition is None:
        sys.exit("Need to specify at least one of: '--max-time', '--num-extant-lineages', '--num-extant-orthospecies'")
    if args.random_seed is None:
        args.random_seed = random.randrange(sys.maxsize)
    rng = random.Random(args.random_seed)
    batch_id = "::".join([
            socket.gethostname(),
            START_DATETIME.strftime("%Y%m%d%H%M%S"),
            str(args.random_seed),
            ])
    log_message = [
        batch_id,
        START_DATETIME.strftime("%Y-%m-%d"),
        START_DATETIME.strftime("%H:%M:%S"),
        "'" + os.path.abspath(os.getcwd()) + "'",
        "'" + " ".join(sys.argv) + "'",
        str(args.random_seed),
    ]
    with open(LOGPATH, "a") as dest:
        dest.write("\t".join(log_message) + "\n")
    for true_sp_rate in true_sp_rates:
        true_speciation_completion_rate = true_sp_rate
        splitting_rate = 0.1
        extinction_rate = 0.0
        data = collections.OrderedDict()
        data["params"] = collections.OrderedDict()
        data["params"]["good_species_speciation_initiation_rate"] = splitting_rate
        data["params"]["true_speciation_completion_rate"] = true_speciation_completion_rate
        data["params"]["incipient_species_speciation_initiation_rate"] = splitting_rate
        data["params"]["good_species_extinction_rate"] = extinction_rate
        data["params"]["incipient_species_extinction_rate"] = extinction_rate
        data["condition"] = selected_condition
        data["condition_value"] = command_kwargs[selected_condition]
        data["trees"] = []
        psm = protractedspeciation.ProtractedSpeciationProcess(
            speciation_initiation_from_orthospecies_rate=splitting_rate,
            speciation_initiation_from_incipient_species_rate=splitting_rate,
            speciation_completion_rate=true_speciation_completion_rate,
            orthospecies_extinction_rate=extinction_rate,
            incipient_species_extinction_rate=extinction_rate,
            rng=rng)
        output_prefix = "{}_spr{:0.3f}_".format(args.title, true_sp_rate)
        tree_idx = 0
        for tree_idx in range(args.num_replicates):
            while True:
                # make sure that the tree we generate has enough species
                lineage_tree, orthospecies_tree = psm.generate_sample(**command_kwargs)
                if len(orthospecies_tree.taxon_namespace) >= args.min_extant_orthospecies:
                    if not args.test_types or ("species-partition-joint-probabilities" in args.test_types) or ("species-partition-marginal-probabilities" in args.test_types):
                        ok = []
                        if args.min_unconstrained_leaves:
                            if len(lineage_tree.taxon_namespace) >= args.min_unconstrained_leaves:
                                ok.append(True)
                            else:
                                ok.append(False)
                        if args.min_extant_lineages:
                            if len(lineage_tree.taxon_namespace) >= args.min_extant_lineages:
                                ok.append(True)
                            else:
                                ok.append(False)
                        if all(ok):
                            break
                    else:
                        break
            sorted_species_lineages_map = collections.OrderedDict()
            lineage_label_species_label_map = {}
            for k in sorted([t.label for t in orthospecies_tree.taxon_namespace]):
                sorted_species_lineages_map[k] = []
            for ond in orthospecies_tree.leaf_node_iter():
                sorted_species_lineages_map[ond.taxon.label] = sorted([lnd.taxon.label for lnd in ond.lineage_tree_nodes])
                for lnd in ond.lineage_tree_nodes:
                    lineage_label_species_label_map[lnd.taxon.label] = ond.taxon.label
            true_species_leafsets = sorted(sorted_species_lineages_map.values())
            entry = collections.OrderedDict()
            entry["tree_filepath"] = "{}.{:04d}.nex".format(output_prefix, tree_idx+1)
            entry["run_config_filepath"] = "{}.{:04d}.json".format(output_prefix, tree_idx+1)
            entry["lineage_taxon_namespace"] = [t.label for t in lineage_tree.taxon_namespace]
            entry["lineage_tree"] = lineage_tree.as_string("newick").replace("\n", "")
            entry["species_taxon_namespace"] = sorted(sorted_species_lineages_map.keys())
            entry["species_tree"] = orthospecies_tree.as_string("newick").replace("\n", "")
            entry["species_lineages_map"] = sorted_species_lineages_map
            data["trees"].append(entry)
            lineage_tree.write(path=entry["tree_filepath"], schema="nexus")

            config = collections.OrderedDict()
            # for speciation rate estimation; ignored by species partition estimation
            # for species partition estimation
            if not args.test_types or ("species-partition-joint-probabilities" in args.test_types) or ("species-partition-marginal-probabilities" in args.test_types):
                if args.constrain_partitions is not None:
                    if args.constrain_partitions == "topological":
                        lineage_tree_internal_nodes = [lnd for lnd in lineage_tree.postorder_internal_node_iter() if lnd is not lineage_tree.seed_node]
                        rng.shuffle(lineage_tree_internal_nodes)
                        true_unconstrained_lineage_leaf_labels = None
                        for lineage_tree_internal_node in lineage_tree_internal_nodes:
                            true_unconstrained_lineage_leaf_labels = set([lineage_tree_leaf_node.taxon.label for lineage_tree_leaf_node in lineage_tree_internal_node.leaf_iter()])
                            if not args.num_unconstrained_leaves and not args.min_unconstrained_leaves and not args.max_unconstrained_leaves:
                                break
                            elif args.num_unconstrained_leaves:
                                if len(true_unconstrained_lineage_leaf_labels) == args.num_unconstrained_leaves:
                                    break
                            elif args.min_unconstrained_leaves and args.max_unconstrained_leaves:
                                if len(true_unconstrained_lineage_leaf_labels) >= args.min_unconstrained_leaves and len(true_unconstrained_lineage_leaf_labels) <= args.max_unconstrained_leaves:
                                    break
                            elif args.min_unconstrained_leaves and len(true_unconstrained_lineage_leaf_labels) >= args.min_unconstrained_leaves:
                                break
                            elif args.max_unconstrained_leaves and len(true_unconstrained_lineage_leaf_labels) <= args.max_unconstrained_leaves:
                                break
                            true_unconstrained_lineage_leaf_labels = None
                        else:
                            raise ValueError("Unable to meet min/max unconstrained leaves criteria.")
                    elif args.constrain_partitions == "random":
                        lineage_leaf_labels = [taxon.label for taxon in lineage_tree.taxon_namespace]
                        if args.num_unconstrained_leaves:
                            num_to_sample = args.num_unconstrained_leaves
                        else:
                            if args.min_unconstrained_leaves:
                                min_count = args.min_unconstrained_leaves
                            else:
                                min_count = 1
                            if args.max_unconstrained_leaves:
                                max_count = args.max_unconstrained_leaves
                            else:
                                max_count = len(lineage_leaf_labels)
                            num_to_sample = rng.randint(min_count, max_count)
                        true_unconstrained_lineage_leaf_labels = rng.sample(lineage_leaf_labels, num_to_sample)
                    true_constrained_lineage_leaf_labels = compile_true_constrained_lineage_leaf_labels(
                            lineage_tree=lineage_tree,
                            true_unconstrained_lineage_leaf_labels=true_unconstrained_lineage_leaf_labels)
                    species_leafset_constraint_label_map = compile_species_leafset_constraint_label_map(
                            true_constrained_lineage_leaf_labels=true_constrained_lineage_leaf_labels,
                            lineage_label_species_label_map=lineage_label_species_label_map,
                            )
                    species_leafset_constraints = compile_species_leafset_constraints(
                            sorted_species_lineages_map=sorted_species_lineages_map,
                            species_leafset_constraint_label_map=species_leafset_constraint_label_map)
                else:
                    assert args.constrain_partitions is None
                    assert args.num_unconstrained_leaves is None
                    assert args.min_unconstrained_leaves is None
                    assert args.max_unconstrained_leaves is None
                    true_constrained_lineage_leaf_labels = []
                    true_unconstrained_lineage_leaf_labels = [lineage_tree_leaf_node.taxon.label for lineage_tree_leaf_node in lineage_tree.leaf_node_iter()]
                    species_leafset_constraint_label_map = {}
                    species_leafset_constraints = None
            elif "speciation-rate" in args.test_types:
                true_unconstrained_lineage_leaf_labels = []
                true_constrained_lineage_leaf_labels = [lineage_tree_leaf_node.taxon.label for lineage_tree_leaf_node in lineage_tree.leaf_node_iter()]
                species_leafset_constraint_label_map = compile_species_leafset_constraint_label_map(
                        true_constrained_lineage_leaf_labels=true_constrained_lineage_leaf_labels,
                        lineage_label_species_label_map=lineage_label_species_label_map,
                        )
                species_leafset_constraints = compile_species_leafset_constraints(
                        sorted_species_lineages_map=sorted_species_lineages_map,
                        species_leafset_constraint_label_map=species_leafset_constraint_label_map)
            else:
                species_leafset_constraints = true_species_leafsets
            if species_leafset_constraints is not None:
                # this is actually used by the DELINEATE program
                if "species-partition-join-probabilities" in args.test_types or "species-partition-marginal-probabilities" in args. test_types:
                    assert args.constrain_partitions is not None
                config["species_leafset_constraints"] = species_leafset_constraints
            else:
                assert args.constrain_partitions is None
                try:
                    del config["species_leafset_constraints"]
                except KeyError:
                    pass

            # for post analysis assessment (not used by the inference program)
            config["test_info"] = collections.OrderedDict()
            config["test_info"]["species_leafsets"] = true_species_leafsets
            config["test_info"]["constrained_lineages"] = sorted(true_constrained_lineage_leaf_labels)
            config["test_info"]["unconstrained_lineages"] = sorted(true_unconstrained_lineage_leaf_labels)
            config["test_info"]["species_leafset_constraint_label_map"] = species_leafset_constraint_label_map
            config["test_info"]["species_partition_estimation_num_constrained_species"] = len(species_leafset_constraint_label_map)
            config["test_info"]["species_partition_estimation_num_constrained_lineages"] = len(true_constrained_lineage_leaf_labels)
            config["test_info"]["species_partition_estimation_num_unconstrained_lineages"] = len(true_unconstrained_lineage_leaf_labels)
            config["test_info"]["species_partition_estimation_num_unconstrained_lineages"] = len(true_unconstrained_lineage_leaf_labels)
            config["test_info"]["true_speciation_completion_rate"] = true_speciation_completion_rate # not actually used?
            config["test_info"]["true_species_leafsets"] = true_species_leafsets
            config["test_info"]["true_num_species"] = len(true_species_leafsets)
            with open(entry["run_config_filepath"], "w") as dest:
                json.dump(config, dest, indent=2)
            job_prefix = entry["tree_filepath"].replace(".nex", "")
            print(job_prefix)
            job_commands = []
            to_clean = []
            common_settings = {
                    "run_config_filepath": entry["run_config_filepath"],
                    "tree_filepath": entry["tree_filepath"],
                    "num_lineages": len(entry["lineage_taxon_namespace"]),
                    "num_species": len(entry["species_taxon_namespace"]),
                    "true_speciation_completion_rate": true_speciation_completion_rate,
                    "batch_id": batch_id,
                    }
            to_clean.append(common_settings["run_config_filepath"])
            to_clean.append(common_settings["tree_filepath"])
            if not args.test_types or "speciation-rate" in args.test_types:
                job_kwargs = dict(common_settings)
                job_kwargs["results_filepath"] = job_prefix + ".speciation-rate.tsv"
                job_commands.append(speciation_rate_estimation_job_template.format(**job_kwargs))
            if not args.test_types or ("species-partition-joint-probabilities" in args.test_types) or ("species-partition-marginal-probabilities" in args.test_types):
                job_kwargs = dict(common_settings)
                job_kwargs["delineate_results_filepath"] = job_prefix + ".partition-probs.json"
                to_clean.append(job_kwargs["delineate_results_filepath"])
                if args.specify_true_speciation_completion_rate:
                    job_kwargs["speciation_completion_rate"] = "--speciation-completion-rate {}".format(true_speciation_completion_rate)
                else:
                    job_kwargs["speciation_completion_rate"] = ""
                job_kwargs["post_analysis_performance_assessment_command"] = "python3 {}/evaluate-species-partition-estimation.py".format(SCRIPT_DIR)
                job_commands.append(species_partition_estimation_job_template.format(**job_kwargs))
                if "species-partition-joint-probabilities" in args.test_types:
                    job_kwargs["joint_performance_assessment_results_filepath"] = job_prefix + ".joint-partition-est-perf.tsv"
                    job_commands.append(species_partition_estimation_joint_probability_analysis_template.format(**job_kwargs))
                if "species-partition-marginal-probabilities" in args.test_types:
                    job_kwargs["marginal_performance_assessment_results_filepath"] = job_prefix + ".marginal-partition-est-perf.tsv"
                    job_commands.append(species_partition_estimation_marginal_probability_analysis_template.format(**job_kwargs))
            job_filepath = job_prefix + ".job"
            if args.clean or args.very_clean:
                clean_command = ["rm", "-f"]
                clean_command.extend(to_clean)
                if args.very_clean:
                    clean_command.append(job_filepath)
                job_commands.append(" ".join(clean_command))
            with open(job_filepath, "w") as dest:
                dest.write(template.format(jobs="\n".join(job_commands), preamble=preamble))
        if not args.clean and not args.very_clean:
            with open(output_prefix + ".json", "w") as dest:
                json.dump(data, dest, indent=2)

if __name__ == '__main__':
    main()
